# Supplementary material for: Molecular basis for receptor recognition and broad host tropism for merbecovirus MjHKU4r-CoV-1
Source: EMBO Rep. 2024 Jun 14;25(7):17. doi: 10.1038/s44319-024-00169-8 (PMC11239678; doi:10.1038/s44319-024-00169-8)
Supplement: Supplementary file 2 — Source data Fig. 1 [file 44319_2024_169_MOESM2_ESM.zip]

Archive with 1 entries (1 files):
- 1B.xlsx
