# Supplementary material for: Molecular basis for receptor recognition and broad host tropism for merbecovirus MjHKU4r-CoV-1
Source: EMBO Rep. 2024 Jun 14;25(7):17. doi: 10.1038/s44319-024-00169-8 (PMC11239678; doi:10.1038/s44319-024-00169-8)
Supplement: Supplementary file 2 — Source data Fig. 1 [file 44319_2024_169_MOESM2_ESM.zip › 1B.xlsx]

## Sheet: HKU4-CoV RBD to hCD26
Time (s)	Response units (RU)			Concentration (µM)	Response units (RU)	Response units (RU)
-39.4	0.713226			0	-188.995
-39.3	1.6039			0.252525	-105.994
-39.2	-0.6365			0.505051	-32.8457
-39.1	-0.1937			0.757576	32.1055
-39	-0.6787			1.0101	90.1646
-38.9	-0.212201			1.26263	142.373
-38.8	-0.0029			1.51515	189.573
-38.7	-0.0373			1.76768	232.453
-38.6	0.0307			2.0202	271.578
-38.5	0.1909			2.27273	307.423
-38.4	0.139202			2.52525	340.382
-38.3	0.1631			2.77778	370.791
-38.2	0.064			3.0303	398.935
-38.1	0.1378			3.28283	425.058
-38	0.1551			3.53535	449.369
-37.9	0.146101			3.78788	472.052
-37.8	0.1348			4.0404	493.264
-37.7	0.1319			4.29293	513.144
-37.6	0.1306			4.54545	531.813
-37.5	0.1552			4.79798	549.379
-37.4	0.1731			5.05051	565.937
-37.3	0.1645			5.30303	581.572
-37.2	0.2418			5.55556	596.357
-37.1	0.2688			5.80808	610.362
-37	0.2075			6.06061	623.645
-36.9	0.178901			6.31313	636.262
-36.8	0.0427			6.56566	648.261
-36.7	0.0384			6.81818	659.686
-36.6	0.0787			7.07071	670.578
-36.5	0.1025			7.32323	680.974
-36.4	0.1174			7.57576	690.905
-36.3	0.1916			7.82828	700.404
-36.2	0.2339			8.08081	709.497
-36.1	0.2904			8.33333	718.21
-36	0.3092			8.58586	726.566
-35.9	0.316698			8.83838	734.587
-35.8	0.3171			9.09091	742.292
-35.7	0.2902			9.34343	749.701
-35.6	0.2692			9.59596	756.829
-35.5	0.2475			9.84848	763.692
-35.4	0.232197			10.101	770.305
-35.3	0.1997			10.3535	776.681
-35.2	0.1626			10.6061	782.832
-35.1	0.1213			10.8586	788.771
-35	0.0793			11.1111	794.508
-34.9	0.0631001			11.3636	800.054
-34.8	0.0398			11.6162	805.417
-34.7	0.0583			11.8687	810.607
-34.6	0.0487			12.1212	815.631
-34.5	0.0453			12.3737	820.499
-34.4	0.0787001			12.6263	825.216
-34.3	0.1013			12.8788	829.79
-34.2	0.1051			13.1313	834.227
-34.1	0.112			13.3838	838.533
-34	0.131			13.6364	842.714
-33.9	0.107501			13.8889	846.775
-33.8	0.1055			14.1414	850.722
-33.7	0.1051			14.3939	854.559
-33.6	0.1057			14.6465	858.29
-33.5	0.1089			14.899	861.921
-33.4	0.1043			15.1515	865.454
-33.3	0.106			15.404	868.895
-33.2	0.0957			15.6566	872.245
-33.1	0.1067			15.9091	875.51
-33	0.0944			16.1616	878.692
-32.9	0.0830004			16.4141	881.794
-32.8	0.0823			16.6667	884.819
-32.7	0.0854			16.9192	887.771
-32.6	0.0809			17.1717	890.651
-32.5	0.0835			17.4242	893.463
-32.4	0.0815002			17.6768	896.208
-32.3	0.0782			17.9293	898.889
-32.2	0.0678			18.1818	901.509
-32.1	0.0558			18.4343	904.069
-32	0.0395			18.6869	906.571
-31.9	0.0288			18.9394	909.018
-31.8	0.0231			19.1919	911.41
-31.7	0.0194			19.4444	913.751
-31.6	0.0199001			19.697	916.041
-31.5	0.0217			19.9495	918.283
-31.4	0.0232			20.202	920.477
-31.3	0.0258			20.4545	922.625
-31.2	0.033			20.7071	924.729
-31.1	0.0306			20.9596	926.79
-31	0.0318			21.2121	928.809
-30.9	0.0287			21.4646	930.788
-30.8	0.0259			21.7172	932.728
-30.7	0.0251			21.9697	934.629
-30.6	0.0252			22.2222	936.494
-30.5	0.0256			22.4747	938.322
-30.4	0.0218			22.7273	940.116
-30.3	0.0202			22.9798	941.876
-30.2	0.0177001			23.2323	943.603
-30.1	0.0140001			23.4848	945.298
-30	0.0061			23.7374	946.961
-29.9	0.001			23.9899	948.595
-29.8	0.000799997			24.2424	950.199
-29.7	0.00669997			24.4949	951.774
-29.6	0.0096			24.7475	953.322
-29.5	0.0078			25	954.842
-29.4	0.0074
-29.3	0.0111
-29.2	0.0165			1.5625		199.661
-29.1	0.0144001			3.125		403.782
-29	0.0115			6.25		638.814
-28.9	0.0123			12.5		820.518
-28.8	0.009			25		954.983
-28.7	0.00540007
-28.6	0.00600002
-28.5	0.0085
-28.4	0.0107
-28.3	0.0117
-28.2	0.0119
-28.1	0.0127
-28	0.0164
-27.9	0.017
-27.8	0.0207
-27.7	0.0207
-27.6	0.0216
-27.5	0.0211
-27.4	0.0215
-27.3	0.0183
-27.2	0.0163
-27.1	0.0187
-27	0.0245
-26.9	0.0263
-26.8	0.0276
-26.7	0.0322
-26.6	0.0354999
-26.5	0.0378
-26.4	0.0372
-26.3	0.0337
-26.2	0.0319
-26.1	0.0297
-26	0.0253
-25.9	0.0265
-25.8	0.0319
-25.7	0.0333
-25.6	0.0340001
-25.5	0.0315
-25.4	0.0294
-25.3	0.0295
-25.2	0.0317
-25.1	0.0329
-25	0.0359
-24.9	0.0389
-24.8	0.0391
-24.7	0.0438
-24.6	0.0446
-24.5	0.0425
-24.4	0.0413
-24.3	0.0427
-24.2	0.042
-24.1	0.0382
-24	0.0409
-23.9	0.0393
-23.8	0.0367
-23.7	0.0338
-23.6	0.0325
-23.5	0.0338
-23.4	0.0323
-23.3	0.0314
-23.2	0.0239001
-23.1	0.0188
-23	0.0223
-22.9	0.0188
-22.8	0.018
-22.7	0.0184
-22.6	0.0222
-22.5	0.0173
-22.4	0.0133
-22.3	0.0112
-22.2	0.0117
-22.1	0.0103001
-22	0.0064
-21.9	-0.0028
-21.8	-0.0045
-21.7	-0.000300081
-21.6	-0.00489995
-21.5	-0.0086
-21.4	-0.0135
-21.3	-0.0369
-21.2	-0.0450999
-21.1	-0.0481999
-21	-0.0474
-20.9	-0.044
-20.8	-0.0337
-20.7	-0.0160004
-20.6	-0.0173999
-20.5	-0.0176
-20.4	-0.019
-20.3	-0.019
-20.2	-0.0151
-20.1	-0.00600001
-20	0.0005
-19.9	0.0053
-19.8	0.0021
-19.7	-0.0016999
-19.6	0.00609984
-19.5	0.0018
-19.4	0.003
-19.3	0.0072
-19.2	0.00960005
-19.1	0.0136
-19	0.0213
-18.9	0.0111
-18.8	0.0088
-18.7	0.00950009
-18.6	0.0223
-18.5	0.0336
-18.4	0.0565
-18.3	0.0578
-18.2	0.0430005
-18.1	0.0340001
-18	0.0305
-17.9	0.0256
-17.8	0.0133
-17.7	0.00310012
-17.6	-0.00249999
-17.5	-0.0052
-17.4	-0.0064
-17.3	-0.0084
-17.2	-0.00020016
-17.1	-0.00270007
-17	0.0084
-16.9	-9.99989e-05
-16.8	-0.0063
-16.7	-0.00589977
-16.6	-0.0200995
-16.5	-0.0327
-16.4	-0.0277
-16.3	-0.0239
-16.2	-0.0221
-16.1	-0.0198001
-16	-0.0314
-15.9	-0.0243
-15.8	-0.0302
-15.7	-0.0296002
-15.6	-0.0365001
-15.5	-0.034
-15.4	-0.0318
-15.3	-0.0215
-15.2	-0.0260001
-15.1	-0.0273
-15	-0.0223
-14.9	-0.0078
-14.8	-0.0165
-14.7	-0.0192
-14.6	-0.0173001
-14.5	-0.0138
-14.4	-0.0173
-14.3	-0.0224
-14.2	-0.0240001
-14.1	-0.0217001
-14	-0.0119
-13.9	-0.0176
-13.8	-0.0199
-13.7	-0.0199
-13.6	-0.0181
-13.5	-0.0135
-13.4	-0.0149
-13.3	-0.0222
-13.2	-0.0306
-13.1	-0.0439
-13	-0.0559
-12.9	-0.0558
-12.8	-0.0547
-12.7	-0.0525001
-12.6	-0.0512001
-12.5	-0.041
-12.4	-0.0282
-12.3	-0.0193
-12.2	-0.0190001
-12.1	-0.0167001
-12	-0.0144
-11.9	-0.006
-11.8	-0.0069
-11.7	-0.00619998
-11.6	-0.00589997
-11.5	-0.0026
-11.4	0.0011
-11.3	0.000300003
-11.2	-0.00220003
-11.1	-0.00469997
-11	-0.0037
-10.9	-0.0019
-10.8	-0.0024
-10.7	0.00469997
-10.6	0.00649998
-10.5	0.0056
-10.4	0.009
-10.3	0.0103
-10.2	0.0148
-10.1	0.014
-10	0.0131
-9.9	0.0154
-9.8	0.0113
-9.7	0.0146
-9.6	0.0161999
-9.5	0.0119
-9.4	0.0064
-9.3	0.0111
-9.2	0.00810004
-9.1	0.0151999
-9	0.0247
-8.9	0.0292
-8.8	0.0222
-8.7	0.0134002
-8.6	0.00740026
-8.5	0.0077
-8.4	0.0085
-8.3	0.0055
-8.2	0.00390005
-8.1	0.00420003
-8	0.0033
-7.9	0.0066
-7.8	0.0135
-7.7	0.0222
-7.6	0.0226
-7.5	0.0202
-7.4	0.0180001
-7.3	0.0137
-7.2	0.0106
-7.1	0.0096
-7	0.008
-6.9	0.0080001
-6.8	0.0125
-6.7	0.0119
-6.6	0.0093
-6.5	0.0064
-6.4	0.0022002
-6.3	0.0007
-6.2	0.0028
-6.1	0.000299999
-6	0.0011
-5.9	0.000100114
-5.8	-0.0014
-5.7	-0.0032
-5.6	-0.0011
-5.5	-0.002
-5.4	-0.00569989
-5.3	-0.0052
-5.2	-0.0041
-5.1	-0.0013
-5	-0.0007
-4.9	-0.000400008
-4.8	0.0012
-4.7	-0.0028
-4.6	-0.0008
-4.5	0.0029
-4.4	0.00190009
-4.3	0.006
-4.2	0.0068
-4.1	0.0108
-4	0.0136
-3.9	0.0147001
-3.8	0.0113
-3.7	0.0109
-3.6	0.0086
-3.5	0.015
-3.4	0.0219998
-3.3	0.0247
-3.2	0.0239
-3.1	0.0287
-3	0.038
-2.9	0.04
-2.8	0.0395
-2.7	0.0387
-2.6	0.0305
-2.5	0.0225
-2.4	0.0288
-2.3	0.0366
-2.2	0.0376
-2.1	0.0423
-2	0.0397
-1.9	0.0454
-1.8	0.0474
-1.7	0.0397
-1.6	0.0469
-1.5	0.0522
-1.4	0.0566
-1.3	0.0566
-1.2	0.0566
-1.1	0.0544
-1	0.0553
-0.900002	0.0544
-0.799999	0.0544
-0.700001	0.0544
-0.599998	0.0553
-0.5	0.0557
-0.400002	0.0566
-0.299999	0.0566
-0.200001	0.0588
-0.0999985	0.0612
0	0.0708
0.0999985	0.0925005
0.200001	0.1015
0.299999	0.6898
0.400002	2.397
0.5	4.4083
0.599998	7.0258
0.700001	9.533
0.799999	12.6473
0.900002	15.7514
1	19.072
1.1	22.1774
1.2	25.1787
1.3	28.2838
1.4	31.0047
1.5	33.2891
1.6	35.6358
1.7	37.7482
1.8	39.5048
1.9	41.1094
2	42.5418
2.1	44.0196
2.2	45.2701
2.3	46.4558
2.4	47.5867
2.5	48.5884
2.6	49.536
2.7	50.4085
2.8	51.2978
2.9	52.1301
3	52.8902
3.1	53.6808
3.2	54.4153
3.3	55.141
3.4	55.8349
3.5	56.558
3.6	57.2126
3.7	57.897
3.8	58.5279
3.9	59.144
4	59.7675
4.1	60.3772
4.2	60.98
4.3	61.5633
4.4	62.1363
4.5	62.6997
4.6	63.2548
4.7	63.7904
4.8	64.329
4.9	64.8644
5	65.3845
5.1	65.905
5.2	66.414
5.3	66.9176
5.4	67.4185
5.5	67.9043
5.6	68.3831
5.7	68.8531
5.8	69.3286
5.9	69.8048
6	70.2645
6.1	70.716
6.2	71.1559
6.3	71.593
6.4	72.0342
6.5	72.4709
6.6	72.9058
6.7	73.3312
6.8	73.7477
6.9	74.168
7	74.5793
7.1	74.9861
7.2	75.402
7.3	75.8201
7.4	76.227
7.5	76.6217
7.6	77.0141
7.7	77.408
7.8	77.7944
7.9	78.1778
8	78.5701
8.1	78.9458
8.2	79.3126
8.3	79.6747
8.4	80.0276
8.5	80.3907
8.6	80.75
8.7	81.1125
8.8	81.4682
8.9	81.8159
9	82.1613
9.1	82.5012
9.2	82.8438
9.3	83.1861
9.4	83.5296
9.5	83.8688
9.6	84.206
9.7	84.5267
9.8	84.8409
9.9	85.1598
10	85.4677
10.1	85.7735
10.2	86.0842
10.3	86.392
10.4	86.696
10.5	86.9865
10.6	87.2805
10.7	87.5727
10.8	87.8579
10.9	88.1415
11	88.4322
11.1	88.7249
11.2	89.0202
11.3	89.3189
11.4	89.6047
11.5	89.8834
11.6	90.1653
11.7	90.4449
11.8	90.7269
11.9	91.0175
12	91.3082
12.1	91.5923
12.2	91.875
12.3	92.1416
12.4	92.401
12.5	92.6579
12.6	92.9198
12.7	93.182
12.8	93.4371
12.9	93.7008
13	93.9516
13.1	94.2011
13.2	94.4612
13.3	94.7083
13.4	94.9635
13.5	95.2229
13.6	95.4794
13.7	95.7282
13.8	95.9703
13.9	96.2154
14	96.4599
14.1	96.7022
14.2	96.9464
14.3	97.1869
14.4	97.4333
14.5	97.6782
14.6	97.9167
14.7	98.1421
14.8	98.3684
14.9	98.6013
15	98.8395
15.1	99.0722
15.2	99.3015
15.3	99.5292
15.4	99.7413
15.5	99.9569
15.6	100.172
15.7	100.383
15.8	100.601
15.9	100.826
16	101.047
16.1	101.257
16.2	101.464
16.3	101.684
16.4	101.893
16.5	102.113
16.6	102.326
16.7	102.542
16.8	102.768
16.9	102.986
17	103.199
17.1	103.406
17.2	103.61
17.3	103.816
17.4	104.03
17.5	104.235
17.6	104.438
17.7	104.639
17.8	104.836
17.9	105.029
18	105.228
18.1	105.422
18.2	105.608
18.3	105.794
18.4	105.977
18.5	106.162
18.6	106.347
18.7	106.535
18.8	106.719
18.9	106.905
19	107.091
19.1	107.269
19.2	107.455
19.3	107.634
19.4	107.81
19.5	107.991
19.6	108.17
19.7	108.346
19.8	108.535
19.9	108.711
20	108.898
20.1	109.084
20.2	109.261
20.3	109.439
20.4	109.616
20.5	109.79
20.6	109.968
20.7	110.138
20.8	110.316
20.9	110.494
21	110.674
21.1	110.859
21.2	111.029
21.3	111.203
21.4	111.375
21.5	111.541
21.6	111.708
21.7	111.869
21.8	112.033
21.9	112.202
22	112.375
22.1	112.551
22.2	112.719
22.3	112.883
22.4	113.053
22.5	113.215
22.6	113.375
22.7	113.531
22.8	113.687
22.9	113.841
23	114.003
23.1	114.161
23.2	114.322
23.3	114.483
23.4	114.641
23.5	114.797
23.6	114.947
23.7	115.102
23.8	115.258
23.9	115.412
24	115.564
24.1	115.714
24.2	115.87
24.3	116.028
24.4	116.177
24.5	116.33
24.6	116.484
24.7	116.635
24.8	116.789
24.9	116.939
25	117.088
25.1	117.234
25.2	117.385
25.3	117.533
25.4	117.682
25.5	117.825
25.6	117.967
25.7	118.114
25.8	118.267
25.9	118.411
26	118.552
26.1	118.692
26.2	118.833
26.3	118.974
26.4	119.114
26.5	119.258
26.6	119.403
26.7	119.543
26.8	119.691
26.9	119.83
27	119.974
27.1	120.119
27.2	120.259
27.3	120.404
27.4	120.545
27.5	120.689
27.6	120.831
27.7	120.969
27.8	121.105
27.9	121.247
28	121.397
28.1	121.537
28.2	121.674
28.3	121.812
28.4	121.959
28.5	122.105
28.6	122.242
28.7	122.378
28.8	122.512
28.9	122.649
29	122.782
29.1	122.916
29.2	123.052
29.3	123.187
29.4	123.325
29.5	123.456
29.6	123.591
29.7	123.718
29.8	123.851
29.9	123.984
30	124.117
30.1	124.247
30.2	124.372
30.3	124.499
30.4	124.631
30.5	124.763
30.6	124.898
30.7	125.029
30.8	125.154
30.9	125.28
31	125.413
31.1	125.548
31.2	125.688
31.3	125.823
31.4	125.952
31.5	126.085
31.6	126.215
31.7	126.339
31.8	126.462
31.9	126.592
32	126.723
32.1	126.852
32.2	126.978
32.3	127.105
32.4	127.237
32.5	127.369
32.6	127.49
32.7	127.61
32.8	127.732
32.9	127.854
33	127.976
33.1	128.094
33.2	128.211
33.3	128.33
33.4	128.452
33.5	128.572
33.6	128.688
33.7	128.808
33.8	128.929
33.9	129.052
34	129.175
34.1	129.293
34.2	129.415
34.3	129.537
34.4	129.651
34.5	129.77
34.6	129.889
34.7	130.018
34.8	130.14
34.9	130.256
35	130.376
35.1	130.498
35.2	130.619
35.3	130.74
35.4	130.858
35.5	130.972
35.6	131.09
35.7	131.208
35.8	131.33
35.9	131.448
36	131.562
36.1	131.677
36.2	131.801
36.3	131.921
36.4	132.04
36.5	132.153
36.6	132.272
36.7	132.39
36.8	132.509
36.9	132.628
37	132.741
37.1	132.857
37.2	132.976
37.3	133.094
37.4	133.209
37.5	133.322
37.6	133.436
37.7	133.554
37.8	133.669
37.9	133.787
38	133.899
38.1	134.016
38.2	134.132
38.3	134.246
38.4	134.36
38.5	134.47
38.6	134.584
38.7	134.703
38.8	134.815
38.9	134.927
39	135.04
39.1	135.155
39.2	135.268
39.3	135.378
39.4	135.492
39.5	135.604
39.6	135.717
39.7	135.831
39.8	135.946
39.9	136.061
40	136.175
40.1	136.287
40.2	136.393
40.3	136.503
40.4	136.61
40.5	136.722
40.6	136.828
40.7	136.938
40.8	137.043
40.9	137.148
41	137.258
41.1	137.368
41.2	137.474
41.3	137.582
41.4	137.688
41.5	137.793
41.6	137.903
41.7	138.014
41.8	138.125
41.9	138.234
42	138.343
42.1	138.455
42.2	138.565
42.3	138.673
42.4	138.784
42.5	138.895
42.6	139.002
42.7	139.109
42.8	139.221
42.9	139.327
43	139.437
43.1	139.546
43.2	139.654
43.3	139.76
43.4	139.863
43.5	139.966
43.6	140.071
43.7	140.179
43.8	140.283
43.9	140.391
44	140.5
44.1	140.609
44.2	140.718
44.3	140.82
44.4	140.922
44.5	141.029
44.6	141.137
44.7	141.242
44.8	141.349
44.9	141.458
45	141.567
45.1	141.673
45.2	141.771
45.3	141.874
45.4	141.978
45.5	142.08
45.6	142.187
45.7	142.291
45.8	142.402
45.9	142.51
46	142.62
46.1	142.723
46.2	142.827
46.3	142.939
46.4	143.045
46.5	143.151
46.6	143.258
46.7	143.361
46.8	143.471
46.9	143.578
47	143.681
47.1	143.789
47.2	143.896
47.3	144.004
47.4	144.104
47.5	144.206
47.6	144.306
47.7	144.404
47.8	144.503
47.9	144.605
48	144.711
48.1	144.813
48.2	144.913
48.3	145.011
48.4	145.114
48.5	145.212
48.6	145.309
48.7	145.403
48.8	145.502
48.9	145.599
49	145.7
49.1	145.805
49.2	145.904
49.3	146.001
49.4	146.101
49.5	146.2
49.6	146.298
49.7	146.394
49.8	146.492
49.9	146.59
50	146.686
50.1	146.778
50.2	146.878
50.3	146.979
50.4	147.082
50.5	147.184
50.6	147.288
50.7	147.381
50.8	147.481
50.9	147.577
51	147.675
51.1	147.775
51.2	147.879
51.3	147.981
51.4	148.079
51.5	148.179
51.6	148.279
51.7	148.38
51.8	148.482
51.9	148.577
52	148.674
52.1	148.771
52.2	148.874
52.3	148.971
52.4	149.07
52.5	149.175
52.6	149.277
52.7	149.377
52.8	149.476
52.9	149.57
53	149.665
53.1	149.758
53.2	149.852
53.3	149.951
53.4	150.051
53.5	150.153
53.6	150.252
53.7	150.349
53.8	150.452
53.9	150.552
54	150.65
54.1	150.746
54.2	150.844
54.3	150.938
54.4	151.03
54.5	151.126
54.6	151.222
54.7	151.318
54.8	151.416
54.9	151.514
55	151.614
55.1	151.712
55.2	151.802
55.3	151.895
55.4	151.989
55.5	152.086
55.6	152.184
55.7	152.279
55.8	152.381
55.9	152.482
56	152.58
56.1	152.681
56.2	152.777
56.3	152.877
56.4	152.974
56.5	153.074
56.6	153.17
56.7	153.264
56.8	153.36
56.9	153.455
57	153.552
57.1	153.648
57.2	153.743
57.3	153.839
57.4	153.937
57.5	154.032
57.6	154.124
57.7	154.219
57.8	154.311
57.9	154.407
58	154.5
58.1	154.594
58.2	154.691
58.3	154.787
58.4	154.876
58.5	154.965
58.6	155.055
58.7	155.146
58.8	155.238
58.9	155.331
59	155.425
59.1	155.517
59.2	155.612
59.3	155.702
59.4	155.794
59.5	155.882
59.6	155.971
59.7	156.068
59.8	156.159
59.9	156.247
60	156.335
60.1	156.424
60.2	156.515
60.3	156.605
60.4	156.693
60.5	156.784
60.6	156.876
60.7	156.968
60.8	157.055
60.9	157.146
61	157.233
61.1	157.327
61.2	157.423
61.3	157.52
61.4	157.615
61.5	157.71
61.6	157.807
61.7	157.899
61.8	157.987
61.9	158.076
62	158.164
62.1	158.255
62.2	158.343
62.3	158.437
62.4	158.527
62.5	158.615
62.6	158.699
62.7	158.787
62.8	158.881
62.9	158.97
63	159.059
63.1	159.15
63.2	159.241
63.3	159.334
63.4	159.423
63.5	159.512
63.6	159.602
63.7	159.692
63.8	159.781
63.9	159.87
64	159.955
64.1	160.045
64.2	160.135
64.3	160.219
64.4	160.303
64.5	160.394
64.6	160.485
64.7	160.574
64.8	160.662
64.9	160.751
65	160.838
65.1	160.926
65.2	161.016
65.3	161.103
65.4	161.191
65.5	161.277
65.6	161.365
65.7	161.456
65.8	161.546
65.9	161.636
66	161.723
66.1	161.811
66.2	161.902
66.3	161.992
66.4	162.084
66.5	162.178
66.6	162.265
66.7	162.345
66.8	162.433
66.9	162.521
67	162.608
67.1	162.7
67.2	162.783
67.3	162.87
67.4	162.958
67.5	163.046
67.6	163.136
67.7	163.219
67.8	163.305
67.9	163.392
68	163.475
68.1	163.559
68.2	163.646
68.3	163.732
68.4	163.821
68.5	163.911
68.6	164.002
68.7	164.086
68.8	164.173
68.9	164.259
69	164.343
69.1	164.428
69.2	164.511
69.3	164.595
69.4	164.682
69.5	164.769
69.6	164.856
69.7	164.947
69.8	165.041
69.9	165.128
70	165.218
70.1	165.305
70.2	165.392
70.3	165.485
70.4	165.572
70.5	165.658
70.6	165.741
70.7	165.819
70.8	165.901
70.9	165.987
71	166.069
71.1	166.154
71.2	166.241
71.3	166.325
71.4	166.407
71.5	166.489
71.6	166.57
71.7	166.656
71.8	166.738
71.9	166.82
72	166.901
72.1	166.987
72.2	167.08
72.3	167.167
72.4	167.251
72.5	167.333
72.6	167.417
72.7	167.501
72.8	167.582
72.9	167.666
73	167.75
73.1	167.833
73.2	167.916
73.3	168
73.4	168.08
73.5	168.169
73.6	168.257
73.7	168.343
73.8	168.43
73.9	168.516
74	168.603
74.1	168.69
74.2	168.777
74.3	168.861
74.4	168.946
74.5	169.032
74.6	169.119
74.7	169.202
74.8	169.293
74.9	169.383
75	169.473
75.1	169.557
75.2	169.641
75.3	169.724
75.4	169.806
75.5	169.889
75.6	169.97
75.7	170.047
75.8	170.128
75.9	170.211
76	170.295
76.1	170.377
76.2	170.464
76.3	170.547
76.4	170.621
76.5	170.703
76.6	170.78
76.7	170.859
76.8	170.946
76.9	171.03
77	171.11
77.1	171.188
77.2	171.271
77.3	171.353
77.4	171.431
77.5	171.513
77.6	171.594
77.7	171.675
77.8	171.757
77.9	171.833
78	171.91
78.1	171.989
78.2	172.068
78.3	172.145
78.4	172.222
78.5	172.304
78.6	172.386
78.7	172.46
78.8	172.536
78.9	172.621
79	172.705
79.1	172.788
79.2	172.869
79.3	172.946
79.4	173.025
79.5	173.11
79.6	173.194
79.7	173.276
79.8	173.363
79.9	173.447
80	173.525
80.1	173.609
80.2	173.692
80.3	173.777
80.4	173.856
80.5	173.935
80.6	174.015
80.7	174.093
80.8	174.172
80.9	174.252
81	174.336
81.1	174.416
81.2	174.497
81.3	174.576
81.4	174.656
81.5	174.737
81.6	174.819
81.7	174.9
81.8	174.977
81.9	175.059
82	175.14
82.1	175.216
82.2	175.292
82.3	175.373
82.4	175.455
82.5	175.532
82.6	175.607
82.7	175.682
82.8	175.758
82.9	175.833
83	175.906
83.1	175.986
83.2	176.066
83.3	176.142
83.4	176.218
83.5	176.301
83.6	176.384
83.7	176.464
83.8	176.546
83.9	176.626
84	176.707
84.1	176.789
84.2	176.872
84.3	176.95
84.4	177.029
84.5	177.105
84.6	177.18
84.7	177.256
84.8	177.332
84.9	177.411
85	177.485
85.1	177.56
85.2	177.637
85.3	177.718
85.4	177.794
85.5	177.868
85.6	177.946
85.7	178.024
85.8	178.107
85.9	178.182
86	178.259
86.1	178.341
86.2	178.414
86.3	178.494
86.4	178.575
86.5	178.655
86.6	178.728
86.7	178.802
86.8	178.883
86.9	178.957
87	179.031
87.1	179.099
87.2	179.172
87.3	179.248
87.4	179.327
87.5	179.402
87.6	179.48
87.7	179.561
87.8	179.646
87.9	179.732
88	179.815
88.1	179.894
88.2	179.971
88.3	180.053
88.4	180.128
88.5	180.21
88.6	180.295
88.7	180.38
88.8	180.462
88.9	180.54
89	180.617
89.1	180.695
89.2	180.77
89.3	180.845
89.4	180.927
89.5	181.005
89.6	181.082
89.7	181.159
89.8	181.235
89.9	181.317
90	181.394
90.1	181.475
90.2	181.55
90.3	181.63
90.4	181.713
90.5	181.794
90.6	181.868
90.7	181.946
90.8	182.021
90.9	182.099
91	182.177
91.1	182.25
91.2	182.327
91.3	182.404
91.4	182.476
91.5	182.552
91.6	182.626
91.7	182.696
91.8	182.766
91.9	182.841
92	182.917
92.1	182.996
92.2	183.075
92.3	183.153
92.4	183.227
92.5	183.302
92.6	183.378
92.7	183.459
92.8	183.536
92.9	183.612
93	183.689
93.1	183.767
93.2	183.841
93.3	183.916
93.4	183.994
93.5	184.065
93.6	184.143
93.7	184.22
93.8	184.292
93.9	184.369
94	184.444
94.1	184.521
94.2	184.597
94.3	184.673
94.4	184.747
94.5	184.82
94.6	184.889
94.7	184.963
94.8	185.037
94.9	185.113
95	185.187
95.1	185.265
95.2	185.343
95.3	185.421
95.4	185.498
95.5	185.576
95.6	185.649
95.7	185.721
95.8	185.791
95.9	185.866
96	185.937
96.1	186.011
96.2	186.084
96.3	186.156
96.4	186.224
96.5	186.298
96.6	186.368
96.7	186.441
96.8	186.514
96.9	186.582
97	186.652
97.1	186.731
97.2	186.804
97.3	186.875
97.4	186.948
97.5	187.025
97.6	187.097
97.7	187.172
97.8	187.248
97.9	187.325
98	187.396
98.1	187.468
98.2	187.541
98.3	187.613
98.4	187.69
98.5	187.764
98.6	187.836
98.7	187.906
98.8	187.976
98.9	188.048
99	188.122
99.1	188.196
99.2	188.269
99.3	188.345
99.4	188.418
99.5	188.489
99.6	188.563
99.7	188.638
99.8	188.716
99.9	188.789
100	188.857
100.1	188.932
100.2	189.009
100.3	189.079
100.4	189.153
100.5	189.229
100.6	189.304
100.7	189.38
100.8	189.454
100.9	189.53
101	189.603
101.1	189.677
101.2	189.749
101.3	189.821
101.4	189.893
101.5	189.966
101.6	190.036
101.7	190.108
101.8	190.184
101.9	190.258
102	190.327
102.1	190.395
102.2	190.466
102.3	190.537
102.4	190.608
102.5	190.677
102.6	190.749
102.7	190.823
102.8	190.894
102.9	190.966
103	191.04
103.1	191.115
103.2	191.185
103.3	191.258
103.4	191.334
103.5	191.406
103.6	191.474
103.7	191.553
103.8	191.629
103.9	191.702
104	191.772
104.1	191.845
104.2	191.917
104.3	191.987
104.4	192.057
104.5	192.126
104.6	192.199
104.7	192.272
104.8	192.344
104.9	192.417
105	192.489
105.1	192.559
105.2	192.627
105.3	192.692
105.4	192.764
105.5	192.839
105.6	192.915
105.7	192.985
105.8	193.056
105.9	193.127
106	193.201
106.1	193.276
106.2	193.343
106.3	193.412
106.4	193.488
106.5	193.56
106.6	193.628
106.7	193.699
106.8	193.772
106.9	193.845
107	193.916
107.1	193.989
107.2	194.058
107.3	194.128
107.4	194.198
107.5	194.271
107.6	194.344
107.7	194.421
107.8	194.495
107.9	194.571
108	194.641
108.1	194.716
108.2	194.794
108.3	194.871
108.4	194.947
108.5	195.018
108.6	195.09
108.7	195.161
108.8	195.231
108.9	195.305
109	195.378
109.1	195.451
109.2	195.522
109.3	195.596
109.4	195.668
109.5	195.741
109.6	195.817
109.7	195.892
109.8	195.961
109.9	196.031
110	196.101
110.1	196.17
110.2	196.243
110.3	196.311
110.4	196.38
110.5	196.448
110.6	196.525
110.7	196.594
110.8	196.658
110.9	196.731
111	196.8
111.1	196.871
111.2	196.938
111.3	197.008
111.4	197.08
111.5	197.146
111.6	197.217
111.7	197.288
111.8	197.364
111.9	197.439
112	197.51
112.1	197.581
112.2	197.651
112.3	197.724
112.4	197.791
112.5	197.859
112.6	197.93
112.7	198.002
112.8	198.076
112.9	198.145
113	198.219
113.1	198.294
113.2	198.369
113.3	198.443
113.4	198.512
113.5	198.583
113.6	198.654
113.7	198.727
113.8	198.799
113.9	198.872
114	198.94
114.1	199.018
114.2	199.092
114.3	199.158
114.4	199.23
114.5	199.301
114.6	199.374
114.7	199.452
114.8	199.525
114.9	199.597
115	199.661
115.1	199.729
115.2	199.792
115.3	199.857
115.4	199.925
115.5	199.987
115.6	200.053
115.7	200.12
115.8	200.189
115.9	200.26
116	200.33
116.1	200.398
116.2	200.471
116.3	200.536
116.4	200.6
116.5	200.668
116.6	200.739
116.7	200.811
116.8	200.879
116.9	200.943
117	201.009
117.1	201.075
117.2	201.141
117.3	201.211
117.4	201.278
117.5	201.345
117.6	201.407
117.7	201.481
117.8	201.549
117.9	201.615
118	201.692
118.1	201.762
118.2	201.831
118.3	201.911
118.4	201.98
118.5	202.049
118.6	202.108
118.7	202.176
118.8	202.231
118.9	202.281
119	202.361
119.1	202.37
119.2	202.363
119.3	202.361
119.4	202.361
119.5	202.284
119.6	202.281
119.7	202.245
119.8	202.242
119.9	202.233
120	202.231
120.1	202.231
120.2	202.231
120.3	202.231
120.4	202.161
120.5	200.449
120.6	198.303
120.7	195.801
120.8	193.263
120.9	190.705
121	187.951
121.1	185.137
121.2	182.477
121.3	180.044
121.4	177.82
121.5	175.568
121.6	173.745
121.7	171.845
121.8	170.186
121.9	168.768
122	167.506
122.1	166.332
122.2	165.279
122.3	164.33
122.4	163.309
122.5	162.399
122.6	161.561
122.7	160.782
122.8	160.03
122.9	159.374
123	158.691
123.1	158.043
123.2	157.41
123.3	156.824
123.4	156.229
123.5	155.639
123.6	155.118
123.7	154.563
123.8	154.028
123.9	153.504
124	153.013
124.1	152.522
124.2	152.023
124.3	151.549
124.4	151.093
124.5	150.634
124.6	150.182
124.7	149.75
124.8	149.339
124.9	148.924
125	148.522
125.1	148.124
125.2	147.725
125.3	147.343
125.4	146.968
125.5	146.599
125.6	146.236
125.7	145.873
125.8	145.505
125.9	145.149
126	144.786
126.1	144.431
126.2	144.089
126.3	143.752
126.4	143.418
126.5	143.092
126.6	142.773
126.7	142.456
126.8	142.136
126.9	141.831
127	141.529
127.1	141.238
127.2	140.937
127.3	140.635
127.4	140.346
127.5	140.058
127.6	139.774
127.7	139.484
127.8	139.187
127.9	138.916
128	138.644
128.1	138.371
128.2	138.116
128.3	137.858
128.4	137.612
128.5	137.357
128.6	137.093
128.7	136.842
128.8	136.608
128.9	136.372
129	136.116
129.1	135.879
129.2	135.654
129.3	135.421
129.4	135.185
129.5	134.943
129.6	134.708
129.7	134.484
129.8	134.262
129.9	133.961
130	133.718
130.1	133.498
130.2	133.244
130.3	133.002
130.4	132.838
130.5	132.718
130.6	132.806
130.7	133.068
130.8	132.917
130.9	132.239
131	131.342
131.1	130.975
131.2	130.82
131.3	130.922
131.4	130.964
131.5	131.116
131.6	131.092
131.7	130.873
131.8	130.725
131.9	130.607
132	130.486
132.1	130.393
132.2	130.308
132.3	130.194
132.4	130.135
132.5	130.084
132.6	130.019
132.7	129.943
132.8	129.78
132.9	129.679
133	129.581
133.1	129.463
133.2	129.399
133.3	129.398
133.4	129.435
133.5	129.417
133.6	129.326
133.7	129.133
133.8	128.99
133.9	128.657
134	128.308
134.1	128.092
134.2	127.866
134.3	127.66
134.4	127.62
134.5	127.377
134.6	127.206
134.7	127.1
134.8	127.012
134.9	126.885
135	126.757
135.1	126.574
135.2	126.438
135.3	126.281
135.4	126.15
135.5	126.014
135.6	125.852
135.7	125.697
135.8	125.556
135.9	125.404
136	125.254
136.1	125.091
136.2	124.943
136.3	124.783
136.4	124.614
136.5	124.457
136.6	124.287
136.7	124.116
136.8	123.952
136.9	123.812
137	123.655
137.1	123.504
137.2	123.351
137.3	123.197
137.4	123.042
137.5	122.887
137.6	122.733
137.7	122.574
137.8	122.43
137.9	122.294
138	122.147
138.1	122.008
138.2	121.864
138.3	121.723
138.4	121.58
138.5	121.444
138.6	121.309
138.7	121.171
138.8	121.025
138.9	120.892
139	120.764
139.1	120.63
139.2	120.487
139.3	120.351
139.4	120.216
139.5	120.087
139.6	119.96
139.7	119.835
139.8	119.707
139.9	119.582
140	119.453
140.1	119.329
140.2	119.204
140.3	119.072
140.4	118.945
140.5	118.823
140.6	118.698
140.7	118.578
140.8	118.46
140.9	118.339
141	118.22
141.1	118.102
141.2	117.987
141.3	117.874
141.4	117.763
141.5	117.654
141.6	117.538
141.7	117.42
141.8	117.31
141.9	117.199
142	117.088
142.1	116.972
142.2	116.859
142.3	116.74
142.4	116.628
142.5	116.517
142.6	116.406
142.7	116.298
142.8	116.189
142.9	116.083
143	115.973
143.1	115.869
143.2	115.769
143.3	115.666
143.4	115.566
143.5	115.467
143.6	115.363
143.7	115.26
143.8	115.151
143.9	115.047
144	114.946
144.1	114.844
144.2	114.743
144.3	114.643
144.4	114.542
144.5	114.443
144.6	114.341
144.7	114.24
144.8	114.137
144.9	114.042
145	113.939
145.1	113.843
145.2	113.751
145.3	113.651
145.4	113.555
145.5	113.466
145.6	113.375
145.7	113.279
145.8	113.186
145.9	113.096
146	113.003
146.1	112.91
146.2	112.817
146.3	112.727
146.4	112.638
146.5	112.549
146.6	112.459
146.7	112.373
146.8	112.286
146.9	112.192
147	112.101
147.1	112.015
147.2	111.93
147.3	111.854
147.4	111.779
147.5	111.689
147.6	111.606
147.7	111.529
147.8	111.453
147.9	111.373
148	111.291
148.1	111.207
148.2	111.121
148.3	111.041
148.4	110.959
148.5	110.86
148.6	110.78
148.7	110.69
148.8	110.624
148.9	110.55
149	110.47
149.1	110.388
149.2	110.313
149.3	110.228
149.4	110.151
149.5	110.073
149.6	109.998
149.7	109.915
149.8	109.833
149.9	109.767
150	109.698
150.1	109.628
150.2	109.56
150.3	109.492
150.4	109.411
150.5	109.32
150.6	109.226
150.7	109.143
150.8	109.061
150.9	108.962
151	108.879
151.1	108.806
151.2	108.733
151.3	108.654
151.4	108.563
151.5	108.475
151.6	108.409
151.7	108.356
151.8	108.3
151.9	108.241
152	108.181
152.1	108.109
152.2	108.031
152.3	107.948
152.4	107.859
152.5	107.779
152.6	107.703
152.7	107.629
152.8	107.557
152.9	107.497
153	107.433
153.1	107.371
153.2	107.322
153.3	107.241
153.4	107.16
153.5	107.08
153.6	106.995
153.7	106.894
153.8	106.797
153.9	106.719
154	106.653
154.1	106.603
154.2	106.537
154.3	106.463
154.4	106.397
154.5	106.325
154.6	106.259
154.7	106.193
154.8	106.123
154.9	106.046
155	105.973
155.1	105.908
155.2	105.845
155.3	105.778
155.4	105.722
155.5	105.673
155.6	105.632
155.7	105.586
155.8	105.535
155.9	105.476
156	105.423
156.1	105.366
156.2	105.312
156.3	105.272
156.4	105.214
156.5	105.159
156.6	105.102
156.7	105.044
156.8	104.979
156.9	104.913
157	104.844
157.1	104.773
157.2	104.704
157.3	104.63
157.4	104.556
157.5	104.488
157.6	104.418
157.7	104.348
157.8	104.272
157.9	104.197
158	104.123
158.1	104.046
158.2	103.964
158.3	103.889
158.4	103.809
158.5	103.73
158.6	103.652
158.7	103.581
158.8	103.518
158.9	103.457
159	103.398
159.1	103.339
159.2	103.294
159.3	103.253
159.4	103.197
159.5	103.149
159.6	103.099
159.7	103.056
159.8	103.009
159.9	102.972
160	102.935
160.1	102.884
160.2	102.825
160.3	102.769
160.4	102.717
[truncated: 12,876 more rows]

## Sheet: MjHKU4r-CoV-1 RBD to hCD26
Time (s)	Response units (RU)			Concentration (µM)	Response units (RU)	Response units (RU)
-39.4	1.86873			0	19.5037
-39.3	1.3365			0.0157828	57.5635
-39.2	-0.9666			0.0315657	93.1115
-39.1	0.739			0.0473485	126.389
-39	-0.6737			0.0631313	157.605
-38.9	-0.629098			0.0789141	186.948
-38.8	0.0586			0.094697	214.579
-38.7	0.0333			0.11048	240.646
-38.6	0.1097			0.126263	265.276
-38.5	0.1197			0.142045	288.586
-38.4	0.223196			0.157828	310.679
-38.3	0.0257			0.173611	331.648
-38.2	-0.017			0.189394	351.576
-38.1	0.0642			0.205177	370.54
-38	0.0927			0.22096	388.607
-37.9	0.137			0.236742	405.839
-37.8	0.1665			0.252525	422.294
-37.7	0.172			0.268308	438.022
-37.6	0.1166			0.284091	453.071
-37.5	0.2477			0.299874	467.484
-37.4	0.371095			0.315657	481.3
-37.3	0.3172			0.331439	494.555
-37.2	0.0984			0.347222	507.284
-37.1	-0.0083			0.363005	519.516
-37	0.0538			0.378788	531.281
-36.9	0.0869009			0.394571	542.604
-36.8	0.092			0.410354	553.51
-36.7	0.0683			0.426136	564.022
-36.6	0.0169			0.441919	574.16
-36.5	-0.0499			0.457702	583.945
-36.4	-0.0451988			0.473485	593.394
-36.3	-0.0108			0.489268	602.524
-36.2	0.0557			0.505051	611.352
-36.1	0.1289			0.520833	619.891
-36	0.1988			0.536616	628.156
-35.9	0.246098			0.552399	636.161
-35.8	0.2791			0.568182	643.916
-35.7	0.2846			0.583965	651.434
-35.6	0.3123			0.599747	658.725
-35.5	0.3185			0.61553	665.799
-35.4	0.320696			0.631313	672.667
-35.3	0.2894			0.647096	679.336
-35.2	0.23			0.662879	685.815
-35.1	0.148			0.678662	692.113
-35	0.073			0.694444	698.236
-34.9	0.0663994			0.710227	704.192
-34.8	0.0455			0.72601	709.989
-34.7	0.0532			0.741793	715.631
-34.6	0.065			0.757576	721.125
-34.5	0.0666			0.773359	726.477
-34.4	0.0745004			0.789141	731.692
-34.3	0.1039			0.804924	736.776
-34.2	0.0971			0.820707	741.734
-34.1	0.0959			0.83649	746.569
-34	0.0819			0.852273	751.287
-33.9	0.0936003			0.868056	755.891
-33.8	0.0844			0.883838	760.387
-33.7	0.0807			0.899621	764.776
-33.6	0.0779			0.915404	769.065
-33.5	0.084			0.931187	773.255
-33.4	0.0853001			0.94697	777.35
-33.3	0.0699			0.962753	781.353
-33.2	0.0711			0.978535	785.268
-33.1	0.0619			0.994318	789.097
-33	0.0574			1.0101	792.843
-32.9	0.0655001			1.02588	796.508
-32.8	0.0636			1.04167	800.096
-32.7	0.0561			1.05745	803.609
-32.6	0.0579			1.07323	807.049
-32.5	0.0591			1.08902	810.418
-32.4	0.0539002			1.1048	813.718
-32.3	0.0595			1.12058	816.952
-32.2	0.049			1.13636	820.122
-32.1	0.052			1.15215	823.229
-32	0.0497			1.16793	826.275
-31.9	0.0496			1.18371	829.262
-31.8	0.0558			1.19949	832.192
-31.7	0.0584999			1.21528	835.066
-31.6	0.0532			1.23106	837.886
-31.5	0.0488			1.24684	840.654
-31.4	0.0442			1.26263	843.371
-31.3	0.0375			1.27841	846.038
-31.2	0.0363			1.29419	848.656
-31.1	0.0354			1.30997	851.227
-31	0.0323			1.32576	853.753
-30.9	0.0282			1.34154	856.234
-30.8	0.0273			1.35732	858.672
-30.7	0.0269			1.37311	861.067
-30.6	0.0287			1.38889	863.421
-30.5	0.0318			1.40467	865.735
-30.4	0.0289			1.42045	868.01
-30.3	0.0259			1.43624	870.247
-30.2	0.0268			1.45202	872.447
-30.1	0.0271			1.4678	874.61
-30	0.0238			1.48359	876.738
-29.9	0.0222			1.49937	878.832
-29.8	0.0217			1.51515	880.891
-29.7	0.0189001			1.53093	882.918
-29.6	0.0204			1.54672	884.913
-29.5	0.0228			1.5625	886.876
-29.4	0.0265
-29.3	0.0251			0.0976562		218.693
-29.2	0.0243			0.195312		361.247
-29.1	0.0258			0.390625		537.154
-29	0.0227			0.78125		730.528
-28.9	0.0223			1.5625		886.55
-28.8	0.0265
-28.7	0.0286
-28.6	0.0354999
-28.5	0.031
-28.4	0.0285
-28.3	0.0249
-28.2	0.0236
-28.1	0.0228
-28	0.0231
-27.9	0.0241
-27.8	0.0276
-27.7	0.0296999
-27.6	0.0317
-27.5	0.028
-27.4	0.0252
-27.3	0.0235
-27.2	0.0253
-27.1	0.0227
-27	0.0197
-26.9	0.0217
-26.8	0.0261
-26.7	0.0298
-26.6	0.0278
-26.5	0.0276
-26.4	0.0282
-26.3	0.027
-26.2	0.0293
-26.1	0.0282
-26	0.0256
-25.9	0.0271
-25.8	0.0269
-25.7	0.0323999
-25.6	0.0297
-25.5	0.0318
-25.4	0.0332
-25.3	0.032
-25.2	0.031
-25.1	0.0329999
-25	0.0332
-24.9	0.0331
-24.8	0.0312
-24.7	0.0297
-24.6	0.0273
-24.5	0.0258
-24.4	0.0229
-24.3	0.0194
-24.2	0.0187
-24.1	0.0172
-24	0.0174
-23.9	0.0188
-23.8	0.0164
-23.7	0.0166
-23.6	0.0178999
-23.5	0.0163
-23.4	0.0157
-23.3	0.015
-23.2	0.0129
-23.1	0.0104
-23	0.0063
-22.9	0.0033
-22.8	-0.001
-22.7	0.000199956
-22.6	-0.00229998
-22.5	-0.000699999
-22.4	-0.0053
-22.3	-0.0048
-22.2	-0.00749998
-22.1	-0.00740005
-22	-0.0099
-21.9	-0.0095
-21.8	-0.0076
-21.7	-0.00600004
-21.6	-0.00769997
-21.5	-0.0102
-21.4	-0.0109
-21.3	-0.0149
-21.2	-0.0196999
-21.1	-0.0219999
-21	-0.0287
-20.9	-0.0343
-20.8	-0.0373
-20.7	-0.0311
-20.6	-0.0417999
-20.5	-0.0482
-20.4	-0.0561
-20.3	-0.0586
-20.2	-0.0592
-20.1	-0.0601998
-20	-0.0678
-19.9	-0.0684
-19.8	-0.0682
-19.7	-0.0630001
-19.6	-0.0520004
-19.5	-0.0496
-19.4	-0.0531
-19.3	-0.0431
-19.2	-0.0347004
-19.1	-0.0428001
-19	-0.0514
-18.9	-0.0565
-18.8	-0.053
-18.7	-0.0467998
-18.6	-0.0404
-18.5	-0.037
-18.4	-0.0287
-18.3	-0.0365
-18.2	-0.0456999
-18.1	-0.0485
-18	-0.046
-17.9	-0.0526
-17.8	-0.0452
-17.7	-0.0504999
-17.6	-0.0528999
-17.5	-0.0536
-17.4	-0.0482
-17.3	-0.0446
-17.2	-0.0189003
-17.1	-0.00510027
-17	0.0273
-16.9	0.0519
-16.8	0.0718
-16.7	0.0785999
-16.6	0.0744997
-16.5	0.0841
-16.4	0.0837
-16.3	0.0805
-16.2	0.0490005
-16.1	0.0464001
-16	0.0358
-15.9	0.0222
-15.8	0.0203
-15.7	0.0208
-15.6	0.0159001
-15.5	0.0156
-15.4	0.0109
-15.3	-0.0004
-15.2	-0.0213
-15.1	-0.0338
-15	-0.0437
-14.9	-0.0575
-14.8	-0.0652
-14.7	-0.0617001
-14.6	-0.0411001
-14.5	-0.01
-14.4	0.0043
-14.3	-0.006
-14.2	-0.0155
-14.1	-0.0206999
-14	-0.0238
-13.9	-0.0311
-13.8	-0.0294
-13.7	-0.0326999
-13.6	-0.0472998
-13.5	-0.0668
-13.4	-0.0738
-13.3	-0.072
-13.2	-0.0542003
-13.1	-0.0391002
-13	-0.0454
-12.9	-0.0371
-12.8	-0.05
-12.7	-0.0463002
-12.6	-0.0432002
-12.5	-0.0428
-12.4	-0.0506
-12.3	-0.0512
-12.2	-0.0541999
-12.1	-0.0523
-12	-0.0505
-11.9	-0.0506
-11.8	-0.0486
-11.7	-0.0487
-11.6	-0.0495
-11.5	-0.0511
-11.4	-0.0534
-11.3	-0.0578
-11.2	-0.063
-11.1	-0.0580001
-11	-0.0575
-10.9	-0.0634
-10.8	-0.0701
-10.7	-0.0665
-10.6	-0.0589001
-10.5	-0.0561
-10.4	-0.0512
-10.3	-0.0489
-10.2	-0.0497001
-10.1	-0.0543
-10	-0.0476
-9.9	-0.0356
-9.8	-0.031
-9.7	-0.0316
-9.6	-0.0323001
-9.5	-0.0281
-9.4	-0.0232
-9.3	-0.0209
-9.2	-0.0300998
-9.1	-0.0399998
-9	-0.0369
-8.9	-0.0196
-8.8	-0.0216
-8.7	-0.0178
-8.6	-0.0111
-8.5	-0.0172
-8.4	-0.0138
-8.3	-0.0171
-8.2	-0.0175999
-8.1	-0.0187999
-8	-0.0179
-7.9	-0.0124
-7.8	-0.0083
-7.7	-0.01
-7.6	-0.0138999
-7.5	-0.0156
-7.4	-0.0179999
-7.3	-0.0166
-7.2	-0.015
-7.1	-0.0158
-7	-0.0189
-6.9	-0.0138001
-6.8	-0.0069
-6.7	-0.0051
-6.6	-0.0056
-6.5	-0.0055
-6.4	-0.00939985
-6.3	-0.0078
-6.2	-0.0035
-6.1	-0.0045
-6	-0.0024
-5.9	0.00179992
-5.8	0.0037
-5.7	0.0039
-5.6	0.0057
-5.5	0.0056
-5.4	0.00609997
-5.3	0.0065
-5.2	0.0089
-5.1	0.0091
-5	0.0051
-4.9	0.00420005
-4.8	0.0031
-4.7	0.0014
-4.6	-0.0001
-4.5	-0.0011
-4.4	-0.00340002
-4.3	-0.008
-4.2	-0.0101
-4.1	-0.0113
-4	-0.0132
-3.9	-0.0115001
-3.8	-0.0102
-3.7	-0.0155
-3.6	-0.0143
-3.5	-0.0108
-3.4	-0.0154
-3.3	-0.0141
-3.2	-0.0145
-3.1	-0.0198
-3	-0.0202
-2.9	-0.0187002
-2.8	-0.0239
-2.7	-0.0207
-2.6	-0.0177
-2.5	-0.0096
-2.4	-0.0169998
-2.3	-0.0143
-2.2	-0.0186
-2.1	-0.0233
-2	-0.025
-1.9	-0.0173001
-1.8	-0.0286
-1.7	-0.0252
-1.6	-0.0338
-1.5	-0.0468
-1.4	-0.0606
-1.3	-0.0721
-1.2	-0.0732
-1.1	-0.0721
-1	-0.0721
-0.900002	-0.0698
-0.799999	-0.0606
-0.700001	-0.0606
-0.599998	-0.0524
-0.5	-0.0515
-0.400002	-0.0497
-0.299999	-0.0468
-0.200001	-0.0466
-0.0999985	-0.0266
0	0.3262
0.0999985	1.53271
0.200001	1.6134
0.299999	4.343
0.400002	5.7529
0.5	6.5223
0.599998	6.8808
0.700001	7.1862
0.799999	7.6942
0.900002	7.8637
1	8.2625
1.1	8.7176
1.2	9.2802
1.3	9.7015
1.4	10.2195
1.5	10.8078
1.6	11.4482
1.7	12.2115
1.8	12.9961
1.9	13.5151
2	14.0874
2.1	14.9523
2.2	15.7332
2.3	16.4714
2.4	17.2822
2.5	18.0029
2.6	18.8182
2.7	19.5958
2.8	20.3133
2.9	21.0746
3	21.803
3.1	22.5152
3.2	23.2592
3.3	24.0278
3.4	24.7628
3.5	25.4882
3.6	26.2227
3.7	26.9779
3.8	27.7094
3.9	28.4345
4	29.166
4.1	29.8913
4.2	30.6189
4.3	31.342
4.4	32.0575
4.5	32.7638
4.6	33.475
4.7	34.1736
4.8	34.8655
4.9	35.5716
5	36.2646
5.1	36.9288
5.2	37.6042
5.3	38.2745
5.4	38.9317
5.5	39.5968
5.6	40.2657
5.7	40.9362
5.8	41.6006
5.9	42.2562
6	42.8997
6.1	43.5459
6.2	44.1954
6.3	44.8406
6.4	45.4852
6.5	46.137
6.6	46.775
6.7	47.4082
6.8	48.0236
6.9	48.6395
7	49.2562
7.1	49.8601
7.2	50.4617
7.3	51.0749
7.4	51.6864
7.5	52.2921
7.6	52.8997
7.7	53.5118
7.8	54.115
7.9	54.7181
8	55.3166
8.1	55.9049
8.2	56.5014
8.3	57.0913
8.4	57.6759
8.5	58.2578
8.6	58.8327
8.7	59.3997
8.8	59.9573
8.9	60.5232
9	61.0793
9.1	61.6337
9.2	62.1883
9.3	62.7326
9.4	63.2881
9.5	63.8374
9.6	64.3916
9.7	64.9528
9.8	65.5006
9.9	66.0477
10	66.5892
10.1	67.1277
10.2	67.6728
10.3	68.2206
10.4	68.7627
10.5	69.2946
10.6	69.8186
10.7	70.3357
10.8	70.8476
10.9	71.363
11	71.8702
11.1	72.3717
11.2	72.8844
11.3	73.3927
11.4	73.891
11.5	74.3918
11.6	74.898
11.7	75.4129
11.8	75.9326
11.9	76.4411
12	76.943
12.1	77.4461
12.2	77.9461
12.3	78.4331
12.4	78.9273
12.5	79.4152
12.6	79.9005
12.7	80.3894
12.8	80.8659
12.9	81.3458
13	81.8279
13.1	82.3007
13.2	82.7672
13.3	83.2379
13.4	83.7072
13.5	84.1681
13.6	84.6341
13.7	85.0898
13.8	85.5444
13.9	85.9998
14	86.4563
14.1	86.9069
14.2	87.3586
14.3	87.8301
14.4	88.293
14.5	88.7418
14.6	89.1823
14.7	89.6237
14.8	90.0648
14.9	90.4987
15	90.9343
15.1	91.3691
15.2	91.8109
15.3	92.2525
15.4	92.6794
15.5	93.1059
15.6	93.5326
15.7	93.9503
15.8	94.3645
15.9	94.7921
16	95.2265
16.1	95.6469
16.2	96.0594
16.3	96.465
16.4	96.8696
16.5	97.2823
16.6	97.6956
16.7	98.106
16.8	98.5314
16.9	98.9508
17	99.3565
17.1	99.7569
17.2	100.162
17.3	100.571
17.4	100.975
17.5	101.379
17.6	101.782
17.7	102.173
17.8	102.561
17.9	102.944
18	103.32
18.1	103.704
18.2	104.095
18.3	104.475
18.4	104.857
18.5	105.243
18.6	105.626
18.7	105.997
18.8	106.371
18.9	106.742
19	107.107
19.1	107.48
19.2	107.846
19.3	108.214
19.4	108.591
19.5	108.962
19.6	109.325
19.7	109.68
19.8	110.043
19.9	110.403
20	110.76
20.1	111.121
20.2	111.479
20.3	111.845
20.4	112.201
20.5	112.544
20.6	112.894
20.7	113.247
20.8	113.6
20.9	113.942
21	114.292
21.1	114.646
21.2	114.999
21.3	115.347
21.4	115.689
21.5	116.034
21.6	116.378
21.7	116.72
21.8	117.057
21.9	117.39
22	117.734
22.1	118.074
22.2	118.406
22.3	118.74
22.4	119.073
22.5	119.396
22.6	119.713
22.7	120.037
22.8	120.356
22.9	120.673
23	120.989
23.1	121.31
23.2	121.626
23.3	121.942
23.4	122.262
23.5	122.576
23.6	122.886
23.7	123.208
23.8	123.522
23.9	123.835
24	124.15
24.1	124.459
24.2	124.772
24.3	125.075
24.4	125.384
24.5	125.687
24.6	125.988
24.7	126.29
24.8	126.591
24.9	126.885
25	127.184
25.1	127.488
25.2	127.789
25.3	128.087
25.4	128.379
25.5	128.675
25.6	128.962
25.7	129.257
25.8	129.551
25.9	129.839
26	130.125
26.1	130.406
26.2	130.677
26.3	130.951
26.4	131.22
26.5	131.494
26.6	131.769
26.7	132.043
26.8	132.316
26.9	132.593
27	132.866
27.1	133.132
27.2	133.41
27.3	133.697
27.4	133.978
27.5	134.258
27.6	134.534
27.7	134.806
27.8	135.08
27.9	135.355
28	135.622
28.1	135.885
28.2	136.16
28.3	136.428
28.4	136.685
28.5	136.943
28.6	137.203
28.7	137.458
28.8	137.713
28.9	137.966
29	138.21
29.1	138.467
29.2	138.723
29.3	138.978
29.4	139.227
29.5	139.471
29.6	139.711
29.7	139.957
29.8	140.205
29.9	140.448
30	140.693
30.1	140.947
30.2	141.192
30.3	141.436
30.4	141.679
30.5	141.919
30.6	142.164
30.7	142.401
30.8	142.634
30.9	142.868
31	143.11
31.1	143.354
31.2	143.594
31.3	143.826
31.4	144.051
31.5	144.283
31.6	144.511
31.7	144.738
31.8	144.974
31.9	145.211
32	145.438
32.1	145.668
32.2	145.901
32.3	146.125
32.4	146.346
32.5	146.566
32.6	146.785
32.7	147.01
32.8	147.237
32.9	147.454
33	147.678
33.1	147.909
33.2	148.126
33.3	148.34
33.4	148.551
33.5	148.769
33.6	148.991
33.7	149.21
33.8	149.428
33.9	149.643
34	149.857
34.1	150.066
34.2	150.275
34.3	150.481
34.4	150.686
34.5	150.893
34.6	151.11
34.7	151.327
34.8	151.538
34.9	151.745
35	151.949
35.1	152.15
35.2	152.347
35.3	152.552
35.4	152.757
35.5	152.964
35.6	153.168
35.7	153.371
35.8	153.573
35.9	153.769
36	153.971
36.1	154.176
36.2	154.377
36.3	154.585
36.4	154.789
36.5	154.991
36.6	155.193
36.7	155.382
36.8	155.568
36.9	155.759
37	155.956
37.1	156.148
37.2	156.336
37.3	156.52
37.4	156.71
37.5	156.9
37.6	157.092
37.7	157.276
37.8	157.457
37.9	157.64
38	157.825
38.1	158.013
38.2	158.197
38.3	158.374
38.4	158.557
38.5	158.746
38.6	158.936
38.7	159.128
38.8	159.309
38.9	159.479
39	159.651
39.1	159.83
39.2	160.006
39.3	160.19
39.4	160.368
39.5	160.545
39.6	160.728
39.7	160.902
39.8	161.068
39.9	161.228
40	161.39
40.1	161.553
40.2	161.715
40.3	161.882
40.4	162.051
40.5	162.216
40.6	162.385
40.7	162.552
40.8	162.721
40.9	162.891
41	163.054
41.1	163.215
41.2	163.38
41.3	163.549
41.4	163.72
41.5	163.89
41.6	164.06
41.7	164.223
41.8	164.384
41.9	164.55
42	164.717
42.1	164.878
42.2	165.041
42.3	165.206
42.4	165.362
42.5	165.527
42.6	165.683
42.7	165.835
42.8	165.991
42.9	166.142
43	166.294
43.1	166.45
43.2	166.614
43.3	166.772
43.4	166.928
43.5	167.084
43.6	167.243
43.7	167.398
43.8	167.55
43.9	167.704
44	167.864
44.1	168.019
44.2	168.17
44.3	168.321
44.4	168.466
44.5	168.614
44.6	168.766
44.7	168.915
44.8	169.062
44.9	169.201
45	169.354
45.1	169.505
45.2	169.642
45.3	169.778
45.4	169.913
45.5	170.044
45.6	170.18
45.7	170.317
45.8	170.452
45.9	170.587
46	170.729
46.1	170.875
46.2	171.017
46.3	171.155
46.4	171.3
46.5	171.446
46.6	171.591
46.7	171.734
46.8	171.879
46.9	172.025
47	172.173
47.1	172.319
47.2	172.465
47.3	172.611
47.4	172.751
47.5	172.887
47.6	173.026
47.7	173.164
47.8	173.3
47.9	173.433
48	173.568
48.1	173.706
48.2	173.838
48.3	173.969
48.4	174.101
48.5	174.23
48.6	174.354
48.7	174.479
48.8	174.603
48.9	174.734
49	174.867
49.1	174.994
49.2	175.115
49.3	175.243
49.4	175.371
49.5	175.504
49.6	175.631
49.7	175.756
49.8	175.879
49.9	175.997
50	176.122
50.1	176.242
50.2	176.367
50.3	176.494
50.4	176.614
50.5	176.739
50.6	176.867
50.7	176.997
50.8	177.127
50.9	177.25
51	177.372
51.1	177.485
51.2	177.602
51.3	177.726
51.4	177.845
51.5	177.962
51.6	178.075
51.7	178.193
51.8	178.316
51.9	178.433
52	178.559
52.1	178.686
52.2	178.808
52.3	178.924
52.4	179.031
52.5	179.142
52.6	179.243
52.7	179.357
52.8	179.469
52.9	179.577
53	179.687
53.1	179.799
53.2	179.91
53.3	180.026
53.4	180.143
53.5	180.257
53.6	180.363
53.7	180.476
53.8	180.591
53.9	180.697
54	180.811
54.1	180.924
54.2	181.028
54.3	181.133
54.4	181.24
54.5	181.355
54.6	181.47
54.7	181.583
54.8	181.7
54.9	181.817
55	181.927
55.1	182.036
55.2	182.142
55.3	182.252
55.4	182.354
55.5	182.461
55.6	182.564
55.7	182.674
55.8	182.786
55.9	182.895
56	183
56.1	183.1
56.2	183.204
56.3	183.311
56.4	183.412
56.5	183.519
56.6	183.624
56.7	183.731
56.8	183.832
56.9	183.94
57	184.041
57.1	184.134
57.2	184.233
57.3	184.334
57.4	184.436
57.5	184.54
57.6	184.641
57.7	184.746
57.8	184.848
57.9	184.95
58	185.052
58.1	185.145
58.2	185.233
58.3	185.326
58.4	185.428
58.5	185.534
58.6	185.629
58.7	185.726
58.8	185.827
58.9	185.925
59	186.023
59.1	186.122
59.2	186.224
59.3	186.32
59.4	186.418
59.5	186.516
59.6	186.606
59.7	186.699
59.8	186.794
59.9	186.885
60	186.98
60.1	187.072
60.2	187.163
60.3	187.253
60.4	187.342
60.5	187.434
60.6	187.526
60.7	187.617
60.8	187.713
60.9	187.804
61	187.89
61.1	187.981
61.2	188.073
61.3	188.166
61.4	188.257
61.5	188.352
61.6	188.443
61.7	188.534
61.8	188.619
61.9	188.705
62	188.796
62.1	188.888
62.2	188.982
62.3	189.072
62.4	189.156
62.5	189.24
62.6	189.329
62.7	189.419
62.8	189.506
62.9	189.595
63	189.681
63.1	189.765
63.2	189.85
63.3	189.934
63.4	190.015
63.5	190.105
63.6	190.196
63.7	190.285
63.8	190.375
63.9	190.462
64	190.543
64.1	190.625
64.2	190.706
64.3	190.791
64.4	190.871
64.5	190.949
64.6	191.03
64.7	191.114
64.8	191.198
64.9	191.276
65	191.358
65.1	191.444
65.2	191.527
65.3	191.604
65.4	191.684
65.5	191.773
65.6	191.858
65.7	191.944
65.8	192.026
65.9	192.106
66	192.195
66.1	192.278
66.2	192.358
66.3	192.441
66.4	192.524
66.5	192.604
66.6	192.683
66.7	192.765
66.8	192.842
66.9	192.921
67	192.999
67.1	193.076
67.2	193.152
67.3	193.227
67.4	193.303
67.5	193.385
67.6	193.465
67.7	193.541
67.8	193.62
67.9	193.704
68	193.785
68.1	193.864
68.2	193.943
68.3	194.024
68.4	194.1
68.5	194.177
68.6	194.251
68.7	194.329
68.8	194.406
68.9	194.487
69	194.561
69.1	194.633
69.2	194.71
69.3	194.79
69.4	194.868
69.5	194.944
69.6	195.017
69.7	195.092
69.8	195.164
69.9	195.232
70	195.306
70.1	195.384
70.2	195.453
70.3	195.533
70.4	195.609
70.5	195.681
70.6	195.757
70.7	195.831
70.8	195.9
70.9	195.97
71	196.04
71.1	196.112
71.2	196.181
71.3	196.249
71.4	196.322
71.5	196.393
71.6	196.459
71.7	196.53
71.8	196.602
71.9	196.669
72	196.736
72.1	196.798
72.2	196.869
72.3	196.935
72.4	197.002
72.5	197.067
72.6	197.132
72.7	197.205
72.8	197.268
72.9	197.341
73	197.412
73.1	197.483
73.2	197.557
73.3	197.63
73.4	197.705
73.5	197.779
73.6	197.845
73.7	197.91
73.8	197.975
73.9	198.043
74	198.111
74.1	198.182
74.2	198.254
74.3	198.323
74.4	198.391
74.5	198.454
74.6	198.525
74.7	198.595
74.8	198.66
74.9	198.731
75	198.8
75.1	198.868
75.2	198.936
75.3	199
75.4	199.058
75.5	199.119
75.6	199.188
75.7	199.254
75.8	199.32
75.9	199.386
76	199.456
76.1	199.522
76.2	199.586
76.3	199.649
76.4	199.713
76.5	199.775
76.6	199.839
76.7	199.9
76.8	199.961
76.9	200.022
77	200.089
77.1	200.153
77.2	200.211
77.3	200.278
77.4	200.345
77.5	200.402
77.6	200.459
77.7	200.521
77.8	200.585
77.9	200.644
78	200.707
78.1	200.768
78.2	200.83
78.3	200.894
78.4	200.963
78.5	201.029
78.6	201.09
78.7	201.148
78.8	201.213
78.9	201.275
79	201.334
79.1	201.393
79.2	201.457
79.3	201.517
79.4	201.578
79.5	201.644
79.6	201.712
79.7	201.777
79.8	201.836
79.9	201.896
80	201.956
80.1	202.013
80.2	202.075
80.3	202.135
80.4	202.197
80.5	202.258
80.6	202.322
80.7	202.381
80.8	202.439
80.9	202.499
81	202.559
81.1	202.618
81.2	202.676
81.3	202.736
81.4	202.798
81.5	202.862
81.6	202.918
81.7	202.976
81.8	203.037
81.9	203.098
82	203.152
82.1	203.204
82.2	203.263
82.3	203.319
82.4	203.381
82.5	203.436
82.6	203.49
82.7	203.546
82.8	203.604
82.9	203.657
83	203.714
83.1	203.77
83.2	203.825
83.3	203.878
83.4	203.934
83.5	203.993
83.6	204.05
83.7	204.11
83.8	204.17
83.9	204.227
84	204.286
84.1	204.348
84.2	204.407
84.3	204.466
84.4	204.518
84.5	204.576
84.6	204.628
84.7	204.684
84.8	204.744
84.9	204.798
85	204.851
85.1	204.902
85.2	204.959
85.3	205.011
85.4	205.066
85.5	205.121
85.6	205.171
85.7	205.231
85.8	205.286
85.9	205.342
86	205.396
86.1	205.447
86.2	205.499
86.3	205.55
86.4	205.606
86.5	205.662
86.6	205.707
86.7	205.76
86.8	205.81
86.9	205.859
87	205.909
87.1	205.965
87.2	206.015
87.3	206.075
87.4	206.131
87.5	206.181
87.6	206.232
87.7	206.287
87.8	206.337
87.9	206.392
88	206.447
88.1	206.502
88.2	206.557
88.3	206.613
88.4	206.672
88.5	206.726
88.6	206.78
88.7	206.833
88.8	206.885
88.9	206.938
89	206.992
89.1	207.04
89.2	207.094
89.3	207.144
89.4	207.195
89.5	207.245
89.6	207.294
89.7	207.342
89.8	207.39
89.9	207.439
90	207.492
90.1	207.541
90.2	207.594
90.3	207.641
90.4	207.691
90.5	207.745
90.6	207.798
90.7	207.849
90.8	207.902
90.9	207.955
91	208.007
91.1	208.056
91.2	208.108
91.3	208.154
91.4	208.203
91.5	208.252
91.6	208.301
91.7	208.349
91.8	208.401
91.9	208.453
92	208.503
92.1	208.55
92.2	208.602
92.3	208.656
92.4	208.705
92.5	208.752
92.6	208.804
92.7	208.857
92.8	208.908
92.9	208.957
93	209.007
93.1	209.055
93.2	209.103
93.3	209.154
93.4	209.2
93.5	209.252
93.6	209.308
93.7	209.358
93.8	209.41
93.9	209.464
94	209.515
94.1	209.564
94.2	209.617
94.3	209.666
94.4	209.71
94.5	209.757
94.6	209.808
94.7	209.86
94.8	209.909
94.9	209.956
95	210.011
95.1	210.064
95.2	210.115
95.3	210.165
95.4	210.214
95.5	210.267
95.6	210.323
95.7	210.373
95.8	210.423
95.9	210.468
96	210.515
96.1	210.561
96.2	210.606
96.3	210.649
96.4	210.692
96.5	210.737
96.6	210.782
96.7	210.829
96.8	210.881
96.9	210.929
97	210.979
97.1	211.029
97.2	211.078
97.3	211.129
97.4	211.178
97.5	211.227
97.6	211.271
97.7	211.309
97.8	211.358
97.9	211.403
98	211.447
98.1	211.492
98.2	211.539
98.3	211.585
98.4	211.632
98.5	211.676
98.6	211.718
98.7	211.761
98.8	211.806
98.9	211.85
99	211.895
99.1	211.935
99.2	211.974
99.3	212.02
99.4	212.06
99.5	212.104
99.6	212.144
99.7	212.189
99.8	212.239
99.9	212.287
100	212.331
100.1	212.378
100.2	212.422
100.3	212.467
100.4	212.519
100.5	212.565
100.6	212.609
100.7	212.656
100.8	212.703
100.9	212.748
101	212.792
101.1	212.836
101.2	212.881
101.3	212.925
101.4	212.969
101.5	213.01
101.6	213.052
101.7	213.092
101.8	213.14
101.9	213.185
102	213.229
102.1	213.273
102.2	213.32
102.3	213.366
102.4	213.408
102.5	213.453
102.6	213.498
102.7	213.547
102.8	213.592
102.9	213.638
103	213.683
103.1	213.726
103.2	213.769
103.3	213.811
103.4	213.853
103.5	213.9
103.6	213.939
103.7	213.986
103.8	214.036
103.9	214.082
104	214.126
104.1	214.168
104.2	214.21
104.3	214.25
104.4	214.293
104.5	214.335
104.6	214.382
104.7	214.432
104.8	214.477
104.9	214.516
105	214.557
105.1	214.601
105.2	214.649
105.3	214.69
105.4	214.73
105.5	214.775
105.6	214.82
105.7	214.866
105.8	214.912
105.9	214.954
106	214.997
106.1	215.043
106.2	215.086
106.3	215.127
106.4	215.17
106.5	215.214
106.6	215.257
106.7	215.301
106.8	215.345
106.9	215.388
107	215.432
107.1	215.475
107.2	215.515
107.3	215.558
107.4	215.602
107.5	215.641
107.6	215.683
107.7	215.726
107.8	215.772
107.9	215.809
108	215.85
108.1	215.895
108.2	215.937
108.3	215.977
108.4	216.021
108.5	216.066
108.6	216.106
108.7	216.148
108.8	216.189
108.9	216.234
109	216.274
109.1	216.311
109.2	216.351
109.3	216.394
109.4	216.44
109.5	216.483
109.6	216.527
109.7	216.57
109.8	216.61
109.9	216.649
110	216.689
110.1	216.729
110.2	216.77
110.3	216.812
110.4	216.853
110.5	216.889
110.6	216.924
110.7	216.961
110.8	216.999
110.9	217.041
111	217.08
111.1	217.117
111.2	217.154
111.3	217.192
111.4	217.233
111.5	217.278
111.6	217.322
111.7	217.366
111.8	217.411
111.9	217.452
112	217.495
112.1	217.537
112.2	217.58
112.3	217.621
112.4	217.663
112.5	217.704
112.6	217.741
112.7	217.776
112.8	217.811
112.9	217.849
113	217.887
113.1	217.922
113.2	217.959
113.3	217.999
113.4	218.038
113.5	218.078
113.6	218.118
113.7	218.156
113.8	218.194
113.9	218.237
114	218.28
114.1	218.322
114.2	218.366
114.3	218.408
114.4	218.45
114.5	218.488
114.6	218.529
114.7	218.571
114.8	218.613
114.9	218.656
115	218.693
115.1	218.733
115.2	218.778
115.3	218.821
115.4	218.86
115.5	218.899
115.6	218.933
115.7	218.968
115.8	219.016
115.9	219.055
116	219.093
116.1	219.132
116.2	219.174
116.3	219.213
116.4	219.249
116.5	219.287
116.6	219.327
116.7	219.373
116.8	219.414
116.9	219.456
117	219.496
117.1	219.538
117.2	219.578
117.3	219.619
117.4	219.661
117.5	219.698
117.6	219.742
117.7	219.775
117.8	219.815
117.9	219.865
118	219.902
118.1	219.953
118.2	219.997
118.3	220.038
118.4	220.085
118.5	220.129
118.6	220.149
118.7	220.184
118.8	220.214
118.9	220.247
119	220.305
119.1	220.251
119.2	220.247
119.3	220.218
119.4	220.214
119.5	220.194
119.6	220.184
119.7	220.182
119.8	220.157
119.9	220.149
120	220.129
120.1	219.684
120.2	219.527
120.3	218.211
120.4	216.141
120.5	214.964
120.6	214.257
120.7	213.961
120.8	213.488
120.9	213.244
121	213.121
121.1	212.846
121.2	212.6
121.3	212.304
121.4	211.873
121.5	211.516
121.6	210.93
121.7	210.504
121.8	209.999
121.9	209.423
122	208.684
122.1	208.153
122.2	207.61
122.3	207.055
122.4	206.524
122.5	206.019
122.6	205.516
122.7	204.899
122.8	204.311
122.9	203.738
123	203.15
123.1	202.644
123.2	202.086
123.3	201.538
123.4	200.993
123.5	200.454
123.6	199.891
123.7	199.361
123.8	198.865
123.9	198.354
124	197.828
124.1	197.316
124.2	196.809
124.3	196.309
124.4	195.802
124.5	195.305
124.6	194.804
124.7	194.328
124.8	193.86
124.9	193.387
125	192.936
125.1	192.485
125.2	192.032
125.3	191.582
125.4	191.142
125.5	190.699
125.6	190.254
125.7	189.821
125.8	189.377
125.9	188.924
126	188.471
126.1	188.021
126.2	187.577
126.3	187.145
126.4	186.715
126.5	186.29
126.6	185.868
126.7	185.45
126.8	185.026
126.9	184.615
127	184.204
127.1	183.797
127.2	183.396
127.3	182.973
127.4	182.554
127.5	182.147
127.6	181.754
127.7	181.377
127.8	181.001
127.9	180.637
128	180.253
128.1	179.851
128.2	179.465
128.3	179.084
128.4	178.729
128.5	178.395
128.6	178.097
128.7	177.76
128.8	177.655
128.9	177.603
129	177.266
129.1	176.715
129.2	176.11
129.3	175.686
129.4	175.306
129.5	174.914
129.6	174.521
129.7	174.249
129.8	173.906
129.9	173.588
130	173.333
130.1	172.94
130.2	172.596
130.3	172.263
130.4	171.941
130.5	171.62
130.6	171.152
130.7	171.767
130.8	172.321
130.9	169.524
131	169.935
131.1	169.935
131.2	170.114
131.3	170.26
131.4	169.844
131.5	169.537
131.6	169.387
131.7	169.197
131.8	168.993
131.9	168.808
132	168.644
132.1	168.471
132.2	168.33
132.3	168.208
132.4	168.066
132.5	167.931
132.6	167.781
132.7	167.635
132.8	167.501
132.9	167.515
133	167.435
133.1	167.32
133.2	167.359
133.3	167.289
133.4	167.09
133.5	167.045
133.6	166.903
133.7	166.807
133.8	166.306
133.9	165.426
134	164.957
134.1	164.432
134.2	164.477
134.3	164.268
134.4	164.04
134.5	163.749
134.6	163.434
134.7	163.179
134.8	162.945
134.9	162.692
135	162.402
135.1	162.111
135.2	161.811
135.3	161.547
135.4	161.25
135.5	160.955
135.6	160.686
135.7	160.412
135.8	160.116
135.9	159.844
136	159.561
136.1	159.296
136.2	159.023
136.3	158.751
136.4	158.473
136.5	158.193
136.6	157.925
136.7	157.656
136.8	157.39
136.9	157.113
137	156.848
137.1	156.57
137.2	156.305
137.3	156.04
137.4	155.766
137.5	155.503
137.6	155.261
137.7	155.016
137.8	154.753
137.9	154.491
138	154.252
138.1	154.022
138.2	153.791
138.3	153.549
138.4	153.307
138.5	153.071
138.6	152.837
138.7	152.584
138.8	152.336
138.9	152.1
139	151.861
139.1	151.619
139.2	151.376
139.3	151.143
139.4	150.913
139.5	150.684
139.6	150.446
139.7	150.216
139.8	149.991
139.9	149.765
140	149.534
140.1	149.304
140.2	149.086
140.3	148.861
140.4	148.633
140.5	148.401
140.6	148.183
140.7	147.96
140.8	147.737
140.9	147.52
141	147.313
141.1	147.113
141.2	146.907
141.3	146.688
141.4	146.463
141.5	146.249
141.6	146.04
141.7	145.819
141.8	145.609
141.9	145.41
142	145.207
142.1	144.987
142.2	144.777
142.3	144.57
142.4	144.362
142.5	144.163
142.6	143.966
142.7	143.766
142.8	143.575
142.9	143.379
143	143.183
143.1	142.978
143.2	142.769
143.3	142.569
143.4	142.374
143.5	142.172
143.6	141.977
143.7	141.787
143.8	141.595
143.9	141.413
144	141.237
144.1	141.044
144.2	140.862
144.3	140.687
144.4	140.507
144.5	140.326
144.6	140.145
144.7	139.957
144.8	139.768
144.9	139.575
145	139.388
145.1	139.202
145.2	139.007
145.3	138.816
145.4	138.629
145.5	138.449
145.6	138.272
145.7	138.091
145.8	137.912
145.9	137.73
146	137.556
146.1	137.381
146.2	137.202
146.3	137.021
146.4	136.839
146.5	136.665
146.6	136.498
146.7	136.331
146.8	136.162
146.9	135.991
147	135.828
147.1	135.66
147.2	135.495
147.3	135.336
147.4	135.165
147.5	135.003
147.6	134.838
147.7	134.678
147.8	134.519
147.9	134.33
148	134.155
148.1	133.979
148.2	133.797
148.3	133.623
148.4	133.445
148.5	133.269
148.6	133.099
148.7	132.935
148.8	132.778
148.9	132.644
149	132.492
149.1	132.338
149.2	132.223
149.3	132.154
149.4	132.104
149.5	132.022
149.6	131.905
149.7	131.764
149.8	131.581
149.9	131.363
150	131.107
150.1	130.842
150.2	130.595
150.3	130.37
150.4	130.177
150.5	130.046
150.6	129.942
150.7	129.803
150.8	129.63
150.9	129.459
151	129.302
151.1	129.194
151.2	129.116
151.3	129.028
151.4	128.96
151.5	128.866
151.6	128.744
151.7	128.618
151.8	128.483
151.9	128.353
152	128.215
152.1	128.082
152.2	127.932
152.3	127.782
152.4	127.591
152.5	127.399
152.6	127.193
152.7	126.998
152.8	126.821
152.9	126.671
153	126.585
153.1	126.47
153.2	126.365
153.3	126.274
153.4	126.144
153.5	126
153.6	125.879
153.7	125.78
153.8	125.655
153.9	125.523
154	125.412
154.1	125.281
154.2	125.123
154.3	124.967
154.4	124.802
154.5	124.637
154.6	124.461
154.7	124.284
154.8	124.114
154.9	123.972
155	123.832
155.1	123.677
155.2	123.538
155.3	123.41
155.4	123.277
155.5	123.157
155.6	123.056
155.7	122.956
155.8	122.857
155.9	122.739
156	122.639
156.1	122.525
156.2	122.404
156.3	122.295
156.4	122.186
156.5	122.085
156.6	121.994
156.7	121.907
156.8	121.796
156.9	121.683
157	121.57
157.1	121.433
157.2	121.281
157.3	121.12
157.4	120.97
157.5	120.814
157.6	120.65
157.7	120.48
157.8	120.328
157.9	120.187
158	120.056
158.1	119.911
158.2	119.799
158.3	119.698
158.4	119.615
158.5	119.523
158.6	119.418
158.7	119.312
158.8	119.205
158.9	119.101
159	119.005
159.1	118.905
159.2	118.802
159.3	118.682
159.4	118.557
159.5	118.437
159.6	118.324
159.7	118.207
159.8	118.088
159.9	117.956
160	117.819
160.1	117.699
160.2	117.578
160.3	117.467
160.4	117.334
[truncated: 12,876 more rows]

## Sheet: MERS-CoV RBD to hCD26
Time (s)	Response units (RU)			Concentration (µM)	Response units (RU)	Response units (RU)
-39.4	0.26721			0	15.5961
-39.3	0.2372			0.0631313	69.1268
-39.2	-1.4281			0.126263	117.531
-39.1	0.1453			0.189394	161.512
-39	-0.7238			0.252525	201.65
-38.9	-0.895003			0.315657	238.427
-38.8	0.1915			0.378788	272.248
-38.7	0.1671			0.441919	303.456
-38.6	0.2675			0.505051	332.342
-38.5	0.2548			0.568182	359.157
-38.4	0.102806			0.631313	384.115
-38.3	0.0921			0.694444	407.402
-38.2	-0.0507			0.757576	429.182
-38.1	0.166			0.820707	449.596
-38	0.085			0.883838	468.768
-37.9	0.0592007			0.94697	486.809
-37.8	0.0757			1.0101	503.815
-37.7	0.0909			1.07323	519.873
-37.6	0.1098			1.13636	535.061
-37.5	0.1256			1.19949	549.447
-37.4	0.235296			1.26263	563.093
-37.3	0.3489			1.32576	576.055
-37.2	0.3291			1.38889	588.383
-37.1	0.2154			1.45202	600.122
-37	0.0489			1.51515	611.314
-36.9	0.020701			1.57828	621.995
-36.8	-0.0011			1.64141	632.201
-36.7	0.0262			1.70455	641.962
-36.6	0.0182			1.76768	651.306
-36.5	-0.00759997			1.83081	660.26
-36.4	-0.0149987			1.89394	668.848
-36.3	-0.0438			1.95707	677.092
-36.2	-0.002			2.0202	685.011
-36.1	0.0965			2.08333	692.626
-36	0.22			2.14646	699.952
-35.9	0.333496			2.2096	707.006
-35.8	0.4583			2.27273	713.804
-35.7	0.5245			2.33586	720.358
-35.6	0.5332			2.39899	726.682
-35.5	0.4906			2.46212	732.787
-35.4	0.386998			2.52525	738.685
-35.3	0.2405			2.58838	744.385
-35.2	0.1315			2.65152	749.899
-35.1	0.0108			2.71465	755.234
-35	-0.0157			2.77778	760.4
-34.9	0.000300638			2.84091	765.404
-34.8	-0.00539999			2.90404	770.254
-34.7	0.0088			2.96717	774.956
-34.6	0.0324			3.0303	779.518
-34.5	0.0389			3.09343	783.946
-34.4	0.0605002			3.15657	788.245
-34.3	0.0748			3.2197	792.421
-34.2	0.0407			3.28283	796.479
-34.1	0.0385			3.34596	800.424
-34	0.02			3.40909	804.261
-33.9	0.0396996			3.47222	807.994
-33.8	0.0411			3.53535	811.627
-33.7	0.0376			3.59848	815.165
-33.6	0.0401			3.66162	818.611
-33.5	0.0273			3.72475	821.968
-33.4	0.0345			3.78788	825.24
-33.3	0.0166			3.85101	828.43
-33.2	0.0289			3.91414	831.541
-33.1	0.0314			3.97727	834.576
-33	0.0172			4.0404	837.538
-32.9	0.0116			4.10354	840.43
-32.8	0.0083			4.16667	843.253
-32.7	0.0151			4.2298	846.011
-32.6	0.013			4.29293	848.705
-32.5	0.0069			4.35606	851.337
-32.4	0.00500003			4.41919	853.911
-32.3	0.0056			4.48232	856.427
-32.2	0.0036			4.54545	858.888
-32.1	-0.005			4.60859	861.295
-32	0.0025			4.67172	863.651
-31.9	-0.000699999			4.73485	865.956
-31.8	-0.0127			4.79798	868.213
-31.7	-0.0166			4.86111	870.422
-31.6	-0.0179			4.92424	872.586
-31.5	-0.0158			4.98737	874.706
-31.4	-0.0124			5.05051	876.783
-31.3	-0.0163			5.11364	878.818
-31.2	-0.0186			5.17677	880.813
-31.1	-0.0166			5.2399	882.769
-31	-0.0177			5.30303	884.687
-30.9	-0.0194			5.36616	886.568
-30.8	-0.0187			5.42929	888.413
-30.7	-0.0184999			5.49242	890.223
-30.6	-0.0153			5.55556	891.999
-30.5	-0.015			5.61869	893.742
-30.4	-0.0133			5.68182	895.454
-30.3	-0.0122			5.74495	897.134
-30.2	-0.00630002			5.80808	898.784
-30.1	-0.00489996			5.87121	900.404
-30	-0.0052			5.93434	901.996
-29.9	-0.0105			5.99747	903.56
-29.8	-0.0135			6.06061	905.096
-29.7	-0.0123			6.12374	906.606
-29.6	-0.014			6.18687	908.09
-29.5	-0.0112			6.25	909.549
-29.4	-0.0129
-29.3	-0.0133			0.390625		278.151
-29.2	-0.0155			0.78125		437.392
-29.1	-0.0114			1.5625		618.914
-29	-0.0108			3.125		786.351
-28.9	-0.0132			6.25		909.502
-28.8	-0.0164
-28.7	-0.0171
-28.6	-0.0202
-28.5	-0.0187
-28.4	-0.0157
-28.3	-0.0146
-28.2	-0.0132
-28.1	-0.0113
-28	-0.0079
-27.9	-0.0083
-27.8	-0.009
-27.7	-0.0102
-27.6	-0.00700004
-27.5	-0.0044
-27.4	-0.0046
-27.3	-0.007
-27.2	-0.00429999
-27.1	-0.00669996
-27	-0.0048
-26.9	-0.0052
-26.8	-0.0034
-26.7	-0.00200003
-26.6	-0.000700022
-26.5	-0.0036
-26.4	-0.0063
-26.3	-0.0085
-26.2	-0.00730001
-26.1	-0.00350002
-26	-0.0028
-25.9	-0.0024
-25.8	-0.000299999
-25.7	-0.00210001
-25.6	-0.0037
-25.5	-0.0018
-25.4	-0.005
-25.3	-0.0099
-25.2	-0.0111
-25.1	-0.0133
-25	-0.0148
-24.9	-0.0144
-24.8	-0.0139
-24.7	-0.0157
-24.6	-0.0154
-24.5	-0.0156
-24.4	-0.0176
-24.3	-0.0189
-24.2	-0.022
-24.1	-0.0298
-24	-0.0325
-23.9	-0.0356
-23.8	-0.0331
-23.7	-0.0341
-23.6	-0.0307
-23.5	-0.0294
-23.4	-0.0317
-23.3	-0.0366
-23.2	-0.0369
-23.1	-0.0351
-23	-0.0336
-22.9	-0.0326
-22.8	-0.0315
-22.7	-0.0315999
-22.6	-0.0266
-22.5	-0.0254
-22.4	-0.0275
-22.3	-0.034
-22.2	-0.0337999
-22.1	-0.0341001
-22	-0.0347
-21.9	-0.0397
-21.8	-0.0389
-21.7	-0.0375001
-21.6	-0.0394999
-21.5	-0.0473
-21.4	-0.0487
-21.3	-0.0471
-21.2	-0.0519998
-21.1	-0.0491998
-21	-0.0426
-20.9	-0.0378
-20.8	-0.0445
-20.7	-0.04
-20.6	-0.0402
-20.5	-0.0389
-20.4	-0.0375
-20.3	-0.0391
-20.2	-0.0398002
-20.1	-0.0426002
-20	-0.0518
-19.9	-0.0517
-19.8	-0.0551
-19.7	-0.0528
-19.6	-0.0448999
-19.5	-0.0368
-19.4	-0.0299
-19.3	-0.0271
-19.2	-0.0287002
-19.1	-0.0210002
-19	-0.0252
-18.9	-0.0302
-18.8	-0.0312
-18.7	-0.0270001
-18.6	-0.0163003
-18.5	-0.0161
-18.4	-0.014
-18.3	-0.013
-18.2	-0.0213001
-18.1	-0.0251003
-18	-0.0217
-17.9	-0.0268
-17.8	-0.0167
-17.7	-0.0119001
-17.6	-0.0203001
-17.5	-0.0329
-17.4	-0.0509
-17.3	-0.0521
-17.2	-0.0615001
-17.1	-0.0694999
-17	-0.0602
-16.9	-0.0573
-16.8	-0.0483
-16.7	-0.0347001
-16.6	-0.0309001
-16.5	-0.0414
-16.4	-0.0575
-16.3	-0.0648
-16.2	-0.0594004
-16.1	-0.0488004
-16	-0.0325
-15.9	0.00440001
-15.8	0.0293
-15.7	0.0519
-15.6	0.0493001
-15.5	0.0573
-15.4	0.0585
-15.3	0.058
-15.2	0.0528001
-15.1	0.0475001
-15	0.0507
-14.9	0.0505
-14.8	0.0431
-14.7	0.0363002
-14.6	0.0348003
-14.5	0.0148
-14.4	0.0164
-14.3	0.0132
-14.2	0.0082003
-14.1	0.0163001
-14	0.0165
-13.9	0.0265
-13.8	0.0323
-13.7	0.0327001
-13.6	0.0286002
-13.5	0.0228
-13.4	0.0176
-13.3	0.0233
-13.2	0.0320999
-13.1	0.0356
-13	0.0312
-12.9	0.0244
-12.8	0.0235
-12.7	0.0284001
-12.6	0.0335
-12.5	0.0312
-12.4	0.0318
-12.3	0.0286
-12.2	0.0255002
-12.1	0.0305001
-12	0.0394
-11.9	0.0415
-11.8	0.0434
-11.7	0.0437
-11.6	0.0404001
-11.5	0.0361
-11.4	0.034
-11.3	0.0228
-11.2	0.0283
-11.1	0.0309
-11	0.031
-10.9	0.037
-10.8	0.0457
-10.7	0.0502
-10.6	0.0458001
-10.5	0.0348
-10.4	0.0271
-10.3	0.017
-10.2	0.0079002
-10.1	0.0063001
-10	0.0127
-9.9	0.0099
-9.8	0.0024
-9.7	0.00180008
-9.6	-0.000599883
-9.5	-0.0017
-9.4	-0.0104
-9.3	-0.0194
-9.2	-0.0256998
-9.1	-0.0318999
-9	-0.0253
-8.9	-0.0088
-8.8	-0.000999999
-8.7	0.00399987
-8.6	0.00559987
-8.5	0.0132
-8.4	0.0117
-8.3	0.0105
-8.2	0.0110999
-8.1	0.0102999
-8	0.0141
-7.9	0.0187
-7.8	0.0128
-7.7	0.0063
-7.6	0.0068
-7.5	0.0039
-7.4	-0.00429982
-7.3	-0.0008
-7.2	-0.0003
-7.1	0.000300001
-7	0.0012
-6.9	0.00489983
-6.8	0.0012
-6.7	0.0061
-6.6	0.0074
-6.5	0.000399999
-6.4	-0.00259997
-6.3	-0.0028
-6.2	0.0026
-6.1	0.0027
-6	0.0038
-5.9	0.000900042
-5.8	-0.0013
-5.7	-0.0064
-5.6	-0.0055
-5.5	-0.0072
-5.4	-0.00210011
-5.3	-0.0033
-5.2	0.0033
-5.1	0.0032
-5	0
-4.9	-0.000800023
-4.8	0.0002
-4.7	-0.0007
-4.6	-0.0022
-4.5	0.0017
-4.4	0.00149996
-4.3	0.0004
-4.2	0.0007
-4.1	-0.0043
-4	-0.0027
-3.9	-0.00470001
-3.8	-0.0099
-3.7	-0.0148
-3.6	-0.0122
-3.5	-0.0102
-3.4	-0.0157
-3.3	-0.0169
-3.2	-0.021
-3.1	-0.0229
-3	-0.0255
-2.9	-0.0255
-2.8	-0.0232
-2.7	-0.0331
-2.6	-0.0325
-2.5	-0.0354
-2.4	-0.0315999
-2.3	-0.0423
-2.2	-0.0473
-2.1	-0.048
-2	-0.0478
-1.9	-0.0441001
-1.8	-0.0506
-1.7	-0.0605
-1.6	-0.0493
-1.5	-0.051
-1.4	-0.051
-1.3	-0.051
-1.2	-0.051
-1.1	-0.0514
-1	-0.0572
-0.900002	-0.0595984
-0.799999	-0.0572
-0.700001	-0.0514
-0.599998	-0.051
-0.5	-0.0474
-0.400002	-0.0432
-0.299999	-0.0269
-0.200001	-0.0254
-0.0999985	0.0058
0	0.1175
0.0999985	0.1381
0.200001	0.1673
0.299999	1.4744
0.400002	3.5171
0.5	4.5187
0.599998	5.47941
0.700001	6.7234
0.799999	8.3364
0.900002	9.919
1	11.9153
1.1	13.9057
1.2	16.154
1.3	18.1528
1.4	20.4543
1.5	22.7232
1.6	25.2141
1.7	27.6066
1.8	30.1694
1.9	32.4835
2	34.9539
2.1	37.3189
2.2	39.7029
2.3	42.1384
2.4	44.4758
2.5	46.805
2.6	49.1679
2.7	51.5163
2.8	53.8164
2.9	56.1004
3	58.3803
3.1	60.6043
3.2	62.7906
3.3	64.9355
3.4	67.0791
3.5	69.2603
3.6	71.3837
3.7	73.5491
3.8	75.6759
3.9	77.7745
4	79.8457
4.1	81.8793
4.2	83.842
4.3	85.8177
4.4	87.772
4.5	89.7154
4.6	91.6365
4.7	93.5196
4.8	95.3729
4.9	97.2533
5	99.0963
5.1	100.902
5.2	102.688
5.3	104.468
5.4	106.24
5.5	107.925
5.6	109.617
5.7	111.269
5.8	112.925
5.9	114.574
6	116.219
6.1	117.805
6.2	119.424
6.3	120.999
6.4	122.552
6.5	124.078
6.6	125.577
6.7	127.04
6.8	128.52
6.9	129.944
7	131.399
7.1	132.785
7.2	134.177
7.3	135.564
7.4	136.939
7.5	138.283
7.6	139.597
7.7	140.914
7.8	142.243
7.9	143.527
8	144.802
8.1	146.06
8.2	147.318
8.3	148.529
8.4	149.761
8.5	150.94
8.6	152.085
8.7	153.249
8.8	154.372
8.9	155.513
9	156.64
9.1	157.758
9.2	158.864
9.3	159.951
9.4	161.042
9.5	162.143
9.6	163.189
9.7	164.22
9.8	165.279
9.9	166.26
10	167.26
10.1	168.232
10.2	169.204
10.3	170.168
10.4	171.114
10.5	172.053
10.6	172.983
10.7	173.903
10.8	174.815
10.9	175.719
11	176.61
11.1	177.496
11.2	178.37
11.3	179.239
11.4	180.092
11.5	180.934
11.6	181.771
11.7	182.598
11.8	183.421
11.9	184.239
12	185.042
12.1	185.832
12.2	186.611
12.3	187.372
12.4	188.122
12.5	188.871
12.6	189.617
12.7	190.352
12.8	191.078
12.9	191.806
13	192.52
13.1	193.228
13.2	193.925
13.3	194.616
13.4	195.305
13.5	195.987
13.6	196.664
13.7	197.331
13.8	197.983
13.9	198.63
14	199.263
14.1	199.884
14.2	200.509
14.3	201.134
14.4	201.741
14.5	202.347
14.6	202.949
14.7	203.541
14.8	204.122
14.9	204.701
15	205.276
15.1	205.845
15.2	206.403
15.3	206.946
15.4	207.487
15.5	208.036
15.6	208.573
15.7	209.098
15.8	209.617
15.9	210.139
16	210.656
16.1	211.167
16.2	211.669
16.3	212.166
16.4	212.665
16.5	213.158
16.6	213.638
16.7	214.115
16.8	214.594
16.9	215.06
17	215.518
17.1	215.977
17.2	216.418
17.3	216.874
17.4	217.332
17.5	217.775
17.6	218.203
17.7	218.633
17.8	219.059
17.9	219.476
18	219.9
18.1	220.322
18.2	220.74
18.3	221.145
18.4	221.536
18.5	221.926
18.6	222.32
18.7	222.717
18.8	223.097
18.9	223.472
19	223.852
19.1	224.235
19.2	224.61
19.3	224.975
19.4	225.332
19.5	225.696
19.6	226.055
19.7	226.403
19.8	226.745
19.9	227.086
20	227.431
20.1	227.774
20.2	228.099
20.3	228.426
20.4	228.757
20.5	229.095
20.6	229.423
20.7	229.744
20.8	230.068
20.9	230.383
21	230.701
21.1	231.016
21.2	231.327
21.3	231.628
21.4	231.924
21.5	232.213
21.6	232.51
21.7	232.82
21.8	233.117
21.9	233.401
22	233.688
22.1	233.967
22.2	234.251
22.3	234.542
22.4	234.831
22.5	235.113
22.6	235.386
22.7	235.652
22.8	235.904
22.9	236.16
23	236.426
23.1	236.69
23.2	236.937
23.3	237.182
23.4	237.422
23.5	237.662
23.6	237.898
23.7	238.14
23.8	238.381
23.9	238.621
24	238.86
24.1	239.103
24.2	239.336
24.3	239.57
24.4	239.805
24.5	240.036
24.6	240.267
24.7	240.489
24.8	240.714
24.9	240.94
25	241.169
25.1	241.384
25.2	241.588
25.3	241.796
25.4	242.006
25.5	242.209
25.6	242.41
25.7	242.612
25.8	242.813
25.9	243.005
26	243.201
26.1	243.394
26.2	243.587
26.3	243.788
26.4	243.975
26.5	244.164
26.6	244.355
26.7	244.539
26.8	244.724
26.9	244.906
27	245.092
27.1	245.281
27.2	245.463
27.3	245.634
27.4	245.802
27.5	245.984
27.6	246.158
27.7	246.328
27.8	246.499
27.9	246.67
28	246.836
28.1	246.999
28.2	247.162
28.3	247.329
28.4	247.493
28.5	247.65
28.6	247.807
28.7	247.964
28.8	248.129
28.9	248.293
29	248.452
29.1	248.606
29.2	248.754
29.3	248.899
29.4	249.054
29.5	249.205
29.6	249.356
29.7	249.506
29.8	249.642
29.9	249.788
30	249.925
30.1	250.071
30.2	250.207
30.3	250.356
30.4	250.505
30.5	250.644
30.6	250.777
30.7	250.909
30.8	251.045
30.9	251.177
31	251.305
31.1	251.432
31.2	251.563
31.3	251.689
31.4	251.82
31.5	251.953
31.6	252.085
31.7	252.214
31.8	252.337
31.9	252.46
32	252.585
32.1	252.706
32.2	252.827
32.3	252.947
32.4	253.066
32.5	253.181
32.6	253.299
32.7	253.418
32.8	253.533
32.9	253.642
33	253.752
33.1	253.865
33.2	253.982
33.3	254.098
33.4	254.208
33.5	254.323
33.6	254.432
33.7	254.539
33.8	254.64
33.9	254.746
34	254.85
34.1	254.959
34.2	255.07
34.3	255.175
34.4	255.28
34.5	255.385
34.6	255.487
34.7	255.587
34.8	255.688
34.9	255.789
35	255.895
35.1	255.995
35.2	256.092
35.3	256.194
35.4	256.3
35.5	256.404
35.6	256.504
35.7	256.598
35.8	256.698
35.9	256.796
36	256.886
36.1	256.98
36.2	257.07
36.3	257.164
36.4	257.247
36.5	257.334
36.6	257.422
36.7	257.512
36.8	257.599
36.9	257.688
37	257.779
37.1	257.863
37.2	257.945
37.3	258.031
37.4	258.117
37.5	258.203
37.6	258.286
37.7	258.369
37.8	258.452
37.9	258.535
38	258.616
38.1	258.701
38.2	258.781
38.3	258.865
38.4	258.947
38.5	259.03
38.6	259.106
38.7	259.186
38.8	259.259
38.9	259.335
39	259.411
39.1	259.484
39.2	259.559
39.3	259.634
39.4	259.71
39.5	259.786
39.6	259.861
39.7	259.932
39.8	260.01
39.9	260.087
40	260.164
40.1	260.243
40.2	260.318
40.3	260.389
40.4	260.465
40.5	260.539
40.6	260.61
40.7	260.682
40.8	260.751
40.9	260.818
41	260.883
41.1	260.946
41.2	261.013
41.3	261.081
41.4	261.147
41.5	261.213
41.6	261.276
41.7	261.341
41.8	261.405
41.9	261.465
42	261.525
42.1	261.588
42.2	261.648
42.3	261.708
42.4	261.771
42.5	261.834
42.6	261.894
42.7	261.957
42.8	262.017
42.9	262.078
43	262.137
43.1	262.197
43.2	262.254
43.3	262.314
43.4	262.375
43.5	262.436
43.6	262.492
43.7	262.549
43.8	262.606
43.9	262.662
44	262.726
44.1	262.784
44.2	262.843
44.3	262.899
44.4	262.957
44.5	263.015
44.6	263.07
44.7	263.133
44.8	263.192
44.9	263.25
45	263.307
45.1	263.359
45.2	263.412
45.3	263.464
45.4	263.519
45.5	263.57
45.6	263.618
45.7	263.67
45.8	263.727
45.9	263.782
46	263.833
46.1	263.883
46.2	263.932
46.3	263.985
46.4	264.037
46.5	264.089
46.6	264.141
46.7	264.193
46.8	264.248
46.9	264.299
47	264.354
47.1	264.407
47.2	264.456
47.3	264.502
47.4	264.547
47.5	264.593
47.6	264.64
47.7	264.684
47.8	264.731
47.9	264.779
48	264.827
48.1	264.872
48.2	264.917
48.3	264.961
48.4	265.005
48.5	265.047
48.6	265.09
48.7	265.135
48.8	265.175
48.9	265.223
49	265.268
49.1	265.309
49.2	265.35
49.3	265.403
49.4	265.446
49.5	265.486
49.6	265.53
49.7	265.575
49.8	265.62
49.9	265.663
50	265.708
50.1	265.751
50.2	265.796
50.3	265.839
50.4	265.881
50.5	265.922
50.6	265.963
50.7	266.003
50.8	266.043
50.9	266.088
51	266.13
51.1	266.172
51.2	266.215
51.3	266.255
51.4	266.298
51.5	266.346
51.6	266.39
51.7	266.434
51.8	266.48
51.9	266.518
52	266.553
52.1	266.597
52.2	266.633
52.3	266.671
52.4	266.707
52.5	266.743
52.6	266.78
52.7	266.82
52.8	266.859
52.9	266.898
53	266.939
53.1	266.977
53.2	267.014
53.3	267.054
53.4	267.097
53.5	267.139
53.6	267.178
53.7	267.214
53.8	267.254
53.9	267.292
54	267.328
54.1	267.364
54.2	267.401
54.3	267.437
54.4	267.474
54.5	267.512
54.6	267.549
54.7	267.584
54.8	267.621
54.9	267.658
55	267.691
55.1	267.724
55.2	267.757
55.3	267.794
55.4	267.827
55.5	267.863
55.6	267.897
55.7	267.93
55.8	267.967
55.9	268.003
56	268.035
56.1	268.066
56.2	268.099
56.3	268.129
56.4	268.164
56.5	268.197
56.6	268.235
56.7	268.27
56.8	268.303
56.9	268.337
57	268.367
57.1	268.399
57.2	268.436
57.3	268.466
57.4	268.497
57.5	268.526
57.6	268.552
57.7	268.577
57.8	268.604
57.9	268.636
58	268.669
58.1	268.702
58.2	268.732
58.3	268.767
58.4	268.799
58.5	268.831
58.6	268.868
58.7	268.898
58.8	268.925
58.9	268.958
59	268.987
59.1	269.015
59.2	269.041
59.3	269.071
59.4	269.104
59.5	269.133
59.6	269.163
59.7	269.192
59.8	269.222
59.9	269.246
60	269.274
60.1	269.302
60.2	269.326
60.3	269.353
60.4	269.381
60.5	269.409
60.6	269.437
60.7	269.465
60.8	269.492
60.9	269.519
61	269.548
61.1	269.575
61.2	269.606
61.3	269.638
61.4	269.668
61.5	269.693
61.6	269.721
61.7	269.749
61.8	269.779
61.9	269.808
62	269.838
62.1	269.864
62.2	269.893
62.3	269.921
62.4	269.953
62.5	269.981
62.6	270.008
62.7	270.032
62.8	270.059
62.9	270.085
63	270.114
63.1	270.14
63.2	270.165
63.3	270.188
63.4	270.214
63.5	270.239
63.6	270.262
63.7	270.287
63.8	270.318
63.9	270.347
64	270.373
64.1	270.398
64.2	270.427
64.3	270.454
64.4	270.478
64.5	270.507
64.6	270.534
64.7	270.556
64.8	270.579
64.9	270.606
65	270.631
65.1	270.658
65.2	270.683
65.3	270.708
65.4	270.73
65.5	270.752
65.6	270.78
65.7	270.803
65.8	270.825
65.9	270.849
66	270.874
66.1	270.898
66.2	270.922
66.3	270.951
66.4	270.972
66.5	270.995
66.6	271.021
66.7	271.051
66.8	271.075
66.9	271.102
67	271.131
67.1	271.156
67.2	271.18
67.3	271.2
67.4	271.22
67.5	271.244
67.6	271.269
67.7	271.296
67.8	271.318
67.9	271.342
68	271.361
68.1	271.379
68.2	271.406
68.3	271.43
68.4	271.452
68.5	271.47
68.6	271.493
68.7	271.515
68.8	271.538
68.9	271.561
69	271.582
69.1	271.6
69.2	271.624
69.3	271.648
69.4	271.671
69.5	271.694
69.6	271.715
69.7	271.738
69.8	271.761
69.9	271.785
70	271.806
70.1	271.828
70.2	271.849
70.3	271.87
70.4	271.887
70.5	271.906
70.6	271.925
70.7	271.944
70.8	271.962
70.9	271.983
71	272.002
71.1	272.023
71.2	272.045
71.3	272.069
71.4	272.093
71.5	272.112
71.6	272.131
71.7	272.152
71.8	272.171
71.9	272.191
72	272.21
72.1	272.229
72.2	272.249
72.3	272.271
72.4	272.29
72.5	272.31
72.6	272.328
72.7	272.351
72.8	272.366
72.9	272.387
73	272.41
73.1	272.432
73.2	272.453
73.3	272.473
73.4	272.494
73.5	272.517
73.6	272.535
73.7	272.555
73.8	272.569
73.9	272.592
74	272.611
74.1	272.635
74.2	272.655
74.3	272.671
74.4	272.692
74.5	272.713
74.6	272.732
74.7	272.747
74.8	272.767
74.9	272.787
75	272.808
75.1	272.828
75.2	272.847
75.3	272.864
75.4	272.881
75.5	272.9
75.6	272.918
75.7	272.939
75.8	272.961
75.9	272.98
76	272.997
76.1	273.018
76.2	273.04
76.3	273.065
76.4	273.087
76.5	273.111
76.6	273.132
76.7	273.154
76.8	273.176
76.9	273.194
77	273.211
77.1	273.229
77.2	273.247
77.3	273.265
77.4	273.281
77.5	273.298
77.6	273.315
77.7	273.332
77.8	273.346
77.9	273.364
78	273.381
78.1	273.395
78.2	273.414
78.3	273.436
78.4	273.455
78.5	273.477
78.6	273.494
78.7	273.514
78.8	273.532
78.9	273.553
79	273.567
79.1	273.583
79.2	273.599
79.3	273.617
79.4	273.634
79.5	273.652
79.6	273.669
79.7	273.687
79.8	273.703
79.9	273.721
80	273.735
80.1	273.755
80.2	273.77
80.3	273.787
80.4	273.8
80.5	273.814
80.6	273.83
80.7	273.85
80.8	273.87
80.9	273.884
81	273.904
81.1	273.923
81.2	273.942
81.3	273.96
81.4	273.977
81.5	273.995
81.6	274.01
81.7	274.026
81.8	274.039
81.9	274.054
82	274.067
82.1	274.085
82.2	274.102
82.3	274.118
82.4	274.132
82.5	274.148
82.6	274.163
82.7	274.178
82.8	274.199
82.9	274.213
83	274.229
83.1	274.25
83.2	274.266
83.3	274.283
83.4	274.302
83.5	274.32
83.6	274.333
83.7	274.349
83.8	274.363
83.9	274.378
84	274.393
84.1	274.411
84.2	274.426
84.3	274.441
84.4	274.456
84.5	274.471
84.6	274.484
84.7	274.501
84.8	274.514
84.9	274.531
85	274.542
85.1	274.559
85.2	274.571
85.3	274.583
85.4	274.594
85.5	274.608
85.6	274.628
85.7	274.645
85.8	274.656
85.9	274.665
86	274.68
86.1	274.694
86.2	274.704
86.3	274.722
86.4	274.736
86.5	274.752
86.6	274.769
86.7	274.784
86.8	274.798
86.9	274.81
87	274.828
87.1	274.843
87.2	274.863
87.3	274.878
87.4	274.894
87.5	274.909
87.6	274.922
87.7	274.935
87.8	274.949
87.9	274.962
88	274.974
88.1	274.992
88.2	275.005
88.3	275.02
88.4	275.034
88.5	275.047
88.6	275.057
88.7	275.068
88.8	275.079
88.9	275.09
89	275.105
89.1	275.12
89.2	275.133
89.3	275.149
89.4	275.162
89.5	275.172
89.6	275.184
89.7	275.2
89.8	275.216
89.9	275.231
90	275.245
90.1	275.257
90.2	275.274
90.3	275.29
90.4	275.304
90.5	275.314
90.6	275.327
90.7	275.339
90.8	275.355
90.9	275.371
91	275.383
91.1	275.399
91.2	275.41
91.3	275.421
91.4	275.437
91.5	275.452
91.6	275.467
91.7	275.479
91.8	275.489
91.9	275.502
92	275.517
92.1	275.525
92.2	275.54
92.3	275.552
92.4	275.566
92.5	275.581
92.6	275.594
92.7	275.606
92.8	275.625
92.9	275.638
93	275.651
93.1	275.664
93.2	275.675
93.3	275.68
93.4	275.692
93.5	275.704
93.6	275.716
93.7	275.729
93.8	275.747
93.9	275.761
94	275.776
94.1	275.789
94.2	275.799
94.3	275.811
94.4	275.823
94.5	275.837
94.6	275.849
94.7	275.864
94.8	275.881
94.9	275.897
95	275.911
95.1	275.923
95.2	275.936
95.3	275.949
95.4	275.965
95.5	275.978
95.6	275.995
95.7	276.011
95.8	276.025
95.9	276.041
96	276.054
96.1	276.064
96.2	276.074
96.3	276.087
96.4	276.101
96.5	276.115
96.6	276.132
96.7	276.144
96.8	276.156
96.9	276.167
97	276.183
97.1	276.193
97.2	276.204
97.3	276.223
97.4	276.241
97.5	276.254
97.6	276.262
97.7	276.27
97.8	276.281
97.9	276.294
98	276.307
98.1	276.319
98.2	276.337
98.3	276.348
98.4	276.36
98.5	276.371
98.6	276.387
98.7	276.401
98.8	276.412
98.9	276.423
99	276.435
99.1	276.45
99.2	276.461
99.3	276.472
99.4	276.486
99.5	276.5
99.6	276.51
99.7	276.521
99.8	276.533
99.9	276.539
100	276.546
100.1	276.557
100.2	276.567
100.3	276.58
100.4	276.594
100.5	276.605
100.6	276.613
100.7	276.63
100.8	276.641
100.9	276.652
101	276.666
101.1	276.673
101.2	276.684
101.3	276.695
101.4	276.705
101.5	276.714
101.6	276.726
101.7	276.736
101.8	276.746
101.9	276.756
102	276.769
102.1	276.783
102.2	276.793
102.3	276.806
102.4	276.818
102.5	276.83
102.6	276.84
102.7	276.849
102.8	276.857
102.9	276.87
103	276.887
103.1	276.9
103.2	276.911
103.3	276.92
103.4	276.926
103.5	276.935
103.6	276.945
103.7	276.957
103.8	276.971
103.9	276.983
104	276.996
104.1	277.008
104.2	277.02
104.3	277.029
104.4	277.037
104.5	277.048
104.6	277.059
104.7	277.064
104.8	277.072
104.9	277.085
105	277.094
105.1	277.102
105.2	277.11
105.3	277.119
105.4	277.13
105.5	277.14
105.6	277.152
105.7	277.165
105.8	277.178
105.9	277.187
106	277.2
106.1	277.213
106.2	277.225
106.3	277.24
106.4	277.25
106.5	277.265
106.6	277.28
106.7	277.292
106.8	277.301
106.9	277.313
107	277.323
107.1	277.335
107.2	277.354
107.3	277.365
107.4	277.374
107.5	277.383
107.6	277.393
107.7	277.402
107.8	277.41
107.9	277.418
108	277.43
108.1	277.442
108.2	277.451
108.3	277.464
108.4	277.479
108.5	277.486
108.6	277.496
108.7	277.504
108.8	277.513
108.9	277.524
109	277.534
109.1	277.543
109.2	277.552
109.3	277.561
109.4	277.576
109.5	277.585
109.6	277.595
109.7	277.603
109.8	277.615
109.9	277.625
110	277.637
110.1	277.645
110.2	277.652
110.3	277.659
110.4	277.669
110.5	277.681
110.6	277.691
110.7	277.7
110.8	277.71
110.9	277.724
111	277.737
111.1	277.748
111.2	277.758
111.3	277.769
111.4	277.781
111.5	277.791
111.6	277.802
111.7	277.809
111.8	277.821
111.9	277.832
112	277.846
112.1	277.854
112.2	277.866
112.3	277.879
112.4	277.886
112.5	277.894
112.6	277.901
112.7	277.908
112.8	277.918
112.9	277.929
113	277.937
113.1	277.947
113.2	277.959
113.3	277.962
113.4	277.971
113.5	277.985
113.6	277.998
113.7	278.01
113.8	278.02
113.9	278.032
114	278.047
114.1	278.05
114.2	278.055
114.3	278.068
114.4	278.076
114.5	278.084
114.6	278.098
114.7	278.111
114.8	278.123
114.9	278.137
115	278.151
115.1	278.165
115.2	278.174
115.3	278.185
115.4	278.198
115.5	278.208
115.6	278.223
115.7	278.232
115.8	278.245
115.9	278.257
116	278.268
116.1	278.275
116.2	278.285
116.3	278.298
116.4	278.31
116.5	278.321
116.6	278.334
116.7	278.343
116.8	278.356
116.9	278.365
117	278.378
117.1	278.397
117.2	278.41
117.3	278.423
117.4	278.437
117.5	278.44
117.6	278.446
117.7	278.457
117.8	278.472
117.9	278.483
118	278.49
118.1	278.501
118.2	278.515
118.3	278.521
118.4	278.54
118.5	278.55
118.6	278.564
118.7	278.58
118.8	278.599
118.9	278.609
119	278.616
119.1	278.626
119.2	278.627
119.3	278.627
119.4	278.627
119.5	278.626
119.6	278.616
119.7	278.609
119.8	278.599
119.9	278.58
120	278.564
120.1	278.564
120.2	278.56
120.3	278.248
120.4	276.178
120.5	275.04
120.6	273.597
120.7	272.603
120.8	271.401
120.9	270
121	268.543
121.1	267.062
121.2	265.265
121.3	263.626
121.4	261.824
121.5	259.797
121.6	258.056
121.7	256.081
121.8	254.194
121.9	252.103
122	250.106
122.1	248.12
122.2	246.269
122.3	244.423
122.4	242.515
122.5	240.685
122.6	238.846
122.7	237.032
122.8	235.185
122.9	233.353
123	231.577
123.1	229.87
123.2	228.124
123.3	226.389
123.4	224.662
123.5	222.951
123.6	221.284
123.7	219.657
123.8	217.983
123.9	216.343
124	214.766
124.1	213.184
124.2	211.606
124.3	210.041
124.4	208.451
124.5	206.947
124.6	205.424
124.7	203.951
124.8	202.442
124.9	200.99
125	199.574
125.1	198.134
125.2	196.752
125.3	195.365
125.4	193.987
125.5	192.653
125.6	191.311
125.7	189.956
125.8	188.639
125.9	187.342
126	186.055
126.1	184.785
126.2	183.514
126.3	182.306
126.4	181.091
126.5	179.891
126.6	178.694
126.7	177.537
126.8	176.342
126.9	175.192
127	174.052
127.1	172.936
127.2	171.811
127.3	170.687
127.4	169.586
127.5	168.494
127.6	167.411
127.7	166.349
127.8	165.287
127.9	164.244
128	163.216
128.1	162.174
128.2	161.169
128.3	160.206
128.4	159.215
128.5	158.272
128.6	157.364
128.7	156.442
128.8	155.531
128.9	154.607
129	153.697
129.1	152.798
129.2	151.897
129.3	151.001
129.4	150.091
129.5	149.187
129.6	148.336
129.7	147.557
129.8	146.712
129.9	145.897
130	145.075
130.1	144.237
130.2	143.417
130.3	142.618
130.4	141.816
130.5	141.004
130.6	139.365
130.7	139.497
130.8	139.132
130.9	137.167
131	137.773
131.1	137.454
131.2	137.262
131.3	135.928
131.4	135.305
131.5	134.866
131.6	134.42
131.7	133.917
131.8	133.47
131.9	133.002
132	132.596
132.1	132.158
132.2	131.771
132.3	131.398
132.4	131.05
132.5	130.709
132.6	130.35
132.7	129.994
132.8	129.649
132.9	129.352
133	129.257
133.1	129.073
133.2	128.872
133.3	128.349
133.4	127.629
133.5	127.299
133.6	127.704
133.7	127.103
133.8	126.304
133.9	125.614
134	124.847
134.1	124.127
134.2	123.87
134.3	123.25
134.4	122.536
134.5	122.201
134.6	121.901
134.7	121.603
134.8	120.9
134.9	120.164
135	119.573
135.1	118.96
135.2	118.465
135.3	117.926
135.4	117.396
135.5	116.858
135.6	116.312
135.7	115.71
135.8	115.132
135.9	114.563
136	113.968
136.1	113.376
136.2	112.84
136.3	112.298
136.4	111.753
136.5	111.221
136.6	110.69
136.7	110.176
136.8	109.664
136.9	109.146
137	108.638
137.1	108.144
137.2	107.646
137.3	107.158
137.4	106.679
137.5	106.196
137.6	105.729
137.7	105.273
137.8	104.813
137.9	104.359
138	103.916
138.1	103.471
138.2	103.022
138.3	102.58
138.4	102.135
138.5	101.688
138.6	101.246
138.7	100.812
138.8	100.381
138.9	99.9563
139	99.5471
139.1	99.1373
139.2	98.7317
139.3	98.3204
139.4	97.9116
139.5	97.5159
139.6	97.1145
139.7	96.7125
139.8	96.3181
139.9	95.9212
140	95.5268
140.1	95.1346
140.2	94.7525
140.3	94.3647
140.4	93.9844
140.5	93.6044
140.6	93.2272
140.7	92.8594
140.8	92.4923
140.9	92.1248
141	91.753
141.1	91.3821
141.2	91.0288
141.3	90.6724
141.4	90.3246
141.5	89.9841
141.6	89.6495
141.7	89.3091
141.8	88.963
141.9	88.6176
142	88.2797
142.1	87.948
142.2	87.623
142.3	87.2968
142.4	86.9686
142.5	86.6384
142.6	86.303
142.7	85.9819
142.8	85.6719
142.9	85.3605
143	85.0504
143.1	84.7534
143.2	84.4602
143.3	84.1528
143.4	83.8483
143.5	83.5486
143.6	83.2625
143.7	82.9777
143.8	82.6815
143.9	82.3893
144	82.1043
144.1	81.8159
144.2	81.5184
144.3	81.2272
144.4	80.9523
144.5	80.6811
144.6	80.4043
144.7	80.1269
144.8	79.8579
144.9	79.5945
145	79.3261
145.1	79.0546
145.2	78.7874
145.3	78.5293
145.4	78.2677
145.5	78.0017
145.6	77.7338
145.7	77.4729
145.8	77.2189
145.9	76.9611
146	76.709
146.1	76.4497
146.2	76.192
146.3	75.9371
146.4	75.6932
146.5	75.4463
146.6	75.2013
146.7	74.9627
146.8	74.7261
146.9	74.4865
147	74.2497
147.1	74.0255
147.2	73.7876
147.3	73.5556
147.4	73.3211
147.5	73.0853
147.6	72.8592
147.7	72.629
147.8	72.4106
147.9	72.1809
148	71.9392
148.1	71.6998
148.2	71.4497
148.3	71.199
148.4	70.9608
148.5	70.7015
148.6	70.5421
148.7	70.3452
148.8	70.1616
148.9	69.9895
149	69.8109
149.1	69.6388
149.2	69.4626
149.3	69.2819
149.4	69.0945
149.5	68.9077
149.6	68.7276
149.7	68.5252
149.8	68.3281
149.9	68.1334
150	67.9354
150.1	67.7316
150.2	67.5123
150.3	67.3018
150.4	67.0907
150.5	66.8843
150.6	66.6745
150.7	66.4752
150.8	66.2878
150.9	66.1149
151	65.9519
151.1	65.804
151.2	65.6635
151.3	65.5075
151.4	65.3581
151.5	65.2025
151.6	65.0517
151.7	64.899
151.8	64.7446
151.9	64.5852
152	64.4313
152.1	64.2716
152.2	64.1076
152.3	63.9407
152.4	63.7853
152.5	63.6282
152.6	63.4548
152.7	63.2777
152.8	63.1055
152.9	62.9513
153	62.7955
153.1	62.6394
153.2	62.4832
153.3	62.3304
153.4	62.1809
153.5	62.0411
153.6	61.8865
153.7	61.7228
153.8	61.5574
153.9	61.3876
154	61.2299
154.1	61.0665
154.2	60.9058
154.3	60.7351
154.4	60.5565
154.5	60.378
154.6	60.1983
154.7	60.0265
154.8	59.8553
154.9	59.6928
155	59.5378
155.1	59.3771
155.2	59.231
155.3	59.0871
155.4	58.9504
155.5	58.8172
155.6	58.6868
155.7	58.5541
155.8	58.4315
155.9	58.3113
156	58.1872
156.1	58.0784
156.2	57.9734
156.3	57.8675
156.4	57.7451
156.5	57.6333
156.6	57.5232
156.7	57.4085
156.8	57.2943
156.9	57.1643
157	57.0274
157.1	56.8822
157.2	56.7214
157.3	56.5705
157.4	56.4327
157.5	56.2769
157.6	56.1264
157.7	55.9781
157.8	55.8403
157.9	55.7046
158	55.5787
158.1	55.4373
158.2	55.3004
158.3	55.1848
158.4	55.0906
158.5	54.9904
158.6	54.8878
158.7	54.7771
158.8	54.6697
158.9	54.5437
159	54.4283
159.1	54.3211
159.2	54.2093
159.3	54.0977
159.4	53.9883
159.5	53.862
159.6	53.7331
159.7	53.6045
159.8	53.4736
159.9	53.3442
160	53.2099
160.1	53.0839
160.2	52.9603
160.3	52.8401
160.4	52.7138
[truncated: 12,876 more rows]
