# Supplementary material for: Molecular basis for receptor recognition and broad host tropism for merbecovirus MjHKU4r-CoV-1
Source: EMBO Rep. 2024 Jun 14;25(7):17. doi: 10.1038/s44319-024-00169-8 (PMC11239678; doi:10.1038/s44319-024-00169-8)
Supplement: Supplementary file 3 — Source data Fig. 2 [file 44319_2024_169_MOESM3_ESM.zip]

Archive with 6 entries (6 files):
- 2A.xlsx
- 2B.xlsx
- 2C.xlsx
- 2D.xlsx
- 2E.xlsx
- 2F.xlsx
