# Supplementary material for: Molecular basis for receptor recognition and broad host tropism for merbecovirus MjHKU4r-CoV-1
Source: EMBO Rep. 2024 Jun 14;25(7):17. doi: 10.1038/s44319-024-00169-8 (PMC11239678; doi:10.1038/s44319-024-00169-8)
Supplement: Supplementary file 3 — Source data Fig. 2 [file 44319_2024_169_MOESM3_ESM.zip › 2A.xlsx]

## Sheet: hCD26
Time (s)	Response units (RU)			Concentration (µM)	Response units (RU)	Response units (RU)
-39.6	0.299986			0	-52.5337
-39.5	0.5707			0.020202	0.498828
-39.4	0.205114			0.040404	47.5375
-39.3	0.4014			0.0606061	89.5441
-39.2	0.4346			0.0808081	127.285
-39.1	-0.453674			0.10101	161.379
-39	-0.4125			0.121212	192.33
-38.9	-0.265899			0.141414	220.553
-38.8	-0.2345			0.161616	246.394
-38.7	-0.2003			0.181818	270.143
-38.6	-0.188101			0.20202	292.043
-38.5	-0.0361			0.222222	312.302
-38.4	-0.130496			0.242424	331.098
-38.3	-0.1699			0.262626	348.585
-38.2	-0.1429			0.282828	364.893
-38.1	-0.1485			0.30303	380.139
-38	-0.0141			0.323232	394.423
-37.9	0.1379			0.343434	407.833
-37.8	0.2122			0.363636	420.447
-37.7	0.2118			0.383838	432.334
-37.6	-0.237799			0.40404	443.555
-37.5	-0.1982			0.424242	454.165
-37.4	-0.177399			0.444444	464.211
-37.3	-0.2669			0.464646	473.739
-37.2	-0.2177			0.484848	482.786
-37.1	-0.313298			0.505051	491.389
-37	-0.4355			0.525253	499.579
-36.9	-0.489898			0.545455	507.385
-36.8	-0.4919			0.565657	514.834
-36.7	-0.5231			0.585859	521.95
-36.6	-0.5323			0.606061	528.754
-36.5	-0.5227			0.626263	535.267
-36.4	-0.519901			0.646465	541.507
-36.3	-0.4904			0.666667	547.49
-36.2	-0.436			0.686869	553.233
-36.1	-0.371203			0.707071	558.749
-36	-0.2677			0.727273	564.052
-35.9	-0.181003			0.747475	569.153
-35.8	-0.0527			0.767677	574.065
-35.7	0.0447			0.787879	578.796
-35.6	0.131698			0.808081	583.358
-35.5	0.1863			0.828283	587.759
-35.4	0.2178			0.848485	592.008
-35.3	0.1919			0.868687	596.111
-35.2	0.1743			0.888889	600.078
-35.1	0.1765			0.909091	603.913
-35	0.1434			0.929293	607.624
-34.9	0.126001			0.949495	611.217
-34.8	0.0811			0.969697	614.697
-34.7	0.058			0.989899	618.069
-34.6	0.0422006			1.0101	621.339
-34.5	0.0519			1.0303	624.511
-34.4	0.0454004			1.05051	627.589
-34.3	0.0403			1.07071	630.577
-34.2	0.0387			1.09091	633.48
-34.1	0.0389002			1.11111	636.3
-34	0.0394			1.13131	639.042
-33.9	0.0332002			1.15152	641.708
-33.8	0.0254			1.17172	644.302
-33.7	0.0261			1.19192	646.827
-33.6	0.0227001			1.21212	649.285
-33.5	0.0067			1.23232	651.679
-33.4	0.00999992			1.25253	654.011
-33.3	0.00889999			1.27273	656.284
-33.2	0.0022			1.29293	658.499
-33.1	-0.000399792			1.31313	660.66
-33	-6.39193e-09			1.33333	662.768
-32.9	0.00200001			1.35354	664.825
-32.8	-0.00210001			1.37374	666.833
-32.7	-0.000100006			1.39394	668.794
-32.6	-0.00289991			1.41414	670.708
-32.5	0.0005			1.43434	672.579
-32.4	0.00799981			1.45455	674.407
-32.3	0.0122			1.47475	676.194
-32.2	0.0098			1.49495	677.94
-32.1	0.0112001			1.51515	679.649
-32	0.0112			1.53535	681.32
-31.9	0.0112			1.55556	682.955
-31.8	0.0106			1.57576	684.555
-31.7	0.0123999			1.59596	686.121
-31.6	0.00780005			1.61616	687.655
-31.5	0.0083			1.63636	689.156
-31.4	0.00889997			1.65657	690.628
-31.3	0.0109			1.67677	692.069
-31.2	0.00710004			1.69697	693.481
-31.1	0.00820001			1.71717	694.866
-31	0.0106			1.73737	696.223
-30.9	0.00950001			1.75758	697.553
-30.8	0.0114			1.77778	698.858
-30.7	0.0113			1.79798	700.138
-30.6	0.0099			1.81818	701.394
-30.5	0.009			1.83838	702.626
-30.4	0.00970002			1.85859	703.836
-30.3	0.00909999			1.87879	705.023
-30.2	0.00700001			1.89899	706.189
-30.1	0.00610005			1.91919	707.333
-30	0.0113			1.93939	708.457
-29.9	0.0106			1.9596	709.561
-29.8	0.0123			1.9798	710.646
-29.7	0.0158999			2	711.711
-29.6	0.0153
-29.5	0.0136			0.125		200.256
-29.4	0.0107			0.25		333.255
-29.3	0.00949999			0.5		487.585
-29.2	0.0103			1		628.665
-29.1	0.0156999			2		706.564
-29	0.0153
-28.9	0.0173999
-28.8	0.0148
-28.7	0.0107
-28.6	0.00669999
-28.5	0.0018
-28.4	0.00349994
-28.3	0.00329997
-28.2	0.00199998
-28.1	0.00209997
-28	0.0036
-27.9	0.00329998
-27.8	0.00749994
-27.7	0.00999997
-27.6	0.0113999
-27.5	0.0126
-27.4	0.0119
-27.3	0.0097
-27.2	0.00700001
-27.1	0.00699994
-27	0.0043
-26.9	0.00469998
-26.8	0.00170001
-26.7	-0.0017
-26.6	-0.00520001
-26.5	-0.0084
-26.4	-0.00869997
-26.3	-0.0108
-26.2	-0.0182
-26.1	-0.0191
-26	-0.0226
-25.9	-0.0225
-25.8	-0.0171001
-25.7	-0.0151
-25.6	-0.0157
-25.5	-0.0148
-25.4	-0.0153
-25.3	-0.0156
-25.2	-0.0177
-25.1	-0.0134
-25	-0.0151
-24.9	-0.0158
-24.8	-0.0167
-24.7	-0.0161
-24.6	-0.0148
-24.5	-0.0113
-24.4	-0.0135
-24.3	-0.017
-24.2	-0.0214
-24.1	-0.021
-24	-0.0187
-23.9	-0.0202
-23.8	-0.0186001
-23.7	-0.0234
-23.6	-0.0222
-23.5	-0.0237
-23.4	-0.0232
-23.3	-0.0189
-23.2	-0.02
-23.1	-0.0189001
-23	-0.0204
-22.9	-0.0185
-22.8	-0.0181
-22.7	-0.0185001
-22.6	-0.0203
-22.5	-0.019
-22.4	-0.0148
-22.3	-0.0149
-22.2	-0.0195
-22.1	-0.0182
-22	-0.0218
-21.9	-0.0257999
-21.8	-0.0257
-21.7	-0.0224001
-21.6	-0.0218
-21.5	-0.0185
-21.4	-0.0144001
-21.3	-0.00320022
-21.2	0.00349995
-21.1	0.00379991
-21	0.0088
-20.9	0.0147998
-20.8	0.00890012
-20.7	0.00970012
-20.6	0.00970007
-20.5	0.0245
-20.4	0.0309
-20.3	0.0390999
-20.2	0.0464
-20.1	0.0431
-20	0.0412
-19.9	0.0282001
-19.8	0.0174
-19.7	0.0139
-19.6	0.0157
-19.5	0.0185
-19.4	0.0093
-19.3	0.0077001
-19.2	0.0138001
-19.1	0.0198
-19	0.0323
-18.9	0.0377
-18.8	0.0287001
-18.7	0.0123
-18.6	-0.00329998
-18.5	-0.0064
-18.4	-0.0144999
-18.3	-0.0214999
-18.2	0.00220001
-18.1	0.00330008
-18	0.0058
-17.9	0.00199994
-17.8	0.00310002
-17.7	0.00229995
-17.6	-0.0165998
-17.5	-0.0185
-17.4	-0.0244
-17.3	-0.0261001
-17.2	-0.0227001
-17.1	-0.0164001
-17	-0.0154
-16.9	0.00630001
-16.8	0.0309998
-16.7	0.0463999
-16.6	0.0448002
-16.5	0.0303
-16.4	0.0230002
-16.3	0.0065002
-16.2	-0.0101999
-16.1	-0.0329
-16	-0.0465
-15.9	-0.0472002
-15.8	-0.0274003
-15.7	-0.000800287
-15.6	-0.00479978
-15.5	-0.0057
-15.4	-0.00150006
-15.3	-0.0055
-15.2	-0.0179
-15.1	-0.0235001
-15	-0.0342
-14.9	-0.0412
-14.8	-0.0366002
-14.7	-0.0296002
-14.6	-0.0176004
-14.5	-0.0053
-14.4	-0.00830027
-14.3	-0.00240023
-14.2	0.0183997
-14.1	0.0353998
-14	0.06
-13.9	0.0659
-13.8	0.0713001
-13.7	0.0552002
-13.6	0.0512001
-13.5	0.0534
-13.4	0.0500001
-13.3	0.0569998
-13.2	0.0569001
-13.1	0.0551
-13	0.0522
-12.9	0.0554998
-12.8	0.0462002
-12.7	0.0452999
-12.6	0.0405999
-12.5	0.0466
-12.4	0.0380001
-12.3	0.0269002
-12.2	0.0234
-12.1	0.0252
-12	0.0295
-11.9	0.03
-11.8	0.0286
-11.7	0.0207
-11.6	0.0185
-11.5	0.0202
-11.4	0.0262999
-11.3	0.0194
-11.2	0.0197999
-11.1	0.0182
-11	0.0238
-10.9	0.0309999
-10.8	0.0309999
-10.7	0.0324999
-10.6	0.0328999
-10.5	0.0326
-10.4	0.0327001
-10.3	0.0303001
-10.2	0.0258
-10.1	0.0253
-10	0.0294
-9.9	0.0275
-9.8	0.0245
-9.7	0.0212
-9.6	0.0244999
-9.5	0.0249
-9.4	0.00840023
-9.3	-0.00479973
-9.2	-0.0184998
-9.1	-0.021
-9	-0.0221
-8.9	-0.00270012
-8.8	0.0129
-8.7	0.0203
-8.6	0.0160001
-8.5	0.0145
-8.4	0.00940008
-8.3	0.00770013
-8.2	0.0137
-8.1	0.0123001
-8	0.0097
-7.9	0.0128
-7.8	0.00900006
-7.7	0.0082
-7.6	0.00370006
-7.5	0.0039
-7.4	0.0036999
-7.3	0.0048
-7.2	0.0041
-7.1	0.00469999
-7	0.005
-6.9	0.000100111
-6.8	0.0014
-6.7	0.0053
-6.6	0.00190007
-6.5	0.0008
-6.4	-0.00169989
-6.3	-0.0026
-6.2	-0.0027
-6.1	-0.00330001
-6	-0.0032
-5.9	-0.00230009
-5.8	-0.0024
-5.7	-0.0016
-5.6	-0.00040005
-5.5	-0.0026
-5.4	-0.00729993
-5.3	-0.0066
-5.2	-0.0016
-5.1	-0.00519998
-5	-0.0057
-4.9	-0.00470001
-4.8	-0.0019
-4.7	-0.0009
-4.6	0.0013999
-4.5	0.005
-4.4	0.00859998
-4.3	0.0083
-4.2	0.0056
-4.1	0.00440005
-4	0.0036
-3.9	0.00380001
-3.8	0.0043
-3.7	0.0051
-3.6	0.0039
-3.5	0.0016
-3.4	0.0023998
-3.3	-0.0049
-3.2	-0.0126
-3.1	-0.0185001
-3	-0.027
-2.9	-0.0209001
-2.8	-0.0187
-2.7	-0.0211
-2.6	-0.0176
-2.5	-0.0159
-2.4	-0.0162
-2.3	-0.0163
-2.2	-0.0126
-2.1	-0.0155002
-2	-0.0134
-1.9	-0.0168
-1.8	-0.0108
-1.7	-0.0214
-1.6	-0.0295
-1.5	-0.0303
-1.4	-0.0195
-1.3	-0.0061
-1.2	0.0003
-1.1	0.00229995
-1	0.0248
-0.900002	0.0473
-0.799999	0.0508997
-0.700001	0.0508997
-0.600002	0.0509
-0.5	0.0521003
-0.400002	0.0602
-0.299999	0.0674001
-0.200001	0.0742
-0.100002	0.0766
0	0.0899001
0.0999985	0.389
0.200001	1.05213
0.299999	2.8641
0.399998	5.6152
0.5	6.9345
0.599998	7.4319
0.700001	7.6893
0.799999	7.7415
0.899998	7.7462
1	8.0529
1.1	8.07441
1.2	8.188
1.3	8.589
1.4	8.91771
1.5	9.425
1.6	10.0011
1.7	10.9557
1.8	11.7535
1.9	12.4439
2	13.4334
2.1	14.1765
2.2	15.0156
2.3	15.9723
2.4	16.8354
2.5	17.5601
2.6	18.4796
2.7	19.3477
2.8	20.2594
2.9	21.087
3	22.0055
3.1	22.873
3.2	23.7019
3.3	24.5206
3.4	25.3419
3.5	26.155
3.6	26.9731
3.7	27.7885
3.8	28.6016
3.9	29.4276
4	30.2152
4.1	31.0185
4.2	31.8179
4.3	32.5967
4.4	33.3671
4.5	34.1318
4.6	34.8926
4.7	35.6626
4.8	36.4249
4.9	37.1953
5	37.9406
5.1	38.6797
5.2	39.4223
5.3	40.1569
5.4	40.9054
5.5	41.6355
5.6	42.3564
5.7	43.0731
5.8	43.7811
5.9	44.4881
6	45.1926
6.1	45.8804
6.2	46.5821
6.3	47.2903
6.4	47.9868
6.5	48.6849
6.6	49.3646
6.7	50.039
6.8	50.7139
6.9	51.3905
7	52.058
7.1	52.7191
7.2	53.3729
7.3	54.0241
7.4	54.6751
7.5	55.3189
7.6	55.9553
7.7	56.5922
7.8	57.2325
7.9	57.8651
8	58.4824
8.1	59.1131
8.2	59.7272
8.3	60.3389
8.4	60.9408
8.5	61.5379
8.6	62.1329
8.7	62.7245
8.8	63.319
8.9	63.9165
9	64.5033
9.1	65.0839
9.2	65.6651
9.3	66.25
9.4	66.8318
9.5	67.4084
9.6	67.9862
9.7	68.563
9.8	69.1463
9.9	69.7153
10	70.2782
10.1	70.8388
10.2	71.4043
10.3	71.9564
10.4	72.5
10.5	73.0466
10.6	73.5851
10.7	74.1169
10.8	74.6547
10.9	75.191
11	75.7215
11.1	76.2463
11.2	76.763
11.3	77.2839
11.4	77.7958
11.5	78.305
11.6	78.8191
11.7	79.3368
11.8	79.8468
11.9	80.3459
12	80.8377
12.1	81.3309
12.2	81.8285
12.3	82.3223
12.4	82.8121
12.5	83.3084
12.6	83.8063
12.7	84.2853
12.8	84.7614
12.9	85.2332
13	85.7136
13.1	86.1855
13.2	86.6539
13.3	87.1231
13.4	87.5901
13.5	88.0598
13.6	88.5185
13.7	88.9633
13.8	89.4156
13.9	89.8648
14	90.3164
14.1	90.7561
14.2	91.1918
14.3	91.6349
14.4	92.0711
14.5	92.5045
14.6	92.9345
14.7	93.3597
14.8	93.792
14.9	94.2251
15	94.6566
15.1	95.0816
15.2	95.5058
15.3	95.9336
15.4	96.3473
15.5	96.7729
15.6	97.1972
15.7	97.6076
15.8	98.0197
15.9	98.4264
16	98.8375
16.1	99.2412
16.2	99.6397
16.3	100.039
16.4	100.441
16.5	100.832
16.6	101.223
16.7	101.609
16.8	102.002
16.9	102.398
17	102.785
17.1	103.161
17.2	103.535
17.3	103.906
17.4	104.287
17.5	104.671
17.6	105.058
17.7	105.436
17.8	105.808
17.9	106.173
18	106.531
18.1	106.895
18.2	107.265
18.3	107.639
18.4	108.01
18.5	108.367
18.6	108.718
18.7	109.067
18.8	109.414
18.9	109.77
19	110.122
19.1	110.473
19.2	110.829
19.3	111.175
19.4	111.512
19.5	111.841
19.6	112.17
19.7	112.513
19.8	112.861
19.9	113.196
20	113.517
20.1	113.849
20.2	114.184
20.3	114.498
20.4	114.815
20.5	115.137
20.6	115.469
20.7	115.798
20.8	116.113
20.9	116.429
21	116.743
21.1	117.056
21.2	117.367
21.3	117.683
21.4	117.996
21.5	118.309
21.6	118.618
21.7	118.917
21.8	119.217
21.9	119.525
22	119.826
22.1	120.133
22.2	120.447
22.3	120.749
22.4	121.036
22.5	121.327
22.6	121.623
22.7	121.912
22.8	122.217
22.9	122.508
23	122.794
23.1	123.082
23.2	123.362
23.3	123.639
23.4	123.918
23.5	124.203
23.6	124.489
23.7	124.766
23.8	125.041
23.9	125.314
24	125.59
24.1	125.862
24.2	126.136
24.3	126.409
24.4	126.684
24.5	126.951
24.6	127.213
24.7	127.489
24.8	127.763
24.9	128.034
25	128.307
25.1	128.576
25.2	128.844
25.3	129.118
25.4	129.377
25.5	129.629
25.6	129.894
25.7	130.154
25.8	130.392
25.9	130.641
26	130.897
26.1	131.146
26.2	131.384
26.3	131.618
26.4	131.857
26.5	132.105
26.6	132.346
26.7	132.576
26.8	132.817
26.9	133.065
27	133.306
27.1	133.544
27.2	133.778
27.3	134.028
27.4	134.274
27.5	134.5
27.6	134.727
27.7	134.964
27.8	135.207
27.9	135.444
28	135.671
28.1	135.895
28.2	136.11
28.3	136.326
28.4	136.549
28.5	136.768
28.6	136.996
28.7	137.219
28.8	137.444
28.9	137.656
29	137.868
29.1	138.085
29.2	138.309
29.3	138.548
29.4	138.773
29.5	138.988
29.6	139.207
29.7	139.427
29.8	139.642
29.9	139.847
30	140.063
30.1	140.273
30.2	140.478
30.3	140.675
30.4	140.864
30.5	141.063
30.6	141.275
30.7	141.492
30.8	141.694
30.9	141.904
31	142.12
31.1	142.323
31.2	142.525
31.3	142.716
31.4	142.906
31.5	143.112
31.6	143.316
31.7	143.508
31.8	143.693
31.9	143.882
32	144.067
32.1	144.248
32.2	144.425
32.3	144.614
32.4	144.807
32.5	145.01
32.6	145.203
32.7	145.389
32.8	145.573
32.9	145.753
33	145.937
33.1	146.126
33.2	146.316
33.3	146.5
33.4	146.679
33.5	146.861
33.6	147.048
33.7	147.231
33.8	147.408
33.9	147.582
34	147.758
34.1	147.936
34.2	148.106
34.3	148.285
34.4	148.458
34.5	148.623
34.6	148.794
34.7	148.966
34.8	149.141
34.9	149.314
35	149.486
35.1	149.654
35.2	149.819
35.3	149.987
35.4	150.15
35.5	150.322
35.6	150.487
35.7	150.65
35.8	150.816
35.9	150.978
36	151.142
36.1	151.308
36.2	151.464
36.3	151.62
36.4	151.779
36.5	151.938
36.6	152.093
36.7	152.246
36.8	152.408
36.9	152.56
37	152.712
37.1	152.867
37.2	153.021
37.3	153.167
37.4	153.317
37.5	153.471
37.6	153.622
37.7	153.777
37.8	153.928
37.9	154.079
38	154.232
38.1	154.385
38.2	154.53
38.3	154.674
38.4	154.818
38.5	154.962
38.6	155.1
38.7	155.243
38.8	155.389
38.9	155.539
39	155.686
39.1	155.827
39.2	155.966
39.3	156.102
39.4	156.239
39.5	156.38
39.6	156.515
39.7	156.649
39.8	156.786
39.9	156.924
40	157.055
40.1	157.187
40.2	157.324
40.3	157.46
40.4	157.593
40.5	157.734
40.6	157.871
40.7	158.005
40.8	158.13
40.9	158.259
41	158.383
41.1	158.511
41.2	158.64
41.3	158.767
41.4	158.899
41.5	159.032
41.6	159.156
41.7	159.277
41.8	159.407
41.9	159.537
42	159.662
42.1	159.784
42.2	159.908
42.3	160.03
42.4	160.153
42.5	160.276
42.6	160.4
42.7	160.519
42.8	160.64
42.9	160.756
43	160.876
43.1	161.001
43.2	161.123
43.3	161.246
43.4	161.365
43.5	161.48
43.6	161.596
43.7	161.72
43.8	161.836
43.9	161.949
44	162.068
44.1	162.185
44.2	162.3
44.3	162.42
44.4	162.53
44.5	162.643
44.6	162.756
44.7	162.868
44.8	162.98
44.9	163.095
45	163.203
45.1	163.314
45.2	163.425
45.3	163.538
45.4	163.653
45.5	163.763
45.6	163.874
45.7	163.989
45.8	164.102
45.9	164.206
46	164.313
46.1	164.415
46.2	164.521
46.3	164.624
46.4	164.734
46.5	164.844
46.6	164.945
46.7	165.047
46.8	165.147
46.9	165.25
47	165.355
47.1	165.459
47.2	165.567
47.3	165.673
47.4	165.781
47.5	165.888
47.6	165.992
47.7	166.097
47.8	166.197
47.9	166.3
48	166.399
48.1	166.503
48.2	166.607
48.3	166.708
48.4	166.809
48.5	166.909
48.6	167.011
48.7	167.112
48.8	167.21
48.9	167.309
49	167.405
49.1	167.5
49.2	167.585
49.3	167.677
49.4	167.768
49.5	167.862
49.6	167.958
49.7	168.056
49.8	168.154
49.9	168.251
50	168.34
50.1	168.432
50.2	168.525
50.3	168.617
50.4	168.704
50.5	168.798
50.6	168.886
50.7	168.972
50.8	169.06
50.9	169.145
51	169.232
51.1	169.318
51.2	169.402
51.3	169.492
51.4	169.578
51.5	169.662
51.6	169.745
51.7	169.832
51.8	169.916
51.9	170.005
52	170.101
52.1	170.193
52.2	170.278
52.3	170.367
52.4	170.46
52.5	170.546
52.6	170.631
52.7	170.724
52.8	170.814
52.9	170.9
53	170.98
53.1	171.06
53.2	171.148
53.3	171.23
53.4	171.313
53.5	171.396
53.6	171.476
53.7	171.56
53.8	171.648
53.9	171.733
54	171.818
54.1	171.901
54.2	171.984
54.3	172.066
54.4	172.145
54.5	172.226
54.6	172.308
54.7	172.389
54.8	172.469
54.9	172.547
55	172.622
55.1	172.699
55.2	172.775
55.3	172.858
55.4	172.937
55.5	173.011
55.6	173.086
55.7	173.165
55.8	173.24
55.9	173.313
56	173.392
56.1	173.472
56.2	173.549
56.3	173.63
56.4	173.71
56.5	173.785
56.6	173.863
56.7	173.937
56.8	174.016
56.9	174.09
57	174.165
57.1	174.236
57.2	174.309
57.3	174.376
57.4	174.446
57.5	174.516
57.6	174.587
57.7	174.664
57.8	174.738
57.9	174.813
58	174.892
58.1	174.971
58.2	175.04
58.3	175.113
58.4	175.185
58.5	175.257
58.6	175.33
58.7	175.404
58.8	175.475
58.9	175.544
59	175.616
59.1	175.685
59.2	175.757
59.3	175.823
59.4	175.896
59.5	175.966
59.6	176.035
59.7	176.101
59.8	176.17
59.9	176.238
60	176.308
60.1	176.374
60.2	176.439
60.3	176.506
60.4	176.572
60.5	176.641
60.6	176.71
60.7	176.768
60.8	176.829
60.9	176.9
61	176.972
61.1	177.044
61.2	177.114
61.3	177.182
61.4	177.249
61.5	177.319
61.6	177.386
61.7	177.453
61.8	177.519
61.9	177.583
62	177.647
62.1	177.709
62.2	177.774
62.3	177.838
62.4	177.902
62.5	177.963
62.6	178.029
62.7	178.09
62.8	178.152
62.9	178.211
63	178.276
63.1	178.343
63.2	178.403
63.3	178.462
63.4	178.529
63.5	178.594
63.6	178.656
63.7	178.722
63.8	178.785
63.9	178.85
64	178.915
64.1	178.973
64.2	179.034
64.3	179.099
64.4	179.161
64.5	179.223
64.6	179.286
64.7	179.347
64.8	179.407
64.9	179.465
65	179.529
65.1	179.59
65.2	179.649
65.3	179.706
65.4	179.762
65.5	179.821
65.6	179.877
65.7	179.93
65.8	179.989
65.9	180.049
66	180.109
66.1	180.169
66.2	180.224
66.3	180.285
66.4	180.343
66.5	180.4
66.6	180.456
66.7	180.512
66.8	180.577
66.9	180.634
67	180.69
67.1	180.746
67.2	180.798
67.3	180.854
67.4	180.914
67.5	180.973
67.6	181.033
67.7	181.091
67.8	181.146
67.9	181.201
68	181.26
68.1	181.318
68.2	181.368
68.3	181.418
68.4	181.479
68.5	181.534
68.6	181.591
68.7	181.644
68.8	181.702
68.9	181.762
69	181.823
69.1	181.877
69.2	181.93
69.3	181.989
69.4	182.042
69.5	182.097
69.6	182.154
69.7	182.215
69.8	182.266
69.9	182.32
70	182.375
70.1	182.428
70.2	182.477
70.3	182.528
70.4	182.579
70.5	182.63
70.6	182.685
70.7	182.741
70.8	182.795
70.9	182.847
71	182.9
71.1	182.959
71.2	183.014
71.3	183.07
71.4	183.124
71.5	183.175
71.6	183.225
71.7	183.282
71.8	183.333
71.9	183.383
72	183.436
72.1	183.489
72.2	183.542
72.3	183.601
72.4	183.653
72.5	183.706
72.6	183.761
72.7	183.811
72.8	183.863
72.9	183.913
73	183.967
73.1	184.017
73.2	184.065
73.3	184.113
73.4	184.166
73.5	184.216
73.6	184.27
73.7	184.323
73.8	184.372
73.9	184.424
74	184.476
74.1	184.522
74.2	184.569
74.3	184.625
74.4	184.681
74.5	184.732
74.6	184.783
74.7	184.826
74.8	184.873
74.9	184.923
75	184.971
75.1	185.016
75.2	185.065
75.3	185.115
75.4	185.161
75.5	185.213
75.6	185.259
75.7	185.305
75.8	185.349
75.9	185.397
76	185.447
76.1	185.492
76.2	185.537
76.3	185.587
76.4	185.639
76.5	185.685
76.6	185.731
76.7	185.78
76.8	185.827
76.9	185.874
77	185.923
77.1	185.969
77.2	186.012
77.3	186.061
77.4	186.109
77.5	186.154
77.6	186.207
77.7	186.258
77.8	186.3
77.9	186.344
78	186.388
78.1	186.436
78.2	186.483
78.3	186.53
78.4	186.576
78.5	186.626
78.6	186.673
78.7	186.715
78.8	186.759
78.9	186.802
79	186.849
79.1	186.894
79.2	186.939
79.3	186.982
79.4	187.03
79.5	187.072
79.6	187.116
79.7	187.161
79.8	187.204
79.9	187.24
80	187.282
80.1	187.324
80.2	187.37
80.3	187.414
80.4	187.455
80.5	187.5
80.6	187.54
80.7	187.581
80.8	187.626
80.9	187.672
81	187.713
81.1	187.755
81.2	187.8
81.3	187.843
81.4	187.889
81.5	187.936
81.6	187.978
81.7	188.024
81.8	188.07
81.9	188.117
82	188.16
82.1	188.2
82.2	188.247
82.3	188.291
82.4	188.334
82.5	188.372
82.6	188.414
82.7	188.453
82.8	188.493
82.9	188.536
83	188.582
83.1	188.626
83.2	188.675
83.3	188.721
83.4	188.764
83.5	188.807
83.6	188.856
83.7	188.896
83.8	188.938
83.9	188.98
84	189.024
84.1	189.07
84.2	189.11
84.3	189.153
84.4	189.197
84.5	189.24
84.6	189.279
84.7	189.323
84.8	189.365
84.9	189.408
85	189.449
85.1	189.493
85.2	189.537
85.3	189.577
85.4	189.617
85.5	189.659
85.6	189.703
85.7	189.748
85.8	189.788
85.9	189.827
86	189.875
86.1	189.912
86.2	189.952
86.3	189.989
86.4	190.027
86.5	190.066
86.6	190.104
86.7	190.144
86.8	190.186
86.9	190.231
87	190.273
87.1	190.317
87.2	190.359
87.3	190.397
87.4	190.438
87.5	190.476
87.6	190.51
87.7	190.548
87.8	190.588
87.9	190.627
88	190.665
88.1	190.708
88.2	190.752
88.3	190.79
88.4	190.827
88.5	190.868
88.6	190.909
88.7	190.952
88.8	190.995
88.9	191.039
89	191.082
89.1	191.12
89.2	191.159
89.3	191.195
89.4	191.239
89.5	191.275
89.6	191.31
89.7	191.343
89.8	191.381
89.9	191.421
90	191.463
90.1	191.502
90.2	191.54
90.3	191.577
90.4	191.618
90.5	191.66
90.6	191.698
90.7	191.733
90.8	191.771
90.9	191.814
91	191.854
91.1	191.891
91.2	191.927
91.3	191.965
91.4	192.008
91.5	192.051
91.6	192.088
91.7	192.128
91.8	192.162
91.9	192.197
92	192.236
92.1	192.273
92.2	192.315
92.3	192.355
92.4	192.392
92.5	192.432
92.6	192.472
92.7	192.511
92.8	192.553
92.9	192.589
93	192.624
93.1	192.659
93.2	192.695
93.3	192.732
93.4	192.768
93.5	192.807
93.6	192.846
93.7	192.884
93.8	192.923
93.9	192.958
94	192.991
94.1	193.03
94.2	193.067
94.3	193.102
94.4	193.14
94.5	193.181
94.6	193.221
94.7	193.26
94.8	193.299
94.9	193.337
95	193.376
95.1	193.411
95.2	193.443
95.3	193.478
95.4	193.517
95.5	193.55
95.6	193.579
95.7	193.616
95.8	193.655
95.9	193.692
96	193.727
96.1	193.766
96.2	193.803
96.3	193.841
96.4	193.876
96.5	193.911
96.6	193.945
96.7	193.984
96.8	194.026
96.9	194.063
97	194.101
97.1	194.139
97.2	194.18
97.3	194.222
97.4	194.262
97.5	194.295
97.6	194.329
97.7	194.37
97.8	194.407
97.9	194.445
98	194.487
98.1	194.525
98.2	194.556
98.3	194.588
98.4	194.625
98.5	194.661
98.6	194.696
98.7	194.731
98.8	194.77
98.9	194.807
99	194.847
99.1	194.885
99.2	194.923
99.3	194.961
99.4	194.998
99.5	195.035
99.6	195.071
99.7	195.107
99.8	195.143
99.9	195.179
100	195.216
100.1	195.255
100.2	195.289
100.3	195.326
100.4	195.367
100.5	195.406
100.6	195.442
100.7	195.477
100.8	195.511
100.9	195.547
101	195.585
101.1	195.619
101.2	195.653
101.3	195.689
101.4	195.727
101.5	195.766
101.6	195.801
101.7	195.841
101.8	195.88
101.9	195.916
102	195.948
102.1	195.986
102.2	196.014
102.3	196.048
102.4	196.082
102.5	196.118
102.6	196.149
102.7	196.18
102.8	196.21
102.9	196.243
103	196.278
103.1	196.315
103.2	196.35
103.3	196.381
103.4	196.411
103.5	196.445
103.6	196.475
103.7	196.507
103.8	196.537
103.9	196.572
104	196.605
104.1	196.637
104.2	196.668
104.3	196.705
104.4	196.742
104.5	196.775
104.6	196.81
104.7	196.847
104.8	196.883
104.9	196.911
105	196.946
105.1	196.983
105.2	197.018
105.3	197.05
105.4	197.084
105.5	197.121
105.6	197.156
105.7	197.19
105.8	197.222
105.9	197.251
106	197.289
106.1	197.326
106.2	197.36
106.3	197.397
106.4	197.43
106.5	197.465
106.6	197.501
106.7	197.533
106.8	197.572
106.9	197.607
107	197.639
107.1	197.668
107.2	197.7
107.3	197.737
107.4	197.771
107.5	197.803
107.6	197.837
107.7	197.874
107.8	197.909
107.9	197.944
108	197.977
108.1	198.01
108.2	198.038
108.3	198.071
108.4	198.104
108.5	198.138
108.6	198.171
108.7	198.205
108.8	198.239
108.9	198.267
109	198.299
109.1	198.332
109.2	198.359
109.3	198.393
109.4	198.429
109.5	198.461
109.6	198.499
109.7	198.539
109.8	198.573
109.9	198.606
110	198.635
110.1	198.673
110.2	198.705
110.3	198.738
110.4	198.771
110.5	198.806
110.6	198.838
110.7	198.872
110.8	198.905
110.9	198.938
111	198.973
111.1	199.004
111.2	199.034
111.3	199.062
111.4	199.096
111.5	199.13
111.6	199.159
111.7	199.191
111.8	199.223
111.9	199.258
112	199.293
112.1	199.322
112.2	199.352
112.3	199.385
112.4	199.416
112.5	199.449
112.6	199.48
112.7	199.511
112.8	199.542
112.9	199.569
113	199.601
113.1	199.637
113.2	199.672
113.3	199.706
113.4	199.739
113.5	199.769
113.6	199.801
113.7	199.834
113.8	199.867
113.9	199.899
114	199.935
114.1	199.969
114.2	200
114.3	200.031
114.4	200.067
114.5	200.101
114.6	200.132
114.7	200.163
114.8	200.196
114.9	200.223
115	200.256
115.1	200.287
115.2	200.318
115.3	200.355
115.4	200.384
115.5	200.413
115.6	200.448
115.7	200.481
115.8	200.509
115.9	200.541
116	200.574
116.1	200.607
116.2	200.635
116.3	200.668
116.4	200.698
116.5	200.726
116.6	200.753
116.7	200.785
116.8	200.814
116.9	200.842
117	200.876
117.1	200.911
117.2	200.944
117.3	200.976
117.4	201.006
117.5	201.033
117.6	201.063
117.7	201.089
117.8	201.122
117.9	201.153
118	201.177
118.1	201.203
118.2	201.238
118.3	201.274
118.4	201.31
118.5	201.329
118.6	201.354
118.7	201.375
118.8	201.411
118.9	201.444
119	201.489
119.1	201.452
119.2	201.444
119.3	201.422
119.4	201.411
119.5	201.399
119.6	201.384
119.7	201.382
119.8	201.375
119.9	201.354
120	201.329
120.1	201.283
120.2	200.98
120.3	199.838
120.4	198.477
120.5	196.018
120.6	194.937
120.7	194.401
120.8	194.326
120.9	194.259
121	194.257
121.1	194.222
121.2	194.088
121.3	194.048
121.4	193.961
121.5	193.892
121.6	193.333
121.7	192.678
121.8	192.093
121.9	191.493
122	190.858
122.1	190.199
122.2	189.525
122.3	188.939
122.4	188.307
122.5	187.602
122.6	186.92
122.7	186.355
122.8	185.699
122.9	185.144
123	184.527
123.1	183.898
123.2	183.245
123.3	182.682
123.4	182.094
123.5	181.483
123.6	180.885
123.7	180.297
123.8	179.716
123.9	179.13
124	178.551
124.1	178.014
124.2	177.447
124.3	176.885
124.4	176.333
124.5	175.796
124.6	175.256
124.7	174.716
124.8	174.198
124.9	173.686
125	173.183
125.1	172.687
125.2	172.198
125.3	171.714
125.4	171.233
125.5	170.75
125.6	170.277
125.7	169.81
125.8	169.349
125.9	168.888
126	168.415
126.1	167.946
126.2	167.482
126.3	167.037
126.4	166.593
126.5	166.153
126.6	165.709
126.7	165.276
126.8	164.845
126.9	164.414
127	163.994
127.1	163.57
127.2	163.144
127.3	162.724
127.4	162.312
127.5	161.906
127.6	161.502
127.7	161.085
127.8	160.676
127.9	160.272
128	159.874
128.1	159.487
128.2	159.1
128.3	158.718
128.4	158.35
128.5	157.972
128.6	157.595
128.7	157.222
128.8	156.864
128.9	156.512
129	156.146
129.1	155.797
129.2	155.44
129.3	155.09
129.4	154.701
129.5	154.349
129.6	154.001
129.7	153.639
129.8	153.245
129.9	152.887
130	152.535
130.1	152.186
130.2	151.797
130.3	151.388
130.4	151.101
130.5	150.734
130.6	150.624
130.7	150.327
130.8	150.611
130.9	150.53
131	149.949
131.1	149.18
131.2	148.801
131.3	148.489
131.4	148.411
131.5	148.241
131.6	147.986
131.7	147.864
131.8	147.722
131.9	147.572
132	147.39
132.1	147.204
132.2	147.036
132.3	146.909
132.4	146.764
132.5	146.618
132.6	146.487
132.7	146.333
132.8	146.285
132.9	146.074
133	145.757
133.1	145.663
133.2	145.574
133.3	145.494
133.4	145.355
133.5	145.18
133.6	145.095
133.7	144.957
133.8	144.83
133.9	144.735
134	144.522
134.1	144.429
134.2	144.141
134.3	143.856
134.4	143.594
134.5	143.373
134.6	143.097
134.7	142.817
134.8	142.56
134.9	142.315
135	142.063
135.1	141.712
135.2	141.331
135.3	141.018
135.4	140.621
135.5	140.365
135.6	140.007
135.7	139.709
135.8	139.444
135.9	139.176
136	138.884
136.1	138.591
136.2	138.303
136.3	138.02
136.4	137.751
136.5	137.483
136.6	137.223
136.7	136.975
136.8	136.72
136.9	136.452
137	136.193
137.1	135.938
137.2	135.692
137.3	135.447
137.4	135.198
137.5	134.936
137.6	134.674
137.7	134.43
137.8	134.189
137.9	133.94
138	133.698
138.1	133.448
138.2	133.195
138.3	132.945
138.4	132.703
138.5	132.468
138.6	132.235
138.7	132.005
138.8	131.771
138.9	131.527
139	131.283
139.1	131.041
139.2	130.81
139.3	130.585
139.4	130.359
139.5	130.136
139.6	129.919
139.7	129.702
139.8	129.474
139.9	129.251
140	129.039
140.1	128.823
140.2	128.62
140.3	128.411
140.4	128.202
140.5	127.993
140.6	127.778
140.7	127.557
140.8	127.341
140.9	127.133
141	126.924
141.1	126.723
141.2	126.525
141.3	126.319
141.4	126.108
141.5	125.906
141.6	125.701
141.7	125.504
141.8	125.302
141.9	125.105
142	124.909
142.1	124.706
142.2	124.5
142.3	124.291
142.4	124.094
142.5	123.897
142.6	123.7
142.7	123.504
142.8	123.306
142.9	123.107
143	122.908
143.1	122.718
143.2	122.52
143.3	122.327
143.4	122.151
143.5	121.971
143.6	121.784
143.7	121.602
143.8	121.417
143.9	121.23
144	121.046
144.1	120.871
144.2	120.698
144.3	120.513
144.4	120.329
144.5	120.154
144.6	119.98
144.7	119.802
144.8	119.626
144.9	119.446
145	119.271
145.1	119.098
145.2	118.922
145.3	118.746
145.4	118.576
145.5	118.405
145.6	118.231
145.7	118.065
145.8	117.903
145.9	117.739
146	117.578
146.1	117.414
146.2	117.252
146.3	117.087
146.4	116.917
146.5	116.743
146.6	116.569
146.7	116.409
146.8	116.244
146.9	116.082
147	115.911
147.1	115.747
147.2	115.584
147.3	115.426
147.4	115.257
147.5	115.099
147.6	114.937
147.7	114.777
147.8	114.614
147.9	114.436
148	114.27
148.1	114.114
148.2	113.933
148.3	113.749
148.4	113.567
148.5	113.394
148.6	113.235
148.7	113.082
148.8	112.933
148.9	112.792
149	112.662
149.1	112.542
149.2	112.433
149.3	112.334
149.4	112.225
149.5	112.106
149.6	111.987
149.7	111.895
149.8	111.817
149.9	111.708
150	111.554
150.1	111.395
150.2	111.204
150.3	111.019
150.4	110.847
150.5	110.665
150.6	110.48
150.7	110.304
150.8	110.142
150.9	109.988
151	109.851
151.1	109.712
151.2	109.572
151.3	109.436
151.4	109.28
151.5	109.163
151.6	109.077
151.7	108.994
151.8	108.913
151.9	108.817
152	108.711
152.1	108.575
152.2	108.432
152.3	108.291
152.4	108.158
152.5	108.015
152.6	107.879
152.7	107.751
152.8	107.64
152.9	107.524
153	107.392
153.1	107.25
153.2	107.108
153.3	106.971
153.4	106.825
153.5	106.688
153.6	106.564
153.7	106.43
153.8	106.283
153.9	106.134
154	105.99
154.1	105.842
154.2	105.698
154.3	105.572
154.4	105.441
154.5	105.3
154.6	105.154
154.7	104.998
154.8	104.846
154.9	104.699
155	104.553
155.1	104.407
155.2	104.268
155.3	104.149
155.4	104.019
155.5	103.906
155.6	103.787
155.7	103.672
155.8	103.556
155.9	103.459
156	103.348
156.1	103.242
156.2	103.156
156.3	103.055
156.4	102.953
156.5	102.84
156.6	102.727
156.7	102.624
156.8	102.527
156.9	102.437
157	102.346
157.1	102.266
157.2	102.18
157.3	102.077
157.4	101.949
157.5	101.816
157.6	101.684
157.7	101.545
157.8	101.41
157.9	101.272
158	101.127
158.1	100.985
158.2	100.835
158.3	100.694
158.4	100.55
158.5	100.403
158.6	100.273
158.7	100.169
158.8	100.083
158.9	100.001
159	99.9204
159.1	99.8345
159.2	99.7498
159.3	99.6641
159.4	99.5721
159.5	99.4953
159.6	99.398
159.7	99.2864
159.8	99.154
159.9	99.0242
160	98.9039
160.1	98.7739
160.2	98.6565
[truncated: 12,876 more rows]
