# Supplementary material for: Molecular basis for receptor recognition and broad host tropism for merbecovirus MjHKU4r-CoV-1
Source: EMBO Rep. 2024 Jun 14;25(7):17. doi: 10.1038/s44319-024-00169-8 (PMC11239678; doi:10.1038/s44319-024-00169-8)
Supplement: Supplementary file 3 — Source data Fig. 2 [file 44319_2024_169_MOESM3_ESM.zip › 2B.xlsx]

## Sheet: hCD26-K267A
Time (s)	Response units (RU)			Concentration (µM)	Response units (RU)	Response units (RU)
-39.6	1.30744			0	76.192
-39.5	0.6829			0.252525	100.555
-39.4	-0.343975			0.505051	122.262
-39.3	0.0278			0.757576	141.725
-39.2	0.2489			1.0101	159.275
-39.1	-0.704158			1.26263	175.18
-39	-0.1576			1.51515	189.662
-38.9	0.0527005			1.76768	202.903
-38.8	-0.0676			2.0202	215.057
-38.7	-0.0899			2.27273	226.251
-38.6	-0.00550287			2.52525	236.596
-38.5	-0.0944			2.77778	246.184
-38.4	-0.243699			3.0303	255.095
-38.3	-0.012			3.28283	263.399
-38.2	-0.0042			3.53535	271.156
-38.1	0.1318			3.78788	278.418
-38	0.25			4.0404	285.231
-37.9	0.391			4.29293	291.635
-37.8	0.4279			4.54545	297.666
-37.7	0.4312			4.79798	303.357
-37.6	-0.00850036			5.05051	308.734
-37.5	-0.1092			5.30303	313.823
-37.4	-0.2723			5.55556	318.646
-37.3	-0.4296			5.80808	323.224
-37.2	-0.4261			6.06061	327.576
-37.1	-0.517799			6.31313	331.717
-37	-0.5816			6.56566	335.662
-36.9	-0.674497			6.81818	339.425
-36.8	-0.7182			7.07071	343.019
-36.7	-0.74			7.32323	346.454
-36.6	-0.663802			7.57576	349.741
-36.5	-0.6312			7.82828	352.889
-36.4	-0.558402			8.08081	355.907
-36.3	-0.4998			8.33333	358.802
-36.2	-0.4192			8.58586	361.583
-36.1	-0.300304			8.83838	364.255
-36	-0.189			9.09091	366.825
-35.9	-0.0992041			9.34343	369.299
-35.8	0.0191			9.59596	371.681
-35.7	0.1045			9.84848	373.978
-35.6	0.166298			10.101	376.193
-35.5	0.1759			10.3535	378.331
-35.4	0.1837			10.6061	380.395
-35.3	0.158			10.8586	382.39
-35.2	0.1443			11.1111	384.319
-35.1	0.121701			11.3636	386.185
-35	0.0887			11.6162	387.991
-34.9	0.0839002			11.8687	389.74
-34.8	0.0914			12.1212	391.435
-34.7	0.0692			12.3737	393.077
-34.6	0.0697999			12.6263	394.671
-34.5	0.0496			12.8788	396.217
-34.4	0.0475			13.1313	397.717
-34.3	0.0575			13.3838	399.175
-34.2	0.0474			13.6364	400.591
-34.1	0.0442001			13.8889	401.967
-34	0.0239			14.1414	403.306
-33.9	0.0255001			14.3939	404.607
-33.8	0.021			14.6465	405.874
-33.7	0.0191			14.899	407.107
-33.6	0.0102001			15.1515	408.308
-33.5	0.0121			15.404	409.478
-33.4	0.00950013			15.6566	410.618
-33.3	0.0084			15.9091	411.729
-33.2	-0.000200002			16.1616	412.812
-33.1	-0.00350007			16.4141	413.869
-33	-0.00739999			16.6667	414.901
-32.9	-0.0134999			16.9192	415.907
-32.8	-0.015			17.1717	416.89
-32.7	-0.0168			17.4242	417.849
-32.6	-0.014			17.6768	418.787
-32.5	-0.0141			17.9293	419.702
-32.4	-0.0142001			18.1818	420.598
-32.3	-0.0141			18.4343	421.473
-32.2	-0.0164			18.6869	422.328
-32.1	-0.0184001			18.9394	423.165
-32	-0.0191			19.1919	423.984
-31.9	-0.0188			19.4444	424.786
-31.8	-0.0185			19.697	425.57
-31.7	-0.0202			19.9495	426.338
-31.6	-0.0189			20.202	427.09
-31.5	-0.0244			20.4545	427.826
-31.4	-0.0275			20.7071	428.548
-31.3	-0.0261			20.9596	429.255
-31.2	-0.0279			21.2121	429.948
-31.1	-0.0307			21.4646	430.627
-31	-0.0355			21.7172	431.293
-30.9	-0.0374			21.9697	431.946
-30.8	-0.0408999			22.2222	432.587
-30.7	-0.0389			22.4747	433.215
-30.6	-0.0368001			22.7273	433.832
-30.5	-0.0354			22.9798	434.437
-30.4	-0.0348			23.2323	435.031
-30.3	-0.034			23.4848	435.614
-30.2	-0.0364			23.7374	436.186
-30.1	-0.0331			23.9899	436.748
-30	-0.0333			24.2424	437.301
-29.9	-0.0368			24.4949	437.843
-29.8	-0.0387			24.7475	438.376
-29.7	-0.0403			25	438.9
-29.6	-0.0404
-29.5	-0.0366			1.5625		190.028
-29.4	-0.0372			3.125		263.63
-29.3	-0.0404			6.25		327.581
-29.2	-0.0393			12.5		391.993
-29.1	-0.0417			25		440.76
-29	-0.0383
-28.9	-0.0357001
-28.8	-0.0333
-28.7	-0.0320001
-28.6	-0.0266001
-28.5	-0.024
-28.4	-0.0259
-28.3	-0.0271
-28.2	-0.0281
-28.1	-0.0308
-28	-0.0352
-27.9	-0.0322001
-27.8	-0.0258001
-27.7	-0.024
-27.6	-0.0244
-27.5	-0.0207
-27.4	-0.023
-27.3	-0.0239
-27.2	-0.0218
-27.1	-0.0214
-27	-0.0201
-26.9	-0.0219
-26.8	-0.02
-26.7	-0.0176001
-26.6	-0.0193001
-26.5	-0.0211
-26.4	-0.0225
-26.3	-0.0182001
-26.2	-0.0131001
-26.1	-0.00890008
-26	-0.0048
-25.9	-0.00620004
-25.8	-0.0049
-25.7	-0.0066
-25.6	-0.00450004
-25.5	-0.0054
-25.4	-0.00340001
-25.3	-0.00350002
-25.2	-0.00520001
-25.1	-0.00470003
-25	-0.0028
-24.9	0.000699957
-24.8	0.00309996
-24.7	0.00469994
-24.6	0.00389999
-24.5	0.0021
-24.4	-0.000299998
-24.3	-0.000500045
-24.2	0.00109998
-24.1	0.00549995
-24	0.0038
-23.9	-0.000199979
-23.8	0.00189997
-23.7	0.0055
-23.6	0.00619997
-23.5	0.0043
-23.4	0.00300003
-23.3	0.00260001
-23.2	0.00469998
-23.1	0.000700006
-23	0.0023
-22.9	-0.00329995
-22.8	-0.0029
-22.7	-0.00789998
-22.6	-0.00999996
-22.5	-0.0112
-22.4	-0.0118999
-22.3	-0.0107001
-22.2	-0.00630006
-22.1	-0.00810003
-22	-0.0167
-21.9	-0.0224999
-21.8	-0.0296999
-21.7	-0.0329999
-21.6	-0.0435999
-21.5	-0.0426
-21.4	-0.0275001
-21.3	-0.0133001
-21.2	-0.011
-21.1	-0.0166
-21	-0.0213
-20.9	-0.0227999
-20.8	-0.0285
-20.7	-0.0291
-20.6	-0.036
-20.5	-0.0395
-20.4	-0.0426
-20.3	-0.0511
-20.2	-0.0619
-20.1	-0.066
-20	-0.0618
-19.9	-0.0533001
-19.8	-0.0471001
-19.7	-0.0371001
-19.6	-0.0379001
-19.5	-0.0424
-19.4	-0.0513
-19.3	-0.0541
-19.2	-0.0633999
-19.1	-0.0616
-19	-0.0584
-18.9	-0.0587
-18.8	-0.0609
-18.7	-0.0599
-18.6	-0.0532001
-18.5	-0.0486
-18.4	-0.0549
-18.3	-0.0577001
-18.2	-0.0635001
-18.1	-0.0654001
-18	-0.0652
-17.9	-0.0681001
-17.8	-0.0720001
-17.7	-0.0666002
-17.6	-0.0646001
-17.5	-0.0618
-17.4	-0.0527001
-17.3	-0.0477002
-17.2	-0.0472001
-17.1	-0.0395
-17	-0.0401
-16.9	-0.0407
-16.8	-0.0337999
-16.7	-0.0382999
-16.6	-0.0314002
-16.5	-0.0339
-16.4	-0.0348
-16.3	-0.036
-16.2	-0.039
-16.1	-0.0383
-16	-0.02
-15.9	-0.0129
-15.8	-0.00480011
-15.7	-0.00530001
-15.6	-0.00120012
-15.5	-0.000299999
-15.4	0.00639995
-15.3	0.0107
-15.2	0.00590012
-15.1	0.00840002
-15	0.0098
-14.9	0.0125
-14.8	0.0117
-14.7	0.0167
-14.6	0.0147001
-14.5	0.0154
-14.4	0.0124001
-14.3	0.00570014
-14.2	0.00810012
-14.1	0.00660007
-14	0.0101
-13.9	0.00890008
-13.8	0.00510006
-13.7	0.00450005
-13.6	0.00230013
-13.5	0.0077
-13.4	0.00830007
-13.3	0.0124
-13.2	0.00990001
-13.1	0.00780015
-13	-0.0039
-12.9	-0.00959998
-12.8	-0.0223999
-12.7	-0.0281999
-12.6	-0.0236002
-12.5	-0.0238
-12.4	-0.00600031
-12.3	0.000200025
-12.2	0.00549998
-12.1	0.0066
-12	0.0107
-11.9	0.00790009
-11.8	0.0101
-11.7	0.0127
-11.6	0.0154
-11.5	0.0086
-11.4	0.00840011
-11.3	0.00490011
-11.2	0.000400116
-11.1	0.00269998
-11	0.0016
-10.9	-0.00519984
-10.8	-0.000299973
-10.7	0.0043
-10.6	0.00430007
-10.5	0.0041
-10.4	0.00820001
-10.3	0.00940017
-10.2	0.00720016
-10.1	0.00480015
-10	-0.0004
-9.9	-0.00499995
-9.8	-0.0101999
-9.7	-0.0120999
-9.6	-0.0120999
-9.5	-0.0128
-9.4	-0.0167999
-9.3	-0.0192999
-9.2	-0.00330024
-9.1	0.0171997
-9	0.0315
-8.9	0.0381999
-8.8	0.0412998
-8.7	0.0328
-8.6	0.0182001
-8.5	0.0124
-8.4	0.0123999
-8.3	0.0156
-8.2	0.0125
-8.1	0.00909996
-8	0.0108
-7.9	0.0136
-7.8	0.00910004
-7.7	0.0107
-7.6	0.00989997
-7.5	0.0123
-7.4	0.0130999
-7.3	0.0122
-7.2	0.0091
-7.1	0.00610003
-7	0.0034
-6.9	0.000799973
-6.8	-0.0036
-6.7	-0.002
-6.6	-0.00330003
-6.5	-0.0027
-6.4	-0.00379999
-6.3	-0.001
-6.2	0.0037
-6.1	0.00230001
-6	0.0006
-5.9	0.00409991
-5.8	0.0005
-5.7	0.0029
-5.6	0.00409996
-5.5	0.0002
-5.4	-0.0022001
-5.3	-0.001
-5.2	-0.001
-5.1	0.00209985
-5	-0.0004
-4.9	-0.00409991
-4.8	-0.0037
-4.7	-0.0035
-4.6	-4.19932e-08
-4.5	0.0029
-4.4	0.00409996
-4.3	0.0057
-4.2	0.0067
-4.1	0.00799987
-4	0.0057
-3.9	0.00320011
-3.8	0.0002
-3.7	-0.0038
-3.6	0.00569968
-3.5	0.0153
-3.4	0.0162998
-3.3	0.015
-3.2	0.0124
-3.1	0.0039003
-3	-0.0011
-2.9	-1.70952e-07
-2.8	0.0032
-2.7	0.0036
-2.6	0.00599987
-2.5	0.007
-2.4	-0.00239987
-2.3	-0.0033
-2.2	-0.0056
-2.1	-0.000300117
-2	0.0033
-1.9	0.000100096
-1.8	-0.0041
-1.7	-0.0049
-1.6	0.00109992
-1.5	0.0097
-1.4	0.00770004
-1.3	0.0056
-1.2	0.0056
-1.1	0.00770004
-1	0.0097
-0.900002	0.0348
-0.799999	0.0518
-0.700001	0.0518
-0.600002	0.0518
-0.5	0.0541
-0.400002	0.0607
-0.299999	0.0850009
-0.200001	0.0895
-0.100002	0.112
0	0.133702
0.0999985	0.1631
0.200001	0.6624
0.299999	0.6921
0.399998	3.56551
0.5	5.8823
0.599998	7.6662
0.700001	9.7174
0.799999	12.115
0.899998	14.6979
1	17.643
1.1	20.6515
1.2	23.8277
1.3	26.9904
1.4	30.3006
1.5	33.399
1.6	36.3852
1.7	39.3432
1.8	42.5665
1.9	45.3677
2	48.0119
2.1	50.6715
2.2	53.2329
2.3	55.5879
2.4	57.8738
2.5	60.2232
2.6	62.3496
2.7	64.4519
2.8	66.3701
2.9	68.284
3	70.121
3.1	71.867
3.2	73.5053
3.3	75.0451
3.4	76.5129
3.5	77.9942
3.6	79.3669
3.7	80.7431
3.8	82.0672
3.9	83.3848
4	84.6391
4.1	85.7435
4.2	86.869
4.3	87.9256
4.4	88.9725
4.5	89.9583
4.6	90.914
4.7	91.832
4.8	92.6805
4.9	93.5602
5	94.371
5.1	95.1896
5.2	95.9127
5.3	96.6518
5.4	97.3643
5.5	98.0488
5.6	98.6791
5.7	99.3358
5.8	99.9229
5.9	100.558
6	101.126
6.1	101.645
6.2	102.197
6.3	102.719
6.4	103.189
6.5	103.681
6.6	104.162
6.7	104.621
6.8	105.062
6.9	105.496
7	105.918
7.1	106.315
7.2	106.705
7.3	107.086
7.4	107.466
7.5	107.832
7.6	108.188
7.7	108.544
7.8	108.885
7.9	109.215
8	109.536
8.1	109.847
8.2	110.159
8.3	110.464
8.4	110.756
8.5	111.052
8.6	111.337
8.7	111.606
8.8	111.874
8.9	112.141
9	112.407
9.1	112.676
9.2	112.944
9.3	113.195
9.4	113.438
9.5	113.679
9.6	113.915
9.7	114.165
9.8	114.417
9.9	114.653
10	114.886
10.1	115.111
10.2	115.332
10.3	115.551
10.4	115.777
10.5	116
10.6	116.216
10.7	116.432
10.8	116.631
10.9	116.828
11	117.038
11.1	117.248
11.2	117.437
11.3	117.649
11.4	117.844
11.5	118.04
11.6	118.241
11.7	118.442
11.8	118.64
11.9	118.834
12	119.03
12.1	119.225
12.2	119.409
12.3	119.591
12.4	119.782
12.5	119.966
12.6	120.142
12.7	120.321
12.8	120.488
12.9	120.669
13	120.845
13.1	121.018
13.2	121.186
13.3	121.358
13.4	121.54
13.5	121.715
13.6	121.891
13.7	122.062
13.8	122.244
13.9	122.429
14	122.608
14.1	122.782
14.2	122.956
14.3	123.135
14.4	123.301
14.5	123.46
14.6	123.63
14.7	123.799
14.8	123.967
14.9	124.127
15	124.28
15.1	124.437
15.2	124.597
15.3	124.763
15.4	124.921
15.5	125.076
15.6	125.233
15.7	125.389
15.8	125.543
15.9	125.7
16	125.848
16.1	126.002
16.2	126.165
16.3	126.329
16.4	126.486
16.5	126.64
16.6	126.798
16.7	126.958
16.8	127.112
16.9	127.269
17	127.424
17.1	127.577
17.2	127.729
17.3	127.884
17.4	128.035
17.5	128.19
17.6	128.342
17.7	128.5
17.8	128.655
17.9	128.801
18	128.953
18.1	129.104
18.2	129.251
18.3	129.398
18.4	129.541
18.5	129.688
18.6	129.835
18.7	129.982
18.8	130.123
18.9	130.27
19	130.416
19.1	130.558
19.2	130.701
19.3	130.842
19.4	130.989
19.5	131.137
19.6	131.286
19.7	131.426
19.8	131.572
19.9	131.718
20	131.863
20.1	132.011
20.2	132.154
20.3	132.3
20.4	132.442
20.5	132.592
20.6	132.743
20.7	132.893
20.8	133.038
20.9	133.176
21	133.312
21.1	133.454
21.2	133.594
21.3	133.735
21.4	133.874
21.5	134.015
21.6	134.156
21.7	134.297
21.8	134.445
21.9	134.585
22	134.721
22.1	134.858
22.2	134.992
22.3	135.125
22.4	135.262
22.5	135.398
22.6	135.534
22.7	135.663
22.8	135.791
22.9	135.929
23	136.073
23.1	136.216
23.2	136.358
23.3	136.498
23.4	136.631
23.5	136.771
23.6	136.905
23.7	137.034
23.8	137.166
23.9	137.295
24	137.423
24.1	137.551
24.2	137.678
24.3	137.818
24.4	137.957
24.5	138.093
24.6	138.23
24.7	138.364
24.8	138.49
24.9	138.622
25	138.757
25.1	138.882
25.2	139.009
25.3	139.132
25.4	139.257
25.5	139.379
25.6	139.508
25.7	139.635
25.8	139.753
25.9	139.877
26	140.006
26.1	140.131
26.2	140.257
26.3	140.384
26.4	140.512
26.5	140.637
26.6	140.763
26.7	140.885
26.8	141.008
26.9	141.132
27	141.256
27.1	141.386
27.2	141.509
27.3	141.63
27.4	141.762
27.5	141.89
27.6	142.015
27.7	142.143
27.8	142.261
27.9	142.385
28	142.51
28.1	142.635
28.2	142.759
28.3	142.883
28.4	143.001
28.5	143.121
28.6	143.238
28.7	143.35
28.8	143.467
28.9	143.584
29	143.7
29.1	143.817
29.2	143.933
29.3	144.051
29.4	144.17
29.5	144.284
29.6	144.398
29.7	144.514
29.8	144.633
29.9	144.748
30	144.86
30.1	144.973
30.2	145.09
30.3	145.208
30.4	145.321
30.5	145.434
30.6	145.546
30.7	145.66
30.8	145.774
30.9	145.894
31	146.013
31.1	146.124
31.2	146.236
31.3	146.352
31.4	146.47
31.5	146.585
31.6	146.702
31.7	146.815
31.8	146.922
31.9	147.035
32	147.147
32.1	147.259
32.2	147.374
32.3	147.489
32.4	147.606
32.5	147.714
32.6	147.82
32.7	147.927
32.8	148.039
32.9	148.149
33	148.255
33.1	148.365
33.2	148.475
33.3	148.583
33.4	148.687
33.5	148.792
33.6	148.898
33.7	149.007
33.8	149.107
33.9	149.213
34	149.322
34.1	149.43
34.2	149.535
34.3	149.642
34.4	149.746
34.5	149.856
34.6	149.964
34.7	150.074
34.8	150.182
34.9	150.286
35	150.39
35.1	150.495
35.2	150.598
35.3	150.702
35.4	150.807
35.5	150.913
35.6	151.024
35.7	151.133
35.8	151.243
35.9	151.342
36	151.442
36.1	151.543
36.2	151.643
36.3	151.743
36.4	151.842
36.5	151.938
36.6	152.037
36.7	152.133
36.8	152.237
36.9	152.332
37	152.431
37.1	152.529
37.2	152.632
37.3	152.737
37.4	152.84
37.5	152.943
37.6	153.04
37.7	153.138
37.8	153.231
37.9	153.326
38	153.423
38.1	153.521
38.2	153.619
38.3	153.715
38.4	153.81
38.5	153.904
38.6	153.994
38.7	154.093
38.8	154.192
38.9	154.29
39	154.388
39.1	154.489
39.2	154.584
39.3	154.68
39.4	154.774
39.5	154.877
39.6	154.975
39.7	155.067
39.8	155.163
39.9	155.259
40	155.348
40.1	155.439
40.2	155.527
40.3	155.622
40.4	155.712
40.5	155.809
40.6	155.91
40.7	156.005
40.8	156.095
40.9	156.187
41	156.277
41.1	156.37
41.2	156.461
41.3	156.553
41.4	156.648
41.5	156.741
41.6	156.833
41.7	156.923
41.8	157.004
41.9	157.09
42	157.181
42.1	157.269
42.2	157.361
42.3	157.449
42.4	157.538
42.5	157.633
42.6	157.728
42.7	157.816
42.8	157.903
42.9	157.998
43	158.091
43.1	158.18
43.2	158.27
43.3	158.361
43.4	158.445
43.5	158.535
43.6	158.626
43.7	158.716
43.8	158.806
43.9	158.896
44	158.978
44.1	159.058
44.2	159.144
44.3	159.232
44.4	159.32
44.5	159.41
44.6	159.494
44.7	159.585
44.8	159.675
44.9	159.765
45	159.853
45.1	159.941
45.2	160.025
45.3	160.107
45.4	160.194
45.5	160.282
45.6	160.368
45.7	160.451
45.8	160.534
45.9	160.621
46	160.709
46.1	160.796
46.2	160.88
46.3	160.968
46.4	161.046
46.5	161.127
46.6	161.203
46.7	161.277
46.8	161.352
46.9	161.437
47	161.523
47.1	161.607
47.2	161.69
47.3	161.774
47.4	161.855
47.5	161.937
47.6	162.022
47.7	162.106
47.8	162.186
47.9	162.272
48	162.349
48.1	162.434
48.2	162.515
48.3	162.596
48.4	162.681
48.5	162.762
48.6	162.846
48.7	162.925
48.8	163.003
48.9	163.082
49	163.155
49.1	163.233
49.2	163.308
49.3	163.384
49.4	163.463
49.5	163.547
49.6	163.624
49.7	163.703
49.8	163.783
49.9	163.858
50	163.934
50.1	164.016
50.2	164.102
50.3	164.182
50.4	164.253
50.5	164.324
50.6	164.397
50.7	164.474
50.8	164.549
50.9	164.623
51	164.696
51.1	164.768
51.2	164.842
51.3	164.917
51.4	164.987
51.5	165.061
51.6	165.131
51.7	165.202
51.8	165.274
51.9	165.344
52	165.41
52.1	165.476
52.2	165.552
52.3	165.629
52.4	165.705
52.5	165.783
52.6	165.857
52.7	165.932
52.8	166.004
52.9	166.08
53	166.145
53.1	166.21
53.2	166.272
53.3	166.337
53.4	166.403
53.5	166.472
53.6	166.544
53.7	166.609
53.8	166.678
53.9	166.751
54	166.822
54.1	166.897
54.2	166.969
54.3	167.038
54.4	167.106
54.5	167.174
54.6	167.243
54.7	167.31
54.8	167.376
54.9	167.443
55	167.51
55.1	167.578
55.2	167.643
55.3	167.707
55.4	167.775
55.5	167.841
55.6	167.906
55.7	167.973
55.8	168.036
55.9	168.101
56	168.169
56.1	168.234
56.2	168.298
56.3	168.366
56.4	168.43
56.5	168.494
56.6	168.564
56.7	168.633
56.8	168.7
56.9	168.768
57	168.833
57.1	168.899
57.2	168.961
57.3	169.025
57.4	169.087
57.5	169.154
57.6	169.214
57.7	169.277
57.8	169.34
57.9	169.404
58	169.462
58.1	169.523
58.2	169.594
58.3	169.66
58.4	169.722
58.5	169.782
58.6	169.847
58.7	169.911
58.8	169.976
58.9	170.04
59	170.098
59.1	170.161
59.2	170.221
59.3	170.285
59.4	170.343
59.5	170.403
59.6	170.468
59.7	170.529
59.8	170.587
59.9	170.647
60	170.712
60.1	170.777
60.2	170.838
60.3	170.901
60.4	170.963
60.5	171.021
60.6	171.083
60.7	171.143
60.8	171.203
60.9	171.265
61	171.325
61.1	171.389
61.2	171.449
61.3	171.509
61.4	171.575
61.5	171.63
61.6	171.692
61.7	171.756
61.8	171.815
61.9	171.87
62	171.928
62.1	171.986
62.2	172.048
62.3	172.11
62.4	172.17
62.5	172.229
62.6	172.287
62.7	172.341
62.8	172.401
62.9	172.463
63	172.521
63.1	172.577
63.2	172.632
63.3	172.686
63.4	172.744
63.5	172.8
63.6	172.855
63.7	172.912
63.8	172.974
63.9	173.034
64	173.086
64.1	173.146
64.2	173.205
64.3	173.257
64.4	173.307
64.5	173.362
64.6	173.416
64.7	173.47
64.8	173.525
64.9	173.578
65	173.632
65.1	173.681
65.2	173.731
65.3	173.784
65.4	173.842
65.5	173.901
65.6	173.957
65.7	174.012
65.8	174.065
65.9	174.124
66	174.181
66.1	174.237
66.2	174.29
66.3	174.348
66.4	174.399
66.5	174.452
66.6	174.503
66.7	174.557
66.8	174.613
66.9	174.664
67	174.711
67.1	174.757
67.2	174.804
67.3	174.855
67.4	174.905
67.5	174.957
67.6	175.009
67.7	175.056
67.8	175.107
67.9	175.155
68	175.206
68.1	175.254
68.2	175.303
68.3	175.349
68.4	175.399
68.5	175.448
68.6	175.495
68.7	175.54
68.8	175.588
68.9	175.636
69	175.686
69.1	175.737
69.2	175.791
69.3	175.842
69.4	175.896
69.5	175.95
69.6	176.002
69.7	176.054
69.8	176.102
69.9	176.148
70	176.195
70.1	176.242
70.2	176.289
70.3	176.334
70.4	176.376
70.5	176.424
70.6	176.47
70.7	176.52
70.8	176.57
70.9	176.62
71	176.671
71.1	176.717
71.2	176.764
71.3	176.817
71.4	176.867
71.5	176.915
71.6	176.968
71.7	177.024
71.8	177.074
71.9	177.12
72	177.165
72.1	177.211
72.2	177.258
72.3	177.302
72.4	177.344
72.5	177.39
72.6	177.44
72.7	177.491
72.8	177.537
72.9	177.585
73	177.632
73.1	177.681
73.2	177.73
73.3	177.779
73.4	177.824
73.5	177.87
73.6	177.918
73.7	177.966
73.8	178.013
73.9	178.061
74	178.114
74.1	178.159
74.2	178.205
74.3	178.25
74.4	178.296
74.5	178.337
74.6	178.379
74.7	178.424
74.8	178.47
74.9	178.512
75	178.555
75.1	178.602
75.2	178.647
75.3	178.689
75.4	178.731
75.5	178.774
75.6	178.815
75.7	178.86
75.8	178.901
75.9	178.942
76	178.983
76.1	179.023
76.2	179.067
76.3	179.11
76.4	179.155
76.5	179.2
76.6	179.238
76.7	179.277
76.8	179.316
76.9	179.362
77	179.408
77.1	179.45
77.2	179.489
77.3	179.536
77.4	179.577
77.5	179.616
77.6	179.66
77.7	179.702
77.8	179.742
77.9	179.783
78	179.823
78.1	179.863
78.2	179.909
78.3	179.952
78.4	179.994
78.5	180.036
78.6	180.071
78.7	180.103
78.8	180.138
78.9	180.178
79	180.217
79.1	180.262
79.2	180.298
79.3	180.335
79.4	180.373
79.5	180.414
79.6	180.451
79.7	180.489
79.8	180.527
79.9	180.565
80	180.598
80.1	180.632
80.2	180.676
80.3	180.711
80.4	180.749
80.5	180.786
80.6	180.827
80.7	180.867
80.8	180.907
80.9	180.943
81	180.979
81.1	181.021
81.2	181.056
81.3	181.095
81.4	181.134
81.5	181.172
81.6	181.21
81.7	181.248
81.8	181.282
81.9	181.322
82	181.363
82.1	181.404
82.2	181.443
82.3	181.479
82.4	181.517
82.5	181.554
82.6	181.593
82.7	181.634
82.8	181.669
82.9	181.708
83	181.74
83.1	181.772
83.2	181.808
83.3	181.844
83.4	181.878
83.5	181.916
83.6	181.955
83.7	181.995
83.8	182.032
83.9	182.068
84	182.105
84.1	182.139
84.2	182.174
84.3	182.204
84.4	182.236
84.5	182.271
84.6	182.304
84.7	182.345
84.8	182.384
84.9	182.422
85	182.457
85.1	182.493
85.2	182.526
85.3	182.563
85.4	182.595
85.5	182.628
85.6	182.661
85.7	182.693
85.8	182.725
85.9	182.761
86	182.801
86.1	182.841
86.2	182.88
86.3	182.912
86.4	182.949
86.5	182.98
86.6	183.014
86.7	183.045
86.8	183.076
86.9	183.11
87	183.143
87.1	183.18
87.2	183.208
87.3	183.238
87.4	183.268
87.5	183.301
87.6	183.338
87.7	183.368
87.8	183.399
87.9	183.429
88	183.46
88.1	183.492
88.2	183.526
88.3	183.557
88.4	183.59
88.5	183.624
88.6	183.657
88.7	183.688
88.8	183.715
88.9	183.75
89	183.783
89.1	183.817
89.2	183.855
89.3	183.887
89.4	183.919
89.5	183.95
89.6	183.98
89.7	184.014
89.8	184.041
89.9	184.068
90	184.096
90.1	184.122
90.2	184.156
90.3	184.186
90.4	184.217
90.5	184.252
90.6	184.284
90.7	184.319
90.8	184.35
90.9	184.381
91	184.409
91.1	184.438
91.2	184.467
91.3	184.497
91.4	184.525
91.5	184.556
91.6	184.579
91.7	184.609
91.8	184.636
91.9	184.667
92	184.694
92.1	184.718
92.2	184.743
92.3	184.765
92.4	184.793
92.5	184.822
92.6	184.851
92.7	184.883
92.8	184.912
92.9	184.94
93	184.963
93.1	184.989
93.2	185.011
93.3	185.04
93.4	185.076
93.5	185.108
93.6	185.137
93.7	185.163
93.8	185.188
93.9	185.212
94	185.242
94.1	185.277
94.2	185.304
94.3	185.33
94.4	185.357
94.5	185.385
94.6	185.412
94.7	185.442
94.8	185.473
94.9	185.503
95	185.529
95.1	185.554
95.2	185.584
95.3	185.612
95.4	185.641
95.5	185.667
95.6	185.694
95.7	185.718
95.8	185.744
95.9	185.773
96	185.802
96.1	185.827
96.2	185.854
96.3	185.881
96.4	185.91
96.5	185.935
96.6	185.957
96.7	185.984
96.8	186.006
96.9	186.034
97	186.06
97.1	186.084
97.2	186.109
97.3	186.131
97.4	186.154
97.5	186.183
97.6	186.208
97.7	186.235
97.8	186.257
97.9	186.284
98	186.309
98.1	186.337
98.2	186.363
98.3	186.389
98.4	186.421
98.5	186.445
98.6	186.47
98.7	186.497
98.8	186.518
98.9	186.544
99	186.567
99.1	186.591
99.2	186.619
99.3	186.647
99.4	186.672
99.5	186.69
99.6	186.708
99.7	186.729
99.8	186.757
99.9	186.782
100	186.807
100.1	186.828
100.2	186.849
100.3	186.871
100.4	186.888
100.5	186.911
100.6	186.936
100.7	186.964
100.8	186.99
100.9	187.014
101	187.039
101.1	187.063
101.2	187.088
101.3	187.11
101.4	187.133
101.5	187.16
101.6	187.19
101.7	187.216
101.8	187.242
101.9	187.265
102	187.29
102.1	187.31
102.2	187.334
102.3	187.354
102.4	187.372
102.5	187.396
102.6	187.421
102.7	187.445
102.8	187.472
102.9	187.5
103	187.524
103.1	187.546
103.2	187.574
103.3	187.6
103.4	187.625
103.5	187.651
103.6	187.674
103.7	187.701
103.8	187.722
103.9	187.744
104	187.767
104.1	187.788
104.2	187.808
104.3	187.83
104.4	187.855
104.5	187.875
104.6	187.902
104.7	187.924
104.8	187.944
104.9	187.966
105	187.988
105.1	188.013
105.2	188.039
105.3	188.065
105.4	188.089
105.5	188.109
105.6	188.136
105.7	188.157
105.8	188.182
105.9	188.202
106	188.22
106.1	188.239
106.2	188.261
106.3	188.28
106.4	188.308
106.5	188.331
106.6	188.356
106.7	188.377
106.8	188.397
106.9	188.413
107	188.434
107.1	188.455
107.2	188.475
107.3	188.492
107.4	188.511
107.5	188.526
107.6	188.544
107.7	188.561
107.8	188.581
107.9	188.598
108	188.619
108.1	188.639
108.2	188.664
108.3	188.687
108.4	188.711
108.5	188.734
108.6	188.755
108.7	188.775
108.8	188.798
108.9	188.814
109	188.835
109.1	188.854
109.2	188.881
109.3	188.906
109.4	188.927
109.5	188.944
109.6	188.964
109.7	188.983
109.8	189.008
109.9	189.03
110	189.049
110.1	189.07
110.2	189.096
110.3	189.12
110.4	189.143
110.5	189.165
110.6	189.183
110.7	189.202
110.8	189.222
110.9	189.24
111	189.26
111.1	189.283
111.2	189.303
111.3	189.323
111.4	189.344
111.5	189.364
111.6	189.384
111.7	189.402
111.8	189.423
111.9	189.442
112	189.456
112.1	189.472
112.2	189.492
112.3	189.511
112.4	189.533
112.5	189.551
112.6	189.573
112.7	189.59
112.8	189.608
112.9	189.628
113	189.651
113.1	189.667
113.2	189.692
113.3	189.713
113.4	189.73
113.5	189.748
113.6	189.773
113.7	189.792
113.8	189.805
113.9	189.825
114	189.85
114.1	189.868
114.2	189.886
114.3	189.901
114.4	189.918
114.5	189.938
114.6	189.954
114.7	189.968
114.8	189.987
114.9	190.009
115	190.028
115.1	190.048
115.2	190.067
115.3	190.084
115.4	190.102
115.5	190.123
115.6	190.145
115.7	190.162
115.8	190.189
115.9	190.204
116	190.221
116.1	190.24
116.2	190.254
116.3	190.268
116.4	190.284
116.5	190.3
116.6	190.315
116.7	190.33
116.8	190.345
116.9	190.36
117	190.381
117.1	190.403
117.2	190.418
117.3	190.432
117.4	190.456
117.5	190.479
117.6	190.495
117.7	190.517
117.8	190.536
117.9	190.547
118	190.564
118.1	190.586
118.2	190.604
118.3	190.624
118.4	190.635
118.5	190.653
118.6	190.674
118.7	190.692
118.8	190.705
118.9	190.715
119	190.731
119.1	190.715
119.2	190.715
119.3	190.715
119.4	190.705
119.5	190.705
119.6	190.696
119.7	190.692
119.8	190.68
119.9	190.674
120	190.661
120.1	190.661
120.2	190.66
120.3	189.826
120.4	188.981
120.5	186.792
120.6	185.175
120.7	183.684
120.8	182.248
120.9	180.531
121	179.041
121.1	177.167
121.2	175.283
121.3	173.301
121.4	171.575
121.5	169.708
121.6	167.598
121.7	165.697
121.8	163.74
121.9	161.844
122	160.041
122.1	158.357
122.2	156.724
122.3	155.295
122.4	153.687
122.5	152.279
122.6	150.87
122.7	149.57
122.8	148.375
122.9	147.101
123	145.922
123.1	144.72
123.2	143.712
123.3	142.654
123.4	141.685
123.5	140.667
123.6	139.726
123.7	138.757
123.8	137.9
123.9	137.02
124	136.137
124.1	135.298
124.2	134.5
124.3	133.72
124.4	132.993
124.5	132.214
124.6	131.487
124.7	130.79
124.8	130.174
124.9	129.49
125	128.855
125.1	128.248
125.2	127.704
125.3	127.139
125.4	126.628
125.5	126.102
125.6	125.572
125.7	125.066
125.8	124.569
125.9	124.103
126	123.629
126.1	123.163
126.2	122.712
126.3	122.27
126.4	121.841
126.5	121.422
126.6	121.016
126.7	120.617
126.8	120.218
126.9	119.838
127	119.457
127.1	119.087
127.2	118.739
127.3	118.401
127.4	118.056
127.5	117.721
127.6	117.395
127.7	117.074
127.8	116.763
127.9	116.47
128	116.182
128.1	115.888
128.2	115.607
128.3	115.329
128.4	115.065
128.5	114.8
128.6	114.535
128.7	114.29
128.8	114.048
128.9	113.809
129	113.563
129.1	113.33
129.2	113.103
129.3	112.869
129.4	112.644
129.5	112.404
129.6	112.17
129.7	111.948
129.8	111.724
129.9	111.482
130	111.199
130.1	110.856
130.2	110.65
130.3	110.512
130.4	110.275
130.5	109.963
130.6	109.903
130.7	109.972
130.8	109.98
130.9	110.225
131	109.305
131.1	109.317
131.2	109.288
131.3	109.05
131.4	108.623
131.5	108.608
131.6	108.492
131.7	108.397
131.8	108.24
131.9	108.128
132	108.005
132.1	107.864
132.2	107.754
132.3	107.612
132.4	107.46
132.5	107.334
132.6	107.271
132.7	107.196
132.8	107.133
132.9	107.171
133	107.001
133.1	106.743
133.2	106.606
133.3	106.547
133.4	106.487
133.5	106.527
133.6	106.33
133.7	106.278
133.8	105.821
133.9	105.756
134	106.048
134.1	106.001
134.2	105.866
134.3	105.825
134.4	105.628
134.5	105.483
134.6	105.31
134.7	105.037
134.8	104.806
134.9	104.57
135	104.371
135.1	104.061
135.2	104.197
135.3	104.051
135.4	104.09
135.5	104.073
135.6	104.045
135.7	103.983
135.8	103.875
135.9	103.754
136	103.643
136.1	103.546
136.2	103.418
136.3	103.306
136.4	103.193
136.5	103.064
136.6	102.921
136.7	102.792
136.8	102.652
136.9	102.514
137	102.383
137.1	102.252
137.2	102.133
137.3	102.008
137.4	101.897
137.5	101.785
137.6	101.666
137.7	101.538
137.8	101.4
137.9	101.275
138	101.159
138.1	101.046
138.2	100.932
138.3	100.817
138.4	100.701
138.5	100.584
138.6	100.471
138.7	100.362
138.8	100.254
138.9	100.133
139	100.023
139.1	99.9052
139.2	99.7825
139.3	99.6737
139.4	99.5616
139.5	99.4512
139.6	99.3458
139.7	99.2341
139.8	99.1233
139.9	99.0131
140	98.8985
140.1	98.7831
140.2	98.6769
140.3	98.5691
140.4	98.4564
140.5	98.3419
140.6	98.2267
140.7	98.1128
140.8	98.0012
140.9	97.8939
141	97.7837
141.1	97.6791
141.2	97.5723
141.3	97.4626
141.4	97.356
141.5	97.2495
141.6	97.1484
141.7	97.0337
141.8	96.9263
141.9	96.8223
142	96.7151
142.1	96.6088
142.2	96.5036
142.3	96.4003
142.4	96.2958
142.5	96.1972
142.6	96.0938
142.7	95.9901
142.8	95.8859
142.9	95.7825
143	95.6794
143.1	95.5764
143.2	95.4766
143.3	95.3761
143.4	95.2794
143.5	95.1739
143.6	95.0695
143.7	94.9716
143.8	94.873
143.9	94.7742
144	94.6742
144.1	94.5755
144.2	94.4764
144.3	94.3763
144.4	94.2743
144.5	94.1707
144.6	94.0721
144.7	93.9736
144.8	93.8789
144.9	93.782
145	93.6912
145.1	93.5971
145.2	93.5007
145.3	93.4057
145.4	93.3097
145.5	93.2133
145.6	93.1202
145.7	93.027
145.8	92.9337
145.9	92.8414
146	92.7408
146.1	92.6546
146.2	92.5654
146.3	92.4679
146.4	92.3699
146.5	92.2702
146.6	92.165
146.7	92.0679
146.8	91.9786
146.9	91.8821
147	91.7909
147.1	91.704
147.2	91.6151
147.3	91.5184
147.4	91.4175
147.5	91.3196
147.6	91.2202
147.7	91.1175
147.8	91.036
147.9	90.9501
148	90.8598
148.1	90.7721
148.2	90.6836
148.3	90.6051
148.4	90.5213
148.5	90.4416
148.6	90.3566
148.7	90.2636
148.8	90.1744
148.9	90.0859
149	89.9962
149.1	89.9133
149.2	89.8302
149.3	89.7456
149.4	89.6641
149.5	89.5894
149.6	89.5099
149.7	89.4321
149.8	89.3476
149.9	89.26
150	89.18
150.1	89.0926
150.2	89.0038
150.3	88.9134
150.4	88.8213
150.5	88.7317
150.6	88.6514
150.7	88.5713
150.8	88.4914
150.9	88.415
151	88.3332
151.1	88.2493
151.2	88.1685
151.3	88.0789
151.4	87.9988
151.5	87.9198
151.6	87.8342
151.7	87.7508
151.8	87.677
151.9	87.6087
152	87.5361
152.1	87.4542
152.2	87.3712
152.3	87.2869
152.4	87.2031
152.5	87.1146
152.6	87.0395
152.7	86.9551
152.8	86.8577
152.9	86.7919
153	86.7268
153.1	86.665
153.2	86.6019
153.3	86.5319
153.4	86.4563
153.5	86.3723
153.6	86.2834
153.7	86.1849
153.8	86.0927
153.9	86.0072
154	85.9206
154.1	85.8203
154.2	85.7136
154.3	85.6046
154.4	85.5095
154.5	85.4088
154.6	85.32
154.7	85.2361
154.8	85.1374
154.9	85.0405
155	84.9516
155.1	84.8508
155.2	84.7512
155.3	84.6625
155.4	84.569
155.5	84.476
155.6	84.398
155.7	84.3239
155.8	84.2536
155.9	84.1781
156	84.109
156.1	84.0417
156.2	83.9866
156.3	83.9274
156.4	83.8849
156.5	83.8303
156.6	83.7796
156.7	83.7197
156.8	83.6567
156.9	83.5757
157	83.5007
157.1	83.4154
157.2	83.334
157.3	83.2515
157.4	83.169
157.5	83.0876
157.6	83.0056
157.7	82.928
157.8	82.8399
157.9	82.7502
158	82.6704
158.1	82.5874
158.2	82.499
158.3	82.4148
158.4	82.3282
158.5	82.2463
158.6	82.1698
158.7	82.0901
158.8	82.0114
158.9	81.9322
159	81.8462
159.1	81.7639
159.2	81.6878
159.3	81.616
159.4	81.5445
159.5	81.4757
159.6	81.4076
159.7	81.3397
159.8	81.2732
159.9	81.2098
160	81.1323
160.1	81.0735
160.2	81.0041
[truncated: 12,876 more rows]
