# Supplementary material for: Molecular basis for receptor recognition and broad host tropism for merbecovirus MjHKU4r-CoV-1
Source: EMBO Rep. 2024 Jun 14;25(7):17. doi: 10.1038/s44319-024-00169-8 (PMC11239678; doi:10.1038/s44319-024-00169-8)
Supplement: Supplementary file 3 — Source data Fig. 2 [file 44319_2024_169_MOESM3_ESM.zip › 2C.xlsx]

## Sheet: hCD26-R317A
Time (s)	Response units (RU)			Concentration (µM)	Response units (RU)	Response units (RU)
-39.6	0.960174			0	15.2087
-39.5	0.318			0.252525	26.851
-39.4	0.170099			0.505051	37.8096
-39.3	-0.0666			0.757576	48.1428
-39.2	0.1347			1.0101	57.9027
-39.1	-0.0183955			1.26263	67.1359
-39	0.0274			1.51515	75.8837
-38.9	0.0978008			1.76768	84.1834
-38.8	0.1864			2.0202	92.0687
-38.7	0.1826			2.27273	99.5698
-38.6	0.228898			2.52525	106.714
-38.5	0.36			2.77778	113.527
-38.4	0.104604			3.0303	120.03
-38.3	0.0857			3.28283	126.244
-38.2	-0.1312			3.53535	132.189
-38.1	-1.63705			3.78788	137.881
-38	4.6371			4.0404	143.336
-37.9	9.12665			4.29293	148.568
-37.8	4.9198			4.54545	153.591
-37.7	4.7282			4.79798	158.418
-37.6	3.07526			5.05051	163.059
-37.5	1.1367			5.30303	167.525
-37.4	2.66575			5.55556	171.826
-37.3	4.4824			5.80808	175.971
-37.2	4.4613			6.06061	179.968
-37.1	4.06231			6.31313	183.824
-37	3.9946			6.56566	187.548
-36.9	3.885			6.81818	191.146
-36.8	4.0369			7.07071	194.624
-36.7	4.7537			7.32323	197.988
-36.6	6.94422			7.57576	201.243
-36.5	8.877			7.82828	204.395
-36.4	5.16994			8.08081	207.449
-36.3	-0.2783			8.33333	210.409
-36.2	-1.2389			8.58586	213.279
-36.1	-0.881914			8.83838	216.064
-36	-0.3663			9.09091	218.767
-35.9	0.131081			9.34343	221.391
-35.8	0.1838			9.59596	223.941
-35.7	0.1622			9.84848	226.419
-35.6	0.1507			10.101	228.828
-35.5	0.1367			10.3535	231.171
-35.4	0.175099			10.6061	233.451
-35.3	0.1824			10.8586	235.67
-35.2	0.1785			11.1111	237.83
-35.1	0.179			11.3636	239.935
-35	0.1786			11.6162	241.986
-34.9	0.1921			11.8687	243.984
-34.8	0.192			12.1212	245.933
-34.7	0.2097			12.3737	247.834
-34.6	0.2183			12.6263	249.689
-34.5	0.2287			12.8788	251.498
-34.4	0.2344			13.1313	253.265
-34.3	0.2427			13.3838	254.99
-34.2	0.2378			13.6364	256.675
-34.1	0.2348			13.8889	258.322
-34	0.2367			14.1414	259.931
-33.9	0.2373			14.3939	261.503
-33.8	0.2313			14.6465	263.041
-33.7	0.2179			14.899	264.545
-33.6	0.2167			15.1515	266.017
-33.5	0.2033			15.404	267.457
-33.4	0.184501			15.6566	268.866
-33.3	0.1755			15.9091	270.245
-33.2	0.1684			16.1616	271.596
-33.1	0.1602			16.4141	272.919
-33	0.1657			16.6667	274.215
-32.9	0.1707			16.9192	275.485
-32.8	0.1662			17.1717	276.729
-32.7	0.1652			17.4242	277.949
-32.6	0.1641			17.6768	279.145
-32.5	0.1678			17.9293	280.318
-32.4	0.1693			18.1818	281.468
-32.3	0.1714			18.4343	282.596
-32.2	0.1717			18.6869	283.703
-32.1	0.1729			18.9394	284.789
-32	0.1736			19.1919	285.856
-31.9	0.1742			19.4444	286.902
-31.8	0.1723			19.697	287.93
-31.7	0.1724			19.9495	288.939
-31.6	0.1731			20.202	289.93
-31.5	0.1733			20.4545	290.904
-31.4	0.1744			20.7071	291.86
-31.3	0.1714			20.9596	292.8
-31.2	0.1689			21.2121	293.724
-31.1	0.1696			21.4646	294.632
-31	0.166			21.7172	295.524
-30.9	0.1653			21.9697	296.402
-30.8	0.1626			22.2222	297.264
-30.7	0.16			22.4747	298.113
-30.6	0.1624			22.7273	298.948
-30.5	0.1596			22.9798	299.769
-30.4	0.1616			23.2323	300.577
-30.3	0.164			23.4848	301.372
-30.2	0.1666			23.7374	302.154
-30.1	0.1663			23.9899	302.924
-30	0.1631			24.2424	303.682
-29.9	0.1607			24.4949	304.429
-29.8	0.1609			24.7475	305.163
-29.7	0.162			25	305.887
-29.6	0.1616
-29.5	0.159			1.5625		76.4454
-29.4	0.163			3.125		124.911
-29.3	0.1626			6.25		180.624
-29.2	0.165			12.5		249.627
-29.1	0.1662			25		305.784
-29	0.1656
-28.9	0.1656
-28.8	0.1659
-28.7	0.1633
-28.6	0.165
-28.5	0.1601
-28.4	0.1598
-28.3	0.1585
-28.2	0.1577
-28.1	0.1571
-28	0.1595
-27.9	0.1577
-27.8	0.1561
-27.7	0.1542
-27.6	0.1538
-27.5	0.1518
-27.4	0.1544
-27.3	0.1569
-27.2	0.1543
-27.1	0.1519
-27	0.1523
-26.9	0.1537
-26.8	0.1524
-26.7	0.1524
-26.6	0.157
-26.5	0.1601
-26.4	0.1583
-26.3	0.1594
-26.2	0.1566
-26.1	0.1561
-26	0.156
-25.9	0.1584
-25.8	0.1588
-25.7	0.159
-25.6	0.163
-25.5	0.1616
-25.4	0.1606
-25.3	0.1612
-25.2	0.1634
-25.1	0.1655
-25	0.1658
-24.9	0.1673
-24.8	0.1657
-24.7	0.1687
-24.6	0.1686
-24.5	0.1657
-24.4	0.1636
-24.3	0.1604
-24.2	0.1568
-24.1	0.1532
-24	0.1502
-23.9	0.1539
-23.8	0.1529
-23.7	0.1512
-23.6	0.1501
-23.5	0.1511
-23.4	0.1488
-23.3	0.147
-23.2	0.1449
-23.1	0.1453
-23	0.1462
-22.9	0.1463
-22.8	0.1467
-22.7	0.1507
-22.6	0.1513
-22.5	0.1535
-22.4	0.1498
-22.3	0.146
-22.2	0.1482
-22.1	0.1495
-22	0.1495
-21.9	0.1481
-21.8	0.1516
-21.7	0.1529
-21.6	0.1521
-21.5	0.1625
-21.4	0.1694
-21.3	0.1716
-21.2	0.1722
-21.1	0.1677
-21	0.1654
-20.9	0.1583
-20.8	0.1579
-20.7	0.157
-20.6	0.1561
-20.5	0.1541
-20.4	0.1485
-20.3	0.1489
-20.2	0.1439
-20.1	0.1489
-20	0.1486
-19.9	0.1523
-19.8	0.1544
-19.7	0.1569
-19.6	0.1595
-19.5	0.1554
-19.4	0.156
-19.3	0.1528
-19.2	0.1448
-19.1	0.1401
-19	0.1361
-18.9	0.137
-18.8	0.1345
-18.7	0.1352
-18.6	0.1344
-18.5	0.1345
-18.4	0.1331
-18.3	0.134
-18.2	0.1305
-18.1	0.1271
-18	0.134
-17.9	0.1313
-17.8	0.1303
-17.7	0.1352
-17.6	0.1336
-17.5	0.1305
-17.4	0.1182
-17.3	0.1108
-17.2	0.1055
-17.1	0.0968
-17	0.0877
-16.9	0.0885
-16.8	0.0871
-16.7	0.08
-16.6	0.073
-16.5	0.0771
-16.4	0.0766
-16.3	0.0825999
-16.2	0.088
-16.1	0.0942
-16	0.1019
-15.9	0.1059
-15.8	0.1092
-15.7	0.113
-15.6	0.1025
-15.5	0.0881
-15.4	0.0706999
-15.3	0.0503
-15.2	0.0562996
-15.1	0.0507997
-15	0.039
-14.9	0.0275
-14.8	0.0365999
-14.7	0.0371999
-14.6	0.0341999
-14.5	0.0355
-14.4	0.0331
-14.3	0.0316999
-14.2	0.0284
-14.1	0.0263
-14	0.0164
-13.9	0.0129
-13.8	0.00750002
-13.7	0.00629997
-13.6	0.00489989
-13.5	0.00289999
-13.4	-0.0098001
-13.3	-0.0208999
-13.2	-0.0152
-13.1	-0.0321999
-13	-0.0309
-12.9	-0.0343001
-12.8	-0.0364001
-12.7	-0.0241004
-12.6	-0.0276
-12.5	-0.0282
-12.4	-0.0308001
-12.3	-0.0178005
-12.2	-0.0288003
-12.1	-0.0338003
-12	-0.0348
-11.9	-0.0406003
-11.8	-0.0470001
-11.7	-0.0473
-11.6	-0.0382001
-11.5	-0.0283
-11.4	-0.0296
-11.3	-0.0311
-11.2	-0.0292
-11.1	-0.0229
-11	-0.0192
-10.9	-0.0216999
-10.8	-0.0166
-10.7	-0.00630003
-10.6	-0.00869993
-10.5	-0.0058
-10.4	0.00319993
-10.3	0.0137998
-10.2	0.0207999
-10.1	0.0185
-10	0.0228
-9.9	0.0299
-9.8	0.0426999
-9.7	0.0586
-9.6	0.0803998
-9.5	0.1001
-9.4	0.1099
-9.3	0.1196
-9.2	0.1192
-9.1	0.1126
-9	0.104
-8.9	0.0975
-8.8	0.0862
-8.7	0.0836999
-8.6	0.0761
-8.5	0.0754
-8.4	0.0705
-8.3	0.0633
-8.2	0.0607001
-8.1	0.0548
-8	0.0627
-7.9	0.0611001
-7.8	0.0592
-7.7	0.0591
-7.6	0.0572001
-7.5	0.0467
-7.4	0.0375
-7.3	0.0277
-7.2	0.0265
-7.1	0.0227999
-7	0.0175
-6.9	0.0152999
-6.8	0.0148
-6.7	0.0121
-6.6	0.0094001
-6.5	0.0093
-6.4	0.0112999
-6.3	0.0122
-6.2	0.0086
-6.1	0.00850001
-6	0.0083
-5.9	0.00460019
-5.8	0.0022
-5.7	-0.0016
-5.6	0.00359987
-5.5	0.004
-5.4	0.00350005
-5.3	-0.0014
-5.2	-0.0052
-5.1	-0.00539999
-5	-0.0004
-4.9	-0.00159986
-4.8	0.0034
-4.7	0.0018
-4.6	0.00260001
-4.5	0.0068
-4.4	0.00929988
-4.3	0.0132
-4.2	0.0117
-4.1	0.00920002
-4	0.006
-3.9	0.00400003
-3.8	-0.0025
-3.7	-0.006
-3.6	-0.0100998
-3.5	-0.0088
-3.4	-0.0108001
-3.3	-0.0151
-3.2	-0.0158
-3.1	-0.0166999
-3	-0.016
-2.9	-0.0134002
-2.8	-0.0144
-2.7	-0.0134
-2.6	-0.0150999
-2.5	-0.0167
-2.4	-0.0159999
-2.3	-0.0185
-2.2	-0.0149
-2.1	-0.0140999
-2	-0.0072
-1.9	-0.00769973
-1.8	-0.0028
-1.7	-0.0107
-1.6	-0.0145999
-1.5	-0.0212
-1.4	-0.0217
-1.3	-0.0212
-1.2	-0.0212
-1.1	-0.0212
-1	-0.0212
-0.900002	-0.0217
-0.799999	-0.0217
-0.700001	-0.0217
-0.600002	-0.0217
-0.5	-0.0212
-0.400002	-0.0212
-0.299999	-0.0208
-0.200001	-0.0202
-0.100002	-0.0197
0	-0.0193
0.0999985	-0.0131973
0.200001	0.6921
0.299999	0.812602
0.399998	4.1735
0.5	6.8142
0.599998	8.8809
0.700001	11.2248
0.799999	13.6768
0.899998	16.173
1	18.7216
1.1	21.2947
1.2	23.7818
1.3	25.7347
1.4	27.7498
1.5	29.5717
1.6	31.4299
1.7	33.3083
1.8	34.832
1.9	36.1379
2	37.3398
2.1	38.5007
2.2	39.5291
2.3	40.5354
2.4	41.3276
2.5	42.0875
2.6	42.7909
2.7	43.5153
2.8	44.0693
2.9	44.7091
3	45.2963
3.1	45.8711
3.2	46.3825
3.3	46.7983
3.4	47.2545
3.5	47.6935
3.6	48.1297
3.7	48.5145
3.8	48.8754
3.9	49.2723
4	49.632
4.1	49.9969
4.2	50.3653
4.3	50.6969
4.4	51.0226
4.5	51.3224
4.6	51.6279
4.7	51.9401
4.8	52.2293
4.9	52.5142
5	52.7845
5.1	53.0556
5.2	53.3143
5.3	53.5661
5.4	53.8089
5.5	54.0517
5.6	54.2957
5.7	54.5255
5.8	54.7552
5.9	54.9633
6	55.1863
6.1	55.4091
6.2	55.6248
6.3	55.8364
6.4	56.0448
6.5	56.2383
6.6	56.4178
6.7	56.5991
6.8	56.7895
6.9	56.9815
7	57.1727
7.1	57.3526
7.2	57.5263
7.3	57.6942
7.4	57.8637
7.5	58.0319
7.6	58.2014
7.7	58.3648
7.8	58.5301
7.9	58.6841
8	58.8374
8.1	58.9886
8.2	59.1324
8.3	59.2696
8.4	59.4007
8.5	59.5439
8.6	59.6772
8.7	59.8211
8.8	59.9661
8.9	60.1066
9	60.2463
9.1	60.3819
9.2	60.5171
9.3	60.6408
9.4	60.7654
9.5	60.8926
9.6	61.0203
9.7	61.1494
9.8	61.2805
9.9	61.4054
10	61.5298
10.1	61.6588
10.2	61.785
10.3	61.9019
10.4	62.0176
10.5	62.1373
10.6	62.2403
10.7	62.3454
10.8	62.4452
10.9	62.5562
11	62.6609
11.1	62.7667
11.2	62.8729
11.3	62.9662
11.4	63.0589
11.5	63.1582
11.6	63.264
11.7	63.3633
11.8	63.4632
11.9	63.5523
12	63.6413
12.1	63.7293
12.2	63.818
12.3	63.9037
12.4	63.9918
12.5	64.0742
12.6	64.1579
12.7	64.2367
12.8	64.3234
12.9	64.4084
13	64.4957
13.1	64.5793
13.2	64.663
13.3	64.7476
13.4	64.8305
13.5	64.9164
13.6	65.0033
13.7	65.0853
13.8	65.1604
13.9	65.2391
14	65.3143
14.1	65.3859
14.2	65.4582
14.3	65.5347
14.4	65.6102
14.5	65.688
14.6	65.7543
14.7	65.8229
14.8	65.8938
14.9	65.9629
15	66.0254
15.1	66.0957
15.2	66.1675
15.3	66.2394
15.4	66.3085
15.5	66.3745
15.6	66.4366
15.7	66.494
15.8	66.5539
15.9	66.6075
16	66.6684
16.1	66.7239
16.2	66.7848
16.3	66.8439
16.4	66.8985
16.5	66.9502
16.6	67.0051
16.7	67.0667
16.8	67.1245
16.9	67.1822
17	67.2338
17.1	67.2884
17.2	67.3366
17.3	67.3907
17.4	67.448
17.5	67.499
17.6	67.5436
17.7	67.5894
17.8	67.6395
17.9	67.688
18	67.7358
18.1	67.7825
18.2	67.8245
18.3	67.8689
18.4	67.9192
18.5	67.9599
18.6	68.0037
18.7	68.0499
18.8	68.0987
18.9	68.1458
19	68.1892
19.1	68.2286
19.2	68.2686
19.3	68.3075
19.4	68.3432
19.5	68.3812
19.6	68.4149
19.7	68.4549
19.8	68.493
19.9	68.5328
20	68.5708
20.1	68.6062
20.2	68.6478
20.3	68.6855
20.4	68.7222
20.5	68.761
20.6	68.7972
20.7	68.8369
20.8	68.8695
20.9	68.903
21	68.937
21.1	68.9736
21.2	69.0087
21.3	69.0371
21.4	69.0673
21.5	69.1047
21.6	69.1362
21.7	69.1661
21.8	69.1978
21.9	69.2291
22	69.2602
22.1	69.2895
22.2	69.3201
22.3	69.348
22.4	69.3801
22.5	69.4114
22.6	69.4387
22.7	69.4691
22.8	69.4929
22.9	69.5173
23	69.5423
23.1	69.5684
23.2	69.5937
23.3	69.6226
23.4	69.6445
23.5	69.6643
23.6	69.6938
23.7	69.7211
23.8	69.7475
23.9	69.7692
24	69.7917
24.1	69.8165
24.2	69.8389
24.3	69.8655
24.4	69.8923
24.5	69.9148
24.6	69.9385
24.7	69.9607
24.8	69.9885
24.9	70.0125
25	70.0394
25.1	70.0582
25.2	70.0832
25.3	70.1092
25.4	70.1291
25.5	70.1502
25.6	70.1724
25.7	70.1913
25.8	70.2115
25.9	70.2303
26	70.2493
26.1	70.2734
26.2	70.2941
26.3	70.312
26.4	70.3319
26.5	70.3507
26.6	70.3705
26.7	70.3897
26.8	70.4046
26.9	70.4214
27	70.4387
27.1	70.4535
27.2	70.4714
27.3	70.4905
27.4	70.5137
27.5	70.5326
27.6	70.5457
27.7	70.564
27.8	70.5814
27.9	70.6021
28	70.6159
28.1	70.6295
28.2	70.6458
28.3	70.6631
28.4	70.6823
28.5	70.7003
28.6	70.7185
28.7	70.7366
28.8	70.7514
28.9	70.7716
29	70.7886
29.1	70.8071
29.2	70.8267
29.3	70.8437
29.4	70.8569
29.5	70.8718
29.6	70.8832
29.7	70.8941
29.8	70.9111
29.9	70.9284
30	70.9427
30.1	70.9608
30.2	70.9751
30.3	70.9929
30.4	71.0031
30.5	71.0159
30.6	71.0322
30.7	71.0453
30.8	71.0591
30.9	71.0711
31	71.0846
31.1	71.0904
31.2	71.1051
31.3	71.1169
31.4	71.1297
31.5	71.1439
31.6	71.1557
31.7	71.168
31.8	71.1832
31.9	71.1937
32	71.2091
32.1	71.2261
32.2	71.2403
32.3	71.2518
32.4	71.2641
32.5	71.2813
32.6	71.2963
32.7	71.3079
32.8	71.3198
32.9	71.328
33	71.3467
33.1	71.3594
33.2	71.3706
33.3	71.3812
33.4	71.3901
33.5	71.4065
33.6	71.419
33.7	71.4321
33.8	71.4427
33.9	71.4526
34	71.4656
34.1	71.4771
34.2	71.4882
34.3	71.4981
34.4	71.5086
34.5	71.5184
34.6	71.5259
34.7	71.5373
34.8	71.5459
34.9	71.5608
35	71.571
35.1	71.5785
35.2	71.588
35.3	71.5985
35.4	71.6089
35.5	71.6183
35.6	71.6301
35.7	71.6411
35.8	71.6526
35.9	71.6647
36	71.6771
36.1	71.6851
36.2	71.6958
36.3	71.7059
36.4	71.7141
36.5	71.7227
36.6	71.7346
36.7	71.7433
36.8	71.7515
36.9	71.76
37	71.768
37.1	71.7781
37.2	71.792
37.3	71.8026
37.4	71.8118
37.5	71.8264
37.6	71.8361
37.7	71.8457
37.8	71.8548
37.9	71.8646
38	71.8772
38.1	71.8839
38.2	71.8901
38.3	71.8988
38.4	71.9055
38.5	71.9139
38.6	71.9197
38.7	71.9279
38.8	71.9379
38.9	71.951
39	71.96
39.1	71.9644
39.2	71.9707
39.3	71.981
39.4	71.9891
39.5	71.9967
39.6	71.9991
39.7	72.0033
39.8	72.0105
39.9	72.0198
40	72.0274
40.1	72.0374
40.2	72.0489
40.3	72.0579
40.4	72.0647
40.5	72.0743
40.6	72.0814
40.7	72.0874
40.8	72.0954
40.9	72.1058
41	72.1106
41.1	72.1201
41.2	72.1299
41.3	72.1384
41.4	72.1453
41.5	72.1533
41.6	72.1639
41.7	72.1736
41.8	72.1823
41.9	72.1907
42	72.1961
42.1	72.2039
42.2	72.2135
42.3	72.2159
42.4	72.228
42.5	72.2327
42.6	72.2441
42.7	72.2583
42.8	72.2704
42.9	72.2776
43	72.2863
43.1	72.2952
43.2	72.2996
43.3	72.3039
43.4	72.3104
43.5	72.3141
43.6	72.3213
43.7	72.3297
43.8	72.3343
43.9	72.3414
44	72.3479
44.1	72.355
44.2	72.3606
44.3	72.3671
44.4	72.3731
44.5	72.381
44.6	72.3875
44.7	72.3945
44.8	72.399
44.9	72.4056
45	72.4095
45.1	72.4178
45.2	72.4238
45.3	72.4334
45.4	72.4395
45.5	72.4468
45.6	72.4547
45.7	72.4575
45.8	72.4625
45.9	72.4684
46	72.4756
46.1	72.4863
46.2	72.4877
46.3	72.4923
46.4	72.4998
46.5	72.505
46.6	72.5067
46.7	72.5154
46.8	72.5244
46.9	72.5328
47	72.5397
47.1	72.5494
47.2	72.5577
47.3	72.5637
47.4	72.5691
47.5	72.5761
47.6	72.5837
47.7	72.5885
47.8	72.5937
47.9	72.6022
48	72.605
48.1	72.6151
48.2	72.6213
48.3	72.6241
48.4	72.6326
48.5	72.6387
48.6	72.6499
48.7	72.6546
48.8	72.6565
48.9	72.6648
49	72.6714
49.1	72.6766
49.2	72.6795
49.3	72.6895
49.4	72.6978
49.5	72.706
49.6	72.7159
49.7	72.7228
49.8	72.7284
49.9	72.7406
50	72.7488
50.1	72.7563
50.2	72.7651
50.3	72.7745
50.4	72.7827
50.5	72.789
50.6	72.798
50.7	72.808
50.8	72.8159
50.9	72.8258
51	72.8296
51.1	72.8389
51.2	72.8475
51.3	72.857
51.4	72.8648
51.5	72.8734
51.6	72.88
51.7	72.8893
51.8	72.9009
51.9	72.9148
52	72.9218
52.1	72.9266
52.2	72.9323
52.3	72.9423
52.4	72.9517
52.5	72.9581
52.6	72.9676
52.7	72.976
52.8	72.9812
52.9	72.9918
53	72.9972
53.1	73.0057
53.2	73.0107
53.3	73.0147
53.4	73.0222
53.5	73.0286
53.6	73.0365
53.7	73.0417
53.8	73.0483
53.9	73.0507
54	73.0587
54.1	73.0702
54.2	73.0767
54.3	73.0844
54.4	73.0948
54.5	73.1015
54.6	73.1035
54.7	73.1076
54.8	73.1123
54.9	73.1217
55	73.126
55.1	73.1318
55.2	73.1421
55.3	73.1539
55.4	73.159
55.5	73.1633
55.6	73.1686
55.7	73.1787
55.8	73.1845
55.9	73.1918
56	73.1963
56.1	73.2013
56.2	73.2082
56.3	73.2184
56.4	73.2246
56.5	73.2308
56.6	73.2405
56.7	73.2439
56.8	73.2506
56.9	73.2592
57	73.2672
57.1	73.2769
57.2	73.2827
57.3	73.2883
57.4	73.2949
57.5	73.3033
57.6	73.3148
57.7	73.3227
57.8	73.3277
57.9	73.3363
58	73.3363
58.1	73.3425
58.2	73.3491
58.3	73.3528
58.4	73.3557
58.5	73.3605
58.6	73.3672
58.7	73.3719
58.8	73.3822
58.9	73.3915
59	73.3954
59.1	73.4043
59.2	73.4104
59.3	73.4173
59.4	73.4226
59.5	73.4282
59.6	73.4339
59.7	73.4425
59.8	73.4527
59.9	73.4619
60	73.4767
60.1	73.4788
60.2	73.4825
60.3	73.4876
60.4	73.4937
60.5	73.5012
60.6	73.51
60.7	73.5198
60.8	73.5262
60.9	73.5334
61	73.5371
61.1	73.5452
61.2	73.556
61.3	73.5603
61.4	73.5639
61.5	73.5727
61.6	73.5798
61.7	73.5832
61.8	73.5847
61.9	73.5863
62	73.5924
62.1	73.5978
62.2	73.6047
62.3	73.6098
62.4	73.6137
62.5	73.618
62.6	73.6242
62.7	73.6291
62.8	73.6395
62.9	73.6441
63	73.6496
63.1	73.6545
63.2	73.6578
63.3	73.6668
63.4	73.6718
63.5	73.678
63.6	73.6835
63.7	73.6841
63.8	73.6926
63.9	73.7027
64	73.7085
64.1	73.7137
64.2	73.7176
64.3	73.7248
64.4	73.7337
64.5	73.7423
64.6	73.7484
64.7	73.7535
64.8	73.7619
64.9	73.7675
65	73.7746
65.1	73.7854
65.2	73.7896
65.3	73.7946
65.4	73.8008
65.5	73.8106
65.6	73.8201
65.7	73.8281
65.8	73.8337
65.9	73.8357
66	73.8396
66.1	73.8395
66.2	73.8457
66.3	73.853
66.4	73.8607
66.5	73.8658
66.6	73.8697
66.7	73.8739
66.8	73.8791
66.9	73.885
67	73.8939
67.1	73.9011
67.2	73.907
67.3	73.9137
67.4	73.9158
67.5	73.9222
67.6	73.928
67.7	73.9376
67.8	73.9495
67.9	73.9569
68	73.964
68.1	73.97
68.2	73.9786
68.3	73.9866
68.4	73.9925
68.5	73.9982
68.6	74.0064
68.7	74.0115
68.8	74.0181
68.9	74.0232
69	74.0325
69.1	74.0391
69.2	74.0463
69.3	74.0532
69.4	74.0589
69.5	74.0697
69.6	74.0743
69.7	74.08
69.8	74.0848
69.9	74.0874
70	74.0894
70.1	74.0916
70.2	74.1018
70.3	74.1098
70.4	74.1156
70.5	74.1235
70.6	74.1295
70.7	74.1374
70.8	74.1438
70.9	74.1532
71	74.1631
71.1	74.1687
71.2	74.1704
71.3	74.1758
71.4	74.1823
71.5	74.1877
71.6	74.1924
71.7	74.192
71.8	74.1997
71.9	74.2047
72	74.2124
72.1	74.2207
72.2	74.2287
72.3	74.2382
72.4	74.244
72.5	74.2471
72.6	74.2508
72.7	74.2569
72.8	74.2634
72.9	74.2698
73	74.2769
73.1	74.2811
73.2	74.2899
73.3	74.2989
73.4	74.3004
73.5	74.313
73.6	74.3196
73.7	74.3251
73.8	74.3274
73.9	74.3296
74	74.3348
74.1	74.343
74.2	74.3498
74.3	74.3536
74.4	74.3568
74.5	74.3593
74.6	74.3647
74.7	74.3761
74.8	74.3853
74.9	74.3903
75	74.3955
75.1	74.3954
75.2	74.399
75.3	74.4054
75.4	74.4146
75.5	74.4183
75.6	74.4185
75.7	74.4261
75.8	74.4349
75.9	74.4429
76	74.4523
76.1	74.4625
76.2	74.4724
76.3	74.4793
76.4	74.4903
76.5	74.4952
76.6	74.4966
76.7	74.5008
76.8	74.5037
76.9	74.511
77	74.5129
77.1	74.5128
77.2	74.5155
77.3	74.5204
77.4	74.5265
77.5	74.5349
77.6	74.5399
77.7	74.5484
77.8	74.5553
77.9	74.5573
78	74.5618
78.1	74.5663
78.2	74.573
78.3	74.5823
78.4	74.5909
78.5	74.5952
78.6	74.6055
78.7	74.6151
78.8	74.6196
78.9	74.6244
79	74.6292
79.1	74.6332
79.2	74.6405
79.3	74.6442
79.4	74.6445
79.5	74.6499
79.6	74.6509
79.7	74.6559
79.8	74.6586
79.9	74.6667
80	74.6693
80.1	74.6735
80.2	74.6778
80.3	74.6837
80.4	74.6871
80.5	74.6942
80.6	74.7047
80.7	74.7124
80.8	74.7109
80.9	74.7122
81	74.7169
81.1	74.7191
81.2	74.7285
81.3	74.7337
81.4	74.7399
81.5	74.7432
81.6	74.7468
81.7	74.753
81.8	74.7572
81.9	74.7613
82	74.7669
82.1	74.7719
82.2	74.7736
82.3	74.7751
82.4	74.7803
82.5	74.7816
82.6	74.7902
82.7	74.7955
82.8	74.8029
82.9	74.8083
83	74.8142
83.1	74.8203
83.2	74.8264
83.3	74.8335
83.4	74.8381
83.5	74.8417
83.6	74.8448
83.7	74.8508
83.8	74.8558
83.9	74.865
84	74.8702
84.1	74.8784
84.2	74.8857
84.3	74.8866
84.4	74.8887
84.5	74.8896
84.6	74.896
84.7	74.8971
84.8	74.8969
84.9	74.9039
85	74.9093
85.1	74.9152
85.2	74.9221
85.3	74.9284
85.4	74.9337
85.5	74.9413
85.6	74.9486
85.7	74.9568
85.8	74.9636
85.9	74.9746
86	74.9805
86.1	74.9927
86.2	75.003
86.3	75.0102
86.4	75.014
86.5	75.021
86.6	75.0216
86.7	75.0271
86.8	75.0284
86.9	75.0361
87	75.0448
87.1	75.0507
87.2	75.0588
87.3	75.0652
87.4	75.0723
87.5	75.0766
87.6	75.0818
87.7	75.0889
87.8	75.0925
87.9	75.0973
88	75.0994
88.1	75.1044
88.2	75.1081
88.3	75.1098
88.4	75.1147
88.5	75.1192
88.6	75.1237
88.7	75.1278
88.8	75.135
88.9	75.1427
89	75.1485
89.1	75.1525
89.2	75.1598
89.3	75.1653
89.4	75.1687
89.5	75.1732
89.6	75.1802
89.7	75.1829
89.8	75.1868
89.9	75.1936
90	75.1974
90.1	75.2072
90.2	75.2091
90.3	75.2133
90.4	75.2198
90.5	75.2258
90.6	75.2355
90.7	75.2403
90.8	75.2473
90.9	75.2589
91	75.2637
91.1	75.2677
91.2	75.2744
91.3	75.2799
91.4	75.2829
91.5	75.2901
91.6	75.2944
91.7	75.2992
91.8	75.3046
91.9	75.309
92	75.3104
92.1	75.3159
92.2	75.3137
92.3	75.3173
92.4	75.3248
92.5	75.3309
92.6	75.3369
92.7	75.3459
92.8	75.3457
92.9	75.3538
93	75.3561
93.1	75.3614
93.2	75.3697
93.3	75.375
93.4	75.3762
93.5	75.3807
93.6	75.384
93.7	75.3919
93.8	75.3979
93.9	75.4052
94	75.4107
94.1	75.4193
94.2	75.4256
94.3	75.4319
94.4	75.4382
94.5	75.4447
94.6	75.4491
94.7	75.4541
94.8	75.4611
94.9	75.4655
95	75.4675
95.1	75.473
95.2	75.479
95.3	75.4826
95.4	75.4847
95.5	75.4908
95.6	75.4986
95.7	75.5054
95.8	75.5119
95.9	75.5184
96	75.5216
96.1	75.5253
96.2	75.529
96.3	75.5355
96.4	75.5375
96.5	75.5402
96.6	75.5443
96.7	75.5424
96.8	75.5462
96.9	75.5516
97	75.5538
97.1	75.5589
97.2	75.567
97.3	75.5707
97.4	75.5753
97.5	75.5821
97.6	75.5862
97.7	75.5882
97.8	75.5921
97.9	75.5977
98	75.6011
98.1	75.606
98.2	75.6119
98.3	75.6224
98.4	75.6295
98.5	75.6327
98.6	75.6365
98.7	75.6418
98.8	75.6446
98.9	75.6517
99	75.6522
99.1	75.6569
99.2	75.6566
99.3	75.6598
99.4	75.6646
99.5	75.6718
99.6	75.6762
99.7	75.6794
99.8	75.6796
99.9	75.6824
100	75.6834
100.1	75.6853
100.2	75.6847
100.3	75.6853
100.4	75.6907
100.5	75.7012
100.6	75.7068
100.7	75.7116
100.8	75.7179
100.9	75.7233
101	75.7309
101.1	75.7344
101.2	75.7362
101.3	75.7377
101.4	75.7412
101.5	75.7539
101.6	75.7597
101.7	75.7625
101.8	75.7659
101.9	75.7703
102	75.7719
102.1	75.7758
102.2	75.7805
102.3	75.7833
102.4	75.7894
102.5	75.7977
102.6	75.8036
102.7	75.8039
102.8	75.8105
102.9	75.818
103	75.821
103.1	75.8284
103.2	75.8353
103.3	75.8363
103.4	75.8422
103.5	75.8461
103.6	75.8472
103.7	75.8486
103.8	75.8551
103.9	75.8597
104	75.8644
104.1	75.8704
104.2	75.874
104.3	75.8761
104.4	75.8803
104.5	75.8801
104.6	75.8821
104.7	75.8886
104.8	75.8918
104.9	75.8981
105	75.9059
105.1	75.9133
105.2	75.9182
105.3	75.9255
105.4	75.928
105.5	75.9316
105.6	75.9338
105.7	75.9367
105.8	75.9427
105.9	75.9494
106	75.9523
106.1	75.9634
106.2	75.9727
106.3	75.9798
106.4	75.9856
106.5	75.9893
106.6	75.9912
106.7	75.9935
106.8	75.9989
106.9	76.0027
107	76.0043
107.1	76.0064
107.2	76.0119
107.3	76.0224
107.4	76.03
107.5	76.0377
107.6	76.0388
107.7	76.042
107.8	76.047
107.9	76.055
108	76.0599
108.1	76.0685
108.2	76.0703
108.3	76.0768
108.4	76.0841
108.5	76.0905
108.6	76.0937
108.7	76.1001
108.8	76.108
108.9	76.1133
109	76.119
109.1	76.1279
109.2	76.1343
109.3	76.1354
109.4	76.1437
109.5	76.1494
109.6	76.1549
109.7	76.1637
109.8	76.1725
109.9	76.1805
110	76.1857
110.1	76.1905
110.2	76.1958
110.3	76.2016
110.4	76.2053
110.5	76.2109
110.6	76.2178
110.7	76.2268
110.8	76.2291
110.9	76.2341
111	76.2393
111.1	76.2444
111.2	76.2476
111.3	76.2539
111.4	76.2602
111.5	76.2666
111.6	76.2762
111.7	76.2821
111.8	76.2908
111.9	76.2977
112	76.3019
112.1	76.3114
112.2	76.3167
112.3	76.3201
112.4	76.3247
112.5	76.3312
112.6	76.3377
112.7	76.3418
112.8	76.3481
112.9	76.3489
113	76.3492
113.1	76.3526
113.2	76.3583
113.3	76.3606
113.4	76.3616
113.5	76.3669
113.6	76.3682
113.7	76.3749
113.8	76.3804
113.9	76.3868
114	76.3892
114.1	76.3945
114.2	76.3998
114.3	76.4073
114.4	76.4135
114.5	76.4201
114.6	76.425
114.7	76.43
114.8	76.4342
114.9	76.4427
115	76.4454
115.1	76.4477
115.2	76.4505
115.3	76.4531
115.4	76.4602
115.5	76.4631
115.6	76.4641
115.7	76.4659
115.8	76.4672
115.9	76.4688
116	76.4702
116.1	76.4752
116.2	76.4823
116.3	76.4883
116.4	76.4934
116.5	76.5006
116.6	76.5015
116.7	76.5059
116.8	76.5076
116.9	76.513
117	76.5183
117.1	76.5348
117.2	76.5396
117.3	76.5458
117.4	76.5445
117.5	76.5514
117.6	76.5541
117.7	76.5535
117.8	76.5585
117.9	76.5634
118	76.5688
118.1	76.5846
118.2	76.592
118.3	76.6058
118.4	76.6132
118.5	76.6176
118.6	76.6192
118.7	76.6209
118.8	76.6231
118.9	76.626
119	76.6296
119.1	76.6337
119.2	76.6381
119.3	76.6381
119.4	76.6337
119.5	76.6296
119.6	76.626
119.7	76.6231
119.8	76.6209
119.9	76.6192
120	76.6176
120.1	76.5276
120.2	76.2502
120.3	75.7112
120.4	74.4478
120.5	72.1122
120.6	69.8141
120.7	67.7483
120.8	65.8646
120.9	63.6457
121	61.5703
121.1	59.4085
121.2	57.3721
121.3	55.4183
121.4	53.6427
121.5	52.0904
121.6	50.2374
121.7	48.6948
121.8	47.2405
121.9	46.1482
122	44.8272
122.1	43.8036
122.2	42.7315
122.3	41.9103
122.4	41.0025
122.5	40.2018
122.6	39.4254
122.7	38.7996
122.8	38.1036
122.9	37.5783
123	37.0722
123.1	36.5156
123.2	36.0515
123.3	35.5727
123.4	35.0724
123.5	34.6021
123.6	34.193
123.7	33.7877
123.8	33.3656
123.9	33.0157
124	32.6274
124.1	32.2808
124.2	31.9269
124.3	31.5843
124.4	31.2703
124.5	30.9467
124.6	30.6418
124.7	30.3468
124.8	30.0685
124.9	29.7838
125	29.5228
125.1	29.2697
125.2	29.0284
125.3	28.7887
125.4	28.5659
125.5	28.3473
125.6	28.1206
125.7	27.9105
125.8	27.701
125.9	27.4941
126	27.2815
126.1	27.072
126.2	26.8623
126.3	26.6613
126.4	26.4559
126.5	26.2595
126.6	26.0772
126.7	25.8849
126.8	25.7084
126.9	25.5326
127	25.3436
127.1	25.156
127.2	24.9784
127.3	24.7886
127.4	24.6272
127.5	24.4634
127.6	24.2939
127.7	24.1238
127.8	23.9665
127.9	23.8291
128	23.6779
128.1	23.5264
128.2	23.3838
128.3	23.2391
128.4	23.0927
128.5	22.9663
128.6	22.8356
128.7	22.7047
128.8	22.5791
128.9	22.4534
129	22.3265
129.1	22.1959
129.2	22.0553
129.3	21.9201
129.4	21.7902
129.5	21.663
129.6	21.5277
129.7	21.3784
129.8	21.2311
129.9	21.1106
130	20.9923
130.1	20.8713
130.2	20.6949
130.3	20.5132
130.4	20.3654
130.5	20.4038
130.6	20.316
130.7	20.2955
130.8	20.2278
130.9	20.1198
131	19.9782
131.1	19.8198
131.2	19.6354
131.3	19.3586
131.4	19.1852
131.5	19.273
131.6	19.2455
131.7	19.2105
131.8	19.124
131.9	19.0752
132	19.0304
132.1	18.9819
132.2	18.9324
132.3	18.8782
132.4	18.8231
132.5	18.7761
132.6	18.7988
132.7	18.7939
132.8	18.7076
132.9	18.5671
133	18.4944
133.1	18.4504
133.2	18.3499
133.3	18.3178
133.4	18.2329
133.5	18.4223
133.6	18.8511
133.7	18.4309
133.8	18.7181
133.9	18.3927
134	17.4376
134.1	27.1734
134.2	18.2975
134.3	17.9786
134.4	18.7599
134.5	18.0785
134.6	17.7835
134.7	17.6365
134.8	17.5159
134.9	17.5027
135	17.4365
135.1	17.3233
135.2	17.2527
135.3	17.2581
135.4	17.1679
135.5	17.0889
135.6	17.0079
135.7	16.9254
135.8	16.8252
135.9	16.7399
136	16.6432
136.1	16.5593
136.2	16.4766
136.3	16.4103
136.4	16.3081
136.5	16.2226
136.6	16.137
136.7	16.0558
136.8	15.9726
136.9	15.8856
137	15.7979
137.1	15.7197
137.2	15.6438
137.3	15.5706
137.4	15.4998
137.5	15.4324
137.6	15.3522
137.7	15.2719
137.8	15.1984
137.9	15.1205
138	15.0561
138.1	14.9916
138.2	14.9231
138.3	14.8532
138.4	14.7902
138.5	14.7296
138.6	14.6693
138.7	14.5991
138.8	14.5318
138.9	14.469
139	14.3996
139.1	14.335
139.2	14.2684
139.3	14.1987
139.4	14.1323
139.5	14.0704
139.6	14.0062
139.7	13.9455
139.8	13.8843
139.9	13.8244
140	13.7687
140.1	13.7098
140.2	13.6497
140.3	13.5988
140.4	13.5431
140.5	13.4846
140.6	13.4322
140.7	13.3769
140.8	13.3232
140.9	13.2668
141	13.2168
141.1	13.1671
141.2	13.1178
141.3	13.0663
141.4	13.0123
141.5	12.9608
141.6	12.9105
141.7	12.8644
141.8	12.8133
141.9	12.7663
142	12.7186
142.1	12.673
142.2	12.6292
142.3	12.5773
142.4	12.5304
142.5	12.4819
142.6	12.435
142.7	12.3921
142.8	12.3465
142.9	12.2989
143	12.2505
143.1	12.2056
143.2	12.1647
143.3	12.1234
143.4	12.0797
143.5	12.0342
143.6	11.9904
143.7	11.9518
143.8	11.9136
143.9	11.8714
144	11.826
144.1	11.7805
144.2	11.7407
144.3	11.7051
144.4	11.6622
144.5	11.6179
144.6	11.577
144.7	11.5371
144.8	11.4957
144.9	11.4553
145	11.4172
145.1	11.3783
145.2	11.3386
145.3	11.3035
145.4	11.2683
145.5	11.2304
145.6	11.1912
145.7	11.1566
145.8	11.1211
145.9	11.0851
146	11.0539
146.1	11.0192
146.2	10.9824
146.3	10.9482
146.4	10.908
146.5	10.8654
146.6	10.8242
146.7	10.7877
146.8	10.7528
146.9	10.7158
147	10.6839
147.1	10.6465
147.2	10.6143
147.3	10.5844
147.4	10.5444
147.5	10.5209
147.6	10.4939
147.7	10.4493
147.8	10.4209
147.9	10.3972
148	10.3657
148.1	10.3316
148.2	10.3024
148.3	10.2749
148.4	10.2371
148.5	10.2035
148.6	10.1781
148.7	10.1526
148.8	10.1294
148.9	10.1032
149	10.0847
149.1	10.0628
149.2	10.0383
149.3	10.0074
149.4	9.9731
149.5	9.937
149.6	9.9125
149.7	9.892
149.8	9.8702
149.9	9.8477
150	9.8243
150.1	9.8018
150.2	9.7733
150.3	9.7472
150.4	9.7227
150.5	9.6979
150.6	9.67
150.7	9.6475
150.8	9.6264
150.9	9.6107
151	9.5898
151.1	9.5638
151.2	9.5435
151.3	9.5038
151.4	9.4714
151.5	9.4354
151.6	9.4137
151.7	9.3956
151.8	9.3803
151.9	9.3678
152	9.3416
152.1	9.3235
152.2	9.3019
152.3	9.2827
152.4	9.2735
152.5	9.2474
152.6	9.2312
152.7	9.2101
152.8	9.1883
152.9	9.1685
153	9.1478
153.1	9.127
153.2	9.1063
153.3	9.0894
153.4	9.0711
153.5	9.048
153.6	9.0338
153.7	9.0109
153.8	8.9925
153.9	8.972
154	8.9638
154.1	8.9467
154.2	8.9257
154.3	8.9215
154.4	8.8987
154.5	8.8779
154.6	8.8567
154.7	8.8322
154.8	8.8066
154.9	8.7752
155	8.7527
155.1	8.7308
155.2	8.7112
155.3	8.6902
155.4	8.6778
155.5	8.6737
155.6	8.6674
155.7	8.662
155.8	8.6495
155.9	8.6322
156	8.6133
156.1	8.5942
156.2	8.5759
156.3	8.5653
156.4	8.5598
156.5	8.5524
156.6	8.5547
156.7	8.5502
156.8	8.5374
156.9	8.5355
157	8.5373
157.1	8.5266
157.2	8.5226
157.3	8.5153
157.4	8.4947
157.5	8.4678
157.6	8.4419
157.7	8.4174
157.8	8.3934
157.9	8.3647
158	8.3358
158.1	8.3122
158.2	8.291
158.3	8.2707
158.4	8.253
158.5	8.2319
158.6	8.2128
158.7	8.1965
158.8	8.1775
158.9	8.1648
159	8.1399
159.1	8.1184
159.2	8.0901
159.3	8.0528
159.4	8.0203
159.5	7.9901
159.6	7.9407
159.7	7.9003
159.8	7.8785
159.9	7.8613
160	7.8568
160.1	7.8565
160.2	7.8567
[truncated: 12,876 more rows]
