# Supplementary material for: Molecular basis for receptor recognition and broad host tropism for merbecovirus MjHKU4r-CoV-1
Source: EMBO Rep. 2024 Jun 14;25(7):17. doi: 10.1038/s44319-024-00169-8 (PMC11239678; doi:10.1038/s44319-024-00169-8)
Supplement: Supplementary file 3 — Source data Fig. 2 [file 44319_2024_169_MOESM3_ESM.zip › 2D.xlsx]

## Sheet: hCD26-R336A
Time (s)	Response units (RU)			Concentration (µM)	Response units (RU)	Response units (RU)
-39.4	-0.131159			0	-64.2723
-39.3	0.3604			0.0157828	-40.1758
-39.2	-0.9302			0.0315657	-17.2159
-39.1	-1.4806			0.0473485	4.68599
-39	-1.186			0.0631313	25.6014
-38.9	-2.445			0.0789141	45.5954
-38.8	-0.5278			0.094697	64.7276
-38.7	-0.9508			0.11048	83.0526
-38.6	-0.9574			0.126263	100.62
-38.5	-0.8722			0.142045	117.477
-38.4	-0.935697			0.157828	133.665
-38.3	-0.9225			0.173611	149.223
-38.2	-0.992			0.189394	164.187
-38.1	-0.947			0.205177	178.59
-38	-0.9125			0.22096	192.464
-37.9	-0.8553			0.236742	205.838
-37.8	-0.8709			0.252525	218.737
-37.7	-0.889			0.268308	231.186
-37.6	-0.882			0.284091	243.21
-37.5	-0.9029			0.299874	254.828
-37.4	-0.867801			0.315657	266.062
-37.3	-0.8507			0.331439	276.93
-37.2	-0.8507			0.347222	287.449
-37.1	-0.8583			0.363005	297.637
-37	-0.812			0.378788	307.508
-36.9	-0.778901			0.394571	317.078
-36.8	-0.7478			0.410354	326.359
-36.7	-0.794			0.426136	335.365
-36.6	-0.8378			0.441919	344.107
-36.5	-0.8485			0.457702	352.598
-36.4	-0.8583			0.473485	360.847
-36.3	-0.8361			0.489268	368.866
-36.2	-0.8106			0.505051	376.662
-36.1	-0.79			0.520833	384.247
-36	-0.7734			0.536616	391.627
-35.9	-0.756301			0.552399	398.812
-35.8	-0.7282			0.568182	405.809
-35.7	-0.7198			0.583965	412.625
-35.6	-0.688			0.599747	419.267
-35.5	-0.6769			0.61553	425.741
-35.4	-0.670601			0.631313	432.055
-35.3	-0.6646			0.647096	438.213
-35.2	-0.6645			0.662879	444.222
-35.1	-0.6557			0.678662	450.087
-35	-0.6613			0.694444	455.813
-34.9	-0.652101			0.710227	461.405
-34.8	-0.6724			0.72601	466.868
-34.7	-0.7122			0.741793	472.205
-34.6	-0.6899			0.757576	477.422
-34.5	-0.706			0.773359	482.522
-34.4	-0.695101			0.789141	487.509
-34.3	-0.6818			0.804924	492.387
-34.2	-0.6911			0.820707	497.159
-34.1	-0.6925			0.83649	501.83
-34	-0.6865			0.852273	506.401
-33.9	-0.6923			0.868056	510.876
-33.8	-0.6885			0.883838	515.259
-33.7	-0.6802			0.899621	519.552
-33.6	-0.6697			0.915404	523.757
-33.5	-0.6728			0.931187	527.878
-33.4	-0.6794			0.94697	531.916
-33.3	-0.6784			0.962753	535.876
-33.2	-0.6731			0.978535	539.757
-33.1	-0.6709			0.994318	543.564
-33	-0.6696			1.0101	547.298
-32.9	-0.6747			1.02588	550.96
-32.8	-0.6698			1.04167	554.554
-32.7	-0.6565			1.05745	558.082
-32.6	-0.6394			1.07323	561.544
-32.5	-0.6417			1.08902	564.942
-32.4	-0.639201			1.1048	568.279
-32.3	-0.6408			1.12058	571.557
-32.2	-0.6431			1.13636	574.776
-32.1	-0.6454			1.15215	577.938
-32	-0.6481			1.16793	581.045
-31.9	-0.6519			1.18371	584.098
-31.8	-0.6501			1.19949	587.098
-31.7	-0.646			1.21528	590.048
-31.6	-0.6387			1.23106	592.947
-31.5	-0.6355			1.24684	595.798
-31.4	-0.6365			1.26263	598.602
-31.3	-0.6362			1.27841	601.36
-31.2	-0.6349			1.29419	604.072
-31.1	-0.6297			1.30997	606.741
-31	-0.6276			1.32576	609.366
-30.9	-0.6212			1.34154	611.95
-30.8	-0.6125			1.35732	614.493
-30.7	-0.6015			1.37311	616.996
-30.6	-0.595			1.38889	619.46
-30.5	-0.5925			1.40467	621.885
-30.4	-0.5905			1.42045	624.274
-30.3	-0.5877			1.43624	626.626
-30.2	-0.5864			1.45202	628.943
-30.1	-0.5812			1.4678	631.225
-30	-0.5765			1.48359	633.473
-29.9	-0.5733			1.49937	635.688
-29.8	-0.5692			1.51515	637.87
-29.7	-0.5679			1.53093	640.021
-29.6	-0.5682			1.54672	642.141
-29.5	-0.5664			1.5625	644.23
-29.4	-0.5645
-29.3	-0.5594			0.0976562		72.1004
-29.2	-0.5572			0.195312		163.451
-29.1	-0.5545			0.390625		314.672
-29	-0.5536			0.78125		489.572
-28.9	-0.5543			1.5635		642.051
-28.8	-0.5486
-28.7	-0.5475
-28.6	-0.5409
-28.5	-0.534
-28.4	-0.5308
-28.3	-0.5248
-28.2	-0.5213
-28.1	-0.5182
-28	-0.517
-27.9	-0.509
-27.8	-0.5077
-27.7	-0.5083
-27.6	-0.5046
-27.5	-0.501
-27.4	-0.4984
-27.3	-0.4957
-27.2	-0.4949
-27.1	-0.4984
-27	-0.4972
-26.9	-0.4939
-26.8	-0.4938
-26.7	-0.4921
-26.6	-0.4918
-26.5	-0.4878
-26.4	-0.4919
-26.3	-0.491
-26.2	-0.4851
-26.1	-0.4807
-26	-0.4784
-25.9	-0.4757
-25.8	-0.4738
-25.7	-0.4687
-25.6	-0.4666
-25.5	-0.4661
-25.4	-0.4588
-25.3	-0.453
-25.2	-0.4502
-25.1	-0.4478
-25	-0.4471
-24.9	-0.4432
-24.8	-0.438
-24.7	-0.4386
-24.6	-0.4381
-24.5	-0.4359
-24.4	-0.4352
-24.3	-0.4346
-24.2	-0.4322
-24.1	-0.4298
-24	-0.4316
-23.9	-0.4316
-23.8	-0.4276
-23.7	-0.4247
-23.6	-0.423
-23.5	-0.4159
-23.4	-0.4124
-23.3	-0.407
-23.2	-0.4035
-23.1	-0.4026
-23	-0.3996
-22.9	-0.3998
-22.8	-0.3989
-22.7	-0.4002
-22.6	-0.3942
-22.5	-0.391
-22.4	-0.3905
-22.3	-0.3947
-22.2	-0.3936
-22.1	-0.391
-22	-0.3894
-21.9	-0.3792
-21.8	-0.3773
-21.7	-0.3862
-21.6	-0.3922
-21.5	-0.3883
-21.4	-0.3765
-21.3	-0.3623
-21.2	-0.346
-21.1	-0.3441
-21	-0.3546
-20.9	-0.3541
-20.8	-0.3485
-20.7	-0.3331
-20.6	-0.3344
-20.5	-0.3306
-20.4	-0.3431
-20.3	-0.3453
-20.2	-0.3465
-20.1	-0.3548
-20	-0.3534
-19.9	-0.3599
-19.8	-0.3669
-19.7	-0.364
-19.6	-0.3579
-19.5	-0.3476
-19.4	-0.3318
-19.3	-0.3246
-19.2	-0.3219
-19.1	-0.322
-19	-0.3222
-18.9	-0.3223
-18.8	-0.3242
-18.7	-0.3206
-18.6	-0.3271
-18.5	-0.3358
-18.4	-0.3318
-18.3	-0.322
-18.2	-0.3136
-18.1	-0.3108
-18	-0.3087
-17.9	-0.3162
-17.8	-0.3199
-17.7	-0.3224
-17.6	-0.3256
-17.5	-0.3208
-17.4	-0.3291
-17.3	-0.3308
-17.2	-0.3263
-17.1	-0.3252
-17	-0.326
-16.9	-0.3268
-16.8	-0.3163
-16.7	-0.3198
-16.6	-0.3215
-16.5	-0.3153
-16.4	-0.3122
-16.3	-0.3074
-16.2	-0.3123
-16.1	-0.313
-16	-0.315
-15.9	-0.3034
-15.8	-0.2972
-15.7	-0.2961
-15.6	-0.2951
-15.5	-0.2941
-15.4	-0.2949
-15.3	-0.2976
-15.2	-0.296
-15.1	-0.2898
-15	-0.2861
-14.9	-0.2819
-14.8	-0.2841
-14.7	-0.2736
-14.6	-0.2669
-14.5	-0.2675
-14.4	-0.2647
-14.3	-0.2679
-14.2	-0.2572
-14.1	-0.2435
-14	-0.2394
-13.9	-0.2365
-13.8	-0.2294
-13.7	-0.2273
-13.6	-0.2153
-13.5	-0.2125
-13.4	-0.2078
-13.3	-0.2062
-13.2	-0.2115
-13.1	-0.1962
-13	-0.1915
-12.9	-0.1893
-12.8	-0.1784
-12.7	-0.1648
-12.6	-0.1655
-12.5	-0.1715
-12.4	-0.168
-12.3	-0.1656
-12.2	-0.1654
-12.1	-0.167
-12	-0.1642
-11.9	-0.1563
-11.8	-0.1583
-11.7	-0.1495
-11.6	-0.1408
-11.5	-0.1383
-11.4	-0.135
-11.3	-0.1298
-11.2	-0.1333
-11.1	-0.1284
-11	-0.1254
-10.9	-0.1223
-10.8	-0.116
-10.7	-0.106
-10.6	-0.0969002
-10.5	-0.0929
-10.4	-0.0902
-10.3	-0.087
-10.2	-0.0853001
-10.1	-0.0739002
-10	-0.0684
-9.9	-0.0644
-9.8	-0.06
-9.7	-0.0556002
-9.6	-0.0469001
-9.5	-0.0419
-9.4	-0.0467
-9.3	-0.0499
-9.2	-0.0564
-9.1	-0.0574999
-9	-0.0531
-8.9	-0.0476
-8.8	-0.0602
-8.7	-0.0658999
-8.6	-0.0663
-8.5	-0.0599
-8.4	-0.0531
-8.3	-0.0529
-8.2	-0.0547
-8.1	-0.0566
-8	-0.059
-7.9	-0.0614
-7.8	-0.0615
-7.7	-0.054
-7.6	-0.0501001
-7.5	-0.049
-7.4	-0.0482
-7.3	-0.0487
-7.2	-0.0464
-7.1	-0.0429
-7	-0.0432
-6.9	-0.0424001
-6.8	-0.0378
-6.7	-0.037
-6.6	-0.0337
-6.5	-0.0325
-6.4	-0.0313001
-6.3	-0.0263
-6.2	-0.0217
-6.1	-0.0146
-6	-0.0091
-5.9	-0.0131
-5.8	-0.0134
-5.7	-0.011
-5.6	-0.0081
-5.5	-0.0073
-5.4	-0.00260022
-5.3	-0.0007
-5.2	0.0006
-5.1	-0.0008
-5	0
-4.9	0.00259987
-4.8	0.0081
-4.7	0.0128
-4.6	0.0112
-4.5	0.0146
-4.4	0.0153999
-4.3	0.0187
-4.2	0.0199
-4.1	0.0253
-4	0.0275
-3.9	0.0306998
-3.8	0.0303
-3.7	0.0316
-3.6	0.0393
-3.5	0.0422
-3.4	0.0440999
-3.3	0.044
-3.2	0.0394
-3.1	0.035
-3	0.0418
-2.9	0.0505
-2.8	0.0525
-2.7	0.0546
-2.6	0.0568
-2.5	0.0615
-2.4	0.0641998
-2.3	0.0654
-2.2	0.067
-2.1	0.0716
-2	0.0787
-1.9	0.0861998
-1.8	0.0914
-1.7	0.089
-1.6	0.0833
-1.5	0.0891
-1.4	0.0905999
-1.3	0.0908
-1.2	0.0992
-1.1	0.1059
-1	0.1059
-0.900002	0.0992
-0.799999	0.0908
-0.700001	0.0908
-0.599998	0.0992
-0.5	0.1059
-0.400002	0.1069
-0.299999	0.107
-0.200001	0.1089
-0.0999985	0.1105
0	0.1106
0.0999985	1.0796
0.200001	1.2454
0.299999	2.8529
0.400002	4.0136
0.5	4.8345
0.599998	5.1837
0.700001	5.2769
0.799999	5.3223
0.900002	5.415
1	5.5582
1.1	5.6089
1.2	5.6691
1.3	5.6909
1.4	6.0291
1.5	6.2285
1.6	6.4505
1.7	6.5823
1.8	6.8276
1.9	7.0991
2	7.3658
2.1	7.6995
2.2	7.9963
2.3	8.4168
2.4	8.7291
2.5	9.0294
2.6	9.3373
2.7	9.7376
2.8	10.0899
2.9	10.3807
3	10.6661
3.1	10.9816
3.2	11.287
3.3	11.6021
3.4	11.9424
3.5	12.2705
3.6	12.5645
3.7	12.8737
3.8	13.1539
3.9	13.4608
4	13.7366
4.1	14.0308
4.2	14.3049
4.3	14.5857
4.4	14.8643
4.5	15.15
4.6	15.4241
4.7	15.7058
4.8	15.9761
4.9	16.2372
5	16.5245
5.1	16.8001
5.2	17.0843
5.3	17.3354
5.4	17.6098
5.5	17.8844
5.6	18.1495
5.7	18.4085
5.8	18.6709
5.9	18.9232
6	19.1715
6.1	19.414
6.2	19.6482
6.3	19.8881
6.4	20.1276
6.5	20.3691
6.6	20.6075
6.7	20.8527
6.8	21.0898
6.9	21.3222
7	21.5551
7.1	21.7894
7.2	22.0131
7.3	22.2429
7.4	22.4629
7.5	22.6713
7.6	22.8911
7.7	23.1093
7.8	23.3294
7.9	23.5405
8	23.7624
8.1	23.9829
8.2	24.2009
8.3	24.4181
8.4	24.6238
8.5	24.8376
8.6	25.0529
8.7	25.2673
8.8	25.4663
8.9	25.6689
9	25.8614
9.1	26.0375
9.2	26.2137
9.3	26.3958
9.4	26.5853
9.5	26.7749
9.6	26.9461
9.7	27.1222
9.8	27.2978
9.9	27.4796
10	27.658
10.1	27.8427
10.2	28.0279
10.3	28.2186
10.4	28.4035
10.5	28.5822
10.6	28.7691
10.7	28.9511
10.8	29.1261
10.9	29.2967
11	29.4722
11.1	29.6452
11.2	29.8101
11.3	29.9841
11.4	30.158
11.5	30.3268
11.6	30.4971
11.7	30.6646
11.8	30.8272
11.9	30.9844
12	31.1472
12.1	31.3108
12.2	31.4766
12.3	31.6385
12.4	31.7952
12.5	31.9574
12.6	32.1115
12.7	32.2644
12.8	32.4102
12.9	32.5577
13	32.7053
13.1	32.8539
13.2	33.0027
13.3	33.1488
13.4	33.3005
13.5	33.4508
13.6	33.5934
13.7	33.7319
13.8	33.8712
13.9	34.0178
14	34.1606
14.1	34.3064
14.2	34.4527
14.3	34.591
14.4	34.733
14.5	34.8722
14.6	35.007
14.7	35.1413
14.8	35.2768
14.9	35.407
15	35.5386
15.1	35.6647
15.2	35.7927
15.3	35.9207
15.4	36.0471
15.5	36.17
15.6	36.2999
15.7	36.4276
15.8	36.5517
15.9	36.6722
16	36.795
16.1	36.918
16.2	37.0401
16.3	37.1612
16.4	37.2819
16.5	37.4019
16.6	37.5199
16.7	37.6381
16.8	37.7566
16.9	37.8694
17	37.9815
17.1	38.0899
17.2	38.2046
17.3	38.3161
17.4	38.4322
17.5	38.5485
17.6	38.6611
17.7	38.7727
17.8	38.8805
17.9	38.9945
18	39.1033
18.1	39.2163
18.2	39.3242
18.3	39.4291
18.4	39.5322
18.5	39.6407
18.6	39.7469
18.7	39.8575
18.8	39.9634
18.9	40.0629
19	40.1626
19.1	40.2643
19.2	40.3676
19.3	40.47
19.4	40.572
19.5	40.6757
19.6	40.7779
19.7	40.8773
19.8	40.9712
19.9	41.0683
20	41.1576
20.1	41.2488
20.2	41.3374
20.3	41.429
20.4	41.528
20.5	41.62
20.6	41.7117
20.7	41.8049
20.8	41.8933
20.9	41.9811
21	42.0676
21.1	42.155
21.2	42.2499
21.3	42.3416
21.4	42.4323
21.5	42.5236
21.6	42.6162
21.7	42.7084
21.8	42.799
21.9	42.8889
22	42.9801
22.1	43.0668
22.2	43.1559
22.3	43.2426
22.4	43.3312
22.5	43.4169
22.6	43.5017
22.7	43.591
22.8	43.6769
22.9	43.7664
23	43.8488
23.1	43.9333
23.2	44.0149
23.3	44.0965
23.4	44.1764
23.5	44.2539
23.6	44.3311
23.7	44.4164
23.8	44.4989
23.9	44.5876
24	44.6671
24.1	44.7459
24.2	44.8241
24.3	44.9057
24.4	44.9829
24.5	45.0598
24.6	45.1327
24.7	45.2013
24.8	45.2758
24.9	45.3517
25	45.4274
25.1	45.503
25.2	45.5781
25.3	45.6452
25.4	45.7173
25.5	45.7908
25.6	45.8624
25.7	45.9289
25.8	46.0023
25.9	46.0716
26	46.1427
26.1	46.2084
26.2	46.2758
26.3	46.343
26.4	46.4109
26.5	46.4784
26.6	46.5499
26.7	46.6197
26.8	46.6883
26.9	46.7582
27	46.8269
27.1	46.8966
27.2	46.9652
27.3	47.0316
27.4	47.0952
27.5	47.1605
27.6	47.2286
27.7	47.2916
27.8	47.3578
27.9	47.4237
28	47.492
28.1	47.5554
28.2	47.6224
28.3	47.6825
28.4	47.744
28.5	47.8079
28.6	47.8709
28.7	47.9327
28.8	47.9956
28.9	48.0558
29	48.1182
29.1	48.1763
29.2	48.2398
29.3	48.3009
29.4	48.3627
29.5	48.4286
29.6	48.4942
29.7	48.5557
29.8	48.6166
29.9	48.6788
30	48.7416
30.1	48.8066
30.2	48.8695
30.3	48.9345
30.4	48.995
30.5	49.0557
30.6	49.1125
30.7	49.1668
30.8	49.2269
30.9	49.289
31	49.341
31.1	49.3976
31.2	49.4529
31.3	49.5061
31.4	49.5637
31.5	49.6203
31.6	49.6802
31.7	49.7368
31.8	49.7917
31.9	49.8444
32	49.8992
32.1	49.9543
32.2	50.0105
32.3	50.0637
32.4	50.1212
32.5	50.1778
32.6	50.2313
32.7	50.286
32.8	50.3399
32.9	50.3967
33	50.4518
33.1	50.5033
33.2	50.561
33.3	50.6127
33.4	50.6609
33.5	50.7145
33.6	50.763
33.7	50.8112
33.8	50.8637
33.9	50.9153
34	50.9652
34.1	51.0109
34.2	51.0592
34.3	51.1088
34.4	51.1566
34.5	51.2035
34.6	51.2523
34.7	51.3021
34.8	51.3524
34.9	51.3951
35	51.4434
35.1	51.4937
35.2	51.5459
35.3	51.5952
35.4	51.6409
35.5	51.6909
35.6	51.7383
35.7	51.786
35.8	51.8278
35.9	51.8717
36	51.9165
36.1	51.9583
36.2	52.004
36.3	52.0474
36.4	52.0931
36.5	52.1399
36.6	52.1862
36.7	52.231
36.8	52.2762
36.9	52.321
37	52.3655
37.1	52.4119
37.2	52.4603
37.3	52.5072
37.4	52.5545
37.5	52.5995
37.6	52.6381
37.7	52.6781
37.8	52.7258
37.9	52.768
38	52.8106
38.1	52.8591
38.2	52.9032
38.3	52.946
38.4	52.9889
38.5	53.0336
38.6	53.075
38.7	53.1148
38.8	53.1568
38.9	53.2024
39	53.2481
39.1	53.2911
39.2	53.3375
39.3	53.3836
39.4	53.4283
39.5	53.4724
39.6	53.5092
39.7	53.5518
39.8	53.5861
39.9	53.6272
40	53.668
40.1	53.7069
40.2	53.7504
40.3	53.7851
40.4	53.8263
40.5	53.8655
40.6	53.9065
40.7	53.9505
40.8	53.99
40.9	54.0343
41	54.0762
41.1	54.1164
41.2	54.1556
41.3	54.1926
41.4	54.2307
41.5	54.2714
41.6	54.3113
41.7	54.3462
41.8	54.3831
41.9	54.4198
42	54.4589
42.1	54.4972
42.2	54.5357
42.3	54.5744
42.4	54.6143
42.5	54.6514
42.6	54.6851
42.7	54.72
42.8	54.7565
42.9	54.7918
43	54.8283
43.1	54.8636
43.2	54.9018
43.3	54.936
43.4	54.968
43.5	55.0024
43.6	55.0368
43.7	55.0748
43.8	55.1109
43.9	55.1452
44	55.1791
44.1	55.2101
44.2	55.2398
44.3	55.2761
44.4	55.3161
44.5	55.3557
44.6	55.3869
44.7	55.4197
44.8	55.4545
44.9	55.4866
45	55.5206
45.1	55.5555
45.2	55.5871
45.3	55.6189
45.4	55.6561
45.5	55.6893
45.6	55.7218
45.7	55.757
45.8	55.7884
45.9	55.8288
46	55.8666
46.1	55.8955
46.2	55.9276
46.3	55.9604
46.4	55.9963
46.5	56.024
46.6	56.06
46.7	56.0924
46.8	56.1267
46.9	56.1603
47	56.1929
47.1	56.2258
47.2	56.2592
47.3	56.2929
47.4	56.322
47.5	56.3501
47.6	56.3852
47.7	56.4173
47.8	56.4556
47.9	56.4892
48	56.5236
48.1	56.554
48.2	56.5843
48.3	56.6186
48.4	56.6493
48.5	56.6857
48.6	56.7216
48.7	56.7572
48.8	56.7911
48.9	56.8191
49	56.8478
49.1	56.8783
49.2	56.911
49.3	56.9394
49.4	56.9732
49.5	57.0012
49.6	57.0341
49.7	57.0656
49.8	57.1015
49.9	57.1341
50	57.1599
50.1	57.1935
50.2	57.2298
50.3	57.2622
50.4	57.2976
50.5	57.3303
50.6	57.3674
50.7	57.3998
50.8	57.4343
50.9	57.4622
51	57.4869
51.1	57.5139
51.2	57.5442
51.3	57.5713
51.4	57.6006
51.5	57.6334
51.6	57.6648
51.7	57.6927
51.8	57.7249
51.9	57.7582
52	57.789
52.1	57.8165
52.2	57.8473
52.3	57.8764
52.4	57.9082
52.5	57.9371
52.6	57.9653
52.7	57.9938
52.8	58.0246
52.9	58.0506
53	58.0824
53.1	58.1115
53.2	58.1451
53.3	58.1765
53.4	58.2067
53.5	58.2358
53.6	58.2647
53.7	58.2968
53.8	58.3218
53.9	58.3468
54	58.3759
54.1	58.4074
54.2	58.4359
54.3	58.4663
54.4	58.4975
54.5	58.5282
54.6	58.5579
54.7	58.5848
54.8	58.6102
54.9	58.6366
55	58.6663
55.1	58.6906
55.2	58.7193
55.3	58.7506
55.4	58.7866
55.5	58.8194
55.6	58.8472
55.7	58.8772
55.8	58.9049
55.9	58.9322
56	58.9568
56.1	58.9881
56.2	59.0194
56.3	59.0459
56.4	59.0721
56.5	59.0989
56.6	59.1225
56.7	59.1481
56.8	59.1742
56.9	59.2008
57	59.2305
57.1	59.2628
57.2	59.2903
57.3	59.3172
57.4	59.3432
57.5	59.3697
57.6	59.3958
57.7	59.4275
57.8	59.4557
57.9	59.4818
58	59.5047
58.1	59.5343
58.2	59.5565
58.3	59.5841
58.4	59.612
58.5	59.6394
58.6	59.6679
58.7	59.6991
58.8	59.7278
58.9	59.7545
59	59.7813
59.1	59.8051
59.2	59.834
59.3	59.8622
59.4	59.8893
59.5	59.9154
59.6	59.9404
59.7	59.9663
59.8	59.9916
59.9	60.0197
60	60.0464
60.1	60.0712
60.2	60.0912
60.3	60.1194
60.4	60.15
60.5	60.1725
60.6	60.1937
60.7	60.22
60.8	60.2472
60.9	60.2707
61	60.2949
61.1	60.321
61.2	60.3469
61.3	60.3696
61.4	60.3948
61.5	60.4166
61.6	60.4423
61.7	60.4617
61.8	60.4864
61.9	60.5158
62	60.543
62.1	60.5688
62.2	60.5934
62.3	60.6197
62.4	60.6445
62.5	60.6715
62.6	60.7015
62.7	60.7317
62.8	60.7584
62.9	60.7837
63	60.8051
63.1	60.8313
63.2	60.8561
63.3	60.8807
63.4	60.908
63.5	60.9348
63.6	60.9633
63.7	60.9915
63.8	61.0133
63.9	61.0414
64	61.0642
64.1	61.0882
64.2	61.1121
64.3	61.1317
64.4	61.1532
64.5	61.1812
64.6	61.2052
64.7	61.23
64.8	61.2564
64.9	61.2801
65	61.3031
65.1	61.3263
65.2	61.3475
65.3	61.3716
65.4	61.397
65.5	61.4239
65.6	61.4474
65.7	61.4707
65.8	61.4997
65.9	61.5231
66	61.5475
66.1	61.5725
66.2	61.5989
66.3	61.6279
66.4	61.6542
66.5	61.6829
66.6	61.7143
66.7	61.7385
66.8	61.7611
66.9	61.7831
67	61.8119
67.1	61.8333
67.2	61.8577
67.3	61.8811
67.4	61.9053
67.5	61.9312
67.6	61.9533
67.7	61.9769
67.8	62.0014
67.9	62.0261
68	62.0493
68.1	62.0735
68.2	62.0895
68.3	62.1093
68.4	62.1336
68.5	62.155
68.6	62.1821
68.7	62.2077
68.8	62.2278
68.9	62.25
69	62.2717
69.1	62.2958
69.2	62.3153
69.3	62.3413
69.4	62.3673
69.5	62.3914
69.6	62.4158
69.7	62.4427
69.8	62.4684
69.9	62.4945
70	62.5215
70.1	62.5474
70.2	62.5714
70.3	62.5961
70.4	62.6225
70.5	62.65
70.6	62.6743
70.7	62.6998
70.8	62.7247
70.9	62.7526
71	62.7792
71.1	62.8083
71.2	62.8315
71.3	62.8518
71.4	62.8713
71.5	62.8964
71.6	62.9221
71.7	62.9481
71.8	62.9751
71.9	62.997
72	63.0182
72.1	63.0422
72.2	63.0635
72.3	63.0865
72.4	63.1094
72.5	63.1374
72.6	63.1584
72.7	63.1793
72.8	63.2011
72.9	63.2279
73	63.2572
73.1	63.2837
73.2	63.3065
73.3	63.3332
73.4	63.3521
73.5	63.3791
73.6	63.4041
73.7	63.4294
73.8	63.4527
73.9	63.4746
74	63.4955
74.1	63.5225
74.2	63.5498
74.3	63.5751
74.4	63.6032
74.5	63.6263
74.6	63.647
74.7	63.6696
74.8	63.6951
74.9	63.7224
75	63.7462
75.1	63.7713
75.2	63.7945
75.3	63.8215
75.4	63.8393
75.5	63.863
75.6	63.8852
75.7	63.9035
75.8	63.9261
75.9	63.9444
76	63.9672
76.1	63.9901
76.2	64.0115
76.3	64.0323
76.4	64.0537
76.5	64.0746
76.6	64.0971
76.7	64.1212
76.8	64.1434
76.9	64.1665
77	64.1821
77.1	64.1994
77.2	64.2231
77.3	64.2494
77.4	64.2699
77.5	64.2893
77.6	64.3133
77.7	64.334
77.8	64.3486
77.9	64.3697
78	64.3944
78.1	64.4124
78.2	64.4346
78.3	64.4527
78.4	64.4737
78.5	64.4919
78.6	64.5094
78.7	64.5329
78.8	64.5538
78.9	64.57
79	64.5882
79.1	64.6078
79.2	64.6266
79.3	64.6469
79.4	64.6681
79.5	64.6864
79.6	64.7041
79.7	64.7251
79.8	64.7487
79.9	64.7765
80	64.7976
80.1	64.8197
80.2	64.844
80.3	64.86
80.4	64.8798
80.5	64.9004
80.6	64.922
80.7	64.9461
80.8	64.9671
80.9	64.9848
81	65.0074
81.1	65.0287
81.2	65.0476
81.3	65.0636
81.4	65.0843
81.5	65.1056
81.6	65.1269
81.7	65.1499
81.8	65.1749
81.9	65.2019
82	65.2268
82.1	65.2489
82.2	65.2681
82.3	65.2923
82.4	65.3157
82.5	65.3414
82.6	65.3641
82.7	65.3851
82.8	65.4022
82.9	65.4254
83	65.4448
83.1	65.4684
83.2	65.4935
83.3	65.5134
83.4	65.5349
83.5	65.5602
83.6	65.5911
83.7	65.6129
83.8	65.6371
83.9	65.669
84	65.6942
84.1	65.7153
84.2	65.7393
84.3	65.7646
84.4	65.7903
84.5	65.8119
84.6	65.832
84.7	65.8561
84.8	65.8807
84.9	65.9037
85	65.932
85.1	65.9546
85.2	65.9744
85.3	66.0006
85.4	66.0182
85.5	66.04
85.6	66.0625
85.7	66.0829
85.8	66.1103
85.9	66.1272
86	66.1484
86.1	66.1725
86.2	66.1953
86.3	66.2158
86.4	66.2367
86.5	66.2576
86.6	66.2812
86.7	66.3088
86.8	66.3309
86.9	66.3539
87	66.3786
87.1	66.4011
87.2	66.4215
87.3	66.4456
87.4	66.4695
87.5	66.4892
87.6	66.507
87.7	66.5268
87.8	66.5491
87.9	66.5699
88	66.5909
88.1	66.6098
88.2	66.6332
88.3	66.6586
88.4	66.6762
88.5	66.695
88.6	66.7126
88.7	66.7342
88.8	66.7511
88.9	66.7745
89	66.7967
89.1	66.8205
89.2	66.8404
89.3	66.8589
89.4	66.8801
89.5	66.8993
89.6	66.9195
89.7	66.9395
89.8	66.9575
89.9	66.9801
90	67.0037
90.1	67.0241
90.2	67.0463
90.3	67.0681
90.4	67.0844
90.5	67.108
90.6	67.1297
90.7	67.1516
90.8	67.1708
90.9	67.1961
91	67.2209
91.1	67.2443
91.2	67.2619
91.3	67.2811
91.4	67.2987
91.5	67.3219
91.6	67.3419
91.7	67.364
91.8	67.3896
91.9	67.408
92	67.4324
92.1	67.4509
92.2	67.4709
92.3	67.4913
92.4	67.515
92.5	67.5387
92.6	67.5601
92.7	67.578
92.8	67.5909
92.9	67.6125
93	67.6336
93.1	67.6544
93.2	67.6789
93.3	67.6974
93.4	67.7186
93.5	67.7425
93.6	67.7655
93.7	67.7894
93.8	67.8101
93.9	67.8318
94	67.8528
94.1	67.8753
94.2	67.8968
94.3	67.9179
94.4	67.9365
94.5	67.9583
94.6	67.9796
94.7	68.0023
94.8	68.0186
94.9	68.0438
95	68.0625
95.1	68.0809
95.2	68.102
95.3	68.127
95.4	68.152
95.5	68.1708
95.6	68.1911
95.7	68.2098
95.8	68.2226
95.9	68.2413
96	68.2625
96.1	68.2804
96.2	68.2999
96.3	68.3207
96.4	68.3427
96.5	68.3638
96.6	68.3867
96.7	68.4113
96.8	68.4344
96.9	68.4575
97	68.4764
97.1	68.4962
97.2	68.5107
97.3	68.5322
97.4	68.5538
97.5	68.5738
97.6	68.5902
97.7	68.6126
97.8	68.6359
97.9	68.654
98	68.6693
98.1	68.6851
98.2	68.7098
98.3	68.7301
98.4	68.7536
98.5	68.7726
98.6	68.7927
98.7	68.8143
98.8	68.8335
98.9	68.8541
99	68.8735
99.1	68.8936
99.2	68.9101
99.3	68.9289
99.4	68.9543
99.5	68.9744
99.6	68.993
99.7	69.0133
99.8	69.0355
99.9	69.0569
100	69.0807
100.1	69.1017
100.2	69.1216
100.3	69.1402
100.4	69.1592
100.5	69.1798
100.6	69.2018
100.7	69.2249
100.8	69.2428
100.9	69.2624
101	69.2795
101.1	69.3082
101.2	69.3346
101.3	69.3564
101.4	69.3797
101.5	69.4002
101.6	69.4196
101.7	69.4442
101.8	69.4702
101.9	69.4915
102	69.5148
102.1	69.535
102.2	69.5552
102.3	69.5778
102.4	69.5979
102.5	69.6224
102.6	69.6456
102.7	69.6622
102.8	69.6799
102.9	69.7009
103	69.7177
103.1	69.7372
103.2	69.7611
103.3	69.7854
103.4	69.8109
103.5	69.8336
103.6	69.8516
103.7	69.8727
103.8	69.8926
103.9	69.9137
104	69.9349
104.1	69.9592
104.2	69.9825
104.3	70.0056
104.4	70.027
104.5	70.0483
104.6	70.0652
104.7	70.0837
104.8	70.1035
104.9	70.1222
105	70.1422
105.1	70.1629
105.2	70.1834
105.3	70.2067
105.4	70.225
105.5	70.2436
105.6	70.2633
105.7	70.2834
105.8	70.2999
105.9	70.3165
106	70.3408
106.1	70.3602
106.2	70.3742
106.3	70.3944
106.4	70.4168
106.5	70.4375
106.6	70.4559
106.7	70.4729
106.8	70.4894
106.9	70.5061
107	70.5285
107.1	70.5545
107.2	70.571
107.3	70.5916
107.4	70.6119
107.5	70.6283
107.6	70.6485
107.7	70.6694
107.8	70.686
107.9	70.702
108	70.7217
108.1	70.7412
108.2	70.7626
108.3	70.7815
108.4	70.8011
108.5	70.8221
108.6	70.8429
108.7	70.8642
108.8	70.8872
108.9	70.9074
109	70.9251
109.1	70.9512
109.2	70.9738
109.3	70.9948
109.4	71.017
109.5	71.0344
109.6	71.0551
109.7	71.0747
109.8	71.0961
109.9	71.11
110	71.127
110.1	71.1478
110.2	71.1659
110.3	71.1861
110.4	71.2066
110.5	71.2281
110.6	71.2492
110.7	71.2719
110.8	71.2924
110.9	71.3106
111	71.3281
111.1	71.3499
111.2	71.3699
111.3	71.3933
111.4	71.4147
111.5	71.4303
111.6	71.4479
111.7	71.4706
111.8	71.4909
111.9	71.5105
112	71.5289
112.1	71.5465
112.2	71.5632
112.3	71.5887
112.4	71.6089
112.5	71.6287
112.6	71.6479
112.7	71.6651
112.8	71.6848
112.9	71.7048
113	71.7277
113.1	71.7479
113.2	71.7662
113.3	71.7864
113.4	71.8038
113.5	71.8205
113.6	71.8409
113.7	71.8613
113.8	71.8806
113.9	71.8958
114	71.9148
114.1	71.9349
114.2	71.9526
114.3	71.972
114.4	71.9941
114.5	72.0125
114.6	72.0306
114.7	72.0504
114.8	72.0663
114.9	72.0812
115	72.1004
115.1	72.1222
115.2	72.1382
115.3	72.1544
115.4	72.1708
115.5	72.1876
115.6	72.2084
115.7	72.2258
115.8	72.2481
115.9	72.2683
116	72.2889
116.1	72.308
116.2	72.3284
116.3	72.3501
116.4	72.3681
116.5	72.3831
116.6	72.3993
116.7	72.4172
116.8	72.4332
116.9	72.4499
117	72.4712
117.1	72.4908
117.2	72.5154
117.3	72.5269
117.4	72.5443
117.5	72.5565
117.6	72.5785
117.7	72.5983
117.8	72.6163
117.9	72.6312
118	72.6507
118.1	72.6741
118.2	72.6964
118.3	72.7129
118.4	72.732
118.5	72.7548
118.6	72.7656
118.7	72.7806
118.8	72.8047
118.9	72.827
119	72.848
119.1	72.8567
119.2	72.8601
119.3	72.8601
119.4	72.8567
119.5	72.848
119.6	72.827
119.7	72.8047
119.8	72.7806
119.9	72.7656
120	72.7548
120.1	72.7273
120.2	72.4999
120.3	71.9872
120.4	70.6537
120.5	69.8878
120.6	69.0069
120.7	68.7658
120.8	68.5983
120.9	68.5906
121	68.5781
121.1	68.5727
121.2	68.5262
121.3	68.3701
121.4	68.2749
121.5	68.2533
121.6	68.0014
121.7	67.8509
121.8	67.4955
121.9	67.1675
122	66.8398
122.1	66.6745
122.2	66.4122
122.3	66.0961
122.4	65.8427
122.5	65.6783
122.6	65.2934
122.7	65.0032
122.8	64.6853
122.9	64.3793
123	64.1142
123.1	63.8013
123.2	63.5128
123.3	63.2427
123.4	62.9433
123.5	62.6539
123.6	62.3808
123.7	62.1017
123.8	61.8243
123.9	61.5639
124	61.2939
124.1	61.0232
124.2	60.7391
124.3	60.4741
124.4	60.2227
124.5	59.9544
124.6	59.721
124.7	59.4768
124.8	59.2435
124.9	58.9835
125	58.7456
125.1	58.5143
125.2	58.2859
125.3	58.0624
125.4	57.8459
125.5	57.6167
125.6	57.3814
125.7	57.1444
125.8	56.9087
125.9	56.6808
126	56.4738
126.1	56.2578
126.2	56.0447
126.3	55.8057
126.4	55.5663
126.5	55.3316
126.6	55.1138
126.7	54.9052
126.8	54.7011
126.9	54.4975
127	54.2848
127.1	54.0642
127.2	53.8479
127.3	53.6394
127.4	53.4394
127.5	53.2465
127.6	53.0538
127.7	52.8598
127.8	52.6578
127.9	52.4658
128	52.2843
128.1	52.1033
128.2	51.9153
128.3	51.7312
128.4	51.5441
128.5	51.3661
128.6	51.1903
128.7	51.0122
128.8	50.8494
128.9	50.6352
129	50.4651
129.1	50.2828
129.2	50.0734
129.3	49.8855
129.4	49.7296
129.5	49.5585
129.6	49.3871
129.7	49.2036
129.8	49.0274
129.9	48.8534
130	48.675
130.1	48.501
130.2	48.3815
130.3	48.2637
130.4	48.2189
130.5	48.1073
130.6	47.9861
130.7	47.9216
130.8	47.747
130.9	47.5611
131	47.2815
131.1	46.9266
131.2	46.708
131.3	46.5725
131.4	46.4598
131.5	46.3651
131.6	46.2882
131.7	46.2938
131.8	46.2881
131.9	46.1966
132	46.0765
132.1	45.9752
132.2	45.8788
132.3	45.7695
132.4	45.7003
132.5	45.6611
132.6	45.5332
132.7	45.4564
132.8	45.3055
132.9	45.2156
133	45.0973
133.1	45.0211
133.2	44.9535
133.3	44.8566
133.4	44.7463
133.5	44.6489
133.6	44.5454
133.7	44.4404
133.8	44.3444
133.9	44.2455
134	44.1535
134.1	44.0474
134.2	43.9483
134.3	43.8458
134.4	43.7501
134.5	43.6585
134.6	43.5602
134.7	43.418
134.8	43.2853
134.9	43.165
135	43.1145
135.1	42.9936
135.2	42.8409
135.3	42.6612
135.4	42.5216
135.5	42.3685
135.6	42.2603
135.7	42.1828
135.8	42.101
135.9	41.9882
136	41.8847
136.1	41.7441
136.2	41.5897
136.3	41.4574
136.4	41.3104
136.5	41.1974
136.6	41.0623
136.7	40.9415
136.8	40.8216
136.9	40.6855
137	40.5681
137.1	40.4589
137.2	40.3316
137.3	40.1971
137.4	40.0673
137.5	39.9446
137.6	39.8169
137.7	39.698
137.8	39.5883
137.9	39.4713
138	39.3558
138.1	39.2407
138.2	39.134
138.3	39.0277
138.4	38.9226
138.5	38.8092
138.6	38.7019
138.7	38.5977
138.8	38.4934
138.9	38.3855
139	38.2848
139.1	38.1866
139.2	38.0846
139.3	37.9878
139.4	37.8875
139.5	37.7906
139.6	37.6926
139.7	37.5935
139.8	37.4978
139.9	37.4048
140	37.3094
140.1	37.2128
140.2	37.1152
140.3	37.022
140.4	36.9344
140.5	36.8455
140.6	36.7544
140.7	36.6581
140.8	36.5552
140.9	36.4563
141	36.3643
141.1	36.2719
141.2	36.182
141.3	36.0909
141.4	35.9975
141.5	35.9058
141.6	35.8224
141.7	35.7443
141.8	35.6624
141.9	35.5773
142	35.4946
142.1	35.4091
142.2	35.3268
142.3	35.2366
142.4	35.1504
142.5	35.0635
142.6	34.9853
142.7	34.9085
142.8	34.8269
142.9	34.7449
143	34.6639
143.1	34.589
143.2	34.507
143.3	34.4282
143.4	34.3464
143.5	34.2677
143.6	34.1881
143.7	34.1055
143.8	34.0283
143.9	33.9502
144	33.8748
144.1	33.8003
144.2	33.7232
144.3	33.6436
144.4	33.5682
144.5	33.4958
144.6	33.4193
144.7	33.3454
144.8	33.275
144.9	33.2
145	33.1262
145.1	33.0527
145.2	32.9844
145.3	32.9136
145.4	32.8414
145.5	32.7747
145.6	32.7058
145.7	32.6312
145.8	32.5628
145.9	32.4893
146	32.4205
146.1	32.3524
146.2	32.2825
146.3	32.2179
146.4	32.1476
146.5	32.0781
146.6	32.0127
146.7	31.9474
146.8	31.8837
146.9	31.8214
147	31.7551
147.1	31.6883
147.2	31.6203
147.3	31.5533
147.4	31.4914
147.5	31.4388
147.6	31.3843
147.7	31.3217
147.8	31.2578
147.9	31.1973
148	31.1338
148.1	31.0822
148.2	31.0199
148.3	30.9504
148.4	30.8828
148.5	30.8255
148.6	30.7604
148.7	30.6801
148.8	30.6041
148.9	30.5357
149	30.4979
149.1	30.4344
149.2	30.3807
149.3	30.3438
149.4	30.3049
149.5	30.2564
149.6	30.2013
149.7	30.1677
149.8	30.0998
149.9	30.0414
150	29.9906
150.1	29.936
150.2	29.8863
150.3	29.8513
150.4	29.8182
150.5	29.7813
150.6	29.7346
150.7	29.6799
150.8	29.6145
150.9	29.546
151	29.4728
151.1	29.4001
151.2	29.3287
151.3	29.2557
151.4	29.1899
151.5	29.1359
151.6	29.0848
151.7	29.0322
151.8	28.9844
151.9	28.9349
152	28.8948
152.1	28.8439
152.2	28.7997
152.3	28.7619
152.4	28.7305
152.5	28.6908
152.6	28.635
152.7	28.5722
152.8	28.51
152.9	28.4545
153	28.4006
153.1	28.3369
153.2	28.2776
153.3	28.2164
153.4	28.1706
153.5	28.1162
153.6	28.0868
153.7	28.0375
153.8	27.9897
153.9	27.9415
154	27.8929
154.1	27.831
154.2	27.7746
154.3	27.7288
154.4	27.6862
154.5	27.6448
154.6	27.5972
154.7	27.5645
154.8	27.5231
154.9	27.4796
155	27.4374
155.1	27.3888
155.2	27.3458
155.3	27.3021
155.4	27.2549
155.5	27.2056
155.6	27.1571
155.7	27.1172
155.8	27.0803
155.9	27.0292
156	26.9708
156.1	26.9227
156.2	26.8853
156.3	26.86
156.4	26.8263
156.5	26.8062
156.6	26.7849
156.7	26.7465
156.8	26.7101
156.9	26.6809
157	26.6463
157.1	26.5983
157.2	26.5589
157.3	26.5225
157.4	26.483
157.5	26.4371
157.6	26.3924
157.7	26.3519
157.8	26.3167
157.9	26.2755
158	26.2359
158.1	26.1891
158.2	26.1354
158.3	26.083
158.4	26.0324
158.5	25.9883
158.6	25.9461
158.7	25.9019
158.8	25.8678
158.9	25.8358
159	25.7971
159.1	25.7568
159.2	25.7177
159.3	25.677
159.4	25.6434
159.5	25.6214
159.6	25.5974
159.7	25.5738
159.8	25.5501
159.9	25.5338
160	25.5083
160.1	25.4807
160.2	25.4474
160.3	25.4191
160.4	25.3864
[truncated: 12,876 more rows]
