# Supplementary material for: Molecular basis for receptor recognition and broad host tropism for merbecovirus MjHKU4r-CoV-1
Source: EMBO Rep. 2024 Jun 14;25(7):17. doi: 10.1038/s44319-024-00169-8 (PMC11239678; doi:10.1038/s44319-024-00169-8)
Supplement: Supplementary file 3 — Source data Fig. 2 [file 44319_2024_169_MOESM3_ESM.zip › 2E.xlsx]

## Sheet: hCD26-T288A
Time (s)	Response units (RU)			Concentration (µM)	Response units (RU)	Response units (RU)
-39.6	0.629379			0	-79.8604
-39.5	0.0951			0.020202	-46.2785
-39.4	0.384488			0.040404	-16.2801
-39.3	0.0617			0.0606061	10.6792
-39.2	0.3082			0.0808081	35.039
-39.1	-0.166792			0.10101	57.1579
-39	-0.2232			0.121212	77.3317
-38.9	-0.0955999			0.141414	95.8061
-38.8	-0.0379			0.161616	112.787
-38.7	0.0083			0.181818	128.449
-38.6	0.0182997			0.20202	142.939
-38.5	0.1259			0.222222	156.385
-38.4	0.0266049			0.242424	168.895
-38.3	-0.0279			0.262626	180.564
-38.2	-0.0201			0.282828	191.473
-38.1	-0.0303996			0.30303	201.696
-38	0.0778			0.323232	211.294
-37.9	0.2612			0.343434	220.323
-37.8	0.3297			0.363636	228.832
-37.7	0.3334			0.383838	236.865
-37.6	-0.141099			0.40404	244.461
-37.5	-0.1059			0.424242	251.654
-37.4	-0.0684994			0.444444	258.476
-37.3	-0.1177			0.464646	264.954
-37.2	-0.1831			0.484848	271.115
-37.1	-0.138802			0.505051	276.98
-37	-0.1623			0.525253	282.571
-36.9	-0.217599			0.545455	287.907
-36.8	-0.2646			0.565657	293.004
-36.7	-0.2793			0.585859	297.878
-36.6	-0.252201			0.606061	302.543
-36.5	-0.2579			0.626263	307.013
-36.4	-0.254001			0.646465	311.3
-36.3	-0.2393			0.666667	315.414
-36.2	-0.22			0.686869	319.366
-36.1	-0.162802			0.707071	323.165
-36	-0.1211			0.727273	326.82
-35.9	-0.0565023			0.747475	330.34
-35.8	-0.0064			0.767677	333.73
-35.7	0.0418			0.787879	336.999
-35.6	0.0906987			0.808081	340.153
-35.5	0.1377			0.828283	343.197
-35.4	0.166699			0.848485	346.138
-35.3	0.1905			0.868687	348.981
-35.2	0.2106			0.888889	351.729
-35.1	0.176801			0.909091	354.389
-35	0.1642			0.929293	356.964
-34.9	0.133201			0.949495	359.458
-34.8	0.1072			0.969697	361.876
-34.7	0.0818			0.989899	364.219
-34.6	0.0915996			1.0101	366.493
-34.5	0.0647			1.0303	368.699
-34.4	0.0680004			1.05051	370.841
-34.3	0.0444			1.07071	372.921
-34.2	0.0367			1.09091	374.943
-34.1	0.0429997			1.11111	376.909
-34	0.0368			1.13131	378.82
-33.9	0.0353001			1.15152	380.68
-33.8	0.0236			1.17172	382.49
-33.7	0.025			1.19192	384.252
-33.6	0.0229			1.21212	385.968
-33.5	0.0033			1.23232	387.64
-33.4	-0.00329972			1.25253	389.269
-33.3	0.0036			1.27273	390.858
-33.2	0.0133			1.29293	392.407
-33.1	0.0124			1.31313	393.918
-33	0.0107			1.33333	395.393
-32.9	0.00480004			1.35354	396.833
-32.8	0.0047			1.37374	398.238
-32.7	0.0088			1.39394	399.611
-32.6	0.00880004			1.41414	400.953
-32.5	0.0135			1.43434	402.263
-32.4	0.00850006			1.45455	403.544
-32.3	0.00720001			1.47475	404.797
-32.2	0.000399999			1.49495	406.022
-32.1	-0.000600003			1.51515	407.22
-32	-0.0045			1.53535	408.392
-31.9	-0.00549996			1.55556	409.54
-31.8	-0.00899996			1.57576	410.663
-31.7	-0.00890003			1.59596	411.762
-31.6	-0.0111			1.61616	412.839
-31.5	-0.013			1.63636	413.894
-31.4	-0.0103001			1.65657	414.928
-31.3	-0.00830005			1.67677	415.941
-31.2	-0.0065			1.69697	416.933
-31.1	-0.007			1.71717	417.907
-31	-0.00309999			1.73737	418.861
-30.9	-0.0027			1.75758	419.797
-30.8	0.00139992			1.77778	420.715
-30.7	0.00239994			1.79798	421.615
-30.6	0.00339994			1.81818	422.499
-30.5	0.002			1.83838	423.366
-30.4	-0.000799983			1.85859	424.218
-30.3	0.00539998			1.87879	425.054
-30.2	0.00350005			1.89899	425.875
-30.1	0.00589996			1.91919	426.681
-30	0.00900001			1.93939	427.472
-29.9	0.00799994			1.9596	428.25
-29.8	0.00819992			1.9798	429.015
-29.7	0.00949994			2	429.766
-29.6	0.00790001
-29.5	0.0115			0.125		81.4584
-29.4	0.0128			0.25		172.264
-29.3	0.0123			0.5		275.585
-29.2	0.0114			1		366.714
-29.1	0.00900002			2		428.932
-29	0.0156
-28.9	0.0144
-28.8	0.0128
-28.7	0.014
-28.6	0.0136
-28.5	0.0115
-28.4	0.0112
-28.3	0.0142999
-28.2	0.0155999
-28.1	0.0215999
-28	0.0206
-27.9	0.0238999
-27.8	0.0256999
-27.7	0.0273999
-27.6	0.0261
-27.5	0.0275
-27.4	0.024
-27.3	0.0214
-27.2	0.0167
-27.1	0.0141
-27	0.0128
-26.9	0.0149999
-26.8	0.0164
-26.7	0.0187
-26.6	0.0188999
-26.5	0.0135
-26.4	0.0138
-26.3	0.0187
-26.2	0.0192
-26.1	0.0229999
-26	0.0249
-25.9	0.0266
-25.8	0.0281
-25.7	0.0312
-25.6	0.0333
-25.5	0.0358
-25.4	0.0357
-25.3	0.0318001
-25.2	0.0266001
-25.1	0.0225
-25	0.0219
-24.9	0.0208
-24.8	0.0207
-24.7	0.0179
-24.6	0.0139001
-24.5	0.0147
-24.4	0.0158
-24.3	0.0169
-24.2	0.0143
-24.1	0.0160999
-24	0.0149
-23.9	0.0146
-23.8	0.0178999
-23.7	0.0157
-23.6	0.0143
-23.5	0.014
-23.4	0.013
-23.3	0.0115
-23.2	0.00790005
-23.1	0.0109999
-23	0.0138
-22.9	0.0121
-22.8	0.0150999
-22.7	0.0186999
-22.6	0.0142001
-22.5	0.0128
-22.4	0.0125
-22.3	0.0178999
-22.2	0.0157
-22.1	0.014
-22	0.0123
-21.9	0.0141
-21.8	0.0211999
-21.7	0.0252999
-21.6	0.0287999
-21.5	0.029
-21.4	0.0317
-21.3	0.0321
-21.2	0.0316
-21.1	0.0285
-21	0.0247
-20.9	0.00980009
-20.8	0.00140017
-20.7	0.0111
-20.6	0.00999996
-20.5	0.0038
-20.4	0.00280006
-20.3	0.00559997
-20.2	0.00599994
-20.1	-0.000799924
-20	0.0032
-19.9	0.00449995
-19.8	0.00140006
-19.7	-0.000900019
-19.6	0.00519995
-19.5	0.0057
-19.4	0.00309995
-19.3	0.00569999
-19.2	0.0121
-19.1	0.016
-19	0.0188
-18.9	0.0255
-18.8	0.0277001
-18.7	0.0368999
-18.6	0.0356
-18.5	0.0257
-18.4	0.015
-18.3	0.00270005
-18.2	-0.00149998
-18.1	-0.00689989
-18	-0.0122
-17.9	-0.00909988
-17.8	-0.00290001
-17.7	0.00199991
-17.6	0.000400017
-17.5	0.0093
-17.4	0.0108
-17.3	0.00699986
-17.2	-0.00649997
-17.1	-0.0181
-17	-0.0257
-16.9	-0.0281
-16.8	-0.0318
-16.7	-0.0212001
-16.6	-0.0102001
-16.5	-0.0205
-16.4	-0.0267001
-16.3	-0.0286001
-16.2	-0.0404999
-16.1	-0.0427998
-16	-0.0544
-15.9	-0.0636998
-15.8	-0.0655
-15.7	-0.0685
-15.6	-0.0743
-15.5	-0.0778
-15.4	-0.0548001
-15.3	-0.0480001
-15.2	-0.0529
-15.1	-0.0475002
-15	-0.051
-14.9	-0.0454999
-14.8	-0.0496999
-14.7	-0.0526999
-14.6	-0.0551999
-14.5	-0.0529
-14.4	-0.0453001
-14.3	-0.0379002
-14.2	-0.0274002
-14.1	-0.0171002
-14	-0.0142
-13.9	-0.00170014
-13.8	0.00659985
-13.7	0.00689991
-13.6	0.00989995
-13.5	0.0064
-13.4	-0.00209994
-13.3	-0.00209998
-13.2	-0.00259996
-13.1	-0.00419992
-13	-0.0042
-12.9	-0.0118
-12.8	-0.00170022
-12.7	-0.0102001
-12.6	-0.00350023
-12.5	-0.0168
-12.4	-0.0257999
-12.3	-0.0344999
-12.2	-0.0399999
-12.1	-0.0379001
-12	-0.0409
-11.9	-0.0378
-11.8	-0.0415
-11.7	-0.0418
-11.6	-0.0353
-11.5	-0.0311
-11.4	-0.0293001
-11.3	-0.0288001
-11.2	-0.0227001
-11.1	-0.0226001
-11	-0.0107
-10.9	-0.00270011
-10.8	-0.000700126
-10.7	0.00209987
-10.6	0.0027
-10.5	0.0017
-10.4	0.00669987
-10.3	0.00509998
-10.2	0.00229997
-10.1	0.00439989
-10	0.0037
-9.9	0.00569988
-9.8	0.00999991
-9.7	0.00789997
-9.6	0.0144999
-9.5	0.0201
-9.4	0.0169002
-9.3	0.000100383
-9.2	0.00350006
-9.1	0.0118
-9	0.0055
-8.9	0.00710004
-8.8	0.00229993
-8.7	-0.00599982
-8.6	-0.00939992
-8.5	-0.0099
-8.4	-0.0109
-8.3	-0.0113
-8.2	-0.00890002
-8.1	-0.00889999
-8	-0.007
-7.9	-0.00490005
-7.8	-0.00659997
-7.7	-0.0018
-7.6	-0.00319995
-7.5	-0.0053
-7.4	-0.0038001
-7.3	-0.0046
-7.2	-0.0079
-7.1	-0.0102999
-7	-0.0082
-6.9	-0.00890001
-6.8	-0.0105
-6.7	-0.0072
-6.6	-0.00639995
-6.5	-0.0056
-6.4	-0.00310009
-6.3	-0.0059
-6.2	-0.0103
-6.1	-0.00919997
-6	-0.0086
-5.9	-0.0105
-5.8	-0.0075
-5.7	-0.0067
-5.6	-0.00620001
-5.5	-0.0042
-5.4	-0.00110004
-5.3	-0.0048
-5.2	-0.0037
-5.1	-0.00339998
-5	-0.0035
-4.9	-0.00320004
-4.8	-0.0022
-4.7	-0.0018
-4.6	0.000299897
-4.5	-0.0003
-4.4	0.00150003
-4.3	0.0025
-4.2	0.0052
-4.1	0.00529992
-4	0.0065
-3.9	0.00470009
-3.8	0.0103
-3.7	0.0106
-3.6	0.0125001
-3.5	0.0169
-3.4	0.0216999
-3.3	0.0247
-3.2	0.0187
-3.1	0.0216
-3	0.0136
-2.9	0.0157999
-2.8	0.0147
-2.7	0.0165
-2.6	0.0164
-2.5	0.0172
-2.4	0.0163999
-2.3	0.0183
-2.2	0.0226
-2.1	0.0252999
-2	0.0227
-1.9	0.0221
-1.8	0.0219
-1.7	0.0252
-1.6	0.0272
-1.5	0.0253
-1.4	0.0246
-1.3	0.0246
-1.2	0.0215
-1.1	0.0192001
-1	0.0145
-0.900002	0.00930055
-0.799999	-0.000500001
-0.700001	-0.000500001
-0.600002	-0.000500001
-0.5	0.00930055
-0.400002	0.0145
-0.299999	0.0192001
-0.200001	0.0215
-0.100002	0.0246
0	0.0246
0.0999985	0.0246
0.200001	0.37155
0.299999	2.178
0.399998	4.9689
0.5	6.3976
0.599998	6.6765
0.700001	6.69261
0.799999	6.7249
0.899998	6.7559
1	6.793
1.1	6.8014
1.2	6.8631
1.3	6.8732
1.4	6.8759
1.5	7.2313
1.6	7.79789
1.7	8.3897
1.8	8.7006
1.9	9.16109
2	9.8793
2.1	10.3263
2.2	10.8403
2.3	11.3999
2.4	11.9818
2.5	12.5446
2.6	13.0402
2.7	13.5243
2.8	13.9329
2.9	14.5061
3	15.0105
3.1	15.5063
3.2	15.976
3.3	16.4178
3.4	16.8983
3.5	17.3667
3.6	17.8424
3.7	18.2878
3.8	18.7182
3.9	19.1727
4	19.5937
4.1	20.0214
4.2	20.4425
4.3	20.8457
4.4	21.2227
4.5	21.615
4.6	22.0176
4.7	22.4062
4.8	22.7605
4.9	23.1213
5	23.4827
5.1	23.8423
5.2	24.1982
5.3	24.5485
5.4	24.8983
5.5	25.2482
5.6	25.57
5.7	25.9016
5.8	26.2267
5.9	26.5337
6	26.843
6.1	27.1412
6.2	27.4332
6.3	27.7314
6.4	28.0343
6.5	28.3153
6.6	28.5958
6.7	28.8776
6.8	29.1461
6.9	29.4107
7	29.6768
7.1	29.9329
7.2	30.1941
7.3	30.4539
7.4	30.6988
7.5	30.9346
7.6	31.1726
7.7	31.4087
7.8	31.6354
7.9	31.8658
8	32.1052
8.1	32.3379
8.2	32.5516
8.3	32.7721
8.4	32.9835
8.5	33.1972
8.6	33.4067
8.7	33.6167
8.8	33.8273
8.9	34.0328
9	34.2372
9.1	34.4325
9.2	34.6284
9.3	34.8335
9.4	35.0315
9.5	35.2256
9.6	35.4125
9.7	35.5989
9.8	35.7893
9.9	35.976
10	36.1611
10.1	36.3332
10.2	36.5005
10.3	36.6737
10.4	36.8425
10.5	36.9897
10.6	37.1395
10.7	37.2917
10.8	37.4451
10.9	37.5983
11	37.7443
11.1	37.8947
11.2	38.0453
11.3	38.1954
11.4	38.35
11.5	38.4956
11.6	38.6326
11.7	38.7713
11.8	38.9082
11.9	39.0426
12	39.1742
12.1	39.3099
12.2	39.4478
12.3	39.5746
12.4	39.7048
12.5	39.8324
12.6	39.958
12.7	40.088
12.8	40.2191
12.9	40.3472
13	40.4716
13.1	40.5896
13.2	40.7137
13.3	40.8292
13.4	40.9449
13.5	41.0579
13.6	41.1744
13.7	41.2909
13.8	41.404
13.9	41.5158
14	41.6242
14.1	41.7324
14.2	41.8365
14.3	41.9437
14.4	42.0475
14.5	42.1575
14.6	42.2642
14.7	42.3672
14.8	42.4706
14.9	42.5733
15	42.6714
15.1	42.7646
15.2	42.8563
15.3	42.9522
15.4	43.0433
15.5	43.1379
15.6	43.2287
15.7	43.3163
15.8	43.4014
15.9	43.4885
16	43.5756
16.1	43.6554
16.2	43.7415
16.3	43.8288
16.4	43.9186
16.5	44.0082
16.6	44.0991
16.7	44.1871
16.8	44.2723
16.9	44.3571
17	44.443
17.1	44.5309
17.2	44.6186
17.3	44.6986
17.4	44.7792
17.5	44.8576
17.6	44.9375
17.7	45.0185
17.8	45.098
17.9	45.1767
18	45.256
18.1	45.332
18.2	45.408
18.3	45.4793
18.4	45.5542
18.5	45.6276
18.6	45.7059
18.7	45.7801
18.8	45.852
18.9	45.9238
19	45.9952
19.1	46.0675
19.2	46.1437
19.3	46.2146
19.4	46.2894
19.5	46.3626
19.6	46.4237
19.7	46.4931
19.8	46.561
19.9	46.6298
20	46.6943
20.1	46.7597
20.2	46.826
20.3	46.8924
20.4	46.9559
20.5	47.0185
20.6	47.082
20.7	47.1438
20.8	47.2073
20.9	47.2707
21	47.3329
21.1	47.3992
21.2	47.4627
21.3	47.5305
21.4	47.5924
21.5	47.6505
21.6	47.7062
21.7	47.7638
21.8	47.8218
21.9	47.8791
22	47.9383
22.1	47.9982
22.2	48.0602
22.3	48.1183
22.4	48.176
22.5	48.2294
22.6	48.2902
22.7	48.3436
22.8	48.4003
22.9	48.4558
23	48.5107
23.1	48.5668
23.2	48.625
23.3	48.6783
23.4	48.7336
23.5	48.7858
23.6	48.8411
23.7	48.8949
23.8	48.9494
23.9	49.0054
24	49.0595
24.1	49.1078
24.2	49.1572
24.3	49.2113
24.4	49.2651
24.5	49.3165
24.6	49.3677
24.7	49.4168
24.8	49.4659
24.9	49.5148
25	49.5658
25.1	49.6167
25.2	49.6663
25.3	49.7173
25.4	49.768
25.5	49.8156
25.6	49.8663
25.7	49.9194
25.8	49.9656
25.9	50.0173
26	50.0666
26.1	50.1178
26.2	50.1663
26.3	50.2113
26.4	50.2583
26.5	50.3132
26.6	50.3584
26.7	50.4061
26.8	50.4563
26.9	50.5023
27	50.5498
27.1	50.5976
27.2	50.6477
27.3	50.6967
27.4	50.7414
27.5	50.7868
27.6	50.8314
27.7	50.8773
27.8	50.9276
27.9	50.9768
28	51.0218
28.1	51.0636
28.2	51.1095
28.3	51.155
28.4	51.2021
28.5	51.2465
28.6	51.2899
28.7	51.3276
28.8	51.373
28.9	51.4146
29	51.4595
29.1	51.5057
29.2	51.5502
29.3	51.5929
29.4	51.6406
29.5	51.6852
29.6	51.7264
29.7	51.7685
29.8	51.8151
29.9	51.8592
30	51.8992
30.1	51.9381
30.2	51.9802
30.3	52.0213
30.4	52.0649
30.5	52.1084
30.6	52.1501
30.7	52.1935
30.8	52.2406
30.9	52.2816
31	52.3238
31.1	52.3675
31.2	52.4078
31.3	52.4494
31.4	52.4876
31.5	52.5251
31.6	52.5647
31.7	52.6052
31.8	52.6475
31.9	52.6925
32	52.7335
32.1	52.7754
32.2	52.8209
32.3	52.8673
32.4	52.9096
32.5	52.9483
32.6	52.9823
32.7	53.0213
32.8	53.0609
32.9	53.0968
33	53.1376
33.1	53.1795
33.2	53.2173
33.3	53.2578
33.4	53.3
33.5	53.3415
33.6	53.3854
33.7	53.4266
33.8	53.4654
33.9	53.5046
34	53.5429
34.1	53.5839
34.2	53.6248
34.3	53.6673
34.4	53.7076
34.5	53.744
34.6	53.7819
34.7	53.8213
34.8	53.8646
34.9	53.9024
35	53.9399
35.1	53.9789
35.2	54.0219
35.3	54.0604
35.4	54.1011
35.5	54.1427
35.6	54.1836
35.7	54.2272
35.8	54.2637
35.9	54.3055
36	54.3457
36.1	54.3846
36.2	54.4234
36.3	54.4658
36.4	54.5046
36.5	54.5449
36.6	54.5818
36.7	54.6204
36.8	54.663
36.9	54.6962
37	54.7358
37.1	54.7744
37.2	54.8088
37.3	54.8511
37.4	54.89
37.5	54.9273
37.6	54.9689
37.7	55.0104
37.8	55.0477
37.9	55.0865
38	55.1245
38.1	55.1575
38.2	55.1967
38.3	55.2316
38.4	55.2716
38.5	55.3134
38.6	55.3457
38.7	55.379
38.8	55.4164
38.9	55.4561
39	55.4977
39.1	55.5375
39.2	55.5766
39.3	55.6159
39.4	55.6519
39.5	55.6893
39.6	55.7298
39.7	55.7679
39.8	55.8047
39.9	55.841
40	55.8751
40.1	55.9073
40.2	55.943
40.3	55.9804
40.4	56.0114
40.5	56.0407
40.6	56.0807
40.7	56.1172
40.8	56.1541
40.9	56.1933
41	56.2352
41.1	56.2756
41.2	56.3106
41.3	56.3452
41.4	56.3833
41.5	56.4206
41.6	56.4522
41.7	56.4874
41.8	56.5241
41.9	56.5593
42	56.5887
42.1	56.6291
42.2	56.6664
42.3	56.7057
42.4	56.743
42.5	56.7793
42.6	56.8044
42.7	56.8397
42.8	56.8786
42.9	56.9107
43	56.9506
43.1	56.9864
43.2	57.0232
43.3	57.0607
43.4	57.097
43.5	57.1315
43.6	57.1683
43.7	57.2058
43.8	57.2423
43.9	57.283
44	57.317
44.1	57.3507
44.2	57.3871
44.3	57.4202
44.4	57.4576
44.5	57.4877
44.6	57.5181
44.7	57.5551
44.8	57.5922
44.9	57.6314
45	57.6669
45.1	57.7012
45.2	57.7373
45.3	57.7784
45.4	57.8157
45.5	57.8566
45.6	57.8914
45.7	57.9243
45.8	57.959
45.9	57.9969
46	58.0305
46.1	58.0649
46.2	58.1024
46.3	58.1357
46.4	58.1756
46.5	58.2155
46.6	58.2546
46.7	58.285
46.8	58.3176
46.9	58.3534
47	58.3891
47.1	58.4217
47.2	58.4588
47.3	58.4951
47.4	58.5295
47.5	58.5674
47.6	58.6022
47.7	58.6386
47.8	58.6751
47.9	58.7115
48	58.7484
48.1	58.7887
48.2	58.8276
48.3	58.8623
48.4	58.8962
48.5	58.9298
48.6	58.9662
48.7	59.0091
48.8	59.0455
48.9	59.0769
49	59.1097
49.1	59.1434
49.2	59.1797
49.3	59.2142
49.4	59.2487
49.5	59.288
49.6	59.3235
49.7	59.3548
49.8	59.3888
49.9	59.4238
50	59.456
50.1	59.4924
50.2	59.5268
50.3	59.5637
50.4	59.5978
50.5	59.6317
50.6	59.6656
50.7	59.702
50.8	59.7369
50.9	59.7726
51	59.8068
51.1	59.8431
51.2	59.882
51.3	59.92
51.4	59.9526
51.5	59.9882
51.6	60.023
51.7	60.0583
51.8	60.0935
51.9	60.1316
52	60.1631
52.1	60.1974
52.2	60.2315
52.3	60.2652
52.4	60.301
52.5	60.3351
52.6	60.3688
52.7	60.4022
52.8	60.4349
52.9	60.4726
53	60.5085
53.1	60.5418
53.2	60.5807
53.3	60.6171
53.4	60.6531
53.5	60.6865
53.6	60.7175
53.7	60.7545
53.8	60.7846
53.9	60.8175
54	60.8519
54.1	60.8887
54.2	60.9184
54.3	60.9436
54.4	60.9779
54.5	61.0116
54.6	61.0434
54.7	61.0771
54.8	61.1089
54.9	61.143
55	61.1795
55.1	61.215
55.2	61.254
55.3	61.2871
55.4	61.3182
55.5	61.3529
55.6	61.3872
55.7	61.424
55.8	61.4617
55.9	61.4964
56	61.5258
56.1	61.5578
56.2	61.586
56.3	61.619
56.4	61.6505
56.5	61.6865
56.6	61.7176
56.7	61.7527
56.8	61.7857
56.9	61.8181
57	61.8485
57.1	61.8861
57.2	61.9236
57.3	61.9588
57.4	61.9951
57.5	62.0293
57.6	62.0617
57.7	62.0955
57.8	62.1324
57.9	62.1651
58	62.1982
58.1	62.2352
58.2	62.2701
58.3	62.3036
58.4	62.3346
58.5	62.3698
58.6	62.4033
58.7	62.4368
58.8	62.4753
58.9	62.517
59	62.5514
59.1	62.5848
59.2	62.6193
59.3	62.6527
59.4	62.6828
59.5	62.7191
59.6	62.7589
59.7	62.7964
59.8	62.8271
59.9	62.8644
60	62.9003
60.1	62.932
60.2	62.9665
60.3	63.0063
60.4	63.0414
60.5	63.0756
60.6	63.113
60.7	63.1468
60.8	63.1801
60.9	63.212
61	63.2454
61.1	63.2812
61.2	63.3171
61.3	63.3525
61.4	63.3836
61.5	63.4179
61.6	63.4528
61.7	63.4838
61.8	63.5169
61.9	63.5522
62	63.5887
62.1	63.6301
62.2	63.6653
62.3	63.7038
62.4	63.7403
62.5	63.7741
62.6	63.8085
62.7	63.8448
62.8	63.8767
62.9	63.9144
63	63.9531
63.1	63.9927
63.2	64.0272
63.3	64.0605
63.4	64.0947
63.5	64.1288
63.6	64.1643
63.7	64.1994
63.8	64.2332
63.9	64.2667
64	64.302
64.1	64.3351
64.2	64.3668
64.3	64.4002
64.4	64.4348
64.5	64.4747
64.6	64.5089
64.7	64.5413
64.8	64.5732
64.9	64.6058
65	64.6348
65.1	64.669
65.2	64.7073
65.3	64.7443
65.4	64.7816
65.5	64.8123
65.6	64.8437
65.7	64.8759
65.8	64.9088
65.9	64.9394
66	64.9749
66.1	65.0062
66.2	65.0394
66.3	65.0731
66.4	65.1088
66.5	65.1495
66.6	65.1851
66.7	65.2184
66.8	65.2606
66.9	65.2953
67	65.3319
67.1	65.3696
67.2	65.4074
67.3	65.4442
67.4	65.4778
67.5	65.514
67.6	65.5496
67.7	65.5801
67.8	65.6137
67.9	65.6501
68	65.6817
68.1	65.7103
68.2	65.74
68.3	65.7747
68.4	65.8085
68.5	65.8404
68.6	65.8744
68.7	65.9069
68.8	65.9416
68.9	65.974
69	66.0092
69.1	66.042
69.2	66.0737
69.3	66.1043
69.4	66.138
69.5	66.1748
69.6	66.2091
69.7	66.2437
69.8	66.2769
69.9	66.3107
70	66.3456
70.1	66.3777
70.2	66.4115
70.3	66.4446
70.4	66.4773
70.5	66.5097
70.6	66.5405
70.7	66.5759
70.8	66.6136
70.9	66.6517
71	66.6872
71.1	66.7242
71.2	66.7585
71.3	66.7926
71.4	66.8284
71.5	66.8567
71.6	66.8947
71.7	66.9241
71.8	66.9547
71.9	66.9884
72	67.0246
72.1	67.0578
72.2	67.0941
72.3	67.131
72.4	67.1679
72.5	67.1996
72.6	67.2319
72.7	67.2664
72.8	67.2974
72.9	67.3276
73	67.3563
73.1	67.3922
73.2	67.4273
73.3	67.4594
73.4	67.4941
73.5	67.529
73.6	67.5629
73.7	67.5943
73.8	67.6332
73.9	67.6695
74	67.7006
74.1	67.7367
74.2	67.7745
74.3	67.8072
74.4	67.8438
74.5	67.8804
74.6	67.9165
74.7	67.9515
74.8	67.9838
74.9	68.0185
75	68.0547
75.1	68.0911
75.2	68.1289
75.3	68.1631
75.4	68.1993
75.5	68.2358
75.6	68.2691
75.7	68.3028
75.8	68.3342
75.9	68.3695
76	68.4055
76.1	68.4372
76.2	68.4751
76.3	68.5085
76.4	68.5437
76.5	68.5826
76.6	68.6164
76.7	68.651
76.8	68.6828
76.9	68.7134
77	68.7464
77.1	68.7816
77.2	68.8177
77.3	68.8528
77.4	68.8845
77.5	68.9221
77.6	68.9551
77.7	68.9895
77.8	69.0278
77.9	69.0649
78	69.1005
78.1	69.1357
78.2	69.1703
78.3	69.205
78.4	69.2391
78.5	69.273
78.6	69.3056
78.7	69.3369
78.8	69.3714
78.9	69.4088
79	69.4362
79.1	69.475
79.2	69.5068
79.3	69.5437
79.4	69.5736
79.5	69.6082
79.6	69.6431
79.7	69.6806
79.8	69.7166
79.9	69.7474
80	69.781
80.1	69.814
80.2	69.8498
80.3	69.8857
80.4	69.9182
80.5	69.949
80.6	69.9803
80.7	70.0149
80.8	70.0517
80.9	70.0853
81	70.1179
81.1	70.1539
81.2	70.1858
81.3	70.2188
81.4	70.2543
81.5	70.2869
81.6	70.3168
81.7	70.3472
81.8	70.3808
81.9	70.4161
82	70.4516
82.1	70.4822
82.2	70.5192
82.3	70.5529
82.4	70.5865
82.5	70.6189
82.6	70.651
82.7	70.6869
82.8	70.7209
82.9	70.7596
83	70.7975
83.1	70.8298
83.2	70.8595
83.3	70.8899
83.4	70.9275
83.5	70.9636
83.6	70.9947
83.7	71.033
83.8	71.0661
83.9	71.1028
84	71.1367
84.1	71.1729
84.2	71.2071
84.3	71.2425
84.4	71.2755
84.5	71.3078
84.6	71.3427
84.7	71.3763
84.8	71.4102
84.9	71.4454
85	71.477
85.1	71.5136
85.2	71.5455
85.3	71.5834
85.4	71.617
85.5	71.6522
85.6	71.6798
85.7	71.7144
85.8	71.7504
85.9	71.786
86	71.8229
86.1	71.859
86.2	71.8993
86.3	71.9326
86.4	71.9645
86.5	71.9996
86.6	72.0302
86.7	72.0653
86.8	72.0975
86.9	72.1304
87	72.1641
87.1	72.1943
87.2	72.2323
87.3	72.2681
87.4	72.2991
87.5	72.3282
87.6	72.364
87.7	72.3969
87.8	72.4334
87.9	72.4659
88	72.496
88.1	72.5253
88.2	72.5583
88.3	72.591
88.4	72.6272
88.5	72.6639
88.6	72.6992
88.7	72.7332
88.8	72.7633
88.9	72.7947
89	72.8274
89.1	72.8589
89.2	72.893
89.3	72.9282
89.4	72.9657
89.5	72.9982
89.6	73.0361
89.7	73.0747
89.8	73.1113
89.9	73.1474
90	73.1851
90.1	73.2177
90.2	73.2497
90.3	73.2858
90.4	73.3218
90.5	73.3557
90.6	73.3893
90.7	73.4216
90.8	73.456
90.9	73.4896
91	73.5213
91.1	73.5534
91.2	73.5843
91.3	73.6165
91.4	73.6455
91.5	73.6782
91.6	73.7153
91.7	73.753
91.8	73.785
91.9	73.8147
92	73.8498
92.1	73.8843
92.2	73.9186
92.3	73.9473
92.4	73.9815
92.5	74.0178
92.6	74.0534
92.7	74.0876
92.8	74.1205
92.9	74.1544
93	74.1864
93.1	74.2222
93.2	74.2608
93.3	74.294
93.4	74.3311
93.5	74.3663
93.6	74.4026
93.7	74.4377
93.8	74.4745
93.9	74.5064
94	74.5411
94.1	74.5759
94.2	74.6119
94.3	74.6457
94.4	74.6778
94.5	74.7097
94.6	74.7403
94.7	74.7684
94.8	74.8012
94.9	74.8389
95	74.8784
95.1	74.9101
95.2	74.944
95.3	74.9787
95.4	75.0089
95.5	75.0398
95.6	75.0782
95.7	75.1165
95.8	75.15
95.9	75.1821
96	75.2142
96.1	75.2486
96.2	75.2861
96.3	75.3192
96.4	75.3503
96.5	75.382
96.6	75.4135
96.7	75.4452
96.8	75.4785
96.9	75.5091
97	75.5414
97.1	75.5717
97.2	75.6041
97.3	75.6348
97.4	75.6749
97.5	75.7125
97.6	75.7476
97.7	75.7841
97.8	75.8148
97.9	75.848
98	75.8847
98.1	75.918
98.2	75.9517
98.3	75.9872
98.4	76.0282
98.5	76.0596
98.6	76.0914
98.7	76.1261
98.8	76.1606
98.9	76.1983
99	76.2346
99.1	76.2689
99.2	76.3012
99.3	76.3321
99.4	76.3656
99.5	76.3938
99.6	76.4283
99.7	76.4604
99.8	76.4897
99.9	76.523
100	76.556
100.1	76.587
100.2	76.6202
100.3	76.6543
100.4	76.6906
100.5	76.7279
100.6	76.7639
100.7	76.7984
100.8	76.8313
100.9	76.863
101	76.8917
101.1	76.9233
101.2	76.9576
101.3	76.991
101.4	77.0252
101.5	77.0636
101.6	77.0984
101.7	77.1286
101.8	77.1579
101.9	77.1915
102	77.2272
102.1	77.2597
102.2	77.2913
102.3	77.3205
102.4	77.3555
102.5	77.3904
102.6	77.4259
102.7	77.4556
102.8	77.4867
102.9	77.5212
103	77.5538
103.1	77.5825
103.2	77.6182
103.3	77.6561
103.4	77.6928
103.5	77.7244
103.6	77.7559
103.7	77.7867
103.8	77.8145
103.9	77.8501
104	77.886
104.1	77.9224
104.2	77.959
104.3	77.9893
104.4	78.0212
104.5	78.0512
104.6	78.0871
104.7	78.1176
104.8	78.1481
104.9	78.1795
105	78.2085
105.1	78.2372
105.2	78.272
105.3	78.3067
105.4	78.3399
105.5	78.3731
105.6	78.4066
105.7	78.4378
105.8	78.4721
105.9	78.5031
106	78.5354
106.1	78.5702
106.2	78.6043
106.3	78.6353
106.4	78.665
106.5	78.6946
106.6	78.7253
106.7	78.7561
106.8	78.7903
106.9	78.8249
107	78.8593
107.1	78.8938
107.2	78.9235
107.3	78.9582
107.4	78.99
107.5	79.0219
107.6	79.0541
107.7	79.0867
107.8	79.1217
107.9	79.1539
108	79.1887
108.1	79.2181
108.2	79.2523
108.3	79.2841
108.4	79.3172
108.5	79.3504
108.6	79.3809
108.7	79.4149
108.8	79.4496
108.9	79.4825
109	79.513
109.1	79.5497
109.2	79.5836
109.3	79.6153
109.4	79.6457
109.5	79.6796
109.6	79.7108
109.7	79.7414
109.8	79.7737
109.9	79.811
110	79.8449
110.1	79.8735
110.2	79.9026
110.3	79.9363
110.4	79.9739
110.5	80.01
110.6	80.0422
110.7	80.0728
110.8	80.1096
110.9	80.1413
111	80.179
111.1	80.2147
111.2	80.2501
111.3	80.2793
111.4	80.3097
111.5	80.3468
111.6	80.3766
111.7	80.4052
111.8	80.4393
111.9	80.4695
112	80.5022
112.1	80.5326
112.2	80.5657
112.3	80.597
112.4	80.6277
112.5	80.6601
112.6	80.698
112.7	80.7323
112.8	80.7649
112.9	80.7949
113	80.8285
113.1	80.8596
113.2	80.8946
113.3	80.9277
113.4	80.9602
113.5	80.9938
113.6	81.0292
113.7	81.0616
113.8	81.0979
113.9	81.1253
114	81.1523
114.1	81.184
114.2	81.216
114.3	81.2448
114.4	81.2783
114.5	81.3074
114.6	81.3391
114.7	81.3693
114.8	81.3954
114.9	81.4246
115	81.4584
115.1	81.4934
115.2	81.5262
115.3	81.5634
115.4	81.5952
115.5	81.627
115.6	81.6592
115.7	81.6978
115.8	81.7346
115.9	81.7675
116	81.7999
116.1	81.8316
116.2	81.8689
116.3	81.9056
116.4	81.9399
116.5	81.9721
116.6	81.9982
116.7	82.0249
116.8	82.0561
116.9	82.0856
117	82.1117
117.1	82.1474
117.2	82.1791
117.3	82.2108
117.4	82.2429
117.5	82.2736
117.6	82.3084
117.7	82.338
117.8	82.3756
117.9	82.4008
118	82.4323
118.1	82.4715
118.2	82.508
118.3	82.5479
118.4	82.5813
118.5	82.6008
118.6	82.6473
118.7	82.6898
118.8	82.7239
118.9	82.7513
119	82.8021
119.1	82.7722
119.2	82.7513
119.3	82.7489
119.4	82.7247
119.5	82.7239
119.6	82.7186
119.7	82.7138
119.8	82.6898
119.9	82.6473
120	82.6184
120.1	82.6184
120.2	82.5003
120.3	81.7198
120.4	80.26
120.5	78.1894
120.6	77.3012
120.7	77.2489
120.8	77.1406
120.9	77.0961
121	76.975
121.1	76.9359
121.2	76.8561
121.3	76.8314
121.4	76.8263
121.5	76.8224
121.6	76.8204
121.7	76.3858
121.8	75.8479
121.9	75.4185
122	75.0608
122.1	74.6256
122.2	74.2228
122.3	73.8116
122.4	73.5172
122.5	73.0599
122.6	72.6151
122.7	72.2028
122.8	71.7869
122.9	71.3367
123	70.9971
123.1	70.5926
123.2	70.2502
123.3	69.9189
123.4	69.5627
123.5	69.1987
123.6	68.8349
123.7	68.4905
123.8	68.1454
123.9	67.8112
124	67.5
124.1	67.1844
124.2	66.8599
124.3	66.5721
124.4	66.2712
124.5	65.9753
124.6	65.6969
124.7	65.4178
124.8	65.1251
124.9	64.8674
125	64.6162
125.1	64.3574
125.2	64.1241
125.3	63.8749
125.4	63.6267
125.5	63.3798
125.6	63.1328
125.7	62.9045
125.8	62.6874
125.9	62.4587
126	62.2501
126.1	62.0353
126.2	61.8166
126.3	61.6081
126.4	61.4003
126.5	61.1945
126.6	61.0012
126.7	60.8035
126.8	60.5934
126.9	60.3948
127	60.2085
127.1	60.0233
127.2	59.8299
127.3	59.6528
127.4	59.4645
127.5	59.2839
127.6	59.1145
127.7	58.9383
127.8	58.7729
127.9	58.6108
128	58.4625
128.1	58.3274
128.2	58.1865
128.3	58.0473
128.4	57.9151
128.5	57.7748
128.6	57.6365
128.7	57.5064
128.8	57.386
128.9	57.2561
129	57.131
129.1	57.0098
129.2	56.8765
129.3	56.7577
129.4	56.6432
129.5	56.4849
129.6	56.3657
129.7	56.2681
129.8	56.1015
129.9	55.9768
130	55.8412
130.1	55.7139
130.2	55.5664
130.3	55.6015
130.4	55.4247
130.5	55.3635
130.6	55.285
130.7	55.2268
130.8	55.2036
130.9	55.1149
131	55.0009
131.1	54.8111
131.2	54.4854
131.3	54.4523
131.4	54.5445
131.5	54.5895
131.6	54.4783
131.7	54.4155
131.8	54.3262
131.9	54.2892
132	54.2363
132.1	54.1537
132.2	54.1239
132.3	54.0598
132.4	54.0251
132.5	53.9708
132.6	53.9351
132.7	53.8839
132.8	53.9788
132.9	53.9631
133	53.7656
133.1	53.6865
133.2	53.6769
133.3	53.6988
133.4	53.6149
133.5	53.4749
133.6	53.4287
133.7	53.3727
133.8	53.3386
133.9	53.3437
134	53.2896
134.1	53.4351
134.2	53.3134
134.3	53.1517
134.4	53.0507
134.5	53.0414
134.6	52.9846
134.7	52.9031
134.8	52.8114
134.9	52.7568
135	52.6957
135.1	52.5731
135.2	52.4703
135.3	52.3649
135.4	52.3277
135.5	52.2572
135.6	52.1815
135.7	52.0854
135.8	52.0064
135.9	51.9187
136	51.8605
136.1	51.8097
136.2	51.7556
136.3	51.7153
136.4	51.6678
136.5	51.6184
136.6	51.5777
136.7	51.5341
136.8	51.4902
136.9	51.437
137	51.3811
137.1	51.3207
137.2	51.2658
137.3	51.2154
137.4	51.1606
137.5	51.1099
137.6	51.0558
137.7	51.0071
137.8	50.9528
137.9	50.9064
138	50.853
138.1	50.8004
138.2	50.7524
138.3	50.7147
138.4	50.6723
138.5	50.6272
138.6	50.5884
138.7	50.5419
138.8	50.4982
138.9	50.4587
139	50.4189
139.1	50.3785
139.2	50.3369
139.3	50.2978
139.4	50.2572
139.5	50.2166
139.6	50.1754
139.7	50.137
139.8	50.0992
139.9	50.062
140	50.0223
140.1	49.9859
140.2	49.9522
140.3	49.909
140.4	49.8741
140.5	49.844
140.6	49.8084
140.7	49.7764
140.8	49.7428
140.9	49.7098
141	49.6759
141.1	49.6448
141.2	49.6099
141.3	49.5756
141.4	49.5424
141.5	49.5105
141.6	49.4783
141.7	49.4444
141.8	49.4109
141.9	49.3861
142	49.3562
142.1	49.3258
142.2	49.2951
142.3	49.2669
142.4	49.2396
142.5	49.2135
142.6	49.1882
142.7	49.1646
142.8	49.1381
142.9	49.1114
143	49.0847
143.1	49.0601
143.2	49.0352
143.3	49.0089
143.4	48.9811
143.5	48.9537
143.6	48.9271
143.7	48.9017
143.8	48.8769
143.9	48.8543
144	48.8313
144.1	48.8091
144.2	48.7893
144.3	48.7646
144.4	48.7402
144.5	48.7189
144.6	48.695
144.7	48.671
144.8	48.6496
144.9	48.628
145	48.6034
145.1	48.5828
145.2	48.5582
145.3	48.5376
145.4	48.5169
145.5	48.4987
145.6	48.475
145.7	48.4533
145.8	48.436
145.9	48.4171
146	48.3917
146.1	48.3751
146.2	48.3564
146.3	48.34
146.4	48.3243
146.5	48.3034
146.6	48.2807
146.7	48.2653
146.8	48.246
146.9	48.2266
147	48.2078
147.1	48.1878
147.2	48.1736
147.3	48.1573
147.4	48.1376
147.5	48.1198
147.6	48.1068
147.7	48.0886
147.8	48.0544
147.9	48.0516
148	48.059
148.1	48.0452
148.2	48.0231
148.3	48.0015
148.4	47.9843
148.5	47.9694
148.6	47.9559
148.7	47.9411
148.8	47.9217
148.9	47.9006
149	47.8853
149.1	47.8627
149.2	47.8356
149.3	47.8094
149.4	47.7886
149.5	47.7709
149.6	47.7592
149.7	47.7434
149.8	47.7303
149.9	47.7086
150	47.6924
150.1	47.6808
150.2	47.6639
150.3	47.6481
150.4	47.6165
150.5	47.584
150.6	47.5651
150.7	47.5458
150.8	47.5272
150.9	47.5076
151	47.5028
151.1	47.4904
151.2	47.4876
151.3	47.4674
151.4	47.4394
151.5	47.4302
151.6	47.4182
151.7	47.4088
151.8	47.3887
151.9	47.3855
152	47.3867
152.1	47.368
152.2	47.3475
152.3	47.3415
152.4	47.3139
152.5	47.2961
152.6	47.2835
152.7	47.2779
152.8	47.2723
152.9	47.266
153	47.2571
153.1	47.2513
153.2	47.2352
153.3	47.2108
153.4	47.1911
153.5	47.1708
153.6	47.1581
153.7	47.1454
153.8	47.1335
153.9	47.1311
154	47.1255
154.1	47.1061
154.2	47.1027
154.3	47.0947
154.4	47.0897
154.5	47.0767
154.6	47.0668
154.7	47.0522
154.8	47.0346
154.9	47.0188
155	47.0104
155.1	46.995
155.2	46.9799
155.3	46.9781
155.4	46.9819
155.5	46.9633
155.6	46.9639
155.7	46.9488
155.8	46.9326
155.9	46.9113
156	46.884
156.1	46.8729
156.2	46.8701
156.3	46.8865
156.4	46.8782
156.5	46.8608
156.6	46.8422
156.7	46.8313
156.8	46.8242
156.9	46.8162
157	46.8062
157.1	46.7996
157.2	46.8023
157.3	46.7963
157.4	46.7902
157.5	46.7803
157.6	46.7755
157.7	46.7692
157.8	46.7591
157.9	46.7486
158	46.7405
158.1	46.7331
158.2	46.7224
158.3	46.7121
158.4	46.7046
158.5	46.6916
158.6	46.6808
158.7	46.6672
158.8	46.6559
158.9	46.6511
159	46.6383
159.1	46.6256
159.2	46.6179
159.3	46.6112
159.4	46.6066
159.5	46.6131
159.6	46.6269
159.7	46.6313
159.8	46.6333
159.9	46.6212
160	46.6039
160.1	46.5784
160.2	46.5653
[truncated: 12,876 more rows]
