# Supplementary material for: Molecular basis for receptor recognition and broad host tropism for merbecovirus MjHKU4r-CoV-1
Source: EMBO Rep. 2024 Jun 14;25(7):17. doi: 10.1038/s44319-024-00169-8 (PMC11239678; doi:10.1038/s44319-024-00169-8)
Supplement: Supplementary file 3 — Source data Fig. 2 [file 44319_2024_169_MOESM3_ESM.zip › 2F.xlsx]

## Sheet: hCD26-Q344A
Time (s)	Response units (RU)			Concentration (µM)	Response units (RU)	Response units (RU)
-39.6	1.34105			0	-86.6896
-39.5	0.6232			0.020202	-42.2482
-39.4	0.0213191			0.040404	-3.31452
-39.3	0.2368			0.0606061	31.0755
-39.2	0.2088			0.0808081	61.6735
-39.1	-0.663467			0.10101	89.0738
-39	-0.3562			0.121212	113.753
-38.9	-0.174799			0.141414	136.097
-38.8	-0.1898			0.161616	156.422
-38.7	-0.1857			0.181818	174.991
-38.6	-0.107403			0.20202	192.02
-38.5	-0.0127			0.222222	207.695
-38.4	-0.318191			0.242424	222.171
-38.3	-0.1902			0.262626	235.58
-38.2	-0.2289			0.282828	248.035
-38.1	-0.139601			0.30303	259.636
-38	-0.0399			0.323232	270.467
-37.9	0.1122			0.343434	280.602
-37.8	0.1681			0.363636	290.107
-37.7	0.1735			0.383838	299.037
-37.6	-0.296899			0.40404	307.445
-37.5	-0.4278			0.424242	315.374
-37.4	-0.527899			0.444444	322.864
-37.3	-0.4499			0.464646	329.951
-37.2	-0.5123			0.484848	336.666
-37.1	-0.630698			0.505051	343.038
-37	-0.6455			0.525253	349.093
-36.9	-0.691199			0.545455	354.853
-36.8	-0.6821			0.565657	360.34
-36.7	-0.6601			0.585859	365.572
-36.6	-0.665901			0.606061	370.568
-36.5	-0.6034			0.626263	375.342
-36.4	-0.569302			0.646465	379.909
-36.3	-0.4917			0.666667	384.282
-36.2	-0.41			0.686869	388.474
-36.1	-0.357603			0.707071	392.494
-36	-0.2481			0.727273	396.355
-35.9	-0.148603			0.747475	400.065
-35.8	-0.079			0.767677	403.632
-35.7	-0.0085			0.787879	407.065
-35.6	0.0713976			0.808081	410.371
-35.5	0.1054			0.828283	413.557
-35.4	0.1235			0.848485	416.63
-35.3	0.1352			0.868687	419.595
-35.2	0.118			0.888889	422.458
-35.1	0.1036			0.909091	425.225
-35	0.0659			0.929293	427.899
-34.9	0.048701			0.949495	430.486
-34.8	0.0268			0.969697	432.99
-34.7	0.0011			0.989899	435.414
-34.6	-0.0187992			1.0101	437.763
-34.5	-0.035			1.0303	440.039
-34.4	-0.0396998			1.05051	442.247
-34.3	-0.0321			1.07071	444.389
-34.2	-0.0497			1.09091	446.468
-34.1	-0.0564998			1.11111	448.487
-34	-0.0527			1.13131	450.448
-33.9	-0.0571998			1.15152	452.355
-33.8	-0.0465			1.17172	454.208
-33.7	-0.055			1.19192	456.011
-33.6	-0.0450001			1.21212	457.765
-33.5	-0.0435			1.23232	459.472
-33.4	-0.0550997			1.25253	461.135
-33.3	-0.0614			1.27273	462.754
-33.2	-0.0649			1.29293	464.332
-33.1	-0.0614003			1.31313	465.87
-33	-0.0601			1.33333	467.37
-32.9	-0.0659999			1.35354	468.833
-32.8	-0.0632			1.37374	470.26
-32.7	-0.0533			1.39394	471.653
-32.6	-0.0466003			1.41414	473.012
-32.5	-0.0419			1.43434	474.34
-32.4	-0.0368002			1.45455	475.637
-32.3	-0.0405			1.47475	476.904
-32.2	-0.0426			1.49495	478.143
-32.1	-0.0428999			1.51515	479.353
-32	-0.0416			1.53535	480.537
-31.9	-0.0386			1.55556	481.695
-31.8	-0.0362			1.57576	482.827
-31.7	-0.0384			1.59596	483.936
-31.6	-0.0355			1.61616	485.021
-31.5	-0.0363			1.63636	486.083
-31.4	-0.0371			1.65657	487.122
-31.3	-0.0337			1.67677	488.141
-31.2	-0.0311			1.69697	489.139
-31.1	-0.0335			1.71717	490.116
-31	-0.0331			1.73737	491.074
-30.9	-0.0321			1.75758	492.013
-30.8	-0.029			1.77778	492.934
-30.7	-0.0321			1.79798	493.837
-30.6	-0.0323			1.81818	494.722
-30.5	-0.0329			1.83838	495.591
-30.4	-0.0317			1.85859	496.443
-30.3	-0.0291			1.87879	497.28
-30.2	-0.0291			1.89899	498.101
-30.1	-0.0250001			1.91919	498.907
-30	-0.0192			1.93939	499.698
-29.9	-0.0154			1.9596	500.475
-29.8	-0.0128			1.9798	501.238
-29.7	-0.00960004			2	501.988
-29.6	-0.00919998
-29.5	-0.012			0.125		119.926
-29.4	-0.00980006			0.25		223.675
-29.3	-0.00819999			0.5		340.626
-29.2	-0.00970004			1		443.313
-29.1	-0.0074			2		497.947
-29	-0.0079
-28.9	-0.00929998
-28.8	-0.00990005
-28.7	-0.0123
-28.6	-0.00950003
-28.5	-0.00829999
-28.4	-0.00869996
-28.3	-0.00909999
-28.2	-0.0119
-28.1	-0.0144
-28	-0.0153
-27.9	-0.0154
-27.8	-0.0114001
-27.7	-0.0155
-27.6	-0.016
-27.5	-0.0137
-27.4	-0.015
-27.3	-0.0107
-27.2	-0.0109
-27.1	-0.0157
-27	-0.0111
-26.9	-0.014
-26.8	-0.0104001
-26.7	-0.0127
-26.6	-0.013
-26.5	-0.013
-26.4	-0.00960008
-26.3	-0.00740004
-26.2	-0.0113
-26.1	-0.0155999
-26	-0.0178
-25.9	-0.0196
-25.8	-0.0216
-25.7	-0.0191001
-25.6	-0.0192
-25.5	-0.0197
-25.4	-0.0226
-25.3	-0.0217
-25.2	-0.0218
-25.1	-0.0224
-25	-0.0194
-24.9	-0.0202
-24.8	-0.0212
-24.7	-0.0232
-24.6	-0.0233
-24.5	-0.0223
-24.4	-0.0195001
-24.3	-0.0169001
-24.2	-0.0173
-24.1	-0.0188
-24	-0.0208
-23.9	-0.0213
-23.8	-0.0237
-23.7	-0.0267
-23.6	-0.0316
-23.5	-0.0304
-23.4	-0.0295
-23.3	-0.0294001
-23.2	-0.0318
-23.1	-0.0278
-23	-0.0275
-22.9	-0.0294
-22.8	-0.0278
-22.7	-0.0259
-22.6	-0.0256
-22.5	-0.0259
-22.4	-0.0295001
-22.3	-0.0248002
-22.2	-0.0205001
-22.1	-0.0191
-22	-0.0197
-21.9	-0.0188
-21.8	-0.0219
-21.7	-0.0186001
-21.6	-0.0175
-21.5	-0.0172
-21.4	-0.0199999
-21.3	-0.0237999
-21.2	-0.0107
-21.1	-0.00570006
-21	-0.0025
-20.9	-0.000100026
-20.8	-0.00260007
-20.7	-0.000499996
-20.6	-0.0011
-20.5	0.0041
-20.4	0.00230005
-20.3	0.00130003
-20.2	-0.00219983
-20.1	0.00240003
-20	0.0021
-19.9	0.00430001
-19.8	0.00880001
-19.7	0.0106999
-19.6	0.0109
-19.5	0.0117
-19.4	0.0103001
-19.3	0.00880008
-19.2	0.00290014
-19.1	0.00400009
-19	0.0107
-18.9	0.0140001
-18.8	0.0184001
-18.7	0.0275
-18.6	0.0353
-18.5	0.0315
-18.4	0.0312001
-18.3	0.0384001
-18.2	0.0324001
-18.1	0.0239002
-18	0.0243
-17.9	0.0111001
-17.8	0.00630009
-17.7	-0.00199985
-17.6	-0.00979991
-17.5	0.00799999
-17.4	0.0257998
-17.3	0.0443997
-17.2	0.0522999
-17.1	0.0531999
-17	0.0485
-16.9	0.0355001
-16.8	0.0230001
-16.7	0.0171001
-16.6	0.0125001
-16.5	0.0119
-16.4	0.0179999
-16.3	0.0242999
-16.2	0.0326998
-16.1	0.0365999
-16	0.023
-15.9	0.00739985
-15.8	-0.00970013
-15.7	0.00199973
-15.6	-0.00110013
-15.5	0.000900001
-15.4	0.00289981
-15.3	0.00209995
-15.2	0.00390003
-15.1	0.00899992
-15	0.0167
-14.9	0.0264999
-14.8	0.0262
-14.7	0.0307999
-14.6	0.024
-14.5	0.0226
-14.4	0.0142001
-14.3	0.0112
-14.2	0.00480017
-14.1	0.0112
-14	0.000399998
-13.9	-0.00909987
-13.8	-0.0195999
-13.7	-0.0275999
-13.6	-0.0281
-13.5	-0.0342
-13.4	-0.0425999
-13.3	-0.0451999
-13.2	-0.0382
-13.1	-0.0257001
-13	-0.0158
-12.9	-0.0115002
-12.8	-0.0430997
-12.7	-0.047
-12.6	-0.0529998
-12.5	-0.0369
-12.4	-0.0569996
-12.3	-0.0523
-12.2	-0.0386001
-12.1	-0.0297001
-12	-0.0327
-11.9	-0.0344
-11.8	-0.0425998
-11.7	-0.0424
-11.6	-0.0493999
-11.5	-0.0564
-11.4	-0.0634999
-11.3	-0.0635999
-11.2	-0.0611
-11.1	-0.0559001
-11	-0.05
-10.9	-0.0384002
-10.8	-0.0365001
-10.7	-0.0395
-10.6	-0.0371001
-10.5	-0.0378
-10.4	-0.0204003
-10.3	-0.00900021
-10.2	0.00039983
-10.1	0.0131997
-10	0.0135
-9.9	0.0191999
-9.8	0.0182
-9.7	0.0115002
-9.6	0.00160023
-9.5	-0.0018
-9.4	-0.00110005
-9.3	-0.0105998
-9.2	0.00209997
-9.1	0.00679997
-9	0.0146
-8.9	0.0104
-8.8	0.00130003
-8.7	0.000200019
-8.6	0.00269989
-8.5	0.0057
-8.4	0.00229998
-8.3	0.0033999
-8.2	0.00969991
-8.1	-0.001
-8	-0.0024
-7.9	-0.0101
-7.8	-0.00250005
-7.7	0.0051
-7.6	0.00389991
-7.5	0.0061
-7.4	0.0047999
-7.3	0.0066
-7.2	0.0049
-7.1	0.00419995
-7	0.0026
-6.9	0.00169996
-6.8	-0.0005
-6.7	0.0054
-6.6	0.00579992
-6.5	0.001
-6.4	-0.00519989
-6.3	-0.0067
-6.2	0.0003
-6.1	0.00279999
-6	0.0018
-5.9	0.00519998
-5.8	0.0051
-5.7	0.0027
-5.6	-0.00120004
-5.5	-0.0004
-5.4	0.00239996
-5.3	0.0017
-5.2	0.0005
-5.1	-0.000700061
-5	0
-4.9	0.00149987
-4.8	0.0024
-4.7	0.0037
-4.6	0.00609988
-4.5	0.0065
-4.4	0.00719993
-4.3	0.0056
-4.2	0.0059
-4.1	0.00939984
-4	0.0104
-3.9	0.0132
-3.8	0.0136
-3.7	0.0097
-3.6	0.0119001
-3.5	0.0096
-3.4	0.0105999
-3.3	0.0125
-3.2	0.0092
-3.1	0.00679999
-3	0.0004
-2.9	-0.000899973
-2.8	0.0032
-2.7	0.0111
-2.6	-0.000599894
-2.5	-0.0017
-2.4	0.00150001
-2.3	0.0079
-2.2	0.0064
-2.1	-0.000100047
-2	-0.0047
-1.9	-0.00170001
-1.8	-0.0057
-1.7	-0.0067
-1.6	-0.00949984
-1.5	-0.0078
-1.4	-0.0078
-1.3	0.000499998
-1.2	0.0014
-1.1	0.00440004
-1	0.0222
-0.900002	0.0279
-0.799999	0.0305
-0.700001	0.0309001
-0.600002	0.0305
-0.5	0.0309001
-0.400002	0.0321
-0.299999	0.0321
-0.200001	0.0332
-0.100002	0.0399
0	0.0438003
0.0999985	0.0447
0.200001	0.0452
0.299999	0.0864001
0.399998	0.28645
0.5	0.9965
0.599998	1.38991
0.700001	1.9827
0.799999	2.3925
0.899998	3.0706
1	3.6677
1.1	4.07801
1.2	4.7012
1.3	5.5416
1.4	6.0343
1.5	6.8352
1.6	7.3846
1.7	8.1738
1.8	8.8191
1.9	9.5064
2	10.2206
2.1	10.9419
2.2	11.5369
2.3	12.2338
2.4	12.8873
2.5	13.5533
2.6	14.1762
2.7	14.8212
2.8	15.5195
2.9	16.2496
3	16.8825
3.1	17.5325
3.2	18.1463
3.3	18.7238
3.4	19.3339
3.5	19.9362
3.6	20.5586
3.7	21.1472
3.8	21.7259
3.9	22.3333
4	22.9069
4.1	23.491
4.2	24.0716
4.3	24.6471
4.4	25.1791
4.5	25.739
4.6	26.2883
4.7	26.8347
4.8	27.382
4.9	27.9235
5	28.4531
5.1	28.9855
5.2	29.5087
5.3	30.0312
5.4	30.5482
5.5	31.0625
5.6	31.5618
5.7	32.0573
5.8	32.5548
5.9	33.0443
6	33.5322
6.1	34.0138
6.2	34.5082
6.3	34.99
6.4	35.4591
6.5	35.9247
6.6	36.3829
6.7	36.8425
6.8	37.2999
6.9	37.7535
7	38.205
7.1	38.6431
7.2	39.0697
7.3	39.485
7.4	39.8926
7.5	40.3038
7.6	40.7258
7.7	41.1443
7.8	41.5536
7.9	41.9527
8	42.343
8.1	42.7296
8.2	43.1223
8.3	43.5225
8.4	43.9182
8.5	44.319
8.6	44.7151
8.7	45.1037
8.8	45.4856
8.9	45.8688
9	46.2506
9.1	46.6418
9.2	47.0183
9.3	47.3777
9.4	47.739
9.5	48.093
9.6	48.4532
9.7	48.7913
9.8	49.1234
9.9	49.4602
10	49.8021
10.1	50.1384
10.2	50.4749
10.3	50.8092
10.4	51.1386
10.5	51.4507
10.6	51.7682
10.7	52.0932
10.8	52.4206
10.9	52.7471
11	53.0597
11.1	53.369
11.2	53.6799
11.3	53.9963
11.4	54.299
11.5	54.6027
11.6	54.9077
11.7	55.2062
11.8	55.4971
11.9	55.7887
12	56.0782
12.1	56.3605
12.2	56.6367
12.3	56.9129
12.4	57.1783
12.5	57.445
12.6	57.7139
12.7	57.9835
12.8	58.2575
12.9	58.5347
13	58.8008
13.1	59.0638
13.2	59.3303
13.3	59.5949
13.4	59.8514
13.5	60.1107
13.6	60.3751
13.7	60.6361
13.8	60.8905
13.9	61.1352
14	61.3771
14.1	61.6215
14.2	61.8707
14.3	62.1158
14.4	62.3619
14.5	62.5995
14.6	62.8368
14.7	63.0747
14.8	63.2974
14.9	63.5287
15	63.7615
15.1	63.9881
15.2	64.2109
15.3	64.4309
15.4	64.6519
15.5	64.8721
15.6	65.0892
15.7	65.3066
15.8	65.5161
15.9	65.7282
16	65.9387
16.1	66.155
16.2	66.3732
16.3	66.5866
16.4	66.7972
16.5	67.009
16.6	67.2133
16.7	67.4282
16.8	67.6385
16.9	67.8313
17	68.026
17.1	68.2358
17.2	68.4279
17.3	68.616
17.4	68.801
17.5	68.9953
17.6	69.1897
17.7	69.3787
17.8	69.5671
17.9	69.7484
18	69.9284
18.1	70.1137
18.2	70.3008
18.3	70.4805
18.4	70.6596
18.5	70.8404
18.6	71.0123
18.7	71.1964
18.8	71.3784
18.9	71.5558
19	71.7258
19.1	71.8954
19.2	72.0678
19.3	72.2435
19.4	72.4151
19.5	72.5794
19.6	72.7492
19.7	72.9196
19.8	73.0838
19.9	73.2481
20	73.4131
20.1	73.5742
20.2	73.7223
20.3	73.8799
20.4	74.0338
20.5	74.1883
20.6	74.3464
20.7	74.5077
20.8	74.6671
20.9	74.8242
21	74.98
21.1	75.1358
21.2	75.2852
21.3	75.4302
21.4	75.5793
21.5	75.7263
21.6	75.8685
21.7	76.0197
21.8	76.1692
21.9	76.3206
22	76.4706
22.1	76.613
22.2	76.7555
22.3	76.8927
22.4	77.0282
22.5	77.1532
22.6	77.2894
22.7	77.425
22.8	77.557
22.9	77.6859
23	77.8221
23.1	77.955
23.2	78.0902
23.3	78.2284
23.4	78.3593
23.5	78.4929
23.6	78.6228
23.7	78.7495
23.8	78.8771
23.9	79.0064
24	79.1265
24.1	79.2471
24.2	79.3762
24.3	79.5029
24.4	79.6246
24.5	79.7453
24.6	79.8723
24.7	79.9967
24.8	80.1145
24.9	80.2368
25	80.3549
25.1	80.4755
25.2	80.5974
25.3	80.7106
25.4	80.8318
25.5	80.9502
25.6	81.0672
25.7	81.1824
25.8	81.2894
25.9	81.3936
26	81.5079
26.1	81.6208
26.2	81.724
26.3	81.8273
26.4	81.9324
26.5	82.0364
26.6	82.1457
26.7	82.258
26.8	82.3621
26.9	82.4707
27	82.5773
27.1	82.6834
27.2	82.7905
27.3	82.9044
27.4	83.0112
27.5	83.1151
27.6	83.2184
27.7	83.3231
27.8	83.4261
27.9	83.5309
28	83.6297
28.1	83.7264
28.2	83.8306
28.3	83.9324
28.4	84.0315
28.5	84.1335
28.6	84.2331
28.7	84.3257
28.8	84.4176
28.9	84.5172
29	84.6187
29.1	84.71
29.2	84.8071
29.3	84.9029
29.4	84.9992
29.5	85.0924
29.6	85.1862
29.7	85.2804
29.8	85.3782
29.9	85.4722
30	85.5621
30.1	85.6487
30.2	85.7355
30.3	85.8182
30.4	85.9031
30.5	85.9865
30.6	86.0765
30.7	86.1628
30.8	86.2478
30.9	86.336
31	86.4234
31.1	86.5126
31.2	86.603
31.3	86.6881
31.4	86.7797
31.5	86.8656
31.6	86.9521
31.7	87.0362
31.8	87.1174
31.9	87.2052
32	87.2879
32.1	87.3737
32.2	87.4525
32.3	87.536
32.4	87.6179
32.5	87.7022
32.6	87.7838
32.7	87.8629
32.8	87.9415
32.9	88.0192
33	88.0942
33.1	88.1741
33.2	88.2552
33.3	88.3397
33.4	88.4177
33.5	88.4946
33.6	88.5689
33.7	88.6464
33.8	88.726
33.9	88.8031
34	88.8786
34.1	88.953
34.2	89.0257
34.3	89.0944
34.4	89.1659
34.5	89.243
34.6	89.3179
34.7	89.3932
34.8	89.4649
34.9	89.5368
35	89.6089
35.1	89.6777
35.2	89.7468
35.3	89.8163
35.4	89.8895
35.5	89.9615
35.6	90.0332
35.7	90.1077
35.8	90.1813
35.9	90.2471
36	90.3184
36.1	90.387
36.2	90.4592
36.3	90.5275
36.4	90.5976
36.5	90.6642
36.6	90.7263
36.7	90.7959
36.8	90.8626
36.9	90.9294
37	90.992
37.1	91.0572
37.2	91.1269
37.3	91.1952
37.4	91.2589
37.5	91.3252
37.6	91.3935
37.7	91.4575
37.8	91.5259
37.9	91.5871
38	91.6484
38.1	91.7138
38.2	91.7791
38.3	91.8433
38.4	91.9029
38.5	91.9651
38.6	92.0266
38.7	92.0887
38.8	92.1456
38.9	92.2111
39	92.2752
39.1	92.3452
39.2	92.4091
39.3	92.4703
39.4	92.5296
39.5	92.5889
39.6	92.6524
39.7	92.7124
39.8	92.7759
39.9	92.8392
40	92.8947
40.1	92.9515
40.2	93.0147
40.3	93.0781
40.4	93.1355
40.5	93.194
40.6	93.2481
40.7	93.304
40.8	93.3642
40.9	93.4252
41	93.4791
41.1	93.5341
41.2	93.5928
41.3	93.6486
41.4	93.7079
41.5	93.7583
41.6	93.8154
41.7	93.8753
41.8	93.9305
41.9	93.9841
42	94.0434
42.1	94.0973
42.2	94.1522
42.3	94.2038
42.4	94.2611
42.5	94.3183
42.6	94.3768
42.7	94.439
42.8	94.4956
42.9	94.5529
43	94.6062
43.1	94.663
43.2	94.7154
43.3	94.7729
43.4	94.8269
43.5	94.8856
43.6	94.9383
43.7	94.9912
43.8	95.0411
43.9	95.0928
44	95.1472
44.1	95.2003
44.2	95.2541
44.3	95.3083
44.4	95.3617
44.5	95.4126
44.6	95.4705
44.7	95.5282
44.8	95.5828
44.9	95.6395
45	95.6898
45.1	95.7417
45.2	95.791
45.3	95.8379
45.4	95.8872
45.5	95.9336
45.6	95.9902
45.7	96.0379
45.8	96.0892
45.9	96.141
46	96.1905
46.1	96.2452
46.2	96.2934
46.3	96.3443
46.4	96.3935
46.5	96.4467
46.6	96.5002
46.7	96.5536
46.8	96.6036
46.9	96.6496
47	96.6989
47.1	96.7518
47.2	96.802
47.3	96.8471
47.4	96.8952
47.5	96.9415
47.6	96.9894
47.7	97.0301
47.8	97.0762
47.9	97.1223
48	97.1703
48.1	97.2163
48.2	97.2694
48.3	97.3148
48.4	97.3629
48.5	97.4104
48.6	97.4611
48.7	97.5126
48.8	97.5574
48.9	97.6001
49	97.6434
49.1	97.6916
49.2	97.738
49.3	97.7845
49.4	97.8301
49.5	97.8753
49.6	97.9161
49.7	97.9651
49.8	98.0103
49.9	98.0602
50	98.1027
50.1	98.1455
50.2	98.1864
50.3	98.2328
50.4	98.2794
50.5	98.3268
50.6	98.3753
50.7	98.4157
50.8	98.4598
50.9	98.5032
51	98.5453
51.1	98.5867
51.2	98.6302
51.3	98.6725
51.4	98.7185
51.5	98.7669
51.6	98.8155
51.7	98.8581
51.8	98.9088
51.9	98.9561
52	99.0014
52.1	99.043
52.2	99.0874
52.3	99.1285
52.4	99.1735
52.5	99.2192
52.6	99.2598
52.7	99.301
52.8	99.3425
52.9	99.3831
53	99.4241
53.1	99.4633
53.2	99.5081
53.3	99.5522
53.4	99.5956
53.5	99.6373
53.6	99.68
53.7	99.726
53.8	99.7713
53.9	99.8151
54	99.8643
54.1	99.9067
54.2	99.9489
54.3	99.9881
54.4	100.033
54.5	100.074
54.6	100.111
54.7	100.151
54.8	100.189
54.9	100.235
55	100.279
55.1	100.321
55.2	100.361
55.3	100.406
55.4	100.447
55.5	100.487
55.6	100.527
55.7	100.573
55.8	100.613
55.9	100.656
56	100.695
56.1	100.74
56.2	100.781
56.3	100.824
56.4	100.865
56.5	100.907
56.6	100.945
56.7	100.984
56.8	101.026
56.9	101.059
57	101.101
57.1	101.146
57.2	101.191
57.3	101.234
57.4	101.276
57.5	101.317
57.6	101.355
57.7	101.391
57.8	101.431
57.9	101.468
58	101.508
58.1	101.547
58.2	101.587
58.3	101.62
58.4	101.662
58.5	101.696
58.6	101.734
58.7	101.777
58.8	101.816
58.9	101.855
59	101.895
59.1	101.933
59.2	101.972
59.3	102.01
59.4	102.045
59.5	102.082
59.6	102.121
59.7	102.159
59.8	102.196
59.9	102.236
60	102.275
60.1	102.31
60.2	102.348
60.3	102.388
60.4	102.425
60.5	102.464
60.6	102.499
60.7	102.538
60.8	102.577
60.9	102.612
61	102.647
61.1	102.686
61.2	102.722
61.3	102.759
61.4	102.793
61.5	102.828
61.6	102.862
61.7	102.898
61.8	102.934
61.9	102.972
62	103.013
62.1	103.057
62.2	103.089
62.3	103.125
62.4	103.162
62.5	103.201
62.6	103.239
62.7	103.275
62.8	103.312
62.9	103.35
63	103.389
63.1	103.427
63.2	103.461
63.3	103.492
63.4	103.525
63.5	103.561
63.6	103.601
63.7	103.639
63.8	103.677
63.9	103.714
64	103.75
64.1	103.787
64.2	103.823
64.3	103.859
64.4	103.9
64.5	103.934
64.6	103.974
64.7	104.009
64.8	104.045
64.9	104.085
65	104.119
65.1	104.153
65.2	104.189
65.3	104.228
65.4	104.264
65.5	104.302
65.6	104.344
65.7	104.382
65.8	104.42
65.9	104.455
66	104.493
66.1	104.534
66.2	104.57
66.3	104.603
66.4	104.637
66.5	104.673
66.6	104.708
66.7	104.744
66.8	104.779
66.9	104.816
67	104.853
67.1	104.886
67.2	104.916
67.3	104.948
67.4	104.984
67.5	105.017
67.6	105.052
67.7	105.09
67.8	105.123
67.9	105.157
68	105.192
68.1	105.227
68.2	105.255
68.3	105.291
68.4	105.328
68.5	105.362
68.6	105.393
68.7	105.429
68.8	105.466
68.9	105.5
69	105.531
69.1	105.566
69.2	105.598
69.3	105.633
69.4	105.674
69.5	105.711
69.6	105.747
69.7	105.784
69.8	105.82
69.9	105.854
70	105.893
70.1	105.929
70.2	105.963
70.3	106.002
70.4	106.034
70.5	106.067
70.6	106.1
70.7	106.13
70.8	106.167
70.9	106.199
71	106.234
71.1	106.268
71.2	106.301
71.3	106.337
71.4	106.373
71.5	106.411
71.6	106.452
71.7	106.485
71.8	106.521
71.9	106.553
72	106.588
72.1	106.624
72.2	106.658
72.3	106.694
72.4	106.731
72.5	106.764
72.6	106.8
72.7	106.835
72.8	106.869
72.9	106.902
73	106.933
73.1	106.969
73.2	107.004
73.3	107.038
73.4	107.074
73.5	107.107
73.6	107.147
73.7	107.18
73.8	107.209
73.9	107.242
74	107.279
74.1	107.314
74.2	107.345
74.3	107.381
74.4	107.414
74.5	107.447
74.6	107.479
74.7	107.514
74.8	107.543
74.9	107.578
75	107.614
75.1	107.649
75.2	107.682
75.3	107.718
75.4	107.757
75.5	107.791
75.6	107.829
75.7	107.866
75.8	107.902
75.9	107.933
76	107.965
76.1	107.994
76.2	108.03
76.3	108.067
76.4	108.098
76.5	108.132
76.6	108.16
76.7	108.189
76.8	108.225
76.9	108.255
77	108.287
77.1	108.316
77.2	108.352
77.3	108.388
77.4	108.416
77.5	108.449
77.6	108.482
77.7	108.51
77.8	108.542
77.9	108.573
78	108.605
78.1	108.64
78.2	108.671
78.3	108.704
78.4	108.738
78.5	108.773
78.6	108.812
78.7	108.842
78.8	108.874
78.9	108.91
79	108.944
79.1	108.978
79.2	109.005
79.3	109.039
79.4	109.077
79.5	109.109
79.6	109.144
79.7	109.176
79.8	109.214
79.9	109.243
80	109.272
80.1	109.305
80.2	109.341
80.3	109.37
80.4	109.403
80.5	109.439
80.6	109.468
80.7	109.501
80.8	109.53
80.9	109.57
81	109.602
81.1	109.634
81.2	109.669
81.3	109.7
81.4	109.729
81.5	109.76
81.6	109.791
81.7	109.82
81.8	109.851
81.9	109.883
82	109.917
82.1	109.954
82.2	109.984
82.3	110.012
82.4	110.038
82.5	110.066
82.6	110.098
82.7	110.134
82.8	110.168
82.9	110.197
83	110.229
83.1	110.264
83.2	110.297
83.3	110.329
83.4	110.357
83.5	110.386
83.6	110.414
83.7	110.448
83.8	110.481
83.9	110.514
84	110.549
84.1	110.58
84.2	110.613
84.3	110.646
84.4	110.676
84.5	110.704
84.6	110.737
84.7	110.766
84.8	110.794
84.9	110.824
85	110.855
85.1	110.89
85.2	110.922
85.3	110.955
85.4	110.982
85.5	111.007
85.6	111.038
85.7	111.067
85.8	111.098
85.9	111.126
86	111.157
86.1	111.19
86.2	111.218
86.3	111.243
86.4	111.275
86.5	111.305
86.6	111.334
86.7	111.367
86.8	111.393
86.9	111.423
87	111.448
87.1	111.482
87.2	111.516
87.3	111.543
87.4	111.578
87.5	111.617
87.6	111.648
87.7	111.678
87.8	111.709
87.9	111.742
88	111.771
88.1	111.799
88.2	111.83
88.3	111.865
88.4	111.894
88.5	111.922
88.6	111.954
88.7	111.98
88.8	112.004
88.9	112.033
89	112.065
89.1	112.097
89.2	112.126
89.3	112.156
89.4	112.187
89.5	112.216
89.6	112.249
89.7	112.281
89.8	112.31
89.9	112.34
90	112.371
90.1	112.401
90.2	112.44
90.3	112.471
90.4	112.505
90.5	112.537
90.6	112.57
90.7	112.599
90.8	112.629
90.9	112.662
91	112.692
91.1	112.718
91.2	112.746
91.3	112.774
91.4	112.801
91.5	112.83
91.6	112.859
91.7	112.889
91.8	112.918
91.9	112.952
92	112.982
92.1	113.009
92.2	113.037
92.3	113.069
92.4	113.102
92.5	113.133
92.6	113.162
92.7	113.194
92.8	113.225
92.9	113.257
93	113.288
93.1	113.321
93.2	113.35
93.3	113.375
93.4	113.409
93.5	113.44
93.6	113.47
93.7	113.498
93.8	113.531
93.9	113.562
94	113.592
94.1	113.62
94.2	113.652
94.3	113.68
94.4	113.708
94.5	113.741
94.6	113.772
94.7	113.802
94.8	113.833
94.9	113.864
95	113.895
95.1	113.924
95.2	113.95
95.3	113.977
95.4	114.009
95.5	114.039
95.6	114.076
95.7	114.105
95.8	114.14
95.9	114.171
96	114.204
96.1	114.235
96.2	114.265
96.3	114.293
96.4	114.324
96.5	114.355
96.6	114.39
96.7	114.431
96.8	114.461
96.9	114.494
97	114.523
97.1	114.556
97.2	114.585
97.3	114.616
97.4	114.653
97.5	114.687
97.6	114.723
97.7	114.756
97.8	114.788
97.9	114.818
98	114.849
98.1	114.879
98.2	114.909
98.3	114.939
98.4	114.968
98.5	114.994
98.6	115.024
98.7	115.057
98.8	115.085
98.9	115.109
99	115.138
99.1	115.166
99.2	115.198
99.3	115.227
99.4	115.259
99.5	115.285
99.6	115.316
99.7	115.345
99.8	115.382
99.9	115.415
100	115.448
100.1	115.475
100.2	115.508
100.3	115.537
100.4	115.57
100.5	115.603
100.6	115.628
100.7	115.66
100.8	115.691
100.9	115.719
101	115.748
101.1	115.775
101.2	115.803
101.3	115.832
101.4	115.861
101.5	115.889
101.6	115.917
101.7	115.948
101.8	115.978
101.9	116
102	116.033
102.1	116.066
102.2	116.101
102.3	116.134
102.4	116.161
102.5	116.195
102.6	116.222
102.7	116.248
102.8	116.273
102.9	116.31
103	116.34
103.1	116.373
103.2	116.404
103.3	116.44
103.4	116.468
103.5	116.495
103.6	116.528
103.7	116.553
103.8	116.582
103.9	116.611
104	116.642
104.1	116.67
104.2	116.7
104.3	116.735
104.4	116.77
104.5	116.797
104.6	116.825
104.7	116.856
104.8	116.885
104.9	116.917
105	116.947
105.1	116.976
105.2	117.006
105.3	117.037
105.4	117.064
105.5	117.095
105.6	117.129
105.7	117.161
105.8	117.192
105.9	117.22
106	117.251
106.1	117.275
106.2	117.308
106.3	117.34
106.4	117.37
106.5	117.396
106.6	117.422
106.7	117.457
106.8	117.487
106.9	117.511
107	117.535
107.1	117.567
107.2	117.598
107.3	117.63
107.4	117.658
107.5	117.687
107.6	117.715
107.7	117.747
107.8	117.777
107.9	117.804
108	117.835
108.1	117.864
108.2	117.889
108.3	117.917
108.4	117.944
108.5	117.975
108.6	118.004
108.7	118.035
108.8	118.065
108.9	118.093
109	118.114
109.1	118.139
109.2	118.166
109.3	118.201
109.4	118.237
109.5	118.272
109.6	118.304
109.7	118.336
109.8	118.366
109.9	118.398
110	118.426
110.1	118.457
110.2	118.489
110.3	118.523
110.4	118.556
110.5	118.584
110.6	118.612
110.7	118.641
110.8	118.671
110.9	118.704
111	118.736
111.1	118.768
111.2	118.798
111.3	118.829
111.4	118.854
111.5	118.885
111.6	118.916
111.7	118.944
111.8	118.97
111.9	118.999
112	119.029
112.1	119.059
112.2	119.091
112.3	119.123
112.4	119.148
112.5	119.175
112.6	119.208
112.7	119.241
112.8	119.273
112.9	119.299
113	119.329
113.1	119.36
113.2	119.388
113.3	119.416
113.4	119.448
113.5	119.48
113.6	119.511
113.7	119.544
113.8	119.577
113.9	119.608
114	119.636
114.1	119.67
114.2	119.698
114.3	119.728
114.4	119.756
114.5	119.786
114.6	119.819
114.7	119.845
114.8	119.87
114.9	119.897
115	119.926
115.1	119.96
115.2	119.995
115.3	120.026
115.4	120.052
115.5	120.081
115.6	120.116
115.7	120.147
115.8	120.173
115.9	120.207
116	120.24
116.1	120.277
116.2	120.306
116.3	120.333
116.4	120.362
116.5	120.392
116.6	120.418
116.7	120.448
116.8	120.477
116.9	120.503
117	120.527
117.1	120.564
117.2	120.596
117.3	120.624
117.4	120.65
117.5	120.681
117.6	120.71
117.7	120.739
117.8	120.77
117.9	120.798
118	120.82
118.1	120.858
118.2	120.897
118.3	120.917
118.4	120.952
118.5	120.977
118.6	121.002
118.7	121.038
118.8	121.072
118.9	121.099
119	121.158
119.1	121.18
119.2	121.158
119.3	121.137
119.4	121.153
119.5	121.153
119.6	121.137
119.7	121.118
119.8	121.115
119.9	121.099
120	121.094
120.1	121.094
120.2	121.094
120.3	121.094
120.4	121.094
120.5	120.659
120.6	120.082
120.7	119.51
120.8	119.2
120.9	118.871
121	118.486
121.1	118.208
121.2	117.718
121.3	116.989
121.4	116.568
121.5	115.951
121.6	115.52
121.7	114.863
121.8	114.268
121.9	113.752
122	113.285
122.1	112.667
122.2	112.165
122.3	111.668
122.4	111.147
122.5	110.533
122.6	109.992
122.7	109.509
122.8	109.062
122.9	108.573
123	108.071
123.1	107.593
123.2	107.157
123.3	106.701
123.4	106.302
123.5	105.834
123.6	105.381
123.7	104.938
123.8	104.504
123.9	104.065
124	103.632
124.1	103.225
124.2	102.785
124.3	102.38
124.4	101.964
124.5	101.552
124.6	101.166
124.7	100.784
124.8	100.398
124.9	100.025
125	99.6636
125.1	99.2938
125.2	98.942
125.3	98.5842
125.4	98.2383
125.5	97.8856
125.6	97.5462
125.7	97.2092
125.8	96.8697
125.9	96.5271
126	96.187
126.1	95.847
126.2	95.5041
126.3	95.1767
126.4	94.8513
126.5	94.5184
126.6	94.1944
126.7	93.8661
126.8	93.5264
126.9	93.2121
127	92.906
127.1	92.606
127.2	92.306
127.3	92.0174
127.4	91.7245
127.5	91.4245
127.6	91.1247
127.7	90.8348
127.8	90.5495
127.9	90.2826
128	90.0137
128.1	89.7455
128.2	89.4851
128.3	89.2252
128.4	88.9606
128.5	88.7026
128.6	88.4491
128.7	88.2058
128.8	87.9673
128.9	87.7384
129	87.5006
129.1	87.2537
129.2	87.0188
129.3	86.7781
129.4	86.5509
129.5	86.3179
129.6	86.0771
129.7	85.8374
129.8	85.5917
129.9	85.3519
130	85.106
130.1	84.7044
130.2	84.4556
130.3	84.2082
130.4	84.049
130.5	83.6797
130.6	83.3384
130.7	83.5275
130.8	83.4636
130.9	83.5227
131	83.1455
131.1	82.4242
131.2	82.4917
131.3	82.6277
131.4	82.3313
131.5	82.1562
131.6	82.0401
131.7	81.8747
131.8	81.6984
131.9	81.5954
132	81.4586
132.1	81.3567
132.2	81.2386
132.3	81.1435
132.4	81.0247
132.5	80.9421
132.6	80.8433
132.7	80.7551
132.8	80.683
132.9	80.616
133	80.8208
133.1	80.9475
133.2	80.6419
133.3	80.0476
133.4	79.8487
133.5	79.8148
133.6	79.6703
133.7	79.2007
133.8	78.9266
133.9	79.4386
134	79.536
134.1	79.4151
134.2	79.3078
134.3	79.2149
134.4	79.0155
134.5	78.8129
134.6	78.59
134.7	78.4135
134.8	78.1963
134.9	78.0491
135	77.8884
135.1	77.7392
135.2	77.4918
135.3	77.3099
135.4	77.1416
135.5	77.0097
135.6	76.7928
135.7	76.6305
135.8	76.4915
135.9	76.3248
136	76.1803
136.1	76.0055
136.2	75.838
136.3	75.6672
136.4	75.4988
136.5	75.3326
136.6	75.1619
136.7	74.9934
136.8	74.8308
136.9	74.6542
137	74.491
137.1	74.3319
137.2	74.1684
137.3	74.0181
137.4	73.8793
137.5	73.7295
137.6	73.5922
137.7	73.4434
137.8	73.2966
137.9	73.148
138	73.0046
138.1	72.8622
138.2	72.74
138.3	72.6023
138.4	72.4704
138.5	72.3427
138.6	72.2109
138.7	72.0811
138.8	71.9568
138.9	71.829
139	71.7044
139.1	71.5769
139.2	71.4432
139.3	71.3166
139.4	71.1921
139.5	71.0785
139.6	70.9548
139.7	70.8415
139.8	70.7257
139.9	70.6025
140	70.4827
140.1	70.365
140.2	70.2429
140.3	70.1267
140.4	70.0079
140.5	69.8941
140.6	69.7801
140.7	69.6723
140.8	69.5628
140.9	69.4518
141	69.3377
141.1	69.2325
141.2	69.1238
141.3	69.021
141.4	68.9132
141.5	68.8086
141.6	68.7043
141.7	68.5991
141.8	68.4902
141.9	68.3835
142	68.2809
142.1	68.1749
142.2	68.0677
142.3	67.9709
142.4	67.8803
142.5	67.7839
142.6	67.6904
142.7	67.5962
142.8	67.4962
142.9	67.3998
143	67.3096
143.1	67.2154
143.2	67.1214
143.3	67.0299
143.4	66.9324
143.5	66.8379
143.6	66.7447
143.7	66.6532
143.8	66.5566
143.9	66.4601
144	66.3675
144.1	66.2793
144.2	66.1855
144.3	66.0898
144.4	66.0003
144.5	65.9122
144.6	65.8257
144.7	65.7407
144.8	65.6489
144.9	65.5592
145	65.4748
145.1	65.3881
145.2	65.2973
145.3	65.2095
145.4	65.1236
145.5	65.0356
145.6	64.9482
145.7	64.8696
145.8	64.789
145.9	64.7054
146	64.6286
146.1	64.5555
146.2	64.475
146.3	64.3936
146.4	64.3127
146.5	64.2277
146.6	64.1333
146.7	64.0644
146.8	63.985
146.9	63.907
147	63.8271
147.1	63.7541
147.2	63.6783
147.3	63.6053
147.4	63.5329
147.5	63.4663
147.6	63.3861
147.7	63.3121
147.8	63.2401
147.9	63.1642
148	63.0922
148.1	63.0368
148.2	62.9872
148.3	62.9289
148.4	62.8622
148.5	62.8045
148.6	62.7301
148.7	62.6709
148.8	62.5908
148.9	62.5187
149	62.4548
149.1	62.3802
149.2	62.3057
149.3	62.24
149.4	62.1787
149.5	62.1136
149.6	62.0484
149.7	61.9741
149.8	61.8857
149.9	61.8144
150	61.7485
150.1	61.6777
150.2	61.611
150.3	61.5475
150.4	61.4841
150.5	61.393
150.6	61.3123
150.7	61.2401
150.8	61.171
150.9	61.1169
151	61.0757
151.1	61.0342
151.2	60.9883
151.3	60.9233
151.4	60.8656
151.5	60.8123
151.6	60.7735
151.7	60.7277
151.8	60.6757
151.9	60.6222
152	60.5504
152.1	60.4782
152.2	60.4185
152.3	60.3639
152.4	60.3148
152.5	60.2785
152.6	60.2443
152.7	60.2138
152.8	60.1743
152.9	60.1346
153	60.0862
153.1	60.0346
153.2	59.9793
153.3	59.9264
153.4	59.8712
153.5	59.821
153.6	59.788
153.7	59.7235
153.8	59.6603
153.9	59.6049
154	59.5414
154.1	59.478
154.2	59.4038
154.3	59.3323
154.4	59.2685
154.5	59.2055
154.6	59.1385
154.7	59.0785
154.8	59.0245
154.9	58.9763
155	58.9251
155.1	58.8677
155.2	58.8075
155.3	58.7416
155.4	58.6814
155.5	58.6169
155.6	58.5589
155.7	58.5044
155.8	58.4505
155.9	58.4135
156	58.3834
156.1	58.3721
156.2	58.3432
156.3	58.2966
156.4	58.2372
156.5	58.1953
156.6	58.1686
156.7	58.1471
156.8	58.1288
156.9	58.0935
157	58.046
157.1	57.9929
157.2	57.9432
157.3	57.8917
157.4	57.8283
157.5	57.7771
157.6	57.7317
157.7	57.6893
157.8	57.6488
157.9	57.6074
158	57.5669
158.1	57.5277
158.2	57.4749
158.3	57.4243
158.4	57.3728
158.5	57.3223
158.6	57.2656
158.7	57.2363
158.8	57.2001
158.9	57.1517
159	57.1171
159.1	57.0736
159.2	57.0468
159.3	57.0203
159.4	57.0067
159.5	56.9659
159.6	56.9463
159.7	56.9335
159.8	56.8916
159.9	56.8507
160	56.8139
160.1	56.7723
160.2	56.7369
[truncated: 12,876 more rows]
