# Supplementary material for: Molecular basis for receptor recognition and broad host tropism for merbecovirus MjHKU4r-CoV-1
Source: EMBO Rep. 2024 Jun 14;25(7):17. doi: 10.1038/s44319-024-00169-8 (PMC11239678; doi:10.1038/s44319-024-00169-8)
Supplement: Supplementary file 4 — Source data Fig. 5 [file 44319_2024_169_MOESM4_ESM.zip › Figure 5.xlsx]

## Sheet: Human
Time (s)	Response units (RU)			Concentration (µM)	Response units (RU)	Response units (RU)
-39.5	1.1353			0	-88.7186
-39.4	0.0212727			0.015783	-48.0901
-39.3	-1.493			0.031566	-11.2576
-39.2	-0.838203			0.047348	22.2871
-39.1	-1.1802			0.063131	52.9654
-39	-1.2411			0.078914	81.1298
-38.9	-0.5588			0.094697	107.077
-38.8	-0.6765			0.11048	131.059
-38.7	-0.612499			0.126263	153.291
-38.6	-0.5304			0.142045	173.957
-38.5	-0.5543			0.157828	193.218
-38.4	-0.541904			0.173611	211.212
-38.3	-0.6256			0.189394	228.06
-38.2	-0.778815			0.205177	243.868
-38.1	-1.1348			0.22096	258.73
-38	-0.4642			0.236742	272.728
-37.9	-0.4733			0.252525	285.935
-37.8	-0.2583			0.268308	298.417
-37.7	0.215007			0.284091	310.231
-37.6	-0.2837			0.299874	321.43
-37.5	0.0586			0.315657	332.061
-37.4	0.2024			0.331439	342.165
-37.3	0.016			0.347222	351.782
-37.2	-0.060198			0.363005	360.945
-37.1	-0.1783			0.378788	369.685
-37	-0.2094			0.394571	378.032
-36.9	-0.263499			0.410354	386.012
-36.8	-0.2815			0.426136	393.647
-36.7	-0.334701			0.441919	400.96
-36.6	-0.3459			0.457702	407.971
-36.5	-0.3733			0.473485	414.699
-36.4	-0.3821			0.489268	421.159
-36.3	-0.3818			0.505051	427.368
-36.2	-0.3994			0.520833	433.34
-36.1	-0.3786			0.536616	439.089
-36	-0.3729			0.552399	444.626
-35.9	-0.3551			0.568182	449.963
-35.8	-0.3698			0.583965	455.111
-35.7	-0.3766			0.599747	460.08
-35.6	-0.383			0.61553	464.878
-35.5	-0.3669			0.631313	469.515
-35.4	-0.3581			0.647096	473.998
-35.3	-0.3695			0.662879	478.336
-35.2	-0.3704			0.678662	482.534
-35.1	-0.37			0.694444	486.6
-35	-0.3551			0.710227	490.54
-34.9	-0.3646			0.72601	494.359
-34.8	-0.3536			0.741793	498.063
-34.7	-0.347			0.757576	501.658
-34.6	-0.3396			0.773359	505.147
-34.5	-0.3332			0.789141	508.536
-34.4	-0.3198			0.804924	511.828
-34.3	-0.316			0.820707	515.028
-34.2	-0.3171			0.83649	518.14
-34.1	-0.3103			0.852273	521.167
-34	-0.3097			0.868056	524.113
-33.9	-0.2994			0.883838	526.98
-33.8	-0.291			0.899621	529.773
-33.7	-0.2894			0.915404	532.493
-33.6	-0.2886			0.931187	535.144
-33.5	-0.2839			0.94697	537.728
-33.4	-0.2791			0.962753	540.248
-33.3	-0.2737			0.978535	542.706
-33.2	-0.2691			0.994318	545.104
-33.1	-0.2641			1.0101	547.445
-33	-0.2624			1.02588	549.73
-32.9	-0.2609			1.04167	551.962
-32.8	-0.2624			1.05745	554.142
-32.7	-0.2623			1.07323	556.273
-32.6	-0.2644			1.08902	558.355
-32.5	-0.2685			1.1048	560.39
-32.4	-0.2694			1.12058	562.38
-32.3	-0.2652			1.13636	564.327
-32.2	-0.2653			1.15215	566.232
-32.1	-0.2642			1.16793	568.096
-32	-0.264			1.18371	569.921
-31.9	-0.2584			1.19949	571.707
-31.8	-0.2534			1.21528	573.456
-31.7	-0.2441			1.23106	575.169
-31.6	-0.2386			1.24684	576.848
-31.5	-0.235			1.26263	578.493
-31.4	-0.2318			1.27841	580.105
-31.3	-0.2301			1.29419	581.685
-31.2	-0.2321			1.30997	583.234
-31.1	-0.2275			1.32576	584.753
-31	-0.2254			1.34154	586.244
-30.9	-0.2234			1.35732	587.705
-30.8	-0.2226			1.37311	589.14
-30.7	-0.2166			1.38889	590.548
-30.6	-0.2158			1.40467	591.929
-30.5	-0.2166			1.42046	593.286
-30.4	-0.2174			1.43624	594.618
-30.3	-0.214			1.45202	595.926
-30.2	-0.2081			1.4678	597.211
-30.1	-0.2043			1.48359	598.473
-30	-0.203			1.49937	599.713
-29.9	-0.2034			1.51515	600.931
-29.8	-0.2018			1.53093	602.129
-29.7	-0.2039			1.54672	603.306
-29.6	-0.2045			1.5625	604.463
-29.5	-0.2036
-29.4	-0.1982			0.0976562		115.897
-29.3	-0.192			0.195312		226.678
-29.2	-0.1906			0.390625		373.828
-29.1	-0.1913			0.78125		518.952
-29	-0.1905			1.5625		597.762
-28.9	-0.1889
-28.8	-0.1881
-28.7	-0.1827
-28.6	-0.1836
-28.5	-0.181
-28.4	-0.1818
-28.3	-0.1839
-28.2	-0.1812
-28.1	-0.1793
-28	-0.1814
-27.9	-0.1838
-27.8	-0.1808
-27.7	-0.1838
-27.6	-0.1839
-27.5	-0.1824
-27.4	-0.1806
-27.3	-0.1763
-27.2	-0.1718
-27.1	-0.1688
-27	-0.1697
-26.9	-0.1652
-26.8	-0.1582
-26.7	-0.1576
-26.6	-0.1576
-26.5	-0.1542
-26.4	-0.1567
-26.3	-0.155
-26.2	-0.1513
-26.1	-0.1481
-26	-0.1462
-25.9	-0.1455
-25.8	-0.151
-25.7	-0.1577
-25.6	-0.1606
-25.5	-0.1641
-25.4	-0.1641
-25.3	-0.162
-25.2	-0.1634
-25.1	-0.1555
-25	-0.1541
-24.9	-0.1529
-24.8	-0.1459
-24.7	-0.1488
-24.6	-0.1464
-24.5	-0.1463
-24.4	-0.144
-24.3	-0.1435
-24.2	-0.1411
-24.1	-0.1434
-24	-0.1459
-23.9	-0.1439
-23.8	-0.1447
-23.7	-0.1427
-23.6	-0.138
-23.5	-0.1361
-23.4	-0.1309
-23.3	-0.1307
-23.2	-0.1305
-23.1	-0.1308
-23	-0.1291
-22.9	-0.1267
-22.8	-0.1281
-22.7	-0.1268
-22.6	-0.1278
-22.5	-0.131
-22.4	-0.1283
-22.3	-0.1267
-22.2	-0.1233
-22.1	-0.1174
-22	-0.1128
-21.9	-0.1098
-21.8	-0.1065
-21.7	-0.1102
-21.6	-0.1105
-21.5	-0.1065
-21.4	-0.1066
-21.3	-0.103
-21.2	-0.1075
-21.1	-0.1046
-21	-0.1002
-20.9	-0.0891002
-20.8	-0.1032
-20.7	-0.1135
-20.6	-0.1166
-20.5	-0.1204
-20.4	-0.1225
-20.3	-0.1242
-20.2	-0.1325
-20.1	-0.1244
-20	-0.1164
-19.9	-0.1154
-19.8	-0.1281
-19.7	-0.1107
-19.6	-0.0855998
-19.5	-0.0656998
-19.4	-0.0539
-19.3	-0.0458
-19.2	-0.0527999
-19.1	-0.0418002
-19	-0.0484002
-18.9	-0.0589001
-18.8	-0.0663
-18.7	-0.0711001
-18.6	-0.0692
-18.5	-0.0657
-18.4	-0.0541
-18.3	-0.0421
-18.2	-0.0347999
-18.1	-0.0366
-18	-0.0478998
-17.9	-0.0508
-17.8	-0.0646
-17.7	-0.0634001
-17.6	-0.0667999
-17.5	-0.0613999
-17.4	-0.071
-17.3	-0.0714
-17.2	-0.0593
-17.1	-0.0555
-17	-0.0484002
-16.9	-0.0502002
-16.8	-0.0501
-16.7	-0.0407001
-16.6	-0.0393001
-16.5	-0.0393
-16.4	-0.0410001
-16.3	-0.0604
-16.2	-0.0607998
-16.1	-0.0513999
-16	-0.0461997
-15.9	-0.0325
-15.8	-0.0216
-15.7	-0.0140999
-15.6	-0.0272999
-15.5	-0.0267998
-15.4	-0.0172998
-15.3	0.0031
-15.2	0.0183003
-15.1	0.0241002
-15	0.0154001
-14.9	0.00390004
-14.8	-0.0059
-14.7	-0.0305002
-14.6	-0.0671001
-14.5	-0.0781
-14.4	-0.0837
-14.3	-0.071
-14.2	-0.0877001
-14.1	-0.0889
-14	-0.0992999
-13.9	-0.1047
-13.8	-0.0912
-13.7	-0.0907
-13.6	-0.0826001
-13.5	-0.0839002
-13.4	-0.0872
-13.3	-0.0873
-13.2	-0.0873999
-13.1	-0.0836
-13	-0.0811999
-12.9	-0.0742998
-12.8	-0.0674
-12.7	-0.0780001
-12.6	-0.0880999
-12.5	-0.0779002
-12.4	-0.1107
-12.3	-0.102
-12.2	-0.0815001
-12.1	-0.0975
-12	-0.1175
-11.9	-0.1092
-11.8	-0.0926
-11.7	-0.0924998
-11.6	-0.0749999
-11.5	-0.0654001
-11.4	-0.0634998
-11.3	-0.0493
-11.2	-0.0478001
-11.1	-0.0498001
-11	-0.0461
-10.9	-0.0356
-10.8	-0.0238
-10.7	-0.0185
-10.6	-0.0163
-10.5	-0.0142999
-10.4	-0.00399997
-10.3	-0.0022
-10.2	-0.00559991
-10.1	0.00429996
-10	0.00850014
-9.9	0.0221
-9.8	0.0226
-9.7	0.00469968
-9.6	0.0118997
-9.5	0.00300003
-9.4	0.00700002
-9.3	0.0144
-9.2	0.0107998
-9.1	0.00920007
-9	0.0107999
-8.9	0.000699964
-8.8	0.0016
-8.7	-0.00660006
-8.6	-0.00570017
-8.5	-0.0068002
-8.4	-0.0126999
-8.3	-0.0053
-8.2	-0.00870004
-8.1	-0.00299999
-8	-0.00340003
-7.9	-0.00630018
-7.8	-0.0109
-7.7	-0.00610001
-7.6	-0.0042
-7.5	-0.0056
-7.4	-0.00759997
-7.3	-0.0086
-7.2	-0.00430012
-7.1	-0.0079
-7	-0.0079
-6.9	-0.00639997
-6.8	-0.0053
-6.7	-0.00289996
-6.6	-9.99999e-05
-6.5	0.0006
-6.4	-0.00190001
-6.3	-0.0028
-6.2	-0.00360002
-6.1	-0.005
-6	-0.0046
-5.9	-0.00410009
-5.8	-0.0054
-5.7	-0.00429999
-5.6	-0.0019
-5.5	-0.0034
-5.4	-0.00589999
-5.3	-0.0043
-5.2	-0.00850002
-5.1	-0.0097
-5	-0.0141
-4.9	-0.0109
-4.8	-0.0095
-4.7	-0.00560009
-4.6	-0.0047
-4.5	-0.0082
-4.4	-0.00769998
-4.3	-0.0019
-4.2	-0.000600076
-4.1	-0.0006
-4	0.0016
-3.9	0.00400016
-3.8	0.01
-3.7	0.0129998
-3.6	0.0121
-3.5	0.0105
-3.4	0.00960026
-3.3	0.0174
-3.2	0.0211002
-3.1	0.0233
-3	0.02
-2.9	0.0121
-2.8	0.0153
-2.7	0.0140001
-2.6	0.0162
-2.5	0.0163
-2.4	0.0242001
-2.3	0.0209
-2.2	0.0226999
-2.1	0.0212
-2	0.0112
-1.9	0.00419992
-1.8	0.0084
-1.7	0.0181
-1.6	0.0166
-1.5	0.0197
-1.4	0.0234
-1.3	0.0244
-1.2	0.0244
-1.1	0.0254
-1	0.0265
-0.899998	0.0525
-0.799999	0.0525
-0.699997	0.0568
-0.599998	0.0981
-0.5	0.1021
-0.399998	0.1067
-0.299999	0.1125
-0.199997	0.132301
-0.0999985	0.1871
0	0.4657
0.100002	3.06741
0.200001	3.4015
0.300003	7.83951
0.400002	10.3316
0.5	11.0232
0.600002	11.1212
0.700001	11.2347
0.800003	11.2432
0.900002	11.2714
1	11.3022
1.1	11.3579
1.2	11.4159
1.3	11.5969
1.4	11.6663
1.5	11.7484
1.6	11.8027
1.7	11.8068
1.8	11.8104
1.9	11.948
2	12.1613
2.1	12.379
2.2	12.5928
2.3	12.8554
2.4	13.1506
2.5	13.4393
2.6	13.8173
2.7	14.1895
2.8	14.5569
2.9	14.8946
3	15.2479
3.1	15.5648
3.2	15.9254
3.3	16.2593
3.4	16.6106
3.5	16.9679
3.6	17.295
3.7	17.6285
3.8	17.9394
3.9	18.2627
4	18.582
4.1	18.9016
4.2	19.2254
4.3	19.541
4.4	19.8567
4.5	20.1652
4.6	20.4774
4.7	20.7843
4.8	21.1014
4.9	21.4218
5	21.7413
5.1	22.0538
5.2	22.3711
5.3	22.6692
5.4	22.9813
5.5	23.2963
5.6	23.6056
5.7	23.9147
5.8	24.2212
5.9	24.5224
6	24.8158
6.1	25.1002
6.2	25.3876
6.3	25.6737
6.4	25.9655
6.5	26.257
6.6	26.5486
6.7	26.8313
6.8	27.112
6.9	27.394
7	27.6698
7.1	27.9502
7.2	28.2324
7.3	28.504
7.4	28.7868
7.5	29.0567
7.6	29.3261
7.7	29.5989
7.8	29.8692
7.9	30.1418
8	30.4094
8.1	30.6699
8.2	30.9294
8.3	31.1917
8.4	31.4652
8.5	31.718
8.6	31.9775
8.7	32.2367
8.8	32.4876
8.9	32.7372
9	32.9832
9.1	33.2363
9.2	33.4802
9.3	33.7206
9.4	33.9573
9.5	34.2016
9.6	34.4505
9.7	34.6935
9.8	34.9316
9.9	35.1677
10	35.4039
10.1	35.6311
10.2	35.8582
10.3	36.0885
10.4	36.3151
10.5	36.5397
10.6	36.765
10.7	36.9835
10.8	37.1971
10.9	37.4155
11	37.638
11.1	37.8649
11.2	38.0931
11.3	38.3225
11.4	38.5453
11.5	38.7626
11.6	38.9814
11.7	39.1986
11.8	39.4263
11.9	39.6584
12	39.8812
12.1	40.0946
12.2	40.3067
12.3	40.5225
12.4	40.7194
12.5	40.9332
12.6	41.1428
12.7	41.3462
12.8	41.5529
12.9	41.7669
13	41.9761
13.1	42.1871
13.2	42.3911
13.3	42.592
13.4	42.8008
13.5	43.0008
13.6	43.2111
13.7	43.424
13.8	43.6273
13.9	43.8225
14	44.0322
14.1	44.2412
14.2	44.4392
14.3	44.6368
14.4	44.8262
14.5	45.0333
14.6	45.2194
14.7	45.4087
14.8	45.5997
14.9	45.7896
15	45.9819
15.1	46.1759
15.2	46.3693
15.3	46.5647
15.4	46.7508
15.5	46.9319
15.6	47.1219
15.7	47.3088
15.8	47.4926
15.9	47.682
16	47.8674
16.1	48.0485
16.2	48.2388
16.3	48.4256
16.4	48.6
16.5	48.7805
16.6	48.9624
16.7	49.1302
16.8	49.2985
16.9	49.4741
17	49.6545
17.1	49.8249
17.2	49.991
17.3	50.1641
17.4	50.3399
17.5	50.5125
17.6	50.6853
17.7	50.858
17.8	51.0296
17.9	51.2009
18	51.3724
18.1	51.5443
18.2	51.7187
18.3	51.8924
18.4	52.0637
18.5	52.2313
18.6	52.4033
18.7	52.5715
18.8	52.7396
18.9	52.9071
19	53.072
19.1	53.2338
19.2	53.4029
19.3	53.5659
19.4	53.7287
19.5	53.8862
19.6	54.0479
19.7	54.2149
19.8	54.3711
19.9	54.5284
20	54.6835
20.1	54.8322
20.2	54.9845
20.3	55.1384
20.4	55.2993
20.5	55.4539
20.6	55.6032
20.7	55.7553
20.8	55.9084
20.9	56.058
21	56.2064
21.1	56.358
21.2	56.5084
21.3	56.6613
21.4	56.8151
21.5	56.9723
21.6	57.1303
21.7	57.2813
21.8	57.4317
21.9	57.5867
22	57.7345
22.1	57.8773
22.2	58.0186
22.3	58.1667
22.4	58.3208
22.5	58.4699
22.6	58.6196
22.7	58.7715
22.8	58.9198
22.9	59.0696
23	59.2164
23.1	59.3584
23.2	59.5013
23.3	59.6487
23.4	59.7949
23.5	59.9327
23.6	60.0708
23.7	60.2175
23.8	60.3591
23.9	60.5033
24	60.6428
24.1	60.7785
24.2	60.9178
24.3	61.0555
24.4	61.1946
24.5	61.3338
24.6	61.4715
24.7	61.6095
24.8	61.7499
24.9	61.8832
25	62.0227
25.1	62.1613
25.2	62.2985
25.3	62.428
25.4	62.561
25.5	62.6924
25.6	62.8228
25.7	62.9576
25.8	63.0903
25.9	63.22
26	63.3453
26.1	63.4704
26.2	63.5994
26.3	63.7331
26.4	63.8645
26.5	63.9928
26.6	64.1224
26.7	64.2419
26.8	64.3675
26.9	64.4973
27	64.6248
27.1	64.7459
27.2	64.8674
27.3	64.9923
27.4	65.1115
27.5	65.2307
27.6	65.3529
27.7	65.479
27.8	65.6058
27.9	65.7352
28	65.8558
28.1	65.9816
28.2	66.1062
28.3	66.2295
28.4	66.3579
28.5	66.4805
28.6	66.6016
28.7	66.7181
28.8	66.8377
28.9	66.9658
29	67.0819
29.1	67.1953
29.2	67.316
29.3	67.4311
29.4	67.5484
29.5	67.6622
29.6	67.7787
29.7	67.8927
29.8	68.0043
29.9	68.1142
30	68.2271
30.1	68.3433
30.2	68.4564
30.3	68.5665
30.4	68.6783
30.5	68.7912
30.6	68.8996
30.7	69.0061
30.8	69.1139
30.9	69.226
31	69.3404
31.1	69.4493
31.2	69.5557
31.3	69.6685
31.4	69.7844
31.5	69.8947
31.6	70.0022
31.7	70.1116
31.8	70.2248
31.9	70.3347
32	70.4459
32.1	70.5537
32.2	70.6566
32.3	70.7643
32.4	70.8734
32.5	70.9799
32.6	71.0839
32.7	71.1921
32.8	71.2982
32.9	71.4066
33	71.5191
33.1	71.618
33.2	71.7222
33.3	71.8245
33.4	71.9342
33.5	72.044
33.6	72.1464
33.7	72.2503
33.8	72.3505
33.9	72.4522
34	72.5516
34.1	72.6506
34.2	72.7517
34.3	72.8528
34.4	72.9521
34.5	73.0512
34.6	73.1493
34.7	73.245
34.8	73.348
34.9	73.451
35	73.5498
35.1	73.6486
35.2	73.7521
35.3	73.8528
35.4	73.9495
35.5	74.0443
35.6	74.1443
35.7	74.2472
35.8	74.3424
35.9	74.442
36	74.5436
36.1	74.6427
36.2	74.7408
36.3	74.8407
36.4	74.9391
36.5	75.0381
36.6	75.1271
36.7	75.2167
36.8	75.3121
36.9	75.4083
37	75.5023
37.1	75.5909
37.2	75.682
37.3	75.7774
37.4	75.8702
37.5	75.9658
37.6	76.0579
37.7	76.1552
37.8	76.2498
37.9	76.3401
38	76.4342
38.1	76.5276
38.2	76.6182
38.3	76.7086
38.4	76.7943
38.5	76.8846
38.6	76.972
38.7	77.0586
38.8	77.1498
38.9	77.2393
39	77.3213
39.1	77.4053
39.2	77.4954
39.3	77.5846
39.4	77.6725
39.5	77.759
39.6	77.8405
39.7	77.9299
39.8	78.0171
39.9	78.1043
40	78.1879
40.1	78.2743
40.2	78.3613
40.3	78.4451
40.4	78.5263
40.5	78.613
40.6	78.6974
40.7	78.7809
40.8	78.8667
40.9	78.9485
41	79.0295
41.1	79.1097
41.2	79.1899
41.3	79.2708
41.4	79.3551
41.5	79.4355
41.6	79.5147
41.7	79.5953
41.8	79.679
41.9	79.7674
42	79.8505
42.1	79.9314
42.2	80.0094
42.3	80.0921
42.4	80.1781
42.5	80.2609
42.6	80.3441
42.7	80.4241
42.8	80.5072
42.9	80.5868
43	80.669
43.1	80.7468
43.2	80.8266
43.3	80.9064
43.4	80.9817
43.5	81.0644
43.6	81.1487
43.7	81.233
43.8	81.31
43.9	81.3823
44	81.4575
44.1	81.5324
44.2	81.609
44.3	81.6868
44.4	81.7661
44.5	81.8391
44.6	81.9059
44.7	81.9744
44.8	82.0494
44.9	82.1233
45	82.2036
45.1	82.2801
45.2	82.3562
45.3	82.4304
45.4	82.5086
45.5	82.5868
45.6	82.6599
45.7	82.7368
45.8	82.8122
45.9	82.8901
46	82.9677
46.1	83.0467
46.2	83.1251
46.3	83.1981
46.4	83.2766
46.5	83.3518
46.6	83.4271
46.7	83.5016
46.8	83.5744
46.9	83.6483
47	83.7237
47.1	83.7991
47.2	83.8752
47.3	83.9499
47.4	84.0175
47.5	84.0843
47.6	84.1589
47.7	84.2311
47.8	84.3039
47.9	84.3772
48	84.4501
48.1	84.5224
48.2	84.5938
48.3	84.6689
48.4	84.7438
48.5	84.8182
48.6	84.8909
48.7	84.9592
48.8	85.0335
48.9	85.1052
49	85.1768
49.1	85.2458
49.2	85.3156
49.3	85.3839
49.4	85.4516
49.5	85.526
49.6	85.5974
49.7	85.6615
49.8	85.7281
49.9	85.7934
50	85.8613
50.1	85.9261
50.2	85.997
50.3	86.0668
50.4	86.1327
50.5	86.2029
50.6	86.2718
50.7	86.3396
50.8	86.4093
50.9	86.4809
51	86.5504
51.1	86.6149
51.2	86.6817
51.3	86.745
51.4	86.8148
51.5	86.8783
51.6	86.9414
51.7	87.0064
51.8	87.0735
51.9	87.1394
52	87.208
52.1	87.2729
52.2	87.3408
52.3	87.4045
52.4	87.4712
52.5	87.5352
52.6	87.6016
52.7	87.6645
52.8	87.7255
52.9	87.7918
53	87.8613
53.1	87.9261
53.2	87.9908
53.3	88.0552
53.4	88.122
53.5	88.1928
53.6	88.2595
53.7	88.3238
53.8	88.392
53.9	88.4574
54	88.5201
54.1	88.5816
54.2	88.6445
54.3	88.7084
54.4	88.7652
54.5	88.8256
54.6	88.888
54.7	88.9513
54.8	89.0141
54.9	89.0748
55	89.1346
55.1	89.1967
55.2	89.2593
55.3	89.3213
55.4	89.3805
55.5	89.4438
55.6	89.5001
55.7	89.56
55.8	89.623
55.9	89.6859
56	89.7479
56.1	89.8066
56.2	89.8684
56.3	89.9311
56.4	89.9935
56.5	90.0552
56.6	90.1083
56.7	90.1664
56.8	90.2318
56.9	90.2912
57	90.3464
57.1	90.407
57.2	90.4706
57.3	90.5326
57.4	90.5896
57.5	90.6463
57.6	90.7059
57.7	90.7629
57.8	90.8235
57.9	90.8835
58	90.9437
58.1	91.0012
58.2	91.0594
58.3	91.1147
58.4	91.1753
58.5	91.2326
58.6	91.2888
58.7	91.3476
58.8	91.4058
58.9	91.4606
59	91.5183
59.1	91.5741
59.2	91.6309
59.3	91.6886
59.4	91.7463
59.5	91.8012
59.6	91.8506
59.7	91.9079
59.8	91.9678
59.9	92.0243
60	92.077
60.1	92.1345
60.2	92.1882
60.3	92.2429
60.4	92.2998
60.5	92.3609
60.6	92.4196
60.7	92.4736
60.8	92.5299
60.9	92.5889
61	92.6498
61.1	92.711
61.2	92.7676
61.3	92.8254
61.4	92.8807
61.5	92.9347
61.6	92.9889
61.7	93.0453
61.8	93.0998
61.9	93.1561
62	93.2084
62.1	93.2637
62.2	93.3195
62.3	93.3743
62.4	93.4301
62.5	93.4869
62.6	93.5432
62.7	93.5979
62.8	93.6543
62.9	93.7097
63	93.7676
63.1	93.827
63.2	93.8773
63.3	93.9276
63.4	93.9806
63.5	94.0345
63.6	94.0866
63.7	94.1373
63.8	94.186
63.9	94.2423
64	94.2946
64.1	94.346
64.2	94.3958
64.3	94.4492
64.4	94.5044
64.5	94.5592
64.6	94.6158
64.7	94.6667
64.8	94.7217
64.9	94.7787
65	94.8382
65.1	94.8913
65.2	94.9417
65.3	94.9968
65.4	95.0525
65.5	95.107
65.6	95.1601
65.7	95.2137
65.8	95.2661
65.9	95.3158
66	95.3674
66.1	95.4283
66.2	95.4837
66.3	95.5344
66.4	95.5851
66.5	95.6384
66.6	95.6883
66.7	95.7439
66.8	95.7939
66.9	95.8439
67	95.8967
67.1	95.9486
67.2	95.9976
67.3	96.049
67.4	96.0999
67.5	96.1551
67.6	96.2105
67.7	96.2639
67.8	96.3201
67.9	96.3786
68	96.431
68.1	96.483
68.2	96.5347
68.3	96.5837
68.4	96.6312
68.5	96.6775
68.6	96.7216
68.7	96.7712
68.8	96.8226
68.9	96.8712
69	96.9189
69.1	96.9681
69.2	97.0177
69.3	97.0678
69.4	97.1202
69.5	97.1683
69.6	97.2165
69.7	97.267
69.8	97.3189
69.9	97.3704
70	97.42
70.1	97.4714
70.2	97.5209
70.3	97.5722
70.4	97.6257
70.5	97.6754
70.6	97.7258
70.7	97.7726
70.8	97.8263
70.9	97.8795
71	97.9308
71.1	97.9752
71.2	98.0253
71.3	98.0794
71.4	98.1318
71.5	98.1805
71.6	98.2265
71.7	98.2722
71.8	98.3236
71.9	98.3731
72	98.4195
72.1	98.4609
72.2	98.5028
72.3	98.5493
72.4	98.5985
72.5	98.643
72.6	98.6892
72.7	98.7407
72.8	98.7875
72.9	98.8393
73	98.8916
73.1	98.9394
73.2	98.9868
73.3	99.0335
73.4	99.0796
73.5	99.1259
73.6	99.1736
73.7	99.2194
73.8	99.2667
73.9	99.3138
74	99.3611
74.1	99.4122
74.2	99.4627
74.3	99.5087
74.4	99.5606
74.5	99.6141
74.6	99.6661
74.7	99.7187
74.8	99.7704
74.9	99.8207
75	99.8675
75.1	99.9191
75.2	99.9699
75.3	100.016
75.4	100.062
75.5	100.109
75.6	100.158
75.7	100.209
75.8	100.256
75.9	100.303
76	100.349
76.1	100.4
76.2	100.449
76.3	100.497
76.4	100.541
76.5	100.589
76.6	100.639
76.7	100.687
76.8	100.738
76.9	100.782
77	100.82
77.1	100.864
77.2	100.914
77.3	100.959
77.4	101.01
77.5	101.057
77.6	101.1
77.7	101.144
77.8	101.191
77.9	101.237
78	101.282
78.1	101.328
78.2	101.375
78.3	101.423
78.4	101.468
78.5	101.516
78.6	101.562
78.7	101.607
78.8	101.652
78.9	101.701
79	101.748
79.1	101.788
79.2	101.832
79.3	101.876
79.4	101.916
79.5	101.963
79.6	102.008
79.7	102.05
79.8	102.094
79.9	102.139
80	102.183
80.1	102.229
80.2	102.272
80.3	102.317
80.4	102.368
80.5	102.41
80.6	102.454
80.7	102.499
80.8	102.544
80.9	102.582
81	102.624
81.1	102.672
81.2	102.715
81.3	102.758
81.4	102.802
81.5	102.845
81.6	102.886
81.7	102.929
81.8	102.966
81.9	103.007
82	103.049
82.1	103.096
82.2	103.139
82.3	103.18
82.4	103.226
82.5	103.272
82.6	103.311
82.7	103.355
82.8	103.4
82.9	103.444
83	103.489
83.1	103.534
83.2	103.578
83.3	103.624
83.4	103.672
83.5	103.717
83.6	103.758
83.7	103.799
83.8	103.844
83.9	103.889
84	103.934
84.1	103.974
84.2	104.017
84.3	104.066
84.4	104.108
84.5	104.151
84.6	104.191
84.7	104.233
84.8	104.277
84.9	104.322
85	104.365
85.1	104.405
85.2	104.45
85.3	104.487
85.4	104.531
85.5	104.572
85.6	104.613
85.7	104.656
85.8	104.693
85.9	104.731
86	104.772
86.1	104.816
86.2	104.858
86.3	104.899
86.4	104.937
86.5	104.979
86.6	105.024
86.7	105.065
86.8	105.103
86.9	105.142
87	105.187
87.1	105.23
87.2	105.268
87.3	105.31
87.4	105.349
87.5	105.384
87.6	105.427
87.7	105.472
87.8	105.514
87.9	105.554
88	105.593
88.1	105.629
88.2	105.666
88.3	105.708
88.4	105.753
88.5	105.788
88.6	105.827
88.7	105.868
88.8	105.908
88.9	105.945
89	105.984
89.1	106.022
89.2	106.067
89.3	106.106
89.4	106.147
89.5	106.188
89.6	106.224
89.7	106.263
89.8	106.303
89.9	106.342
90	106.379
90.1	106.414
90.2	106.457
90.3	106.502
90.4	106.544
90.5	106.585
90.6	106.625
90.7	106.669
90.8	106.711
90.9	106.754
91	106.797
91.1	106.844
91.2	106.888
91.3	106.927
91.4	106.971
91.5	107.012
91.6	107.051
91.7	107.09
91.8	107.127
91.9	107.17
92	107.216
92.1	107.259
92.2	107.3
92.3	107.34
92.4	107.38
92.5	107.419
92.6	107.46
92.7	107.498
92.8	107.539
92.9	107.582
93	107.62
93.1	107.662
93.2	107.706
93.3	107.748
93.4	107.788
93.5	107.832
93.6	107.873
93.7	107.913
93.8	107.95
93.9	107.991
94	108.039
94.1	108.087
94.2	108.128
94.3	108.174
94.4	108.219
94.5	108.26
94.6	108.304
94.7	108.346
94.8	108.388
94.9	108.429
95	108.469
95.1	108.511
95.2	108.556
95.3	108.592
95.4	108.635
95.5	108.671
95.6	108.708
95.7	108.75
95.8	108.793
95.9	108.833
96	108.874
96.1	108.917
96.2	108.962
96.3	109.006
96.4	109.046
96.5	109.081
96.6	109.121
96.7	109.163
96.8	109.204
96.9	109.241
97	109.276
97.1	109.315
97.2	109.35
97.3	109.386
97.4	109.423
97.5	109.463
97.6	109.502
97.7	109.545
97.8	109.583
97.9	109.623
98	109.659
98.1	109.696
98.2	109.735
98.3	109.776
98.4	109.814
98.5	109.851
98.6	109.893
98.7	109.93
98.8	109.969
98.9	110.002
99	110.04
99.1	110.083
99.2	110.122
99.3	110.159
99.4	110.198
99.5	110.235
99.6	110.268
99.7	110.308
99.8	110.347
99.9	110.387
100	110.425
100.1	110.464
100.2	110.499
100.3	110.539
100.4	110.58
100.5	110.614
100.6	110.654
100.7	110.692
100.8	110.732
100.9	110.771
101	110.806
101.1	110.845
101.2	110.882
101.3	110.921
101.4	110.96
101.5	110.992
101.6	111.03
101.7	111.071
101.8	111.104
101.9	111.134
102	111.171
102.1	111.207
102.2	111.243
102.3	111.278
102.4	111.309
102.5	111.345
102.6	111.386
102.7	111.422
102.8	111.462
102.9	111.496
103	111.536
103.1	111.58
103.2	111.618
103.3	111.659
103.4	111.7
103.5	111.74
103.6	111.776
103.7	111.811
103.8	111.844
103.9	111.878
104	111.918
104.1	111.96
104.2	111.997
104.3	112.032
104.4	112.071
104.5	112.111
104.6	112.15
104.7	112.19
104.8	112.228
104.9	112.264
105	112.305
105.1	112.345
105.2	112.379
105.3	112.416
105.4	112.454
105.5	112.488
105.6	112.524
105.7	112.561
105.8	112.599
105.9	112.634
106	112.667
106.1	112.704
106.2	112.742
106.3	112.778
106.4	112.815
106.5	112.851
106.6	112.891
106.7	112.924
106.8	112.955
106.9	112.992
107	113.028
107.1	113.067
107.2	113.101
107.3	113.132
107.4	113.163
107.5	113.196
107.6	113.234
107.7	113.271
107.8	113.3
107.9	113.337
108	113.376
108.1	113.413
108.2	113.447
108.3	113.483
108.4	113.523
108.5	113.559
108.6	113.596
108.7	113.632
108.8	113.669
108.9	113.702
109	113.74
109.1	113.776
109.2	113.811
109.3	113.848
109.4	113.884
109.5	113.919
109.6	113.953
109.7	113.992
109.8	114.027
109.9	114.063
110	114.099
110.1	114.132
110.2	114.166
110.3	114.202
110.4	114.238
110.5	114.27
110.6	114.3
110.7	114.334
110.8	114.368
110.9	114.402
111	114.438
111.1	114.473
111.2	114.504
111.3	114.537
111.4	114.576
111.5	114.611
111.6	114.645
111.7	114.679
111.8	114.711
111.9	114.747
112	114.783
112.1	114.823
112.2	114.853
112.3	114.889
112.4	114.925
112.5	114.963
112.6	114.998
112.7	115.035
112.8	115.075
112.9	115.115
113	115.153
113.1	115.19
113.2	115.227
113.3	115.266
113.4	115.305
113.5	115.345
113.6	115.384
113.7	115.42
113.8	115.461
113.9	115.502
114	115.541
114.1	115.577
114.2	115.614
114.3	115.655
114.4	115.689
114.5	115.72
114.6	115.754
114.7	115.787
114.8	115.824
114.9	115.862
115	115.897
115.1	115.938
115.2	115.974
115.3	116.012
115.4	116.051
115.5	116.089
115.6	116.127
115.7	116.166
115.8	116.198
115.9	116.234
116	116.269
116.1	116.305
116.2	116.342
116.3	116.38
116.4	116.42
116.5	116.455
116.6	116.489
116.7	116.524
116.8	116.554
116.9	116.592
117	116.626
117.1	116.667
117.2	116.701
117.3	116.731
117.4	116.771
117.5	116.805
117.6	116.838
117.7	116.865
117.8	116.897
117.9	116.93
118	116.965
118.1	116.999
118.2	117.04
118.3	117.073
118.4	117.106
118.5	117.128
118.6	117.155
118.7	117.189
118.8	117.224
118.9	117.251
119	117.263
119.1	117.251
119.2	117.224
119.3	117.223
119.4	117.189
119.5	117.182
119.6	117.155
119.7	117.144
119.8	117.128
119.9	117.096
120	117.057
120.1	115.822
120.2	115.595
120.3	113.512
120.4	109.289
120.5	107.478
120.6	107.188
120.7	107.184
120.8	107.158
120.9	107.138
121	107.085
121.1	106.947
121.2	106.82
121.3	106.781
121.4	106.723
121.5	106.716
121.6	106.65
121.7	106.645
121.8	106.637
121.9	106.594
122	106.573
122.1	106.439
122.2	106.256
122.3	106.105
122.4	105.853
122.5	105.488
122.6	105.18
122.7	104.95
122.8	104.664
122.9	104.366
123	104.137
123.1	103.882
123.2	103.658
123.3	103.424
123.4	103.184
123.5	102.96
123.6	102.703
123.7	102.485
123.8	102.276
123.9	102.028
124	101.774
124.1	101.545
124.2	101.309
124.3	101.078
124.4	100.859
124.5	100.637
124.6	100.406
124.7	100.191
124.8	99.9687
124.9	99.7467
125	99.5378
125.1	99.3402
125.2	99.1386
125.3	98.9182
125.4	98.7252
125.5	98.5215
125.6	98.3306
125.7	98.1375
125.8	97.9377
125.9	97.7335
126	97.5272
126.1	97.3143
126.2	97.1193
126.3	96.9115
126.4	96.7136
126.5	96.5163
126.6	96.318
126.7	96.1267
126.8	95.937
126.9	95.7479
127	95.5521
127.1	95.3617
127.2	95.171
127.3	94.985
127.4	94.8068
127.5	94.6233
127.6	94.4471
127.7	94.275
127.8	94.1031
127.9	93.9331
128	93.7588
128.1	93.5934
128.2	93.427
128.3	93.2594
128.4	93.0973
128.5	92.9511
128.6	92.7961
128.7	92.6363
128.8	92.4713
128.9	92.3175
129	92.1602
129.1	92.0015
129.2	91.8357
129.3	91.6666
129.4	91.5139
129.5	91.3451
129.6	91.188
129.7	91.029
129.8	90.8649
129.9	90.7423
130	90.6037
130.1	90.4015
130.2	90.2404
130.3	89.9608
130.4	89.9251
130.5	89.8846
130.6	89.6723
130.7	89.6262
130.8	89.7866
130.9	89.6569
131	89.0083
131.1	88.4098
131.2	88.7131
131.3	89.3583
131.4	88.8191
131.5	88.5819
131.6	88.6114
131.7	88.5516
131.8	88.417
131.9	88.3182
132	88.2744
132.1	88.2117
132.2	88.1534
132.3	88.0747
132.4	88.02
132.5	87.9068
132.6	87.8645
132.7	87.8457
132.8	87.8793
132.9	87.9767
133	87.9684
133.1	87.9989
133.2	88.02
133.3	87.9013
133.4	88.1106
133.5	88.4291
133.6	88.875
133.7	88.3033
133.8	87.7366
133.9	87.1241
134	86.7024
134.1	86.5399
134.2	86.2341
134.3	86.0247
134.4	85.9046
134.5	85.7989
134.6	85.7485
134.7	85.6505
134.8	85.5477
134.9	85.4019
135	85.3339
135.1	85.2478
135.2	85.1023
135.3	85
135.4	84.8752
135.5	84.768
135.6	84.6279
135.7	84.4784
135.8	84.3457
135.9	84.2195
136	84.0969
136.1	83.9689
136.2	83.8558
136.3	83.7329
136.4	83.62
136.5	83.5004
136.6	83.3819
136.7	83.2603
136.8	83.1491
136.9	83.0291
137	82.9145
137.1	82.7893
137.2	82.6774
137.3	82.5573
137.4	82.4425
137.5	82.331
137.6	82.2187
137.7	82.1053
137.8	81.9946
137.9	81.8891
138	81.7818
138.1	81.6766
138.2	81.5649
138.3	81.4554
138.4	81.3504
138.5	81.2413
138.6	81.129
138.7	81.0137
138.8	80.9072
138.9	80.8048
139	80.7042
139.1	80.6009
139.2	80.5046
139.3	80.3966
139.4	80.2962
139.5	80.1964
139.6	80.0939
139.7	79.9866
139.8	79.8769
139.9	79.7715
140	79.6624
140.1	79.5594
140.2	79.459
140.3	79.3579
140.4	79.2569
140.5	79.1556
140.6	79.0559
140.7	78.9502
140.8	78.8507
140.9	78.7534
141	78.6552
141.1	78.5579
141.2	78.4604
141.3	78.3633
141.4	78.2662
141.5	78.1725
141.6	78.0815
141.7	77.9893
141.8	77.897
141.9	77.8027
142	77.7135
142.1	77.6253
142.2	77.5339
142.3	77.4412
142.4	77.3451
142.5	77.2577
142.6	77.1713
142.7	77.0809
142.8	76.9955
142.9	76.9034
143	76.8104
143.1	76.7255
143.2	76.6394
143.3	76.5542
143.4	76.4679
143.5	76.3807
143.6	76.2873
143.7	76.2006
143.8	76.113
143.9	76.0274
144	75.9417
144.1	75.8564
144.2	75.768
144.3	75.6826
144.4	75.5981
144.5	75.5092
144.6	75.4205
144.7	75.3425
144.8	75.2594
144.9	75.1836
145	75.1017
145.1	75.0211
145.2	74.9365
145.3	74.8564
145.4	74.7773
145.5	74.6903
145.6	74.6051
145.7	74.528
145.8	74.4465
145.9	74.3649
146	74.2905
146.1	74.2075
146.2	74.1153
146.3	74.0355
146.4	73.9601
146.5	73.8852
146.6	73.8051
146.7	73.7254
146.8	73.6467
146.9	73.5652
147	73.4785
147.1	73.397
147.2	73.3123
147.3	73.237
147.4	73.1729
147.5	73.1079
147.6	73.0427
147.7	72.9775
147.8	72.9161
147.9	72.8684
148	72.8323
148.1	72.7964
148.2	72.7658
148.3	72.7202
148.4	72.6308
148.5	72.5465
148.6	72.4666
148.7	72.3706
148.8	72.2778
148.9	72.2305
149	72.1229
149.1	72.0022
149.2	71.9001
149.3	71.8451
149.4	71.8169
149.5	71.7743
149.6	71.7381
149.7	71.6946
149.8	71.6136
149.9	71.4852
150	71.3483
150.1	71.2251
150.2	71.1264
150.3	71.0361
150.4	70.94
150.5	70.8584
150.6	70.7599
150.7	70.6688
150.8	70.5939
150.9	70.5274
151	70.4554
151.1	70.3969
151.2	70.3377
151.3	70.3302
151.4	70.3204
151.5	70.2747
151.6	70.2227
151.7	70.1921
151.8	70.1403
151.9	70.0852
152	70.0185
152.1	69.9349
152.2	69.8555
152.3	69.7918
152.4	69.7017
152.5	69.6189
152.6	69.5444
152.7	69.473
152.8	69.4337
152.9	69.3936
153	69.3653
153.1	69.3221
153.2	69.2707
153.3	69.2128
153.4	69.1392
153.5	69.0509
153.6	68.9836
153.7	68.9068
153.8	68.8399
153.9	68.7542
154	68.7131
154.1	68.6579
154.2	68.601
154.3	68.5491
154.4	68.506
154.5	68.4533
154.6	68.4052
154.7	68.3422
154.8	68.2764
154.9	68.2068
155	68.1409
155.1	68.075
155.2	68.0127
155.3	67.947
155.4	67.8751
155.5	67.8099
155.6	67.7596
155.7	67.7215
155.8	67.6823
155.9	67.6301
156	67.5638
156.1	67.5138
156.2	67.4536
156.3	67.3985
156.4	67.3388
156.5	67.2939
156.6	67.269
156.7	67.2273
156.8	67.1888
156.9	67.1503
157	67.0806
157.1	67.0166
157.2	66.9548
157.3	66.8865
157.4	66.8229
157.5	66.7519
157.6	66.6911
157.7	66.6349
157.8	66.5769
157.9	66.509
158	66.4347
158.1	66.3653
158.2	66.2882
158.3	66.2218
158.4	66.162
158.5	66.1042
158.6	66.0736
158.7	66.0482
158.8	66.0412
158.9	66.0252
159	65.9919
159.1	65.9517
159.2	65.8999
159.3	65.8467
159.4	65.7959
159.5	65.7439
159.6	65.695
159.7	65.627
159.8	65.5596
159.9	65.5024
160	65.4557
160.1	65.4084
160.2	65.3563
160.3	65.312
[truncated: 12,877 more rows]

## Sheet: Macaque
Time (s)	Response units (RU)			Concentration (µM)	Response units (RU)	Response units (RU)
-39.5	-4.0838			0	-25.7269
-39.4	-1.99168			0.015783	-16.7986
-39.3	-1.7359			0.031566	-8.16902
-39.2	-2.33268			0.047348	0.176452
-39.1	-1.9529			0.063131	8.25167
-39	-2.0365			0.078914	16.0696
-38.9	-3.02166			0.094697	23.6422
-38.8	-2.758			0.11048	30.981
-38.7	-2.887			0.126263	38.0966
-38.6	-2.6344			0.142045	44.999
-38.5	-2.6809			0.157828	51.6977
-38.4	-2.6842			0.173611	58.2016
-38.3	-2.4252			0.189394	64.519
-38.2	-2.48279			0.205177	70.6578
-38.1	-2.052			0.22096	76.6256
-38	-2.7551			0.236742	82.4293
-37.9	-2.88479			0.252525	88.0756
-37.8	-3.1289			0.268308	93.5709
-37.7	-3.3413			0.284091	98.9211
-37.6	-3.5918			0.299874	104.132
-37.5	-3.0889			0.315657	109.209
-37.4	-2.90031			0.331439	114.157
-37.3	-2.7476			0.347222	118.98
-37.2	-2.6147			0.363005	123.685
-37.1	-2.5821			0.378788	128.274
-37	-2.5806			0.394571	132.752
-36.9	-2.6255			0.410354	137.124
-36.8	-2.6231			0.426136	141.392
-36.7	-2.6171			0.441919	145.561
-36.6	-2.5939			0.457702	149.633
-36.5	-2.6116			0.473485	153.613
-36.4	-2.6011			0.489268	157.504
-36.3	-2.5907			0.505051	161.307
-36.2	-2.5789			0.520833	165.027
-36.1	-2.5602			0.536616	168.665
-36	-2.5511			0.552399	172.225
-35.9	-2.5343			0.568182	175.71
-35.8	-2.5113			0.583965	179.12
-35.7	-2.4988			0.599747	182.46
-35.6	-2.4896			0.61553	185.73
-35.5	-2.4847			0.631313	188.934
-35.4	-2.4812			0.647096	192.072
-35.3	-2.4798			0.662879	195.148
-35.2	-2.4725			0.678662	198.162
-35.1	-2.4601			0.694444	201.118
-35	-2.4494			0.710227	204.016
-34.9	-2.4317			0.72601	206.858
-34.8	-2.4209			0.741793	209.646
-34.7	-2.4058			0.757576	212.381
-34.6	-2.3835			0.773359	215.065
-34.5	-2.366			0.789141	217.698
-34.4	-2.3612			0.804924	220.284
-34.3	-2.3528			0.820707	222.822
-34.2	-2.3451			0.83649	225.315
-34.1	-2.3329			0.852273	227.763
-34	-2.3274			0.868056	230.168
-33.9	-2.3228			0.883838	232.53
-33.8	-2.3137			0.899621	234.851
-33.7	-2.309			0.915404	237.132
-33.6	-2.3018			0.931187	239.374
-33.5	-2.2941			0.94697	241.578
-33.4	-2.2802			0.962753	243.745
-33.3	-2.2696			0.978535	245.875
-33.2	-2.2598			0.994318	247.971
-33.1	-2.2497			1.0101	250.032
-33	-2.2341			1.02588	252.059
-32.9	-2.2212			1.04167	254.054
-32.8	-2.2098			1.05745	256.016
-32.7	-2.1964			1.07323	257.947
-32.6	-2.1864			1.08902	259.848
-32.5	-2.1773			1.1048	261.719
-32.4	-2.169			1.12058	263.562
-32.3	-2.1582			1.13636	265.375
-32.2	-2.1487			1.15215	267.161
-32.1	-2.1393			1.16793	268.92
-32	-2.1317			1.18371	270.652
-31.9	-2.1215			1.19949	272.359
-31.8	-2.1098			1.21528	274.04
-31.7	-2.0931			1.23106	275.696
-31.6	-2.0807			1.24684	277.328
-31.5	-2.0649			1.26263	278.937
-31.4	-2.0613			1.27841	280.522
-31.3	-2.0533			1.29419	282.084
-31.2	-2.0495			1.30997	283.625
-31.1	-2.0438			1.32576	285.144
-31	-2.0309			1.34154	286.641
-30.9	-2.0175			1.35732	288.117
-30.8	-2.0088			1.37311	289.573
-30.7	-1.995			1.38889	291.01
-30.6	-1.9787			1.40467	292.426
-30.5	-1.9644			1.42046	293.824
-30.4	-1.9539			1.43624	295.202
-30.3	-1.9474			1.45202	296.562
-30.2	-1.9369			1.4678	297.904
-30.1	-1.9271			1.48359	299.229
-30	-1.9226			1.49937	300.536
-29.9	-1.9168			1.51515	301.826
-29.8	-1.9092			1.53093	303.1
-29.7	-1.9025			1.54672	304.357
-29.6	-1.894			1.5625	305.598
-29.5	-1.8866
-29.4	-1.8762			0.0976562		28.7129
-29.3	-1.8688			0.195312		62.3136
-29.2	-1.8626			0.390625		129.221
-29.1	-1.8555			0.78125		221.663
-29	-1.8442			1.5625		303.594
-28.9	-1.8326
-28.8	-1.824
-28.7	-1.8105
-28.6	-1.8017
-28.5	-1.7897
-28.4	-1.781
-28.3	-1.7668
-28.2	-1.7558
-28.1	-1.7452
-28	-1.7298
-27.9	-1.7185
-27.8	-1.7088
-27.7	-1.6984
-27.6	-1.687
-27.5	-1.6798
-27.4	-1.6679
-27.3	-1.6619
-27.2	-1.6532
-27.1	-1.6491
-27	-1.6397
-26.9	-1.6266
-26.8	-1.618
-26.7	-1.6073
-26.6	-1.6014
-26.5	-1.5906
-26.4	-1.583
-26.3	-1.5749
-26.2	-1.5677
-26.1	-1.565
-26	-1.5546
-25.9	-1.5448
-25.8	-1.5349
-25.7	-1.5265
-25.6	-1.5171
-25.5	-1.5073
-25.4	-1.4969
-25.3	-1.4938
-25.2	-1.4849
-25.1	-1.4732
-25	-1.4625
-24.9	-1.4557
-24.8	-1.4523
-24.7	-1.444
-24.6	-1.4362
-24.5	-1.4327
-24.4	-1.425
-24.3	-1.4138
-24.2	-1.4046
-24.1	-1.3974
-24	-1.387
-23.9	-1.3734
-23.8	-1.3629
-23.7	-1.3534
-23.6	-1.3424
-23.5	-1.3355
-23.4	-1.3281
-23.3	-1.3203
-23.2	-1.3145
-23.1	-1.3075
-23	-1.302
-22.9	-1.2953
-22.8	-1.2881
-22.7	-1.2793
-22.6	-1.2714
-22.5	-1.2654
-22.4	-1.2651
-22.3	-1.261
-22.2	-1.2553
-22.1	-1.2495
-22	-1.242
-21.9	-1.2336
-21.8	-1.2351
-21.7	-1.2371
-21.6	-1.2342
-21.5	-1.2323
-21.4	-1.2321
-21.3	-1.2261
-21.2	-1.2156
-21.1	-1.2032
-21	-1.1858
-20.9	-1.1665
-20.8	-1.1529
-20.7	-1.1293
-20.6	-1.102
-20.5	-1.0694
-20.4	-1.0631
-20.3	-1.0449
-20.2	-1.0381
-20.1	-1.0349
-20	-1.0329
-19.9	-1.0266
-19.8	-1.0358
-19.7	-1.0435
-19.6	-1.0616
-19.5	-1.071
-19.4	-1.0856
-19.3	-1.0977
-19.2	-1.0968
-19.1	-1.088
-19	-1.0749
-18.9	-1.0639
-18.8	-1.0476
-18.7	-1.0313
-18.6	-1.0617
-18.5	-1.0443
-18.4	-1.0575
-18.3	-1.0474
-18.2	-1.0248
-18.1	-0.9671
-18	-0.9019
-17.9	-0.8547
-17.8	-0.8056
-17.7	-0.7853
-17.6	-0.7926
-17.5	-0.83
-17.4	-0.8818
-17.3	-0.9309
-17.2	-0.9718
-17.1	-0.9902
-17	-0.9895
-16.9	-0.986401
-16.8	-0.9859
-16.7	-0.991
-16.6	-0.9725
-16.5	-0.9636
-16.4	-0.9546
-16.3	-0.9649
-16.2	-0.9462
-16.1	-0.9157
-16	-0.8855
-15.9	-0.8655
-15.8	-0.8676
-15.7	-0.8496
-15.6	-0.8429
-15.5	-0.8307
-15.4	-0.7937
-15.3	-0.7878
-15.2	-0.7694
-15.1	-0.7439
-15	-0.717
-14.9	-0.7108
-14.8	-0.6964
-14.7	-0.6773
-14.6	-0.6614
-14.5	-0.6441
-14.4	-0.6312
-14.3	-0.6233
-14.2	-0.6223
-14.1	-0.6184
-14	-0.6213
-13.9	-0.6291
-13.8	-0.6266
-13.7	-0.6157
-13.6	-0.5922
-13.5	-0.5644
-13.4	-0.5521
-13.3	-0.5553
-13.2	-0.5505
-13.1	-0.5602
-13	-0.568
-12.9	-0.5786
-12.8	-0.5685
-12.7	-0.5538
-12.6	-0.5533
-12.5	-0.5582
-12.4	-0.5637
-12.3	-0.5624
-12.2	-0.5498
-12.1	-0.5359
-12	-0.537
-11.9	-0.495401
-11.8	-0.4766
-11.7	-0.4682
-11.6	-0.4588
-11.5	-0.4406
-11.4	-0.4286
-11.3	-0.4212
-11.2	-0.4082
-11.1	-0.3999
-11	-0.4029
-10.9	-0.4019
-10.8	-0.4015
-10.7	-0.4035
-10.6	-0.4113
-10.5	-0.4079
-10.4	-0.4123
-10.3	-0.4179
-10.2	-0.4077
-10.1	-0.4068
-10	-0.4047
-9.9	-0.3899
-9.8	-0.3785
-9.7	-0.3401
-9.6	-0.3099
-9.5	-0.2869
-9.4	-0.2747
-9.3	-0.2656
-9.2	-0.2631
-9.1	-0.2627
-9	-0.2573
-8.9	-0.2525
-8.8	-0.2571
-8.7	-0.2533
-8.6	-0.2593
-8.5	-0.2515
-8.4	-0.2471
-8.3	-0.2418
-8.2	-0.234
-8.1	-0.2317
-8	-0.2307
-7.9	-0.225
-7.8	-0.2153
-7.7	-0.2035
-7.6	-0.1988
-7.5	-0.1951
-7.4	-0.1861
-7.3	-0.1786
-7.2	-0.1703
-7.1	-0.1584
-7	-0.1495
-6.9	-0.1404
-6.8	-0.1381
-6.7	-0.13
-6.6	-0.1256
-6.5	-0.1124
-6.4	-0.0992003
-6.3	-0.0849
-6.2	-0.0748002
-6.1	-0.0626
-6	-0.0592
-5.9	-0.0551001
-5.8	-0.0525
-5.7	-0.0453002
-5.6	-0.0426
-5.5	-0.0367
-5.4	-0.0318
-5.3	-0.0248
-5.2	-0.0130001
-5.1	-0.0062
-5	0
-4.9	0.0110998
-4.8	0.0239
-4.7	0.0257
-4.6	0.0335
-4.5	0.0392
-4.4	0.0444999
-4.3	0.0491
-4.2	0.0553998
-4.1	0.0639
-4	0.0669
-3.9	0.0748999
-3.8	0.0812
-3.7	0.0911998
-3.6	0.0863
-3.5	0.0937
-3.4	0.0980998
-3.3	0.1049
-3.2	0.1121
-3.1	0.1184
-3	0.1321
-2.9	0.1387
-2.8	0.1481
-2.7	0.1477
-2.6	0.1504
-2.5	0.1607
-2.4	0.1626
-2.3	0.1661
-2.2	0.177
-2.1	0.1837
-2	0.1923
-1.9	0.2027
-1.8	0.207
-1.7	0.205
-1.6	0.2154
-1.5	0.2192
-1.4	0.234
-1.3	0.2392
-1.2	0.2392
-1.1	0.2432
-1	0.2457
-0.900002	0.2608
-0.799999	0.2608
-0.700001	0.2639
-0.599998	0.2701
-0.5	0.2713
-0.400002	0.2744
-0.299999	0.275
-0.200001	0.3149
-0.0999985	0.3427
0	0.349
0.0999985	0.3575
0.200001	0.3617
0.299999	0.6688
0.400002	1.4074
0.5	1.7405
0.599998	2.0022
0.700001	2.0092
0.799999	2.1771
0.900002	2.455
1	2.4879
1.1	2.6529
1.2	2.8837
1.3	3.077
1.4	3.2458
1.5	3.4266
1.6	3.6319
1.7	3.9336
1.8	4.1698
1.9	4.3729
2	4.5309
2.1	4.6978
2.2	4.7975
2.3	4.9649
2.4	5.1105
2.5	5.2867
2.6	5.4124
2.7	5.5753
2.8	5.7432
2.9	5.9177
3	6.0416
3.1	6.172
3.2	6.32
3.3	6.4538
3.4	6.5964
3.5	6.7383
3.6	6.8649
3.7	6.9908
3.8	7.1099
3.9	7.2374
4	7.3624
4.1	7.4835
4.2	7.6114
4.3	7.7312
4.4	7.8443
4.5	7.9568
4.6	8.0749
4.7	8.1865
4.8	8.3053
4.9	8.4166
5	8.5306
5.1	8.6419
5.2	8.7615
5.3	8.8713
5.4	8.9802
5.5	9.0937
5.6	9.2061
5.7	9.3145
5.8	9.4161
5.9	9.5205
6	9.6219
6.1	9.7225
6.2	9.828
6.3	9.9178
6.4	10.0116
6.5	10.118
6.6	10.2181
6.7	10.3151
6.8	10.4219
6.9	10.5164
7	10.6146
7.1	10.7086
7.2	10.8042
7.3	10.8955
7.4	10.9752
7.5	11.0574
7.6	11.1288
7.7	11.2201
7.8	11.3076
7.9	11.3927
8	11.4822
8.1	11.5659
8.2	11.6503
8.3	11.7275
8.4	11.8123
8.5	11.8917
8.6	11.9677
8.7	12.0465
8.8	12.1242
8.9	12.1973
9	12.2683
9.1	12.3474
9.2	12.4221
9.3	12.4911
9.4	12.5581
9.5	12.6346
9.6	12.7064
9.7	12.7772
9.8	12.8498
9.9	12.9144
10	12.984
10.1	13.0506
10.2	13.1135
10.3	13.1782
10.4	13.2412
10.5	13.3019
10.6	13.3678
10.7	13.4343
10.8	13.5021
10.9	13.5634
11	13.627
11.1	13.687
11.2	13.7485
11.3	13.8098
11.4	13.8782
11.5	13.9382
11.6	13.9999
11.7	14.0599
11.8	14.1146
11.9	14.1727
12	14.2325
12.1	14.2935
12.2	14.3512
12.3	14.4032
12.4	14.4543
12.5	14.508
12.6	14.5625
12.7	14.6147
12.8	14.6704
12.9	14.7241
13	14.7796
13.1	14.8291
13.2	14.8824
13.3	14.9351
13.4	14.9885
13.5	15.043
13.6	15.0956
13.7	15.145
13.8	15.191
13.9	15.2355
14	15.2837
14.1	15.3329
14.2	15.3758
14.3	15.4272
14.4	15.4727
14.5	15.5202
14.6	15.5644
14.7	15.6053
14.8	15.6523
14.9	15.7015
15	15.7493
15.1	15.7947
15.2	15.8361
15.3	15.8823
15.4	15.9282
15.5	15.9749
15.6	16.0156
15.7	16.0568
15.8	16.0983
15.9	16.1355
16	16.1767
16.1	16.2199
16.2	16.2622
16.3	16.3073
16.4	16.3472
16.5	16.3888
16.6	16.4279
16.7	16.4675
16.8	16.5067
16.9	16.5366
17	16.5763
17.1	16.6173
17.2	16.6571
17.3	16.6902
17.4	16.7253
17.5	16.7615
17.6	16.8
17.7	16.8317
17.8	16.866
17.9	16.8998
18	16.9363
18.1	16.9693
18.2	17.0023
18.3	17.034
18.4	17.068
18.5	17.103
18.6	17.1372
18.7	17.174
18.8	17.2097
18.9	17.2445
19	17.2788
19.1	17.3086
19.2	17.3384
19.3	17.3686
19.4	17.4004
19.5	17.4303
19.6	17.4571
19.7	17.4861
19.8	17.5149
19.9	17.5486
20	17.5824
20.1	17.6143
20.2	17.6469
20.3	17.6799
20.4	17.7098
20.5	17.7433
20.6	17.7734
20.7	17.8048
20.8	17.8396
20.9	17.8651
21	17.8904
21.1	17.9163
21.2	17.9436
21.3	17.97
21.4	17.9995
21.5	18.0269
21.6	18.0531
21.7	18.0788
21.8	18.1049
21.9	18.1293
22	18.1595
22.1	18.1834
22.2	18.2043
22.3	18.2297
22.4	18.2514
22.5	18.2789
22.6	18.3041
22.7	18.3359
22.8	18.3635
22.9	18.3891
23	18.415
23.1	18.4404
23.2	18.4633
23.3	18.4858
23.4	18.5105
23.5	18.5352
23.6	18.5593
23.7	18.5808
23.8	18.6073
23.9	18.632
24	18.6609
24.1	18.6859
24.2	18.7098
24.3	18.7341
24.4	18.7607
24.5	18.7844
24.6	18.8086
24.7	18.8327
24.8	18.8515
24.9	18.8786
25	18.8981
25.1	18.9201
25.2	18.9457
25.3	18.9694
25.4	18.9919
25.5	19.0087
25.6	19.0298
25.7	19.0549
25.8	19.078
25.9	19.1017
26	19.1239
26.1	19.1482
26.2	19.1677
26.3	19.1903
26.4	19.2096
26.5	19.2332
26.6	19.2513
26.7	19.2738
26.8	19.2938
26.9	19.3101
27	19.33
27.1	19.3536
27.2	19.3732
27.3	19.3929
27.4	19.4136
27.5	19.4345
27.6	19.4539
27.7	19.4733
27.8	19.4938
27.9	19.5123
28	19.5313
28.1	19.5489
28.2	19.569
28.3	19.5922
28.4	19.6123
28.5	19.6342
28.6	19.6518
28.7	19.6682
28.8	19.6837
28.9	19.6994
29	19.7188
29.1	19.7377
29.2	19.7559
29.3	19.7726
29.4	19.791
29.5	19.8116
29.6	19.8249
29.7	19.8426
29.8	19.864
29.9	19.8857
30	19.9033
30.1	19.9204
30.2	19.9361
30.3	19.9559
30.4	19.9719
30.5	19.991
30.6	20.013
30.7	20.0282
30.8	20.0462
30.9	20.0658
31	20.0785
31.1	20.099
31.2	20.1193
31.3	20.1346
31.4	20.1468
31.5	20.1618
31.6	20.1798
31.7	20.194
31.8	20.2056
31.9	20.22
32	20.2341
32.1	20.2478
32.2	20.2661
32.3	20.2836
32.4	20.2977
32.5	20.3149
32.6	20.3238
32.7	20.3413
32.8	20.354
32.9	20.3685
33	20.3835
33.1	20.4005
33.2	20.4159
33.3	20.4367
33.4	20.4501
33.5	20.4665
33.6	20.4816
33.7	20.4981
33.8	20.5114
33.9	20.5238
34	20.5386
34.1	20.5572
34.2	20.5752
34.3	20.5906
34.4	20.6069
34.5	20.6215
34.6	20.6369
34.7	20.6524
34.8	20.6652
34.9	20.6823
35	20.7006
35.1	20.7167
35.2	20.7347
35.3	20.7511
35.4	20.7708
35.5	20.784
35.6	20.8026
35.7	20.8218
35.8	20.8349
35.9	20.8506
36	20.8612
36.1	20.8738
36.2	20.8801
36.3	20.894
36.4	20.9066
36.5	20.9172
36.6	20.9273
36.7	20.9398
36.8	20.9593
36.9	20.9712
37	20.9836
37.1	20.9976
37.2	21.0071
37.3	21.02
37.4	21.0347
37.5	21.0547
37.6	21.0692
37.7	21.0821
37.8	21.1003
37.9	21.1184
38	21.1323
38.1	21.1479
38.2	21.1633
38.3	21.1731
38.4	21.182
38.5	21.1905
38.6	21.205
38.7	21.2233
38.8	21.2367
38.9	21.2518
39	21.2663
39.1	21.2796
39.2	21.2953
39.3	21.3032
39.4	21.3138
39.5	21.3336
39.6	21.3418
39.7	21.3522
39.8	21.3682
39.9	21.3798
40	21.3932
40.1	21.4101
40.2	21.4212
40.3	21.434
40.4	21.4458
40.5	21.4574
40.6	21.4739
40.7	21.4835
40.8	21.4908
40.9	21.5039
41	21.5162
41.1	21.5287
41.2	21.5397
41.3	21.5499
41.4	21.5645
41.5	21.576
41.6	21.588
41.7	21.5963
41.8	21.6072
41.9	21.6214
42	21.6278
42.1	21.6393
42.2	21.6536
42.3	21.6703
42.4	21.6844
42.5	21.6974
42.6	21.7106
42.7	21.7231
42.8	21.7349
42.9	21.7443
43	21.757
43.1	21.7697
43.2	21.7818
43.3	21.798
43.4	21.8091
43.5	21.822
43.6	21.8312
43.7	21.8437
43.8	21.8584
43.9	21.8686
44	21.8789
44.1	21.8915
44.2	21.9029
44.3	21.9143
44.4	21.9271
44.5	21.9392
44.6	21.9572
44.7	21.9708
44.8	21.9801
44.9	21.9928
45	22.002
45.1	22.0122
45.2	22.025
45.3	22.0328
45.4	22.0454
45.5	22.0566
45.6	22.0636
45.7	22.078
45.8	22.0912
45.9	22.0987
46	22.1105
46.1	22.1266
46.2	22.1359
46.3	22.1457
46.4	22.157
46.5	22.1696
46.6	22.1819
46.7	22.1877
46.8	22.199
46.9	22.2142
47	22.2292
47.1	22.2404
47.2	22.2512
47.3	22.2622
47.4	22.2757
47.5	22.2853
47.6	22.2968
47.7	22.3112
47.8	22.3194
47.9	22.3305
48	22.3418
48.1	22.3548
48.2	22.3684
48.3	22.378
48.4	22.3874
48.5	22.3921
48.6	22.4041
48.7	22.4165
48.8	22.4305
48.9	22.443
49	22.4542
49.1	22.4669
49.2	22.478
49.3	22.4885
49.4	22.5001
49.5	22.5084
49.6	22.5171
49.7	22.5303
49.8	22.541
49.9	22.5532
50	22.5667
50.1	22.5797
50.2	22.5931
50.3	22.603
50.4	22.615
50.5	22.623
50.6	22.6363
50.7	22.6437
50.8	22.653
50.9	22.6647
51	22.6723
51.1	22.6848
51.2	22.6959
51.3	22.7047
51.4	22.7153
51.5	22.7321
51.6	22.7424
51.7	22.7527
51.8	22.7647
51.9	22.7758
52	22.7891
52.1	22.8018
52.2	22.8125
52.3	22.8223
52.4	22.8362
52.5	22.8495
52.6	22.8611
52.7	22.87
52.8	22.8819
52.9	22.8948
53	22.9061
53.1	22.9094
53.2	22.9172
53.3	22.9274
53.4	22.9387
53.5	22.95
53.6	22.9591
53.7	22.9677
53.8	22.9762
53.9	22.9887
54	22.998
54.1	23.0051
54.2	23.0169
54.3	23.0255
54.4	23.0348
54.5	23.0484
54.6	23.0644
54.7	23.0734
54.8	23.0837
54.9	23.0937
55	23.1025
55.1	23.1095
55.2	23.1164
55.3	23.1257
55.4	23.133
55.5	23.1378
55.6	23.1483
55.7	23.1546
55.8	23.1604
55.9	23.1665
56	23.1725
56.1	23.1796
56.2	23.1863
56.3	23.1893
56.4	23.1996
56.5	23.2073
56.6	23.2195
56.7	23.2316
56.8	23.2394
56.9	23.2441
57	23.2514
57.1	23.2622
57.2	23.2754
57.3	23.2837
57.4	23.2941
57.5	23.3071
57.6	23.3122
57.7	23.3221
57.8	23.3325
57.9	23.3474
58	23.3533
58.1	23.3634
58.2	23.3716
58.3	23.3778
58.4	23.3885
58.5	23.3968
58.6	23.4035
58.7	23.4112
58.8	23.4203
58.9	23.4313
59	23.4414
59.1	23.4524
59.2	23.4685
59.3	23.4814
59.4	23.4912
59.5	23.4992
59.6	23.5082
59.7	23.5169
59.8	23.5258
59.9	23.5348
60	23.5492
60.1	23.5606
60.2	23.5729
60.3	23.5799
60.4	23.5898
60.5	23.6018
60.6	23.6067
60.7	23.6129
60.8	23.6216
60.9	23.6302
61	23.635
61.1	23.6457
61.2	23.659
61.3	23.6711
61.4	23.6777
61.5	23.6894
61.6	23.7019
61.7	23.7102
61.8	23.7209
61.9	23.7322
62	23.7462
62.1	23.7589
62.2	23.7696
62.3	23.7808
62.4	23.795
62.5	23.8071
62.6	23.8166
62.7	23.8251
62.8	23.8333
62.9	23.8461
63	23.8611
63.1	23.8729
63.2	23.885
63.3	23.892
63.4	23.9074
63.5	23.9181
63.6	23.9269
63.7	23.9389
63.8	23.9504
63.9	23.9602
64	23.9622
64.1	23.9724
64.2	23.9813
64.3	23.992
64.4	24.0031
64.5	24.0151
64.6	24.0274
64.7	24.0348
64.8	24.0476
64.9	24.056
65	24.0631
65.1	24.0758
65.2	24.0879
65.3	24.0953
65.4	24.1051
65.5	24.1128
65.6	24.1211
65.7	24.1307
65.8	24.1415
65.9	24.15
66	24.1614
66.1	24.1656
66.2	24.1758
66.3	24.1861
66.4	24.1966
66.5	24.2063
66.6	24.214
66.7	24.2273
66.8	24.2397
66.9	24.2475
67	24.2543
67.1	24.2675
67.2	24.2752
67.3	24.2844
67.4	24.2991
67.5	24.3141
67.6	24.3262
67.7	24.3342
67.8	24.3445
67.9	24.3563
68	24.3645
68.1	24.3722
68.2	24.3811
68.3	24.3919
68.4	24.4013
68.5	24.4082
68.6	24.4166
68.7	24.4285
68.8	24.4355
68.9	24.4433
69	24.4538
69.1	24.4615
69.2	24.4714
69.3	24.4799
69.4	24.4912
69.5	24.4958
69.6	24.5045
69.7	24.5168
69.8	24.5287
69.9	24.538
70	24.5435
70.1	24.5555
70.2	24.5665
70.3	24.5727
70.4	24.5804
70.5	24.5925
70.6	24.5998
70.7	24.6066
70.8	24.6172
70.9	24.6269
71	24.6381
71.1	24.6503
71.2	24.6551
71.3	24.6607
71.4	24.6692
71.5	24.6752
71.6	24.6838
71.7	24.6966
71.8	24.7057
71.9	24.7141
72	24.7234
72.1	24.7335
72.2	24.7449
72.3	24.7552
72.4	24.7656
72.5	24.7754
72.6	24.7815
72.7	24.7894
72.8	24.7967
72.9	24.8036
73	24.8173
73.1	24.8323
73.2	24.8392
73.3	24.8492
73.4	24.8582
73.5	24.8625
73.6	24.8711
73.7	24.8769
73.8	24.8886
73.9	24.8978
74	24.9049
74.1	24.9144
74.2	24.9249
74.3	24.9332
74.4	24.9421
74.5	24.9534
74.6	24.964
74.7	24.9717
74.8	24.9788
74.9	24.9906
75	25.0033
75.1	25.0093
75.2	25.0166
75.3	25.0271
75.4	25.0356
75.5	25.0407
75.6	25.0518
75.7	25.0621
75.8	25.0667
75.9	25.076
76	25.0815
76.1	25.0951
76.2	25.1058
76.3	25.1159
76.4	25.1281
76.5	25.1395
76.6	25.143
76.7	25.1551
76.8	25.1626
76.9	25.1733
77	25.1785
77.1	25.1881
77.2	25.1988
77.3	25.209
77.4	25.2182
77.5	25.2285
77.6	25.2376
77.7	25.2477
77.8	25.2536
77.9	25.2631
78	25.2748
78.1	25.282
78.2	25.2871
78.3	25.2967
78.4	25.3005
78.5	25.3074
78.6	25.3144
78.7	25.3235
78.8	25.332
78.9	25.3417
79	25.3538
79.1	25.3602
79.2	25.3675
79.3	25.3825
79.4	25.3932
79.5	25.4008
79.6	25.4113
79.7	25.4195
79.8	25.4276
79.9	25.435
80	25.4481
80.1	25.4601
80.2	25.4727
80.3	25.4802
80.4	25.489
80.5	25.4964
80.6	25.5021
80.7	25.5104
80.8	25.5193
80.9	25.5294
81	25.5407
81.1	25.5489
81.2	25.5623
81.3	25.5739
81.4	25.5839
81.5	25.5909
81.6	25.6018
81.7	25.6086
81.8	25.6125
81.9	25.6224
82	25.6286
82.1	25.6408
82.2	25.6508
82.3	25.6614
82.4	25.6729
82.5	25.6818
82.6	25.6905
82.7	25.7032
82.8	25.7107
82.9	25.7224
83	25.7294
83.1	25.7386
83.2	25.7461
83.3	25.7527
83.4	25.7633
83.5	25.7757
83.6	25.7876
83.7	25.7993
83.8	25.805
83.9	25.8163
84	25.8249
84.1	25.8317
84.2	25.8432
84.3	25.8557
84.4	25.8624
84.5	25.8737
84.6	25.8826
84.7	25.8951
84.8	25.9077
84.9	25.9208
85	25.9304
85.1	25.9403
85.2	25.9492
85.3	25.9587
85.4	25.9637
85.5	25.9733
85.6	25.9841
85.7	25.9915
85.8	25.998
85.9	26.0033
86	26.0131
86.1	26.0219
86.2	26.0301
86.3	26.0393
86.4	26.0474
86.5	26.0574
86.6	26.0676
86.7	26.0816
86.8	26.0937
86.9	26.1073
87	26.1194
87.1	26.1282
87.2	26.1354
87.3	26.1412
87.4	26.1518
87.5	26.1581
87.6	26.1669
87.7	26.1768
87.8	26.1873
87.9	26.1979
88	26.2039
88.1	26.212
88.2	26.2219
88.3	26.23
88.4	26.2368
88.5	26.2425
88.6	26.2539
88.7	26.2652
88.8	26.272
88.9	26.2811
89	26.2935
89.1	26.3059
89.2	26.3202
89.3	26.3306
89.4	26.343
89.5	26.3517
89.6	26.3604
89.7	26.3634
89.8	26.368
89.9	26.383
90	26.3926
90.1	26.401
90.2	26.4106
90.3	26.4221
90.4	26.4318
90.5	26.4441
90.6	26.4542
90.7	26.4618
90.8	26.4696
90.9	26.4783
91	26.4843
91.1	26.4921
91.2	26.5006
91.3	26.511
91.4	26.5216
91.5	26.534
91.6	26.5439
91.7	26.554
91.8	26.564
91.9	26.5773
92	26.5922
92.1	26.6031
92.2	26.6116
92.3	26.6202
92.4	26.6287
92.5	26.6416
92.6	26.6502
92.7	26.6578
92.8	26.6632
92.9	26.6745
93	26.6837
93.1	26.691
93.2	26.7
93.3	26.7102
93.4	26.7226
93.5	26.7319
93.6	26.7444
93.7	26.7547
93.8	26.7647
93.9	26.7761
94	26.7879
94.1	26.799
94.2	26.8093
94.3	26.8126
94.4	26.8206
94.5	26.8291
94.6	26.8426
94.7	26.8513
94.8	26.8584
94.9	26.8707
95	26.8794
95.1	26.885
95.2	26.8928
95.3	26.8982
95.4	26.9074
95.5	26.9126
95.6	26.9226
95.7	26.9295
95.8	26.9436
95.9	26.9601
96	26.9693
96.1	26.978
96.2	26.9914
96.3	27.0018
96.4	27.0126
96.5	27.0212
96.6	27.0304
96.7	27.0414
96.8	27.0539
96.9	27.0608
97	27.0702
97.1	27.0828
97.2	27.0927
97.3	27.1013
97.4	27.1112
97.5	27.1169
97.6	27.1241
97.7	27.1299
97.8	27.1365
97.9	27.1435
98	27.1508
98.1	27.1601
98.2	27.171
98.3	27.1786
98.4	27.1923
98.5	27.2037
98.6	27.2133
98.7	27.2231
98.8	27.2369
98.9	27.2451
99	27.2519
99.1	27.2621
99.2	27.272
99.3	27.2783
99.4	27.2886
99.5	27.2934
99.6	27.2996
99.7	27.3063
99.8	27.3166
99.9	27.3226
100	27.3302
100.1	27.3418
100.2	27.3521
100.3	27.3598
100.4	27.3723
100.5	27.3804
100.6	27.394
100.7	27.4004
100.8	27.409
100.9	27.4195
101	27.4265
101.1	27.4335
101.2	27.4407
101.3	27.4483
101.4	27.4562
101.5	27.4608
101.6	27.4709
101.7	27.4786
101.8	27.4896
101.9	27.497
102	27.5
102.1	27.5049
102.2	27.5194
102.3	27.5246
102.4	27.5316
102.5	27.5376
102.6	27.5463
102.7	27.5541
102.8	27.56
102.9	27.5707
103	27.5834
103.1	27.59
103.2	27.5991
103.3	27.6104
103.4	27.6196
103.5	27.6258
103.6	27.6353
103.7	27.6454
103.8	27.6579
103.9	27.6694
104	27.6794
104.1	27.6869
104.2	27.6964
104.3	27.705
104.4	27.716
104.5	27.7196
104.6	27.7256
104.7	27.7329
104.8	27.7441
104.9	27.7507
105	27.7597
105.1	27.7667
105.2	27.7738
105.3	27.7798
105.4	27.7914
105.5	27.8021
105.6	27.8143
105.7	27.8245
105.8	27.8317
105.9	27.839
106	27.8509
106.1	27.861
106.2	27.8736
106.3	27.8814
106.4	27.8911
106.5	27.9012
106.6	27.9095
106.7	27.9118
106.8	27.9239
106.9	27.9316
107	27.941
107.1	27.9513
107.2	27.9622
107.3	27.9764
107.4	27.9872
107.5	27.9959
107.6	28.0094
107.7	28.0204
107.8	28.0362
107.9	28.0435
108	28.0541
108.1	28.0614
108.2	28.073
108.3	28.0785
108.4	28.0879
108.5	28.1013
108.6	28.1114
108.7	28.1194
108.8	28.129
108.9	28.1366
109	28.1426
109.1	28.1524
109.2	28.163
109.3	28.1735
109.4	28.182
109.5	28.1909
109.6	28.202
109.7	28.2145
109.8	28.2229
109.9	28.231
110	28.2384
110.1	28.2465
110.2	28.26
110.3	28.2691
110.4	28.2758
110.5	28.2818
110.6	28.2959
110.7	28.305
110.8	28.3164
110.9	28.3224
111	28.3313
111.1	28.3374
111.2	28.3475
111.3	28.3538
111.4	28.3658
111.5	28.3717
111.6	28.3803
111.7	28.3885
111.8	28.3974
111.9	28.4072
112	28.4187
112.1	28.4275
112.2	28.438
112.3	28.4449
112.4	28.4567
112.5	28.4681
112.6	28.4823
112.7	28.4922
112.8	28.5034
112.9	28.5111
113	28.5227
113.1	28.5343
113.2	28.5449
113.3	28.5531
113.4	28.5596
113.5	28.5683
113.6	28.5783
113.7	28.5885
113.8	28.594
113.9	28.5959
114	28.607
114.1	28.6161
114.2	28.6309
114.3	28.6396
114.4	28.6516
114.5	28.6609
114.6	28.6708
114.7	28.6809
114.8	28.688
114.9	28.6955
115	28.7129
115.1	28.7218
115.2	28.7298
115.3	28.7407
115.4	28.7482
115.5	28.757
115.6	28.7685
115.7	28.7792
115.8	28.7895
115.9	28.801
116	28.8124
116.1	28.8209
116.2	28.8309
116.3	28.8449
116.4	28.8569
116.5	28.8697
116.6	28.8836
116.7	28.8891
116.8	28.8995
116.9	28.9097
117	28.927
117.1	28.9385
117.2	28.9361
117.3	28.9509
117.4	28.9639
117.5	28.9739
117.6	28.9845
117.7	28.9917
117.8	29.0005
117.9	29.0099
118	29.0176
118.1	29.0274
118.2	29.0342
118.3	29.0477
118.4	29.0589
118.5	29.0756
118.6	29.0905
118.7	29.0977
118.8	29.1041
118.9	29.1134
119	29.1228
119.1	29.1228
119.2	29.1228
119.3	29.1134
119.4	29.1134
119.5	29.1054
119.6	29.1041
119.7	29.0977
119.8	29.0977
119.9	29.0977
120	29.0977
120.1	29.0977
120.2	29.0977
120.3	28.9702
120.4	28.7151
120.5	28.3432
120.6	28.0215
120.7	27.808
120.8	27.7592
120.9	27.6074
121	27.3464
121.1	27.2157
121.2	27.1448
121.3	26.948
121.4	26.7706
121.5	26.5533
121.6	26.3641
121.7	26.1466
121.8	26.0137
121.9	25.8608
122	25.7128
122.1	25.5548
122.2	25.4024
122.3	25.306
122.4	25.1439
122.5	25.0523
122.6	24.9746
122.7	24.8371
122.8	24.7126
122.9	24.5692
123	24.4417
123.1	24.356
123.2	24.2704
123.3	24.1628
123.4	24.0719
123.5	23.9868
123.6	23.8933
123.7	23.7885
123.8	23.7087
123.9	23.6319
124	23.5533
124.1	23.4653
124.2	23.3862
124.3	23.3041
124.4	23.2273
124.5	23.1549
124.6	23.0757
124.7	22.9975
124.8	22.9265
124.9	22.856
125	22.7861
125.1	22.7116
125.2	22.6442
125.3	22.581
125.4	22.505
125.5	22.4366
125.6	22.3661
125.7	22.3036
125.8	22.2352
125.9	22.1773
126	22.1153
126.1	22.0473
126.2	21.9807
126.3	21.9159
126.4	21.8576
126.5	21.7981
126.6	21.7463
126.7	21.6941
126.8	21.637
126.9	21.574
127	21.5161
127.1	21.4651
127.2	21.4063
127.3	21.3562
127.4	21.3051
127.5	21.2519
127.6	21.2007
127.7	21.1531
127.8	21.107
127.9	21.0593
128	21.0073
128.1	20.9542
128.2	20.9042
128.3	20.8558
128.4	20.8043
128.5	20.7598
128.6	20.713
128.7	20.678
128.8	20.6235
128.9	20.5724
129	20.5152
129.1	20.4655
129.2	20.4138
129.3	20.3676
129.4	20.3197
129.5	20.2725
129.6	20.2193
129.7	20.1689
129.8	20.1284
129.9	20.1054
130	20.0399
130.1	19.901
130.2	19.903
130.3	20.0222
130.4	20.012
130.5	20.1653
130.6	20.1961
130.7	20.0723
130.8	20.2352
130.9	20.0647
131	19.9294
131.1	19.3107
131.2	18.2128
131.3	18.194
131.4	19.2944
131.5	19.7619
131.6	19.6435
131.7	19.5504
131.8	19.5443
131.9	19.5617
132	19.5476
132.1	19.5209
132.2	19.5264
132.3	19.4883
132.4	19.4659
132.5	19.4703
132.6	19.5349
132.7	19.5847
132.8	19.5681
132.9	19.5762
133	19.4013
133.1	18.9775
133.2	18.8479
133.3	18.7931
133.4	18.6113
133.5	18.942
133.6	19.101
133.7	19.1234
133.8	19.2601
133.9	19.6252
134	19.6348
134.1	19.6685
134.2	19.7416
134.3	19.6043
134.4	19.5558
134.5	19.5393
134.6	19.5365
134.7	19.5545
134.8	19.502
134.9	19.4628
135	19.4012
135.1	19.2655
135.2	19.1062
135.3	18.9686
135.4	18.8941
135.5	18.847
135.6	18.7962
135.7	18.7391
135.8	18.7078
135.9	18.6993
136	18.7025
136.1	18.6914
136.2	18.6842
136.3	18.6949
136.4	18.6967
136.5	18.6954
136.6	18.6803
136.7	18.6702
136.8	18.6495
136.9	18.6407
137	18.6028
137.1	18.5792
137.2	18.5625
137.3	18.5415
137.4	18.5115
137.5	18.4929
137.6	18.477
137.7	18.46
137.8	18.4386
137.9	18.4147
138	18.3942
138.1	18.3772
138.2	18.3586
138.3	18.3398
138.4	18.3186
138.5	18.3011
138.6	18.2838
138.7	18.2674
138.8	18.2435
138.9	18.2269
139	18.2105
139.1	18.1898
139.2	18.1702
139.3	18.1537
139.4	18.1379
139.5	18.1223
139.6	18.1098
139.7	18.0817
139.8	18.0592
139.9	18.0456
140	18.028
140.1	18.0109
140.2	17.9947
140.3	17.9796
140.4	17.966
140.5	17.9492
140.6	17.9333
140.7	17.9179
140.8	17.901
140.9	17.8864
141	17.8733
141.1	17.8578
141.2	17.8418
141.3	17.8258
141.4	17.8057
141.5	17.7917
141.6	17.7795
141.7	17.7613
141.8	17.743
141.9	17.7269
142	17.7122
142.1	17.7005
142.2	17.6863
142.3	17.6727
142.4	17.6587
142.5	17.6418
142.6	17.6243
142.7	17.6119
142.8	17.5962
142.9	17.5841
143	17.5755
143.1	17.5638
143.2	17.5535
143.3	17.5423
143.4	17.5291
143.5	17.5146
143.6	17.5049
143.7	17.4955
143.8	17.4818
143.9	17.4671
144	17.4597
144.1	17.4504
144.2	17.4394
144.3	17.4295
144.4	17.4223
144.5	17.4142
144.6	17.4028
144.7	17.3904
144.8	17.3812
144.9	17.3733
145	17.3639
145.1	17.3499
145.2	17.3404
145.3	17.3288
145.4	17.3177
145.5	17.3087
145.6	17.3017
145.7	17.2908
145.8	17.2844
145.9	17.2773
146	17.2626
146.1	17.2531
146.2	17.2465
146.3	17.2325
146.4	17.2199
146.5	17.202
146.6	17.1941
146.7	17.1926
146.8	17.1829
146.9	17.1734
147	17.1618
147.1	17.1508
147.2	17.1459
147.3	17.1467
147.4	17.1377
147.5	17.1255
147.6	17.1194
147.7	17.1178
147.8	17.1003
147.9	17.0808
148	17.0621
148.1	17.0368
148.2	17.0069
148.3	16.9799
148.4	16.9707
148.5	16.9608
148.6	16.9492
148.7	16.9574
148.8	16.9676
148.9	16.9815
149	16.9946
149.1	17.011
149.2	17.0312
149.3	17.0414
149.4	17.0534
149.5	17.0543
149.6	17.0569
149.7	17.0539
149.8	17.0411
149.9	17.0297
150	17.0042
150.1	16.9797
150.2	16.959
150.3	16.9442
150.4	16.928
150.5	16.9058
150.6	16.8984
150.7	16.9077
150.8	16.9337
150.9	16.9516
151	16.9672
151.1	16.9736
151.2	16.9622
151.3	16.9525
151.4	16.9356
151.5	16.9246
151.6	16.9064
151.7	16.8912
151.8	16.8835
151.9	16.8878
152	16.8859
152.1	16.8705
152.2	16.8681
152.3	16.8572
152.4	16.8212
152.5	16.7777
152.6	16.7533
152.7	16.7413
152.8	16.7505
152.9	16.7523
153	16.7585
153.1	16.7652
153.2	16.7711
153.3	16.772
153.4	16.7506
153.5	16.7437
153.6	16.7013
153.7	16.6626
153.8	16.6356
153.9	16.624
154	16.6132
154.1	16.6312
154.2	16.6238
154.3	16.6124
154.4	16.634
154.5	16.6411
154.6	16.6279
154.7	16.6267
154.8	16.6203
154.9	16.6106
155	16.5901
155.1	16.5587
155.2	16.5363
155.3	16.5067
155.4	16.4955
155.5	16.4846
155.6	16.4873
155.7	16.4941
155.8	16.4914
155.9	16.5049
156	16.5254
156.1	16.5521
156.2	16.5341
156.3	16.5201
156.4	16.5078
156.5	16.4995
156.6	16.51
156.7	16.5125
156.8	16.5143
156.9	16.5427
157	16.5671
157.1	16.5757
157.2	16.5711
157.3	16.5558
157.4	16.5256
157.5	16.5092
157.6	16.4796
157.7	16.4581
157.8	16.43
157.9	16.3955
158	16.3683
158.1	16.3563
158.2	16.3514
158.3	16.3493
158.4	16.3403
158.5	16.3281
158.6	16.3295
158.7	16.3438
158.8	16.3508
158.9	16.3659
159	16.3659
159.1	16.3654
159.2	16.3618
159.3	16.3595
159.4	16.3694
159.5	16.3804
159.6	16.383
159.7	16.3924
159.8	16.4017
159.9	16.4048
160	16.4046
160.1	16.4216
160.2	16.4278
160.3	16.4267
[truncated: 12,876 more rows]

## Sheet: Marmoset
Time (s)	Response units (RU)			Concentration (µM)	Response units (RU)	Response units (RU)
-39.6	-1.41585			0	-145.549
-39.5	-0.2842			0.015783	-94.4528
-39.4	-0.00449995			0.031566	-49.4486
-39.3	0.0398			0.047348	-9.50799
-39.2	0.0187			0.063131	26.1781
-39.1	0.332457			0.078914	58.2552
-39	-0.7642			0.094697	87.2444
-38.9	-0.5634			0.11048	113.571
-38.8	-0.4514			0.126263	137.586
-38.7	-0.7234			0.142045	159.581
-38.6	-0.422399			0.157828	179.8
-38.5	-0.4505			0.173611	198.45
-38.4	-0.2502			0.189394	215.707
-38.3	-0.2887			0.205177	231.722
-38.2	-0.0126			0.22096	246.624
-38.1	0.0490974			0.236742	260.524
-38	0.0357			0.252525	273.522
-37.9	-0.6144			0.268308	285.701
-37.8	-0.7505			0.284091	297.137
-37.7	-0.7542			0.299874	307.896
-37.6	-0.396302			0.315657	318.036
-37.5	-0.5648			0.331439	327.609
-37.4	-0.6391			0.347222	336.662
-37.3	-0.536			0.363005	345.235
-37.2	-0.4821			0.378788	353.366
-37.1	-0.4314			0.394571	361.089
-37	-0.4802			0.410354	368.432
-36.9	-0.5149			0.426136	375.424
-36.8	-0.4983			0.441919	382.089
-36.7	-0.5061			0.457702	388.45
-36.6	-0.461199			0.473485	394.526
-36.5	-0.4066			0.489268	400.337
-36.4	-0.3915			0.505051	405.899
-36.3	-0.377			0.520833	411.229
-36.2	-0.3735			0.536616	416.34
-36.1	-0.3666			0.552399	421.246
-36	-0.3481			0.568182	425.959
-35.9	-0.351			0.583965	430.489
-35.8	-0.3584			0.599747	434.848
-35.7	-0.3589			0.61553	439.044
-35.6	-0.3413			0.631313	443.088
-35.5	-0.3384			0.647096	446.986
-35.4	-0.3459			0.662879	450.747
-35.3	-0.3378			0.678662	454.378
-35.2	-0.3366			0.694444	457.886
-35.1	-0.3261			0.710227	461.276
-35	-0.331			0.72601	464.554
-34.9	-0.337			0.741793	467.726
-34.8	-0.3368			0.757576	470.798
-34.7	-0.342			0.773359	473.773
-34.6	-0.3453			0.789141	476.656
-34.5	-0.3454			0.804924	479.451
-34.4	-0.3358			0.820707	482.163
-34.3	-0.3356			0.83649	484.795
-34.2	-0.334			0.852273	487.35
-34.1	-0.3275			0.868056	489.832
-34	-0.3337			0.883838	492.243
-33.9	-0.3314			0.899621	494.588
-33.8	-0.3279			0.915404	496.868
-33.7	-0.3253			0.931187	499.086
-33.6	-0.3347			0.94697	501.245
-33.5	-0.3371			0.962753	503.347
-33.4	-0.3367			0.978535	505.395
-33.3	-0.3343			0.994318	507.389
-33.2	-0.3314			1.0101	509.333
-33.1	-0.3303			1.02588	511.228
-33	-0.328			1.04167	513.077
-32.9	-0.3297			1.05745	514.88
-32.8	-0.3313			1.07323	516.639
-32.7	-0.3332			1.08902	518.357
-32.6	-0.3381			1.1048	520.034
-32.5	-0.3466			1.12058	521.672
-32.4	-0.3469			1.13636	523.272
-32.3	-0.3513			1.15215	524.836
-32.2	-0.3565			1.16793	526.364
-32.1	-0.3621			1.18371	527.859
-32	-0.365			1.19949	529.32
-31.9	-0.3682			1.21528	530.75
-31.8	-0.3695			1.23106	532.149
-31.7	-0.3665			1.24684	533.518
-31.6	-0.365			1.26263	534.858
-31.5	-0.3653			1.27841	536.17
-31.4	-0.3719			1.29419	537.455
-31.3	-0.3725			1.30997	538.713
-31.2	-0.373			1.32576	539.947
-31.1	-0.3757			1.34154	541.155
-31	-0.3802			1.35732	542.34
-30.9	-0.3788			1.37311	543.501
-30.8	-0.3815			1.38889	544.64
-30.7	-0.3841			1.40467	545.756
-30.6	-0.3879			1.42046	546.852
-30.5	-0.3929			1.43624	547.926
-30.4	-0.3977			1.45202	548.981
-30.3	-0.3993			1.4678	550.016
-30.2	-0.3971			1.48359	551.032
-30.1	-0.3966			1.49937	552.029
-30	-0.3994			1.51515	553.009
-29.9	-0.3985			1.53093	553.971
-29.8	-0.3989			1.54672	554.915
-29.7	-0.3986			1.5625	555.844
-29.6	-0.4002
-29.5	-0.3998			0.0976562		97.7113
-29.4	-0.4009			0.195312		210.055
-29.3	-0.4054			0.390625		361.413
-29.2	-0.4065			0.78125		487.966
-29.1	-0.4063			1.5625		547.337
-29	-0.4057
-28.9	-0.4066
-28.8	-0.4032
-28.7	-0.4012
-28.6	-0.4011
-28.5	-0.4067
-28.4	-0.408
-28.3	-0.4037
-28.2	-0.4033
-28.1	-0.4009
-28	-0.3998
-27.9	-0.4019
-27.8	-0.4009
-27.7	-0.3969
-27.6	-0.3971
-27.5	-0.3974
-27.4	-0.395
-27.3	-0.3958
-27.2	-0.3971
-27.1	-0.4004
-27	-0.4007
-26.9	-0.3981
-26.8	-0.3981
-26.7	-0.3983
-26.6	-0.3992
-26.5	-0.3974
-26.4	-0.3908
-26.3	-0.3879
-26.2	-0.3904
-26.1	-0.3896
-26	-0.3864
-25.9	-0.3875
-25.8	-0.3882
-25.7	-0.3887
-25.6	-0.3902
-25.5	-0.3889
-25.4	-0.3882
-25.3	-0.3875
-25.2	-0.3836
-25.1	-0.384
-25	-0.3858
-24.9	-0.3845
-24.8	-0.3832
-24.7	-0.3858
-24.6	-0.3799
-24.5	-0.377
-24.4	-0.3771
-24.3	-0.3768
-24.2	-0.3781
-24.1	-0.3754
-24	-0.3773
-23.9	-0.3799
-23.8	-0.3785
-23.7	-0.3711
-23.6	-0.3707
-23.5	-0.3695
-23.4	-0.3724
-23.3	-0.3737
-23.2	-0.3699
-23.1	-0.3663
-23	-0.3653
-22.9	-0.3633
-22.8	-0.3649
-22.7	-0.368
-22.6	-0.3717
-22.5	-0.3759
-22.4	-0.3722
-22.3	-0.3696
-22.2	-0.3717
-22.1	-0.3681
-22	-0.3605
-21.9	-0.3604
-21.8	-0.3633
-21.7	-0.362
-21.6	-0.3631
-21.5	-0.3572
-21.4	-0.3573
-21.3	-0.3537
-21.2	-0.3444
-21.1	-0.3398
-21	-0.3317
-20.9	-0.3136
-20.8	-0.305
-20.7	-0.2994
-20.6	-0.2921
-20.5	-0.2834
-20.4	-0.2762
-20.3	-0.2665
-20.2	-0.2552
-20.1	-0.2474
-20	-0.2541
-19.9	-0.2563
-19.8	-0.2598
-19.7	-0.2684
-19.6	-0.2667
-19.5	-0.26
-19.4	-0.248
-19.3	-0.2375
-19.2	-0.2302
-19.1	-0.2171
-19	-0.2073
-18.9	-0.2054
-18.8	-0.2119
-18.7	-0.2138
-18.6	-0.2117
-18.5	-0.213
-18.4	-0.2147
-18.3	-0.2209
-18.2	-0.2166
-18.1	-0.2184
-18	-0.2096
-17.9	-0.2087
-17.8	-0.2148
-17.7	-0.2177
-17.6	-0.208
-17.5	-0.1992
-17.4	-0.2032
-17.3	-0.2044
-17.2	-0.2118
-17.1	-0.2159
-17	-0.2155
-16.9	-0.213
-16.8	-0.2104
-16.7	-0.2051
-16.6	-0.2096
-16.5	-0.2103
-16.4	-0.2129
-16.3	-0.2139
-16.2	-0.2068
-16.1	-0.1966
-16	-0.1853
-15.9	-0.1635
-15.8	-0.1441
-15.7	-0.1315
-15.6	-0.1186
-15.5	-0.1106
-15.4	-0.1064
-15.3	-0.1081
-15.2	-0.1102
-15.1	-0.118
-15	-0.1133
-14.9	-0.113
-14.8	-0.0981
-14.7	-0.0974
-14.6	-0.0987
-14.5	-0.105
-14.4	-0.1022
-14.3	-0.1127
-14.2	-0.1097
-14.1	-0.112
-14	-0.1187
-13.9	-0.1207
-13.8	-0.1308
-13.7	-0.1339
-13.6	-0.1356
-13.5	-0.1439
-13.4	-0.1446
-13.3	-0.1413
-13.2	-0.14
-13.1	-0.1291
-13	-0.1238
-12.9	-0.1238
-12.8	-0.1094
-12.7	-0.1162
-12.6	-0.0933
-12.5	-0.1212
-12.4	-0.1413
-12.3	-0.1422
-12.2	-0.134
-12.1	-0.1529
-12	-0.1724
-11.9	-0.1787
-11.8	-0.1813
-11.7	-0.182
-11.6	-0.1676
-11.5	-0.1537
-11.4	-0.1369
-11.3	-0.1217
-11.2	-0.1262
-11.1	-0.1224
-11	-0.107
-10.9	-0.1027
-10.8	-0.0899002
-10.7	-0.0926
-10.6	-0.0857
-10.5	-0.0831
-10.4	-0.0755
-10.3	-0.0734
-10.2	-0.0776
-10.1	-0.0696
-10	-0.0603
-9.9	-0.0484003
-9.8	-0.0454002
-9.7	-0.0301
-9.6	-0.0291
-9.5	-0.0328
-9.4	-0.0449
-9.3	-0.0569998
-9.2	-0.0605
-9.1	-0.0742
-9	-0.0812
-8.9	-0.0758002
-8.8	-0.0874
-8.7	-0.085
-8.6	-0.0766
-8.5	-0.0745
-8.4	-0.0683
-8.3	-0.0705
-8.2	-0.068
-8.1	-0.0735
-8	-0.0669
-7.9	-0.0622
-7.8	-0.0527999
-7.7	-0.0403
-7.6	-0.0419
-7.5	-0.0446
-7.4	-0.0415
-7.3	-0.0392
-7.2	-0.0379
-7.1	-0.0329999
-7	-0.0276
-6.9	-0.0239
-6.8	-0.0177
-6.7	-0.0144
-6.6	-0.0104001
-6.5	-0.0121
-6.4	-0.0154
-6.3	-0.0196
-6.2	-0.0155
-6.1	-0.0114001
-6	-0.012
-5.9	-0.0139
-5.8	-0.009
-5.7	-0.0082
-5.6	-0.00870006
-5.5	-0.009
-5.4	-0.0091
-5.3	-0.0035
-5.2	-0.0027
-5.1	0.000699893
-5	-0.002
-4.9	0.001
-4.8	0.0027
-4.7	0.0086
-4.6	0.0133001
-4.5	0.02
-4.4	0.0241
-4.3	0.0284
-4.2	0.0293
-4.1	0.0299001
-4	0.0346
-3.9	0.0378
-3.8	0.0393
-3.7	0.0397
-3.6	0.0362999
-3.5	0.0325
-3.4	0.0276
-3.3	0.0222
-3.2	0.0232
-3.1	0.0318001
-3	0.0415
-2.9	0.0405
-2.8	0.0423
-2.7	0.0469
-2.6	0.0475001
-2.5	0.0528
-2.4	0.0485
-2.3	0.052
-2.2	0.0505
-2.1	0.0478997
-2	0.0411
-1.9	0.044
-1.8	0.0532
-1.7	0.0545
-1.6	0.0527001
-1.5	0.0508
-1.4	0.0603
-1.3	0.0703
-1.2	0.0756
-1.1	0.0825
-1	0.0916
-0.900002	0.0927
-0.799999	0.0998
-0.700001	0.1088
-0.599998	0.1148
-0.5	0.1185
-0.400002	0.142
-0.299999	0.1512
-0.200001	0.2032
-0.0999985	0.312801
0	0.4413
0.0999985	1.1606
0.200001	2.1212
0.299999	6.4104
0.400002	9.2729
0.5	10.935
0.599998	11.32
0.700001	11.3812
0.799999	11.4869
0.900002	11.5011
1	11.5028
1.1	11.5385
1.2	11.5591
1.3	11.6311
1.4	11.7187
1.5	11.9355
1.6	12.0894
1.7	12.1862
1.8	12.3382
1.9	12.6059
2	12.9223
2.1	13.3159
2.2	13.5361
2.3	13.8992
2.4	14.3344
2.5	14.583
2.6	14.8133
2.7	15.141
2.8	15.4788
2.9	15.8319
3	16.1597
3.1	16.4561
3.2	16.7616
3.3	17.0559
3.4	17.3802
3.5	17.7204
3.6	18.0567
3.7	18.3738
3.8	18.6779
3.9	18.9712
4	19.255
4.1	19.5479
4.2	19.8501
4.3	20.1399
4.4	20.4387
4.5	20.7169
4.6	21.0002
4.7	21.2795
4.8	21.5628
4.9	21.817
5	22.079
5.1	22.359
5.2	22.6258
5.3	22.8919
5.4	23.1582
5.5	23.4215
5.6	23.6701
5.7	23.9219
5.8	24.165
5.9	24.4073
6	24.6565
6.1	24.902
6.2	25.1327
6.3	25.3613
6.4	25.6007
6.5	25.8364
6.6	26.0686
6.7	26.3136
6.8	26.5518
6.9	26.7887
7	27.0263
7.1	27.2454
7.2	27.4707
7.3	27.7059
7.4	27.9359
7.5	28.1416
7.6	28.3612
7.7	28.5878
7.8	28.7943
7.9	29.007
8	29.2342
8.1	29.4502
8.2	29.6736
8.3	29.8929
8.4	30.0983
8.5	30.3088
8.6	30.5214
8.7	30.737
8.8	30.9522
8.9	31.1575
9	31.3648
9.1	31.5751
9.2	31.766
9.3	31.9703
9.4	32.1761
9.5	32.3801
9.6	32.578
9.7	32.7778
9.8	32.9762
9.9	33.1639
10	33.3446
10.1	33.5238
10.2	33.7052
10.3	33.8863
10.4	34.0704
10.5	34.2495
10.6	34.4253
10.7	34.6035
10.8	34.7818
10.9	34.9613
11	35.1392
11.1	35.3178
11.2	35.4908
11.3	35.6621
11.4	35.8349
11.5	36.0105
11.6	36.1827
11.7	36.3533
11.8	36.5304
11.9	36.7088
12	36.8751
12.1	37.0444
12.2	37.2186
12.3	37.389
12.4	37.5485
12.5	37.7137
12.6	37.8815
12.7	38.0439
12.8	38.2058
12.9	38.3652
13	38.521
13.1	38.6813
13.2	38.8407
13.3	38.9862
13.4	39.1434
13.5	39.298
13.6	39.4505
13.7	39.6017
13.8	39.7638
13.9	39.9216
14	40.0725
14.1	40.2246
14.2	40.3751
14.3	40.5214
14.4	40.6687
14.5	40.8089
14.6	40.947
14.7	41.0921
14.8	41.2421
14.9	41.3924
15	41.5353
15.1	41.6781
15.2	41.83
15.3	41.9708
15.4	42.1056
15.5	42.2525
15.6	42.3915
15.7	42.523
15.8	42.6576
15.9	42.7885
16	42.9164
16.1	43.0487
16.2	43.1826
16.3	43.3092
16.4	43.4392
16.5	43.5724
16.6	43.7078
16.7	43.8407
16.8	43.9689
16.9	44.0883
17	44.2115
17.1	44.3358
17.2	44.4629
17.3	44.5919
17.4	44.7177
17.5	44.8468
17.6	44.975
17.7	45.1007
17.8	45.2191
17.9	45.3456
18	45.4707
18.1	45.5871
18.2	45.7115
18.3	45.8355
18.4	45.9581
18.5	46.0773
18.6	46.2009
18.7	46.3196
18.8	46.4362
18.9	46.5551
19	46.6751
19.1	46.7979
19.2	46.9194
19.3	47.0395
19.4	47.1624
19.5	47.2854
19.6	47.404
19.7	47.5246
19.8	47.6349
19.9	47.7424
20	47.853
20.1	47.9663
20.2	48.081
20.3	48.1942
20.4	48.308
20.5	48.4222
20.6	48.5343
20.7	48.6396
20.8	48.7431
20.9	48.8552
21	48.9713
21.1	49.0843
21.2	49.195
21.3	49.3048
21.4	49.4146
21.5	49.5172
21.6	49.6172
21.7	49.7158
21.8	49.8229
21.9	49.9262
22	50.0289
22.1	50.1324
22.2	50.2362
22.3	50.3353
22.4	50.4387
22.5	50.5364
22.6	50.6347
22.7	50.7277
22.8	50.8287
22.9	50.9301
23	51.0356
23.1	51.1394
23.2	51.2433
23.3	51.3432
23.4	51.4404
23.5	51.5359
23.6	51.6313
23.7	51.7308
23.8	51.8267
23.9	51.9242
24	52.0154
24.1	52.1071
24.2	52.1992
24.3	52.2914
24.4	52.3894
24.5	52.4826
24.6	52.574
24.7	52.6688
24.8	52.7639
24.9	52.8545
25	52.946
25.1	53.0388
25.2	53.1262
25.3	53.2148
25.4	53.3055
25.5	53.3996
25.6	53.489
25.7	53.5795
25.8	53.6659
25.9	53.7606
26	53.8502
26.1	53.9371
26.2	54.0187
26.3	54.1002
26.4	54.1905
26.5	54.2796
26.6	54.3648
26.7	54.4599
26.8	54.5485
26.9	54.6356
27	54.7174
27.1	54.8036
27.2	54.8891
27.3	54.9719
27.4	55.0607
27.5	55.1512
27.6	55.2393
27.7	55.317
27.8	55.3949
27.9	55.4833
28	55.5654
28.1	55.6481
28.2	55.7309
28.3	55.8118
28.4	55.9016
28.5	55.9809
28.6	56.0613
28.7	56.1423
28.8	56.235
28.9	56.318
29	56.3988
29.1	56.4818
29.2	56.5658
29.3	56.6465
29.4	56.7261
29.5	56.8119
29.6	56.8995
29.7	56.987
29.8	57.0637
29.9	57.1407
30	57.2192
30.1	57.299
30.2	57.3758
30.3	57.4617
30.4	57.5456
30.5	57.6182
30.6	57.6969
30.7	57.7719
30.8	57.8456
30.9	57.9245
31	58.0017
31.1	58.0769
31.2	58.154
31.3	58.2302
31.4	58.3077
31.5	58.381
31.6	58.4502
31.7	58.5303
31.8	58.6096
31.9	58.6866
32	58.7617
32.1	58.8337
32.2	58.913
32.3	58.9897
32.4	59.0664
32.5	59.1374
32.6	59.2088
32.7	59.2849
32.8	59.3591
32.9	59.4353
33	59.5083
33.1	59.5831
33.2	59.6521
33.3	59.7212
33.4	59.8005
33.5	59.872
33.6	59.9425
33.7	60.0134
33.8	60.0901
33.9	60.1655
34	60.2365
34.1	60.3109
34.2	60.3848
34.3	60.4559
34.4	60.5262
34.5	60.5924
34.6	60.6652
34.7	60.7415
34.8	60.8107
34.9	60.878
35	60.9438
35.1	61.0104
35.2	61.0805
35.3	61.1474
35.4	61.2121
35.5	61.2763
35.6	61.3425
35.7	61.4074
35.8	61.4706
35.9	61.5358
36	61.5999
36.1	61.6687
36.2	61.737
36.3	61.8035
36.4	61.8629
36.5	61.9191
36.6	61.9842
36.7	62.041
36.8	62.1024
36.9	62.1632
37	62.2243
37.1	62.2916
37.2	62.3626
37.3	62.4276
37.4	62.4945
37.5	62.5586
37.6	62.6243
37.7	62.6918
37.8	62.7533
37.9	62.8141
38	62.8795
38.1	62.9393
38.2	63.0058
38.3	63.0689
38.4	63.1263
38.5	63.1851
38.6	63.2508
38.7	63.3094
38.8	63.3643
38.9	63.4249
39	63.4896
39.1	63.5523
39.2	63.6142
39.3	63.6759
39.4	63.7321
39.5	63.7949
39.6	63.8615
39.7	63.921
39.8	63.9834
39.9	64.041
40	64.099
40.1	64.1573
40.2	64.2172
40.3	64.277
40.4	64.3375
40.5	64.4015
40.6	64.4672
40.7	64.5285
40.8	64.5866
40.9	64.648
41	64.7082
41.1	64.7716
41.2	64.8311
41.3	64.8902
41.4	64.9499
41.5	65.01
41.6	65.0714
41.7	65.1283
41.8	65.189
41.9	65.2487
42	65.31
42.1	65.3717
42.2	65.4358
42.3	65.4972
42.4	65.5541
42.5	65.6169
42.6	65.6811
42.7	65.7438
42.8	65.8052
42.9	65.8682
43	65.9295
43.1	65.9901
43.2	66.0525
43.3	66.1084
43.4	66.1682
43.5	66.2294
43.6	66.285
43.7	66.3383
43.8	66.3964
43.9	66.4522
44	66.5118
44.1	66.5638
44.2	66.6219
44.3	66.676
44.4	66.7291
44.5	66.7868
44.6	66.8377
44.7	66.89
44.8	66.9432
44.9	67.0009
45	67.0511
45.1	67.1025
45.2	67.159
45.3	67.2125
45.4	67.2662
45.5	67.3227
45.6	67.3745
45.7	67.4244
45.8	67.4779
45.9	67.5323
46	67.5839
46.1	67.6385
46.2	67.6971
46.3	67.7522
46.4	67.8074
46.5	67.8622
46.6	67.918
46.7	67.9653
46.8	68.0152
46.9	68.0696
47	68.1244
47.1	68.174
47.2	68.2259
47.3	68.2775
47.4	68.3305
47.5	68.383
47.6	68.4334
47.7	68.4828
47.8	68.5351
47.9	68.5899
48	68.643
48.1	68.6931
48.2	68.7477
48.3	68.8043
48.4	68.8567
48.5	68.9094
48.6	68.9642
48.7	69.017
48.8	69.0653
48.9	69.1194
49	69.1723
49.1	69.2289
49.2	69.2841
49.3	69.3345
49.4	69.3865
49.5	69.4387
49.6	69.4886
49.7	69.5444
49.8	69.5941
49.9	69.6445
50	69.6963
50.1	69.7474
50.2	69.7944
50.3	69.8454
50.4	69.9012
50.5	69.9552
50.6	70.0076
50.7	70.0585
50.8	70.1056
50.9	70.1554
51	70.2057
51.1	70.2561
51.2	70.3102
51.3	70.3644
51.4	70.4152
51.5	70.4673
51.6	70.5233
51.7	70.5766
51.8	70.6318
51.9	70.6815
52	70.7305
52.1	70.7821
52.2	70.8326
52.3	70.8856
52.4	70.9333
52.5	70.9826
52.6	71.0367
52.7	71.0855
52.8	71.1388
52.9	71.1925
53	71.2469
53.1	71.2989
53.2	71.3542
53.3	71.4101
53.4	71.462
53.5	71.5085
53.6	71.5553
53.7	71.6021
53.8	71.6501
53.9	71.7023
54	71.7506
54.1	71.795
54.2	71.8466
54.3	71.8969
54.4	71.9462
54.5	71.9976
54.6	72.0483
54.7	72.0987
54.8	72.1484
54.9	72.1961
55	72.2468
55.1	72.3002
55.2	72.3506
55.3	72.4028
55.4	72.4557
55.5	72.5045
55.6	72.5539
55.7	72.6057
55.8	72.6561
55.9	72.7127
56	72.7669
56.1	72.8162
56.2	72.8675
56.3	72.9207
56.4	72.971
56.5	73.0148
56.6	73.0644
56.7	73.1131
56.8	73.1629
56.9	73.2158
57	73.2643
57.1	73.3041
57.2	73.351
57.3	73.3949
57.4	73.4428
57.5	73.4905
57.6	73.5355
57.7	73.5821
57.8	73.6313
57.9	73.6812
58	73.734
58.1	73.7851
58.2	73.8361
58.3	73.8857
58.4	73.9323
58.5	73.9769
58.6	74.024
58.7	74.0666
58.8	74.115
58.9	74.1657
59	74.2122
59.1	74.259
59.2	74.3057
59.3	74.353
59.4	74.3978
59.5	74.442
59.6	74.494
59.7	74.5456
59.8	74.5953
59.9	74.6457
60	74.6955
60.1	74.7391
60.2	74.7843
60.3	74.8251
60.4	74.869
60.5	74.9112
60.6	74.9559
60.7	74.9983
60.8	75.0434
60.9	75.0896
61	75.1359
61.1	75.1811
61.2	75.2243
61.3	75.2668
61.4	75.307
61.5	75.3515
61.6	75.4001
61.7	75.4472
61.8	75.4964
61.9	75.5382
62	75.5854
62.1	75.6358
62.2	75.6851
62.3	75.7282
62.4	75.773
62.5	75.8176
62.6	75.8697
62.7	75.9189
62.8	75.9684
62.9	76.0192
63	76.0648
63.1	76.1113
63.2	76.1619
63.3	76.2096
63.4	76.2584
63.5	76.3036
63.6	76.3507
63.7	76.3953
63.8	76.4407
63.9	76.4857
64	76.5286
64.1	76.5723
64.2	76.617
64.3	76.6599
64.4	76.71
64.5	76.7543
64.6	76.802
64.7	76.85
64.8	76.903
64.9	76.9553
65	77.0038
65.1	77.046
65.2	77.0906
65.3	77.1371
65.4	77.1873
65.5	77.236
65.6	77.288
65.7	77.3342
65.8	77.3833
65.9	77.4254
66	77.4726
66.1	77.5217
66.2	77.5689
66.3	77.6153
66.4	77.6596
66.5	77.7041
66.6	77.7475
66.7	77.7936
66.8	77.8442
66.9	77.889
67	77.9328
67.1	77.98
67.2	78.0267
67.3	78.0698
67.4	78.1168
67.5	78.1642
67.6	78.2122
67.7	78.2566
67.8	78.3041
67.9	78.3497
68	78.3966
68.1	78.4395
68.2	78.4854
68.3	78.5346
68.4	78.5884
68.5	78.6404
68.6	78.688
68.7	78.7318
68.8	78.7769
68.9	78.8242
69	78.8689
69.1	78.9189
69.2	78.9638
69.3	79.0084
69.4	79.0562
69.5	79.0981
69.6	79.1436
69.7	79.1906
69.8	79.2363
69.9	79.2804
70	79.3247
70.1	79.3694
70.2	79.4135
70.3	79.4601
70.4	79.5044
70.5	79.5457
70.6	79.5925
70.7	79.6383
70.8	79.6844
70.9	79.7301
71	79.7733
71.1	79.8179
71.2	79.8622
71.3	79.9072
71.4	79.9534
71.5	79.999
71.6	80.0426
71.7	80.0914
71.8	80.1337
71.9	80.1776
72	80.2238
72.1	80.2666
72.2	80.3098
72.3	80.3521
72.4	80.3945
72.5	80.4411
72.6	80.488
72.7	80.5333
72.8	80.5787
72.9	80.6175
73	80.6583
73.1	80.7005
73.2	80.7418
73.3	80.7822
73.4	80.8267
73.5	80.8676
73.6	80.9098
73.7	80.9536
73.8	80.9961
73.9	81.0382
74	81.0849
74.1	81.1304
74.2	81.169
74.3	81.2067
74.4	81.2476
74.5	81.2827
74.6	81.3216
74.7	81.3619
74.8	81.404
74.9	81.4437
75	81.4781
75.1	81.5178
75.2	81.558
75.3	81.5989
75.4	81.6411
75.5	81.6814
75.6	81.725
75.7	81.7718
75.8	81.8157
75.9	81.8595
76	81.9015
76.1	81.9474
76.2	81.9945
76.3	82.0354
76.4	82.0756
76.5	82.1202
76.6	82.161
76.7	82.2033
76.8	82.2428
76.9	82.2845
77	82.3282
77.1	82.3744
77.2	82.4126
77.3	82.4622
77.4	82.5075
77.5	82.548
77.6	82.5925
77.7	82.6372
77.8	82.6744
77.9	82.7182
78	82.7597
78.1	82.7994
78.2	82.8404
78.3	82.8773
78.4	82.9224
78.5	82.9644
78.6	83.0011
78.7	83.0368
78.8	83.0789
78.9	83.1202
79	83.1622
79.1	83.2041
79.2	83.2488
79.3	83.2941
79.4	83.3361
79.5	83.3764
79.6	83.4224
79.7	83.4675
79.8	83.5053
79.9	83.5474
80	83.5889
80.1	83.6297
80.2	83.6698
80.3	83.7149
80.4	83.7564
80.5	83.7984
80.6	83.8437
80.7	83.8837
80.8	83.9255
80.9	83.9626
81	84.0061
81.1	84.0498
81.2	84.0931
81.3	84.1317
81.4	84.1754
81.5	84.2186
81.6	84.2595
81.7	84.303
81.8	84.3424
81.9	84.3781
82	84.4192
82.1	84.4589
82.2	84.4964
82.3	84.5326
82.4	84.5746
82.5	84.6166
82.6	84.6563
82.7	84.6969
82.8	84.7364
82.9	84.7794
83	84.8228
83.1	84.8623
83.2	84.9006
83.3	84.938
83.4	84.9724
83.5	85.0144
83.6	85.0582
83.7	85.0932
83.8	85.1325
83.9	85.1738
84	85.2165
84.1	85.2578
84.2	85.2986
84.3	85.3443
84.4	85.3879
84.5	85.4253
84.6	85.4647
84.7	85.5052
84.8	85.5505
84.9	85.5967
85	85.6379
85.1	85.6795
85.2	85.7197
85.3	85.76
85.4	85.8019
85.5	85.8442
85.6	85.887
85.7	85.9256
85.8	85.9678
85.9	86.0137
86	86.0554
86.1	86.0923
86.2	86.1285
86.3	86.167
86.4	86.206
86.5	86.244
86.6	86.2832
86.7	86.3227
86.8	86.3673
86.9	86.4077
87	86.4541
87.1	86.494
87.2	86.5363
87.3	86.5817
87.4	86.6253
87.5	86.6671
87.6	86.7102
87.7	86.7516
87.8	86.7909
87.9	86.8369
88	86.8835
88.1	86.9259
88.2	86.9705
88.3	87.0106
88.4	87.0537
88.5	87.0942
88.6	87.1339
88.7	87.1758
88.8	87.216
88.9	87.2579
89	87.3054
89.1	87.3473
89.2	87.3909
89.3	87.4334
89.4	87.4828
89.5	87.524
89.6	87.5613
89.7	87.6026
89.8	87.6434
89.9	87.6856
90	87.7304
90.1	87.7739
90.2	87.8127
90.3	87.8556
90.4	87.8986
90.5	87.9418
90.6	87.9839
90.7	88.0271
90.8	88.0719
90.9	88.1165
91	88.1558
91.1	88.203
91.2	88.2479
91.3	88.2889
91.4	88.3327
91.5	88.3778
91.6	88.4218
91.7	88.4676
91.8	88.5146
91.9	88.5594
92	88.6012
92.1	88.6434
92.2	88.6853
92.3	88.7261
92.4	88.7656
92.5	88.8026
92.6	88.8451
92.7	88.8863
92.8	88.9251
92.9	88.9638
93	89.0043
93.1	89.0406
93.2	89.0798
93.3	89.1182
93.4	89.1531
93.5	89.1922
93.6	89.2321
93.7	89.2747
93.8	89.3144
93.9	89.3555
94	89.3912
94.1	89.4272
94.2	89.4671
94.3	89.5089
94.4	89.5487
94.5	89.5883
94.6	89.6283
94.7	89.6666
94.8	89.7048
94.9	89.7437
95	89.7858
95.1	89.8237
95.2	89.8625
95.3	89.9016
95.4	89.9441
95.5	89.9828
95.6	90.0244
95.7	90.0669
95.8	90.11
95.9	90.1546
96	90.1925
96.1	90.2321
96.2	90.2716
96.3	90.3077
96.4	90.3458
96.5	90.381
96.6	90.4169
96.7	90.4596
96.8	90.5026
96.9	90.5444
97	90.5855
97.1	90.6308
97.2	90.6744
97.3	90.7148
97.4	90.7566
97.5	90.7943
97.6	90.8315
97.7	90.8733
97.8	90.9131
97.9	90.9506
98	90.9897
98.1	91.0338
98.2	91.0771
98.3	91.1206
98.4	91.1636
98.5	91.2063
98.6	91.2487
98.7	91.2899
98.8	91.3295
98.9	91.3738
99	91.4142
99.1	91.4555
99.2	91.5023
99.3	91.541
99.4	91.5815
99.5	91.629
99.6	91.6718
99.7	91.7173
99.8	91.7566
99.9	91.7957
100	91.8335
100.1	91.875
100.2	91.9174
100.3	91.9569
100.4	91.9972
100.5	92.0427
100.6	92.0845
100.7	92.1284
100.8	92.1732
100.9	92.2183
101	92.2608
101.1	92.3002
101.2	92.3408
101.3	92.384
101.4	92.4264
101.5	92.4639
101.6	92.5017
101.7	92.5437
101.8	92.5795
101.9	92.6146
102	92.6536
102.1	92.6937
102.2	92.7349
102.3	92.7771
102.4	92.8161
102.5	92.856
102.6	92.8921
102.7	92.9306
102.8	92.9685
102.9	93.0052
103	93.0411
103.1	93.0817
103.2	93.1198
103.3	93.1536
103.4	93.1934
103.5	93.2361
103.6	93.275
103.7	93.3123
103.8	93.3516
103.9	93.3927
104	93.4316
104.1	93.4719
104.2	93.5108
104.3	93.5479
104.4	93.584
104.5	93.6185
104.6	93.6535
104.7	93.695
104.8	93.7355
104.9	93.7726
105	93.8101
105.1	93.8489
105.2	93.8855
105.3	93.9241
105.4	93.9678
105.5	94.0094
105.6	94.0499
105.7	94.0924
105.8	94.1319
105.9	94.1715
106	94.2132
106.1	94.2523
106.2	94.2917
106.3	94.3299
106.4	94.3709
106.5	94.4113
106.6	94.4527
106.7	94.4963
106.8	94.5352
106.9	94.5754
107	94.615
107.1	94.6596
107.2	94.7022
107.3	94.7471
107.4	94.7853
107.5	94.825
107.6	94.8658
107.7	94.9057
107.8	94.9384
107.9	94.9806
108	95.0255
108.1	95.0644
108.2	95.1074
108.3	95.1446
108.4	95.185
108.5	95.2252
108.6	95.2666
108.7	95.3105
108.8	95.3463
108.9	95.3856
109	95.4253
109.1	95.4681
109.2	95.5055
109.3	95.5432
109.4	95.5844
109.5	95.6213
109.6	95.6586
109.7	95.6955
109.8	95.7321
109.9	95.7706
110	95.8042
110.1	95.8425
110.2	95.879
110.3	95.9138
110.4	95.946
110.5	95.9813
110.6	96.0212
110.7	96.0607
110.8	96.0981
110.9	96.1366
111	96.1761
111.1	96.2178
111.2	96.2565
111.3	96.2914
111.4	96.3243
111.5	96.3629
111.6	96.4011
111.7	96.4361
111.8	96.4721
111.9	96.5079
112	96.545
112.1	96.5804
112.2	96.6188
112.3	96.6515
112.4	96.6908
112.5	96.7285
112.6	96.765
112.7	96.8013
112.8	96.8403
112.9	96.8772
113	96.9136
113.1	96.9542
113.2	96.9858
113.3	97.0241
113.4	97.0609
113.5	97.1072
113.6	97.1467
113.7	97.1855
113.8	97.2271
113.9	97.2717
114	97.309
114.1	97.3496
114.2	97.391
114.3	97.4287
114.4	97.4689
114.5	97.5041
114.6	97.5455
114.7	97.5809
114.8	97.6241
114.9	97.6687
115	97.7113
115.1	97.7531
115.2	97.793
115.3	97.8359
115.4	97.8833
115.5	97.9232
115.6	97.9674
115.7	98.015
115.8	98.0628
115.9	98.1117
116	98.1547
116.1	98.1982
116.2	98.2415
116.3	98.2821
116.4	98.3251
116.5	98.3695
116.6	98.4142
116.7	98.4587
116.8	98.5004
116.9	98.5411
117	98.5823
117.1	98.6269
117.2	98.673
117.3	98.7153
117.4	98.7569
117.5	98.8008
117.6	98.8416
117.7	98.8839
117.8	98.9334
117.9	98.9756
118	99.017
118.1	99.0651
118.2	99.1144
118.3	99.1485
118.4	99.1919
118.5	99.2278
118.6	99.2638
118.7	99.3039
118.8	99.3399
118.9	99.3881
119	99.4263
119.1	99.3881
119.2	99.3769
119.3	99.3399
119.4	99.3349
119.5	99.3308
119.6	99.3039
119.7	99.3018
119.8	99.2638
119.9	99.2604
120	99.2278
120.1	99.1298
120.2	98.7111
120.3	97.3662
120.4	92.4541
120.5	90.0173
120.6	88.8338
120.7	88.7454
120.8	88.744
120.9	88.7422
121	88.6991
121.1	88.5952
121.2	88.5925
121.3	88.5333
121.4	88.4589
121.5	88.3003
121.6	88.2947
121.7	88.2126
121.8	88.1801
121.9	87.9498
122	87.9463
122.1	87.7466
122.2	87.4191
122.3	87.2304
122.4	87.0905
122.5	86.9171
122.6	86.769
122.7	86.5241
122.8	86.3488
122.9	86.0437
123	85.8421
123.1	85.6157
123.2	85.3101
123.3	85.1012
123.4	84.9193
123.5	84.7611
123.6	84.5417
123.7	84.3255
123.8	84.119
123.9	83.8988
124	83.6789
124.1	83.5012
124.2	83.2933
124.3	83.0896
124.4	82.8854
124.5	82.6902
124.6	82.5116
124.7	82.3108
124.8	82.1207
124.9	81.957
125	81.7766
125.1	81.6033
125.2	81.4248
125.3	81.2363
125.4	81.0694
125.5	80.8897
125.6	80.7309
125.7	80.5597
125.8	80.3922
125.9	80.2358
126	80.0688
126.1	79.9099
126.2	79.7426
126.3	79.5732
126.4	79.3949
126.5	79.2318
126.6	79.0675
126.7	78.9066
126.8	78.7479
126.9	78.5947
127	78.438
127.1	78.2719
127.2	78.1156
127.3	77.9731
127.4	77.8207
127.5	77.6662
127.6	77.5232
127.7	77.3802
127.8	77.2345
127.9	77.0948
128	76.9628
128.1	76.8255
128.2	76.6938
128.3	76.5599
128.4	76.4369
128.5	76.3073
128.6	76.1797
128.7	76.0572
128.8	75.9299
128.9	75.8056
129	75.6816
129.1	75.5683
129.2	75.4582
129.3	75.3609
129.4	75.243
129.5	75.1397
129.6	75.0349
129.7	74.9247
129.8	74.8014
129.9	74.7441
130	74.6212
130.1	74.5063
130.2	74.3704
130.3	74.1902
130.4	74.0021
130.5	74.0055
130.6	74.1884
130.7	74.009
130.8	73.8858
130.9	73.6474
131	73.4288
131.1	73.1368
131.2	73.3703
131.3	72.4287
131.4	72.6895
131.5	72.9193
131.6	72.9033
131.7	72.9455
131.8	72.9037
131.9	72.8409
132	72.7953
132.1	72.7376
132.2	72.6921
132.3	72.6255
132.4	72.5784
132.5	72.5431
132.6	72.5131
132.7	72.5566
132.8	72.5065
132.9	72.3446
133	72.2468
133.1	72.0815
133.2	72.1856
133.3	72.2228
133.4	72.2071
133.5	72.2396
133.6	72.2695
133.7	72.3834
133.8	72.6311
133.9	72.6833
134	72.8085
134.1	72.5457
134.2	72.3282
134.3	72.1995
134.4	72.1472
134.5	71.961
134.6	71.7345
134.7	71.6321
134.8	71.5906
134.9	71.4201
135	71.245
135.1	71.0564
135.2	70.8811
135.3	70.7384
135.4	70.5737
135.5	70.3921
135.6	70.4151
135.7	70.4164
135.8	70.307
135.9	70.2548
136	70.1442
136.1	70.0325
136.2	69.9418
136.3	69.8618
136.4	69.7805
136.5	69.6879
136.6	69.5871
136.7	69.5102
136.8	69.4381
136.9	69.3394
137	69.2578
137.1	69.1779
137.2	69.0833
137.3	69.0056
137.4	68.9192
137.5	68.8285
137.6	68.735
137.7	68.6434
137.8	68.5525
137.9	68.4728
138	68.4126
138.1	68.3521
138.2	68.2951
138.3	68.2328
138.4	68.1694
138.5	68.1074
138.6	68.0478
138.7	67.9973
138.8	67.9294
138.9	67.8791
139	67.8275
139.1	67.7594
139.2	67.7006
139.3	67.6425
139.4	67.5693
139.5	67.5024
139.6	67.4415
139.7	67.374
139.8	67.3057
139.9	67.2547
140	67.1983
140.1	67.1476
140.2	67.091
140.3	67.0293
140.4	66.9697
140.5	66.9107
140.6	66.855
140.7	66.7954
140.8	66.7395
140.9	66.6865
141	66.6303
141.1	66.5721
141.2	66.5099
141.3	66.4563
141.4	66.4024
141.5	66.3472
141.6	66.2887
141.7	66.2326
141.8	66.1727
141.9	66.1224
142	66.066
142.1	66.0106
142.2	65.9542
142.3	65.902
142.4	65.8471
142.5	65.7965
142.6	65.7427
142.7	65.6891
142.8	65.6331
142.9	65.5752
143	65.5124
143.1	65.4533
143.2	65.3916
143.3	65.3365
143.4	65.2816
143.5	65.2236
143.6	65.1709
143.7	65.1223
143.8	65.0728
143.9	65.0211
144	64.9673
144.1	64.9213
144.2	64.8755
144.3	64.8227
144.4	64.7697
144.5	64.7231
144.6	64.6738
144.7	64.6283
144.8	64.5821
144.9	64.5394
145	64.4922
145.1	64.4422
145.2	64.3962
145.3	64.347
145.4	64.3017
145.5	64.2542
145.6	64.2059
145.7	64.1558
145.8	64.1085
145.9	64.0628
146	64.0191
146.1	63.9727
146.2	63.9256
146.3	63.8788
146.4	63.8292
146.5	63.7881
146.6	63.752
146.7	63.7141
146.8	63.6726
146.9	63.6278
147	63.5804
147.1	63.5343
147.2	63.4924
147.3	63.4462
147.4	63.4083
147.5	63.3719
147.6	63.3444
147.7	63.317
147.8	63.2782
147.9	63.24
148	63.217
148.1	63.1951
148.2	63.1733
148.3	63.1507
148.4	63.1269
148.5	63.0992
148.6	63.072
148.7	63.0509
148.8	63.0357
148.9	62.9943
149	62.9506
149.1	62.904
149.2	62.8644
149.3	62.8138
149.4	62.7692
149.5	62.7233
149.6	62.6639
149.7	62.6033
149.8	62.5454
149.9	62.4872
150	62.4335
150.1	62.3873
150.2	62.3492
150.3	62.315
150.4	62.2751
150.5	62.2327
150.6	62.197
150.7	62.1506
150.8	62.1078
150.9	62.0729
151	62.0252
151.1	61.9823
151.2	61.932
151.3	61.8799
151.4	61.8364
151.5	61.7852
151.6	61.7473
151.7	61.7207
151.8	61.6926
151.9	61.6745
152	61.6651
152.1	61.6467
152.2	61.6278
152.3	61.5984
152.4	61.5636
152.5	61.5255
152.6	61.5035
152.7	61.4893
152.8	61.4615
152.9	61.4328
153	61.4014
153.1	61.3712
153.2	61.3413
153.3	61.3116
153.4	61.281
153.5	61.2623
153.6	61.2317
153.7	61.2163
153.8	61.1832
153.9	61.1534
154	61.1028
154.1	61.0752
154.2	61.045
154.3	61.0039
154.4	60.9547
154.5	60.9135
154.6	60.8787
154.7	60.8443
154.8	60.8061
154.9	60.7732
155	60.7344
155.1	60.7014
155.2	60.6604
155.3	60.6106
155.4	60.572
155.5	60.5364
155.6	60.4978
155.7	60.4638
155.8	60.4243
155.9	60.3807
156	60.3351
156.1	60.292
156.2	60.2531
156.3	60.2381
156.4	60.2165
156.5	60.186
156.6	60.1425
156.7	60.0978
156.8	60.0556
156.9	60.0212
157	59.9882
157.1	59.9647
157.2	59.9389
157.3	59.9038
157.4	59.8723
157.5	59.8203
157.6	59.7705
157.7	59.7275
157.8	59.6907
157.9	59.6706
158	59.6605
158.1	59.6465
158.2	59.63
158.3	59.608
158.4	59.5721
158.5	59.5537
158.6	59.5341
158.7	59.5115
158.8	59.4864
158.9	59.4564
159	59.4436
159.1	59.426
159.2	59.4159
159.3	59.3938
159.4	59.3772
159.5	59.3474
159.6	59.3276
159.7	59.3138
159.8	59.2906
159.9	59.278
160	59.2556
160.1	59.2413
160.2	59.2098
[truncated: 12,877 more rows]

## Sheet: Rabbit 
Time (s)	Response units (RU)			Concentration (µM)	Response units (RU)	Response units (RU)
-39.6	-0.896325			0	-40.1778
-39.5	-1.1604			0.031566	-16.5323
-39.4	-1.38619			0.063131	3.43522
-39.3	-1.2951			0.094697	20.521
-39.2	-1.3354			0.126263	35.3069
-39.1	-1.74788			0.157828	48.228
-39	-1.8712			0.189394	59.6161
-38.9	-1.47631			0.22096	69.7289
-38.8	-1.381			0.252525	78.7691
-38.7	-1.4118			0.284091	86.8988
-38.6	-1.4177			0.315657	94.249
-38.5	-1.1855			0.347222	100.927
-38.4	-1.59839			0.378788	107.02
-38.3	-1.3242			0.410354	112.603
-38.2	-1.4429			0.441919	117.736
-38.1	-1.4899			0.473485	122.472
-38	-1.3892			0.505051	126.856
-37.9	-1.1926			0.536616	130.925
-37.8	-1.124			0.568182	134.712
-37.7	-1.039			0.599747	138.245
-37.6	-1.11991			0.631313	141.55
-37.5	-1.1589			0.662879	144.647
-37.4	-1.2239			0.694444	147.555
-37.3	-1.3095			0.72601	150.291
-37.2	-1.396			0.757576	152.871
-37.1	-1.4187			0.789141	155.307
-37	-1.425			0.820707	157.61
-36.9	-1.4498			0.852273	159.792
-36.8	-1.4541			0.883838	161.861
-36.7	-1.4788			0.915404	163.827
-36.6	-1.474			0.94697	165.696
-36.5	-1.4788			0.978535	167.477
-36.4	-1.4797			1.0101	169.174
-36.3	-1.4599			1.04167	170.793
-36.2	-1.423			1.07323	172.341
-36.1	-1.3997			1.1048	173.821
-36	-1.3852			1.13636	175.238
-35.9	-1.3841			1.16793	176.595
-35.8	-1.3531			1.19949	177.897
-35.7	-1.3631			1.23106	179.147
-35.6	-1.3493			1.26263	180.348
-35.5	-1.3452			1.29419	181.502
-35.4	-1.3288			1.32576	182.613
-35.3	-1.3405			1.35732	183.682
-35.2	-1.3316			1.38889	184.712
-35.1	-1.3148			1.42046	185.706
-35	-1.3058			1.45202	186.665
-34.9	-1.3035			1.48359	187.59
-34.8	-1.2852			1.51515	188.484
-34.7	-1.2829			1.54672	189.348
-34.6	-1.2774			1.57828	190.184
-34.5	-1.2627			1.60985	190.993
-34.4	-1.2546			1.64141	191.775
-34.3	-1.2524			1.67298	192.534
-34.2	-1.2402			1.70454	193.269
-34.1	-1.2262			1.73611	193.982
-34	-1.2267			1.76768	194.673
-33.9	-1.2162			1.79924	195.344
-33.8	-1.214			1.83081	195.996
-33.7	-1.2008			1.86237	196.629
-33.6	-1.1946			1.89394	197.244
-33.5	-1.1894			1.92551	197.842
-33.4	-1.1862			1.95707	198.423
-33.3	-1.1844			1.98864	198.989
-33.2	-1.1789			2.0202	199.54
-33.1	-1.1762			2.05177	200.076
-33	-1.1764			2.08333	200.598
-32.9	-1.1747			2.1149	201.107
-32.8	-1.1674			2.14647	201.602
-32.7	-1.1618			2.17803	202.086
-32.6	-1.1547			2.2096	202.557
-32.5	-1.1519			2.24116	203.017
-32.4	-1.1466			2.27273	203.466
-32.3	-1.1393			2.30429	203.904
-32.2	-1.1313			2.33586	204.332
-32.1	-1.1287			2.36742	204.75
-32	-1.1236			2.39899	205.158
-31.9	-1.1181			2.43056	205.557
-31.8	-1.1128			2.46212	205.947
-31.7	-1.1077			2.49369	206.328
-31.6	-1.0984			2.52525	206.701
-31.5	-1.0902			2.55682	207.066
-31.4	-1.0823			2.58838	207.423
-31.3	-1.0763			2.61995	207.772
-31.2	-1.0726			2.65151	208.114
-31.1	-1.0621			2.68308	208.449
-31	-1.0588			2.71465	208.777
-30.9	-1.0535			2.74621	209.098
-30.8	-1.045			2.77778	209.413
-30.7	-1.0395			2.80934	209.721
-30.6	-1.0338			2.84091	210.024
-30.5	-1.0326			2.87248	210.32
-30.4	-1.0287			2.90404	210.611
-30.3	-1.0232			2.93561	210.895
-30.2	-1.0182			2.96717	211.175
-30.1	-1.0132			2.99874	211.449
-30	-1.0089			3.0303	211.719
-29.9	-1.0062			3.06187	211.983
-29.8	-1.0033			3.09343	212.242
-29.7	-0.9978			3.125	212.496
-29.6	-0.9925
-29.5	-0.9903			0.195312		60.685
-29.4	-0.9878			0.390625		111.562
-29.3	-0.9823			0.78125		153.636
-29.2	-0.9808			1.5625		187.721
-29.1	-0.9781			3.125		214.145
-29	-0.9748
-28.9	-0.9725
-28.8	-0.9696
-28.7	-0.9649
-28.6	-0.9559
-28.5	-0.9511
-28.4	-0.9453
-28.3	-0.9388
-28.2	-0.9395
-28.1	-0.9383
-28	-0.9308
-27.9	-0.9247
-27.8	-0.923
-27.7	-0.9171
-27.6	-0.9113
-27.5	-0.9064
-27.4	-0.9017
-27.3	-0.8942
-27.2	-0.8907
-27.1	-0.8893
-27	-0.8841
-26.9	-0.8769
-26.8	-0.8749
-26.7	-0.8702
-26.6	-0.8662
-26.5	-0.8599
-26.4	-0.8528
-26.3	-0.8484
-26.2	-0.8484
-26.1	-0.8439
-26	-0.8394
-25.9	-0.8368
-25.8	-0.8329
-25.7	-0.826
-25.6	-0.8164
-25.5	-0.8134
-25.4	-0.8065
-25.3	-0.8036
-25.2	-0.7996
-25.1	-0.7926
-25	-0.7869
-24.9	-0.7796
-24.8	-0.7692
-24.7	-0.7656
-24.6	-0.7635
-24.5	-0.7576
-24.4	-0.7491
-24.3	-0.7402
-24.2	-0.7375
-24.1	-0.7299
-24	-0.7263
-23.9	-0.7229
-23.8	-0.7179
-23.7	-0.7116
-23.6	-0.7077
-23.5	-0.7018
-23.4	-0.6984
-23.3	-0.6919
-23.2	-0.6888
-23.1	-0.6804
-23	-0.6761
-22.9	-0.6716
-22.8	-0.6674
-22.7	-0.6632
-22.6	-0.6581
-22.5	-0.6543
-22.4	-0.6571
-22.3	-0.6535
-22.2	-0.6417
-22.1	-0.6365
-22	-0.6336
-21.9	-0.6378
-21.8	-0.6381
-21.7	-0.6359
-21.6	-0.6358
-21.5	-0.6293
-21.4	-0.6223
-21.3	-0.6132
-21.2	-0.5959
-21.1	-0.5804
-21	-0.5764
-20.9	-0.5734
-20.8	-0.5709
-20.7	-0.5641
-20.6	-0.5683
-20.5	-0.5722
-20.4	-0.5668
-20.3	-0.5668
-20.2	-0.5708
-20.1	-0.5755
-20	-0.5821
-19.9	-0.5782
-19.8	-0.5696
-19.7	-0.5614
-19.6	-0.5513
-19.5	-0.5451
-19.4	-0.5359
-19.3	-0.528
-19.2	-0.5248
-19.1	-0.5181
-19	-0.5087
-18.9	-0.5006
-18.8	-0.4936
-18.7	-0.4884
-18.6	-0.4809
-18.5	-0.4843
-18.4	-0.4908
-18.3	-0.4974
-18.2	-0.5069
-18.1	-0.5048
-18	-0.4978
-17.9	-0.4898
-17.8	-0.4861
-17.7	-0.4822
-17.6	-0.4883
-17.5	-0.4789
-17.4	-0.4783
-17.3	-0.4839
-17.2	-0.4969
-17.1	-0.4946
-17	-0.4985
-16.9	-0.494
-16.8	-0.5004
-16.7	-0.491
-16.6	-0.4829
-16.5	-0.475
-16.4	-0.4761
-16.3	-0.4822
-16.2	-0.4902
-16.1	-0.4909
-16	-0.4899
-15.9	-0.4891
-15.8	-0.4907
-15.7	-0.4782
-15.6	-0.4712
-15.5	-0.4701
-15.4	-0.4667
-15.3	-0.46
-15.2	-0.4613
-15.1	-0.4587
-15	-0.4568
-14.9	-0.4266
-14.8	-0.402
-14.7	-0.3985
-14.6	-0.3886
-14.5	-0.3739
-14.4	-0.3597
-14.3	-0.357
-14.2	-0.3498
-14.1	-0.3546
-14	-0.3457
-13.9	-0.3387
-13.8	-0.3305
-13.7	-0.3272
-13.6	-0.3263
-13.5	-0.3215
-13.4	-0.3177
-13.3	-0.3115
-13.2	-0.3014
-13.1	-0.2898
-13	-0.288
-12.9	-0.2863
-12.8	-0.3034
-12.7	-0.3167
-12.6	-0.3121
-12.5	-0.3135
-12.4	-0.3022
-12.3	-0.2934
-12.2	-0.2832
-12.1	-0.2769
-12	-0.2715
-11.9	-0.2694
-11.8	-0.2665
-11.7	-0.2531
-11.6	-0.2504
-11.5	-0.2485
-11.4	-0.245
-11.3	-0.2468
-11.2	-0.2488
-11.1	-0.2449
-11	-0.2297
-10.9	-0.2228
-10.8	-0.2198
-10.7	-0.2088
-10.6	-0.2063
-10.5	-0.2048
-10.4	-0.2032
-10.3	-0.191
-10.2	-0.1854
-10.1	-0.1771
-10	-0.1812
-9.9	-0.1861
-9.8	-0.1892
-9.7	-0.1944
-9.6	-0.1915
-9.5	-0.1767
-9.4	-0.1512
-9.3	-0.1295
-9.2	-0.1152
-9.1	-0.1142
-9	-0.1133
-8.9	-0.1089
-8.8	-0.106
-8.7	-0.1013
-8.6	-0.0884001
-8.5	-0.0889
-8.4	-0.0881
-8.3	-0.0838
-8.2	-0.0893
-8.1	-0.0869001
-8	-0.0785
-7.9	-0.0766
-7.8	-0.0722
-7.7	-0.063
-7.6	-0.0645001
-7.5	-0.0693
-7.4	-0.0662002
-7.3	-0.0635
-7.2	-0.0626
-7.1	-0.059
-7	-0.0598
-6.9	-0.0578
-6.8	-0.0552
-6.7	-0.0531
-6.6	-0.0486
-6.5	-0.0489
-6.4	-0.0460001
-6.3	-0.0436
-6.2	-0.0421
-6.1	-0.0400001
-6	-0.0334
-5.9	-0.0288
-5.8	-0.0246
-5.7	-0.022
-5.6	-0.0208001
-5.5	-0.0149
-5.4	-0.00840011
-5.3	-0.007
-5.2	-0.0051
-5.1	-0.00210011
-5	-0.0019
-4.9	0.00019992
-4.8	0.0027
-4.7	0.0089
-4.6	0.0159998
-4.5	0.0201
-4.4	0.0214
-4.3	0.0224
-4.2	0.0257
-4.1	0.0275
-4	0.0322
-3.9	0.0340999
-3.8	0.0353
-3.7	0.0389
-3.6	0.0387001
-3.5	0.0455
-3.4	0.0492999
-3.3	0.05
-3.2	0.056
-3.1	0.0561
-3	0.0604
-2.9	0.0671998
-2.8	0.0752
-2.7	0.0734
-2.6	0.0791999
-2.5	0.0783
-2.4	0.0742001
-2.3	0.0807
-2.2	0.088
-2.1	0.0924998
-2	0.0965
-1.9	0.1063
-1.8	0.1107
-1.7	0.1089
-1.6	0.116
-1.5	0.1192
-1.4	0.1212
-1.3	0.1295
-1.2	0.1332
-1.1	0.1343
-1	0.1393
-0.900002	0.1393
-0.799999	0.1343
-0.700001	0.1343
-0.600002	0.1393
-0.5	0.1418
-0.400002	0.1446
-0.299999	0.1463
-0.200001	0.1473
-0.100002	0.1498
0	0.1512
0.0999985	0.2552
0.200001	0.563418
0.299999	1.1296
0.399998	2.8171
0.5	3.2504
0.599998	3.2893
0.700001	3.3162
0.799999	3.3165
0.899998	3.3199
1	3.3544
1.1	3.3864
1.2	3.4031
1.3	3.4275
1.4	3.47
1.5	3.5369
1.6	3.5845
1.7	3.9553
1.8	4.4025
1.9	4.72119
2	4.8367
2.1	5.3087
2.2	5.6545
2.3	6.0521
2.4	6.4534
2.5	6.6996
2.6	7.0276
2.7	7.3798
2.8	7.6655
2.9	7.9205
3	8.1743
3.1	8.4656
3.2	8.7531
3.3	9.0402
3.4	9.3222
3.5	9.5894
3.6	9.8598
3.7	10.1193
3.8	10.3843
3.9	10.6304
4	10.8644
4.1	11.0916
4.2	11.3097
4.3	11.5334
4.4	11.753
4.5	11.9608
4.6	12.1708
4.7	12.3778
4.8	12.5799
4.9	12.7653
5	12.9555
5.1	13.1383
5.2	13.3283
5.3	13.512
5.4	13.6783
5.5	13.8481
5.6	14.013
5.7	14.1882
5.8	14.3594
5.9	14.5182
6	14.6896
6.1	14.8467
6.2	15.0008
6.3	15.1534
6.4	15.3086
6.5	15.4595
6.6	15.6072
6.7	15.7562
6.8	15.8973
6.9	16.0422
7	16.1725
7.1	16.3094
7.2	16.4358
7.3	16.5671
7.4	16.6887
7.5	16.8192
7.6	16.9381
7.7	17.0653
7.8	17.1852
7.9	17.3075
8	17.4274
8.1	17.553
8.2	17.6715
8.3	17.7892
8.4	17.9077
8.5	18.0206
8.6	18.1307
8.7	18.238
8.8	18.3492
8.9	18.4665
9	18.5733
9.1	18.6834
9.2	18.7886
9.3	18.8881
9.4	18.981
9.5	19.0771
9.6	19.1712
9.7	19.2612
9.8	19.3583
9.9	19.4558
10	19.5548
10.1	19.6488
10.2	19.7507
10.3	19.8511
10.4	19.9473
10.5	20.038
10.6	20.1347
10.7	20.2234
10.8	20.3071
10.9	20.3923
11	20.4756
11.1	20.5513
11.2	20.6343
11.3	20.712
11.4	20.7927
11.5	20.8713
11.6	20.9475
11.7	21.0228
11.8	21.1013
11.9	21.1782
12	21.2528
12.1	21.3307
12.2	21.4066
12.3	21.4865
12.4	21.5584
12.5	21.6321
12.6	21.7075
12.7	21.7811
12.8	21.8536
12.9	21.9244
13	21.9965
13.1	22.0675
13.2	22.1382
13.3	22.2096
13.4	22.286
13.5	22.3613
13.6	22.4331
13.7	22.5022
13.8	22.5725
13.9	22.64
14	22.7095
14.1	22.7804
14.2	22.8486
14.3	22.917
14.4	22.9873
14.5	23.0531
14.6	23.1207
14.7	23.1921
14.8	23.2633
14.9	23.3304
15	23.3958
15.1	23.4631
15.2	23.5264
15.3	23.59
15.4	23.6604
15.5	23.7198
15.6	23.7793
15.7	23.8412
15.8	23.9044
15.9	23.9701
16	24.037
16.1	24.0984
16.2	24.1633
16.3	24.2271
16.4	24.2872
16.5	24.3494
16.6	24.4104
16.7	24.4761
16.8	24.5365
16.9	24.5965
17	24.6581
17.1	24.7144
17.2	24.7748
17.3	24.8371
17.4	24.8956
17.5	24.9533
17.6	25.0122
17.7	25.0761
17.8	25.1366
17.9	25.1962
18	25.2518
18.1	25.3189
18.2	25.3836
18.3	25.4393
18.4	25.4946
18.5	25.5517
18.6	25.6104
18.7	25.6634
18.8	25.7181
18.9	25.7744
19	25.835
19.1	25.8937
19.2	25.9467
19.3	25.9993
19.4	26.0581
19.5	26.1168
19.6	26.1738
19.7	26.2302
19.8	26.2853
19.9	26.3413
20	26.3986
20.1	26.4545
20.2	26.5116
20.3	26.5668
20.4	26.6225
20.5	26.6742
20.6	26.7288
20.7	26.7824
20.8	26.8381
20.9	26.8852
21	26.9339
21.1	26.9843
21.2	27.0341
21.3	27.0872
21.4	27.1372
21.5	27.1893
21.6	27.2477
21.7	27.3006
21.8	27.3558
21.9	27.4072
22	27.4567
22.1	27.5077
22.2	27.5582
22.3	27.6088
22.4	27.6599
22.5	27.7142
22.6	27.7668
22.7	27.8213
22.8	27.8712
22.9	27.9251
23	27.9768
23.1	28.0262
23.2	28.0771
23.3	28.1252
23.4	28.1705
23.5	28.2215
23.6	28.273
23.7	28.3266
23.8	28.3796
23.9	28.4299
24	28.4823
24.1	28.536
24.2	28.5797
24.3	28.6244
24.4	28.6749
24.5	28.7235
24.6	28.7705
24.7	28.8168
24.8	28.8656
24.9	28.9157
25	28.9667
25.1	29.0123
25.2	29.0604
25.3	29.1055
25.4	29.1546
25.5	29.2012
25.6	29.2479
25.7	29.2928
25.8	29.337
25.9	29.3847
26	29.4326
26.1	29.4818
26.2	29.5288
26.3	29.5763
26.4	29.626
26.5	29.6729
26.6	29.7228
26.7	29.769
26.8	29.8178
26.9	29.8598
27	29.9101
27.1	29.9618
27.2	30.0064
27.3	30.0546
27.4	30.106
27.5	30.1562
27.6	30.2012
27.7	30.2422
27.8	30.2906
27.9	30.3397
28	30.3881
28.1	30.4331
28.2	30.4774
28.3	30.5237
28.4	30.5741
28.5	30.6207
28.6	30.6681
28.7	30.7183
28.8	30.7648
28.9	30.81
29	30.8547
29.1	30.8994
29.2	30.9386
29.3	30.9817
29.4	31.027
29.5	31.0742
29.6	31.1168
29.7	31.164
29.8	31.2112
29.9	31.2544
30	31.3018
30.1	31.3512
30.2	31.3974
30.3	31.4443
30.4	31.4923
30.5	31.5332
30.6	31.5799
30.7	31.625
30.8	31.6713
30.9	31.7151
31	31.7604
31.1	31.8012
31.2	31.8485
31.3	31.8885
31.4	31.9365
31.5	31.9824
31.6	32.026
31.7	32.0703
31.8	32.1149
31.9	32.1636
32	32.2072
32.1	32.2511
32.2	32.291
32.3	32.3349
32.4	32.3751
32.5	32.4184
32.6	32.4639
32.7	32.5061
32.8	32.5532
32.9	32.5973
33	32.6389
33.1	32.6835
33.2	32.7266
33.3	32.7735
33.4	32.8226
33.5	32.8641
33.6	32.9067
33.7	32.9515
33.8	32.9949
33.9	33.0365
34	33.0785
34.1	33.1234
34.2	33.1649
34.3	33.2137
34.4	33.2602
34.5	33.3035
34.6	33.3465
34.7	33.391
34.8	33.4299
34.9	33.4704
35	33.5148
35.1	33.5577
35.2	33.6025
35.3	33.649
35.4	33.6881
35.5	33.731
35.6	33.7736
35.7	33.8169
35.8	33.8587
35.9	33.9022
36	33.945
36.1	33.987
36.2	34.0298
36.3	34.0743
36.4	34.1173
36.5	34.1589
36.6	34.2053
36.7	34.245
36.8	34.2882
36.9	34.3329
37	34.3742
37.1	34.4167
37.2	34.4605
37.3	34.4986
37.4	34.5423
37.5	34.5823
37.6	34.6255
37.7	34.6668
37.8	34.7075
37.9	34.7485
38	34.7863
38.1	34.8293
38.2	34.8699
38.3	34.9165
38.4	34.963
38.5	35.0105
38.6	35.0538
38.7	35.0983
38.8	35.1393
38.9	35.1748
39	35.2145
39.1	35.2547
39.2	35.2919
39.3	35.3323
39.4	35.3673
39.5	35.403
39.6	35.4412
39.7	35.4853
39.8	35.5247
39.9	35.5677
40	35.607
40.1	35.6427
40.2	35.6763
40.3	35.7171
40.4	35.7562
40.5	35.7965
40.6	35.8367
40.7	35.8715
40.8	35.9095
40.9	35.9518
41	35.9943
41.1	36.034
41.2	36.0745
41.3	36.1125
41.4	36.151
41.5	36.1926
41.6	36.2287
41.7	36.2659
41.8	36.3074
41.9	36.3486
42	36.388
42.1	36.4299
42.2	36.4691
42.3	36.5107
42.4	36.551
42.5	36.5884
42.6	36.6263
42.7	36.6622
42.8	36.7012
42.9	36.7424
43	36.7818
43.1	36.821
43.2	36.8607
43.3	36.9061
43.4	36.9493
43.5	36.99
43.6	37.03
43.7	37.0677
43.8	37.1025
43.9	37.1431
44	37.1811
44.1	37.222
44.2	37.2607
44.3	37.3016
44.4	37.3402
44.5	37.3762
44.6	37.4186
44.7	37.4628
44.8	37.5035
44.9	37.5399
45	37.5809
45.1	37.6193
45.2	37.6598
45.3	37.6972
45.4	37.7347
45.5	37.7763
45.6	37.8156
45.7	37.8596
45.8	37.8977
45.9	37.9339
46	37.9699
46.1	38.0114
46.2	38.0527
46.3	38.098
46.4	38.1409
46.5	38.1774
46.6	38.218
46.7	38.2596
46.8	38.2994
46.9	38.336
47	38.3787
47.1	38.4187
47.2	38.4598
47.3	38.4982
47.4	38.5388
47.5	38.5785
47.6	38.615
47.7	38.6561
47.8	38.6989
47.9	38.7391
48	38.7735
48.1	38.8128
48.2	38.8506
48.3	38.889
48.4	38.926
48.5	38.9622
48.6	39.0034
48.7	39.0444
48.8	39.0829
48.9	39.1224
49	39.1598
49.1	39.1967
49.2	39.2364
49.3	39.2775
49.4	39.3124
49.5	39.3538
49.6	39.391
49.7	39.4296
49.8	39.4675
49.9	39.511
50	39.5491
50.1	39.5886
50.2	39.6286
50.3	39.6661
50.4	39.7047
50.5	39.7408
50.6	39.7791
50.7	39.8157
50.8	39.8509
50.9	39.8892
51	39.9293
51.1	39.9659
51.2	40.0062
51.3	40.0443
51.4	40.0832
51.5	40.1222
51.6	40.161
51.7	40.197
51.8	40.2356
51.9	40.2757
52	40.3148
52.1	40.3546
52.2	40.3898
52.3	40.4286
52.4	40.4654
52.5	40.5037
52.6	40.5439
52.7	40.5789
52.8	40.6124
52.9	40.6524
53	40.6908
53.1	40.7235
53.2	40.7593
53.3	40.7964
53.4	40.8363
53.5	40.8772
53.6	40.9179
53.7	40.9569
53.8	40.9948
53.9	41.0323
54	41.0653
54.1	41.0994
54.2	41.1358
54.3	41.1726
54.4	41.2124
54.5	41.2516
54.6	41.2911
54.7	41.3269
54.8	41.3628
54.9	41.4047
55	41.4441
55.1	41.4732
55.2	41.5079
55.3	41.5425
55.4	41.579
55.5	41.6123
55.6	41.6462
55.7	41.6853
55.8	41.7252
55.9	41.7657
56	41.8046
56.1	41.8385
56.2	41.876
56.3	41.9126
56.4	41.9467
56.5	41.9822
56.6	42.0206
56.7	42.0569
56.8	42.0922
56.9	42.1301
57	42.1642
57.1	42.2023
57.2	42.2407
57.3	42.2727
57.4	42.3074
57.5	42.3446
57.6	42.3817
57.7	42.4204
57.8	42.4582
57.9	42.4949
58	42.5324
58.1	42.5715
58.2	42.6113
58.3	42.65
58.4	42.6862
58.5	42.726
58.6	42.7632
58.7	42.798
58.8	42.8397
58.9	42.8767
59	42.9084
59.1	42.9418
59.2	42.9786
59.3	43.0179
59.4	43.0604
59.5	43.0974
59.6	43.1358
59.7	43.1727
59.8	43.2078
59.9	43.2469
60	43.2871
60.1	43.3252
60.2	43.3632
60.3	43.3988
60.4	43.4362
60.5	43.4735
60.6	43.5122
60.7	43.5496
60.8	43.5859
60.9	43.6232
61	43.6578
61.1	43.6936
61.2	43.7337
61.3	43.772
61.4	43.8095
61.5	43.8454
61.6	43.8843
61.7	43.9228
61.8	43.9595
61.9	43.9986
62	44.0362
62.1	44.0706
62.2	44.1127
62.3	44.1463
62.4	44.1819
62.5	44.219
62.6	44.2555
62.7	44.2918
62.8	44.3286
62.9	44.3654
63	44.3985
63.1	44.431
63.2	44.4718
63.3	44.5071
63.4	44.5419
63.5	44.5772
63.6	44.6109
63.7	44.6475
63.8	44.6827
63.9	44.7187
64	44.7532
64.1	44.7917
64.2	44.8265
64.3	44.8622
64.4	44.8991
64.5	44.934
64.6	44.968
64.7	45.002
64.8	45.0404
64.9	45.0734
65	45.1098
65.1	45.1481
65.2	45.1843
65.3	45.2205
65.4	45.2529
65.5	45.285
65.6	45.3262
65.7	45.3643
65.8	45.4006
65.9	45.439
66	45.4733
66.1	45.5043
66.2	45.5372
66.3	45.5742
66.4	45.6089
66.5	45.6443
66.6	45.6801
66.7	45.7148
66.8	45.7473
66.9	45.7831
67	45.821
67.1	45.8595
67.2	45.8939
67.3	45.9257
67.4	45.9571
67.5	45.9881
67.6	46.0214
67.7	46.0607
67.8	46.0947
67.9	46.127
68	46.1594
68.1	46.1904
68.2	46.2251
68.3	46.2569
68.4	46.2891
68.5	46.3189
68.6	46.3519
68.7	46.386
68.8	46.4243
68.9	46.4575
69	46.4948
69.1	46.5357
69.2	46.5732
69.3	46.6059
69.4	46.6429
69.5	46.6785
69.6	46.7144
69.7	46.7505
69.8	46.7866
69.9	46.8214
70	46.8553
70.1	46.891
70.2	46.9236
70.3	46.9629
70.4	46.9995
70.5	47.0337
70.6	47.0665
70.7	47.1
70.8	47.1321
70.9	47.1638
71	47.1946
71.1	47.235
71.2	47.2698
71.3	47.307
71.4	47.3426
71.5	47.3795
71.6	47.4176
71.7	47.4493
71.8	47.4807
71.9	47.5162
72	47.5519
72.1	47.5866
72.2	47.6233
72.3	47.6624
72.4	47.6948
72.5	47.7338
72.6	47.7707
72.7	47.8065
72.8	47.8422
72.9	47.8783
73	47.9088
73.1	47.9401
73.2	47.9715
73.3	48.0039
73.4	48.0393
73.5	48.0724
73.6	48.1073
73.7	48.1435
73.8	48.1841
73.9	48.2197
74	48.2581
74.1	48.2937
74.2	48.3317
74.3	48.3681
74.4	48.398
74.5	48.4338
74.6	48.4665
74.7	48.4971
74.8	48.5309
74.9	48.5633
75	48.6022
75.1	48.6316
75.2	48.6638
75.3	48.7008
75.4	48.7332
75.5	48.7659
75.6	48.8011
75.7	48.8358
75.8	48.8675
75.9	48.9
76	48.9374
76.1	48.975
76.2	49.0097
76.3	49.0421
76.4	49.0709
76.5	49.104
76.6	49.1382
76.7	49.168
76.8	49.2012
76.9	49.2352
77	49.2705
77.1	49.3095
77.2	49.3368
77.3	49.3667
77.4	49.398
77.5	49.43
77.6	49.4599
77.7	49.4892
77.8	49.5266
77.9	49.5617
78	49.5951
78.1	49.6296
78.2	49.6655
78.3	49.6967
78.4	49.7245
78.5	49.7585
78.6	49.7877
78.7	49.8172
78.8	49.8464
78.9	49.8762
79	49.9064
79.1	49.9372
79.2	49.9681
79.3	49.9984
79.4	50.0336
79.5	50.0724
79.6	50.1088
79.7	50.1398
79.8	50.1752
79.9	50.2069
80	50.2409
80.1	50.2699
80.2	50.3014
80.3	50.3311
80.4	50.359
80.5	50.3916
80.6	50.4204
80.7	50.4512
80.8	50.4876
80.9	50.5222
81	50.5569
81.1	50.5859
81.2	50.6204
81.3	50.6544
81.4	50.685
81.5	50.7199
81.6	50.7516
81.7	50.7808
81.8	50.812
81.9	50.8513
82	50.8856
82.1	50.917
82.2	50.9506
82.3	50.9828
82.4	51.0108
82.5	51.0448
82.6	51.0791
82.7	51.109
82.8	51.1461
82.9	51.1748
83	51.2076
83.1	51.2375
83.2	51.2665
83.3	51.2996
83.4	51.332
83.5	51.3622
83.6	51.3961
83.7	51.4331
83.8	51.4675
83.9	51.4989
84	51.5283
84.1	51.5591
84.2	51.5947
84.3	51.6284
84.4	51.6629
84.5	51.6978
84.6	51.7331
84.7	51.7639
84.8	51.7952
84.9	51.8277
85	51.8615
85.1	51.8918
85.2	51.9211
85.3	51.9514
85.4	51.9862
85.5	52.02
85.6	52.0453
85.7	52.076
85.8	52.1117
85.9	52.1432
86	52.177
86.1	52.2131
86.2	52.2454
86.3	52.278
86.4	52.311
86.5	52.3414
86.6	52.3722
86.7	52.4076
86.8	52.4369
86.9	52.4631
87	52.4925
87.1	52.5193
87.2	52.5527
87.3	52.5828
87.4	52.609
87.5	52.6375
87.6	52.6674
87.7	52.6987
87.8	52.7354
87.9	52.7677
88	52.7971
88.1	52.8253
88.2	52.8592
88.3	52.8885
88.4	52.9198
88.5	52.9566
88.6	52.9905
88.7	53.0227
88.8	53.0558
88.9	53.0876
89	53.1209
89.1	53.1517
89.2	53.1831
89.3	53.217
89.4	53.2467
89.5	53.2781
89.6	53.3095
89.7	53.3436
89.8	53.3745
89.9	53.403
90	53.4299
90.1	53.4619
90.2	53.4976
90.3	53.5268
90.4	53.5542
90.5	53.5857
90.6	53.6183
90.7	53.6495
90.8	53.6813
90.9	53.7101
91	53.7388
91.1	53.7642
91.2	53.7923
91.3	53.8273
91.4	53.8656
91.5	53.8959
91.6	53.9259
91.7	53.9597
91.8	53.9936
91.9	54.0235
92	54.0556
92.1	54.085
92.2	54.1076
92.3	54.138
92.4	54.1707
92.5	54.2017
92.6	54.2314
92.7	54.2594
92.8	54.2887
92.9	54.322
93	54.3528
93.1	54.38
93.2	54.4089
93.3	54.4426
93.4	54.4772
93.5	54.5049
93.6	54.5338
93.7	54.5654
93.8	54.5956
93.9	54.6279
94	54.6613
94.1	54.6881
94.2	54.7164
94.3	54.7472
94.4	54.778
94.5	54.8104
94.6	54.8362
94.7	54.862
94.8	54.8944
94.9	54.9251
95	54.955
95.1	54.9844
95.2	55.0144
95.3	55.0454
95.4	55.0745
95.5	55.1079
95.6	55.1375
95.7	55.1661
95.8	55.192
95.9	55.2244
96	55.2575
96.1	55.2886
96.2	55.3191
96.3	55.3467
96.4	55.3773
96.5	55.4087
96.6	55.4399
96.7	55.471
96.8	55.4972
96.9	55.5281
97	55.556
97.1	55.5865
97.2	55.619
97.3	55.6494
97.4	55.6765
97.5	55.7023
97.6	55.7319
97.7	55.7608
97.8	55.7867
97.9	55.8166
98	55.8479
98.1	55.8741
98.2	55.9057
98.3	55.9433
98.4	55.9761
98.5	56.0065
98.6	56.0378
98.7	56.072
98.8	56.1051
98.9	56.1366
99	56.1678
99.1	56.1972
99.2	56.2333
99.3	56.2674
99.4	56.2957
99.5	56.3241
99.6	56.3563
99.7	56.3914
99.8	56.42
99.9	56.445
100	56.4691
100.1	56.495
100.2	56.5271
100.3	56.5556
100.4	56.5845
100.5	56.6152
100.6	56.643
100.7	56.6757
100.8	56.7047
100.9	56.7309
101	56.7578
101.1	56.7819
101.2	56.8104
101.3	56.8412
101.4	56.8721
101.5	56.9028
101.6	56.9311
101.7	56.9593
101.8	56.9906
101.9	57.0214
102	57.0499
102.1	57.0768
102.2	57.1023
102.3	57.13
102.4	57.1602
102.5	57.1893
102.6	57.2176
102.7	57.2453
102.8	57.2719
102.9	57.3
103	57.3274
103.1	57.3574
103.2	57.3869
103.3	57.4163
103.4	57.4479
103.5	57.4803
103.6	57.5029
103.7	57.5318
103.8	57.5607
103.9	57.591
104	57.6218
104.1	57.6483
104.2	57.6759
104.3	57.7027
104.4	57.7302
104.5	57.7561
104.6	57.7833
104.7	57.8085
104.8	57.8346
104.9	57.8607
105	57.8854
105.1	57.916
105.2	57.9437
105.3	57.9707
105.4	57.9952
105.5	58.0215
105.6	58.0458
105.7	58.0729
105.8	58.0974
105.9	58.1246
106	58.1571
106.1	58.1858
106.2	58.2116
106.3	58.2407
106.4	58.275
106.5	58.2993
106.6	58.33
106.7	58.3604
106.8	58.392
106.9	58.4238
107	58.4534
107.1	58.4831
107.2	58.5163
107.3	58.547
107.4	58.578
107.5	58.6082
107.6	58.6405
107.7	58.6714
107.8	58.7026
107.9	58.7275
108	58.7539
108.1	58.7819
108.2	58.8074
108.3	58.834
108.4	58.8597
108.5	58.8881
108.6	58.9192
108.7	58.9472
108.8	58.9769
108.9	59.0049
109	59.0302
109.1	59.056
109.2	59.0845
109.3	59.1145
109.4	59.1451
109.5	59.1724
109.6	59.2015
109.7	59.2362
109.8	59.2654
109.9	59.2931
110	59.3194
110.1	59.3426
110.2	59.37
110.3	59.3971
110.4	59.4258
110.5	59.4508
110.6	59.477
110.7	59.5082
110.8	59.5375
110.9	59.5642
111	59.5924
111.1	59.6247
111.2	59.6541
111.3	59.6826
111.4	59.7091
111.5	59.74
111.6	59.7676
111.7	59.7974
111.8	59.8233
111.9	59.8499
112	59.8763
112.1	59.9058
112.2	59.9331
112.3	59.964
112.4	59.9899
112.5	60.0158
112.6	60.0495
112.7	60.0743
112.8	60.1003
112.9	60.1265
113	60.1488
113.1	60.1706
113.2	60.1968
113.3	60.221
113.4	60.2465
113.5	60.2759
113.6	60.3078
113.7	60.333
113.8	60.3561
113.9	60.383
114	60.4148
114.1	60.4397
114.2	60.4657
114.3	60.4927
114.4	60.5214
114.5	60.5537
114.6	60.5824
114.7	60.6072
114.8	60.6319
114.9	60.6564
115	60.685
115.1	60.7155
115.2	60.743
115.3	60.7684
115.4	60.7934
115.5	60.8206
115.6	60.8468
115.7	60.8732
115.8	60.8987
115.9	60.9265
116	60.9562
116.1	60.9859
116.2	61.015
116.3	61.0412
116.4	61.069
116.5	61.0927
116.6	61.1154
116.7	61.1397
116.8	61.1608
116.9	61.186
117	61.2099
117.1	61.2488
117.2	61.2772
117.3	61.3082
117.4	61.3332
117.5	61.3575
117.6	61.3881
117.7	61.4149
117.8	61.4384
117.9	61.4617
118	61.4843
118.1	61.5142
118.2	61.5441
118.3	61.5805
118.4	61.599
118.5	61.6207
118.6	61.6386
118.7	61.6711
118.8	61.6916
118.9	61.7255
119	61.7586
119.1	61.7717
119.2	61.7717
119.3	61.785
119.4	61.785
119.5	61.7717
119.6	61.7586
119.7	61.752
119.8	61.7369
119.9	61.7255
120	61.6916
120.1	61.6916
120.2	61.6916
120.3	61.6916
120.4	60.9723
120.5	59.9342
120.6	59.8524
120.7	59.7926
120.8	59.789
120.9	59.7741
121	59.7586
121.1	59.7479
121.2	59.7234
121.3	59.7043
121.4	59.6909
121.5	59.6618
121.6	59.6555
121.7	59.6121
121.8	59.58
121.9	59.2496
122	59.0863
122.1	58.8447
122.2	58.5934
122.3	58.4104
122.4	58.1219
122.5	57.9542
122.6	57.7475
122.7	57.5243
122.8	57.312
122.9	57.1174
123	56.9409
123.1	56.7811
123.2	56.6087
123.3	56.4083
123.4	56.2292
123.5	56.0291
123.6	55.8505
123.7	55.6878
123.8	55.5348
123.9	55.407
124	55.2732
124.1	55.1379
124.2	55.0094
124.3	54.8586
124.4	54.7481
124.5	54.6333
124.6	54.5232
124.7	54.4234
124.8	54.3062
124.9	54.1982
125	54.0838
125.1	53.9885
125.2	53.8766
125.3	53.7869
125.4	53.6915
125.5	53.6067
125.6	53.5097
125.7	53.4283
125.8	53.3466
125.9	53.2594
126	53.1817
126.1	53.0938
126.2	53.0193
126.3	52.9423
126.4	52.8641
126.5	52.7746
126.6	52.6987
126.7	52.634
126.8	52.5581
126.9	52.498
127	52.4275
127.1	52.3697
127.2	52.3015
127.3	52.2364
127.4	52.1669
127.5	52.0966
127.6	52.0313
127.7	51.9663
127.8	51.9048
127.9	51.8415
128	51.7933
128.1	51.7298
128.2	51.6707
128.3	51.6086
128.4	51.5493
128.5	51.4958
128.6	51.4377
128.7	51.3799
128.8	51.3265
128.9	51.2812
129	51.231
129.1	51.1859
129.2	51.151
129.3	51.1082
129.4	51.0651
129.5	51.0168
129.6	50.9626
129.7	50.9047
129.8	50.8621
129.9	50.8167
130	50.7792
130.1	50.7718
130.2	50.7877
130.3	50.9256
130.4	50.8499
130.5	50.5471
130.6	50.5628
130.7	50.5884
130.8	50.5242
130.9	50.2867
131	50.5465
131.1	50.5743
131.2	50.7611
131.3	50.8107
131.4	50.3452
131.5	50.4917
131.6	50.4933
131.7	50.4694
131.8	50.4394
131.9	50.4113
132	50.394
132.1	50.3468
132.2	50.3124
132.3	50.2981
132.4	50.2713
132.5	50.2344
132.6	50.1794
132.7	50.1498
132.8	50.1348
132.9	50.1012
133	50.2302
133.1	50.296
133.2	50.1123
133.3	50.0684
133.4	50.0461
133.5	50.027
133.6	49.9803
133.7	49.9561
133.8	49.9215
133.9	49.924
134	49.9633
134.1	49.8826
134.2	49.7996
134.3	49.7499
134.4	49.6484
134.5	49.6378
134.6	49.645
134.7	49.6023
134.8	49.5012
134.9	49.4226
135	49.352
135.1	49.3187
135.2	49.3071
135.3	49.2721
135.4	49.2415
135.5	49.2987
135.6	49.2756
135.7	49.2226
135.8	49.1713
135.9	49.2395
136	49.207
136.1	49.2263
136.2	49.1788
136.3	49.1782
136.4	49.1669
136.5	49.1542
136.6	49.1392
136.7	49.1276
136.8	49.0948
136.9	49.0669
137	49.0706
137.1	49.0483
137.2	49.0238
137.3	49.0017
137.4	48.9765
137.5	48.9484
137.6	48.9253
137.7	48.9171
137.8	48.8947
137.9	48.8824
138	48.8706
138.1	48.8465
138.2	48.8117
138.3	48.7804
138.4	48.7539
138.5	48.7269
138.6	48.7046
138.7	48.6776
138.8	48.6556
138.9	48.6386
139	48.6192
139.1	48.5972
139.2	48.5714
139.3	48.5517
139.4	48.5367
139.5	48.5237
139.6	48.5093
139.7	48.4965
139.8	48.4796
139.9	48.4554
140	48.433
140.1	48.4148
140.2	48.3971
140.3	48.3819
140.4	48.3636
140.5	48.343
140.6	48.3258
140.7	48.308
140.8	48.2857
140.9	48.2652
141	48.2442
141.1	48.2212
141.2	48.2006
141.3	48.182
141.4	48.1643
141.5	48.1483
141.6	48.1307
141.7	48.1128
141.8	48.0962
141.9	48.0746
142	48.0566
142.1	48.0408
142.2	48.025
142.3	48.0081
142.4	47.9945
142.5	47.9776
142.6	47.9641
142.7	47.9487
142.8	47.937
142.9	47.919
143	47.9056
143.1	47.8893
143.2	47.8747
143.3	47.8626
143.4	47.8499
143.5	47.834
143.6	47.8199
143.7	47.8023
143.8	47.7926
143.9	47.7793
144	47.7638
144.1	47.7474
144.2	47.73
144.3	47.7138
144.4	47.6985
144.5	47.6849
144.6	47.6693
144.7	47.6574
144.8	47.6409
144.9	47.622
145	47.6087
145.1	47.5918
145.2	47.5735
145.3	47.5544
145.4	47.5315
145.5	47.516
145.6	47.5021
145.7	47.4847
145.8	47.4708
145.9	47.4584
146	47.4473
146.1	47.4312
146.2	47.4156
146.3	47.3996
146.4	47.3827
146.5	47.3676
146.6	47.3546
146.7	47.3397
146.8	47.3137
146.9	47.2979
147	47.2819
147.1	47.2766
147.2	47.2648
147.3	47.2512
147.4	47.2403
147.5	47.232
147.6	47.2221
147.7	47.2176
147.8	47.2052
147.9	47.201
148	47.1891
148.1	47.1745
148.2	47.1618
148.3	47.1342
148.4	47.1103
148.5	47.0864
148.6	47.0628
148.7	47.0412
148.8	47.0237
148.9	47.0029
149	46.9787
149.1	46.9588
149.2	46.9418
149.3	46.9322
149.4	46.923
149.5	46.9264
149.6	46.9247
149.7	46.9081
149.8	46.888
149.9	46.8808
150	46.8712
150.1	46.8544
150.2	46.85
150.3	46.8417
150.4	46.8326
150.5	46.8009
150.6	46.7656
150.7	46.7256
150.8	46.6954
150.9	46.6702
151	46.6459
151.1	46.6226
151.2	46.5949
151.3	46.5765
151.4	46.5663
151.5	46.566
151.6	46.5602
151.7	46.5429
151.8	46.5149
151.9	46.5047
152	46.4928
152.1	46.4834
152.2	46.4826
152.3	46.4776
152.4	46.4715
152.5	46.4484
152.6	46.42
152.7	46.4112
152.8	46.399
152.9	46.3805
153	46.362
153.1	46.3462
153.2	46.3357
153.3	46.3191
153.4	46.306
153.5	46.2924
153.6	46.2747
153.7	46.2693
153.8	46.2604
153.9	46.2436
154	46.2361
154.1	46.2294
154.2	46.225
154.3	46.2301
154.4	46.2281
154.5	46.2224
154.6	46.2152
154.7	46.1985
154.8	46.1875
154.9	46.1715
155	46.1572
155.1	46.1432
155.2	46.133
155.3	46.1223
155.4	46.1131
155.5	46.1093
155.6	46.099
155.7	46.08
155.8	46.0641
155.9	46.0468
156	46.0429
156.1	46.0376
156.2	46.0298
156.3	46.0206
156.4	46.0232
156.5	46.0224
156.6	46.0036
156.7	45.9786
156.8	45.9839
156.9	45.995
157	45.9965
157.1	45.9932
157.2	45.984
157.3	45.9714
157.4	45.9601
157.5	45.9452
157.6	45.9234
157.7	45.9115
157.8	45.8925
157.9	45.8751
158	45.8601
158.1	45.8501
158.2	45.8352
158.3	45.8088
158.4	45.7897
158.5	45.7826
158.6	45.7623
158.7	45.7459
158.8	45.7301
158.9	45.7195
159	45.7095
159.1	45.6868
159.2	45.6616
159.3	45.6419
159.4	45.624
159.5	45.599
159.6	45.5857
159.7	45.581
159.8	45.5818
159.9	45.5921
160	45.5838
160.1	45.5798
160.2	45.5627
[truncated: 12,878 more rows]

## Sheet: Malayan pangolin
Time (s)	Response units (RU)			Concentration (µM)	Response units (RU)	Response units (RU)
-39.4	-1.892			0	-65.3576
-39.3	0.9398			0.015783	-40.7171
-39.2	1.009			0.031566	-18.79
-39.1	0.3816			0.047348	0.848635
-39	0.3966			0.063131	18.5392
-38.9	0.5371			0.078914	34.5579
-38.8	-0.4186			0.094697	49.1311
-38.7	-0.2084			0.11048	62.4459
-38.6	-0.1278			0.126263	74.6586
-38.5	-0.1704			0.142045	85.9006
-38.4	-0.1269			0.157828	96.2832
-38.3	-0.013			0.173611	105.901
-38.2	0.2154			0.189394	114.836
-38.1	0.1304			0.205177	123.159
-38	0.2272			0.22096	130.929
-37.9	-0.1695			0.236742	138.201
-37.8	-0.3853			0.252525	145.021
-37.7	-0.6495			0.268308	151.429
-37.6	-0.7543			0.284091	157.462
-37.5	-1.0494			0.299874	163.152
-37.4	-0.8121			0.315657	168.527
-37.3	-0.9701			0.331439	173.613
-37.2	-0.9169			0.347222	178.433
-37.1	-0.8282			0.363005	183.006
-37	-0.6743			0.378788	187.352
-36.9	-0.684			0.394571	191.486
-36.8	-0.6196			0.410354	195.424
-36.7	-0.5906			0.426136	199.18
-36.6	-0.5419			0.441919	202.766
-36.5	-0.4855			0.457702	206.193
-36.4	-0.5148			0.473485	209.472
-36.3	-0.4697			0.489268	212.611
-36.2	-0.4841			0.505051	215.62
-36.1	-0.4756			0.520833	218.507
-36	-0.5242			0.536616	221.278
-35.9	-0.5247			0.552399	223.942
-35.8	-0.5028			0.568182	226.503
-35.7	-0.5096			0.583965	228.968
-35.6	-0.5066			0.599747	231.341
-35.5	-0.5244			0.61553	233.629
-35.4	-0.537			0.631313	235.835
-35.3	-0.5324			0.647096	237.964
-35.2	-0.5287			0.662879	240.02
-35.1	-0.5453			0.678662	242.006
-35	-0.535			0.694444	243.927
-34.9	-0.5298			0.710227	245.784
-34.8	-0.5352			0.72601	247.582
-34.7	-0.5382			0.741793	249.323
-34.6	-0.5403			0.757576	251.009
-34.5	-0.533			0.773359	252.644
-34.4	-0.5292			0.789141	254.23
-34.3	-0.5255			0.804924	255.768
-34.2	-0.5248			0.820707	257.261
-34.1	-0.5207			0.83649	258.711
-34	-0.5128			0.852273	260.119
-33.9	-0.5193			0.868056	261.488
-33.8	-0.5132			0.883838	262.819
-33.7	-0.5107			0.899621	264.114
-33.6	-0.5151			0.915404	265.373
-33.5	-0.5135			0.931187	266.6
-33.4	-0.5178			0.94697	267.793
-33.3	-0.5165			0.962753	268.957
-33.2	-0.5274			0.978535	270.09
-33.1	-0.5273			0.994318	271.195
-33	-0.5157			1.0101	272.272
-32.9	-0.5049			1.02588	273.322
-32.8	-0.4917			1.04167	274.347
-32.7	-0.4865			1.05745	275.347
-32.6	-0.4802			1.07323	276.324
-32.5	-0.4731			1.08902	277.278
-32.4	-0.467			1.1048	278.209
-32.3	-0.4615			1.12058	279.119
-32.2	-0.4548			1.13636	280.009
-32.1	-0.4435			1.15215	280.878
-32	-0.4356			1.16793	281.728
-31.9	-0.428			1.18371	282.56
-31.8	-0.4176			1.19949	283.373
-31.7	-0.4047			1.21528	284.17
-31.6	-0.3957			1.23106	284.949
-31.5	-0.3855			1.24684	285.712
-31.4	-0.376			1.26263	286.458
-31.3	-0.3682			1.27841	287.19
-31.2	-0.3584			1.29419	287.907
-31.1	-0.351			1.30997	288.609
-31	-0.3407			1.32576	289.297
-30.9	-0.3322			1.34154	289.971
-30.8	-0.3263			1.35732	290.633
-30.7	-0.3181			1.37311	291.281
-30.6	-0.3097			1.38889	291.917
-30.5	-0.2986			1.40467	292.541
-30.4	-0.2832			1.42046	293.154
-30.3	-0.2717			1.43624	293.754
-30.2	-0.2643			1.45202	294.344
-30.1	-0.2572			1.4678	294.923
-30	-0.2515			1.48359	295.491
-29.9	-0.2443			1.49937	296.05
-29.8	-0.2362			1.51515	296.598
-29.7	-0.2281			1.53093	297.136
-29.6	-0.2202			1.54672	297.665
-29.5	-0.2135			1.5625	298.185
-29.4	-0.2094
-29.3	-0.2047			0.0976562		53.1403
-29.2	-0.1984			0.195312		114.838
-29.1	-0.1852			0.390625		191.517
-29	-0.1789			0.78125		255.928
-28.9	-0.1792			1.5625		296.42
-28.8	-0.1755
-28.7	-0.1736
-28.6	-0.1701
-28.5	-0.1658
-28.4	-0.156
-28.3	-0.1494
-28.2	-0.1421
-28.1	-0.1376
-28	-0.1388
-27.9	-0.1329
-27.8	-0.1308
-27.7	-0.1309
-27.6	-0.1255
-27.5	-0.1229
-27.4	-0.1195
-27.3	-0.1151
-27.2	-0.1126
-27.1	-0.1122
-27	-0.1102
-26.9	-0.1098
-26.8	-0.1125
-26.7	-0.1118
-26.6	-0.1103
-26.5	-0.1055
-26.4	-0.1051
-26.3	-0.1022
-26.2	-0.1024
-26.1	-0.1019
-26	-0.1034
-25.9	-0.105
-25.8	-0.0998
-25.7	-0.1004
-25.6	-0.0992
-25.5	-0.0966
-25.4	-0.0951
-25.3	-0.0916
-25.2	-0.0919
-25.1	-0.0887
-25	-0.0895
-24.9	-0.0925
-24.8	-0.0916
-24.7	-0.0909
-24.6	-0.0948
-24.5	-0.0891
-24.4	-0.0909
-24.3	-0.0929
-24.2	-0.0919
-24.1	-0.094
-24	-0.0955
-23.9	-0.094
-23.8	-0.0901
-23.7	-0.09
-23.6	-0.0872
-23.5	-0.0834
-23.4	-0.0801
-23.3	-0.0772
-23.2	-0.0761
-23.1	-0.0715
-23	-0.0671
-22.9	-0.0662
-22.8	-0.065
-22.7	-0.064
-22.6	-0.062
-22.5	-0.0592
-22.4	-0.0561
-22.3	-0.0602
-22.2	-0.0543
-22.1	-0.0511
-22	-0.0496
-21.9	-0.0528
-21.8	-0.0576
-21.7	-0.0613
-21.6	-0.0687
-21.5	-0.0639
-21.4	-0.0625
-21.3	-0.0707
-21.2	-0.0782
-21.1	-0.0684
-21	-0.0677
-20.9	-0.07
-20.8	-0.0663
-20.7	-0.0704
-20.6	-0.0673
-20.5	-0.0646
-20.4	-0.0665
-20.3	-0.0644
-20.2	-0.0656
-20.1	-0.0606
-20	-0.059
-19.9	-0.0615
-19.8	-0.0593
-19.7	-0.0523
-19.6	-0.0521
-19.5	-0.0446
-19.4	-0.0356
-19.3	-0.0321
-19.2	-0.022
-19.1	-0.0192
-19	-0.0201
-18.9	-0.023
-18.8	-0.0191
-18.7	-0.0132
-18.6	-0.0027
-18.5	0.005
-18.4	0.0235
-18.3	0.0298
-18.2	0.0251
-18.1	0.0073
-18	-0.0022
-17.9	-0.0182
-17.8	-0.0153
-17.7	-0.0123
-17.6	-0.0017
-17.5	0.0075
-17.4	-0.0012
-17.3	-0.0104
-17.2	-0.0326
-17.1	-0.0573
-17	-0.0626
-16.9	-0.0749
-16.8	-0.0866
-16.7	-0.083
-16.6	-0.0828
-16.5	-0.0757
-16.4	-0.0681
-16.3	-0.0705
-16.2	-0.0729
-16.1	-0.0679
-16	-0.0635
-15.9	-0.0708
-15.8	-0.0853
-15.7	-0.1
-15.6	-0.1122
-15.5	-0.1192
-15.4	-0.1277
-15.3	-0.131
-15.2	-0.1227
-15.1	-0.1097
-15	-0.0853
-14.9	-0.0584
-14.8	-0.0367
-14.7	-0.0307
-14.6	-0.0265
-14.5	-0.017
-14.4	-0.0061
-14.3	0.0105
-14.2	0.0115
-14.1	0.0075
-14	0.0088
-13.9	0.007
-13.8	0.0045
-13.7	0.0068
-13.6	0.0204
-13.5	0.041
-13.4	0.0589
-13.3	0.0676
-13.2	0.084
-13.1	0.0843
-13	0.0883
-12.9	0.1018
-12.8	0.1004
-12.7	0.1133
-12.6	0.1278
-12.5	0.1299
-12.4	0.1313
-12.3	0.1152
-12.2	0.1053
-12.1	0.0939
-12	0.0868
-11.9	0.0855
-11.8	0.0899
-11.7	0.1024
-11.6	0.1023
-11.5	0.1106
-11.4	0.1124
-11.3	0.1196
-11.2	0.1155
-11.1	0.115
-11	0.1186
-10.9	0.1313
-10.8	0.1298
-10.7	0.1378
-10.6	0.148
-10.5	0.1547
-10.4	0.145
-10.3	0.141
-10.2	0.1452
-10.1	0.1467
-10	0.1346
-9.9	0.1281
-9.8	0.1246
-9.7	0.1234
-9.6	0.1332
-9.5	0.1323
-9.4	0.1172
-9.3	0.1026
-9.2	0.094
-9.1	0.0763
-9	0.0589
-8.9	0.0495
-8.8	0.0484
-8.7	0.0451
-8.6	0.0449
-8.5	0.0455
-8.4	0.041
-8.3	0.0401
-8.2	0.0381
-8.1	0.0343
-8	0.0361
-7.9	0.0372
-7.8	0.0375
-7.7	0.0309
-7.6	0.0272
-7.5	0.0258
-7.4	0.0166
-7.3	0.0074
-7.2	0.0061
-7.1	0.004
-7	-0.0004
-6.9	-0.0049
-6.8	-0.0058
-6.7	-0.0091
-6.6	-0.0054
-6.5	-0.009
-6.4	-0.0112
-6.3	-0.0138
-6.2	-0.0167
-6.1	-0.0211
-6	-0.0196
-5.9	-0.0159
-5.8	-0.0125
-5.7	-0.0109
-5.6	-0.0052
-5.5	-0.0004
-5.4	0.0033
-5.3	0.0041
-5.2	0.0053
-5.1	0.0028
-5	0.0056
-4.9	0.0074
-4.8	0.0061
-4.7	0.0028
-4.6	-0.001
-4.5	-0.0029
-4.4	0.0022
-4.3	0.0012
-4.2	0.0036
-4.1	0.005
-4	0.0061
-3.9	0.0045
-3.8	0.0052
-3.7	0.0067
-3.6	0.0078
-3.5	0.0021
-3.4	0.0042
-3.3	0.0079
-3.2	0.0117
-3.1	0.0097
-3	0.0069
-2.9	0.0023
-2.8	0.0039
-2.7	0.002
-2.6	0.0017
-2.5	0.0026
-2.4	0.0015
-2.3	0.0059
-2.2	0.0098
-2.1	0.0129
-2	0.0116
-1.9	0.0165
-1.8	0.0168
-1.7	0.0191
-1.6	0.026
-1.5	0.0246
-1.4	0.0233
-1.3	0.0233
-1.2	0.0246
-1.1	0.0285
-1	0.029
-0.900002	0.0368
-0.799999	0.0392
-0.700001	0.0566
-0.599998	0.077
-0.5	0.0815
-0.400002	0.1283
-0.299999	0.134
-0.200001	0.163
-0.0999985	0.1952
0	0.7117
0.0999985	1.5397
0.200001	3.4808
0.299999	7.3966
0.400002	7.861
0.5	8.1256
0.599998	8.2636
0.700001	8.3128
0.799999	8.3224
0.900002	8.3427
1	8.3516
1.1	8.6538
1.2	9.0089
1.3	9.326
1.4	9.4204
1.5	9.4451
1.6	9.4578
1.7	9.4994
1.8	9.5748
1.9	9.6307
2	9.6794
2.1	9.7732
2.2	9.9608
2.3	10.1759
2.4	10.3448
2.5	10.6
2.6	10.8768
2.7	11.074
2.8	11.2296
2.9	11.4253
3	11.6361
3.1	11.8736
3.2	12.0626
3.3	12.2457
3.4	12.4539
3.5	12.6588
3.6	12.8714
3.7	13.0305
3.8	13.2022
3.9	13.3833
4	13.5526
4.1	13.7268
4.2	13.8948
4.3	14.0541
4.4	14.2164
4.5	14.384
4.6	14.5544
4.7	14.7167
4.8	14.867
4.9	15.0375
5	15.1922
5.1	15.3484
5.2	15.4966
5.3	15.649
5.4	15.7989
5.5	15.9625
5.6	16.1116
5.7	16.2614
5.8	16.4169
5.9	16.5621
6	16.7104
6.1	16.8444
6.2	16.9857
6.3	17.1283
6.4	17.275
6.5	17.4189
6.6	17.5639
6.7	17.7043
6.8	17.8263
6.9	17.9551
7	18.0851
7.1	18.2115
7.2	18.3371
7.3	18.4621
7.4	18.5825
7.5	18.7058
7.6	18.8364
7.7	18.9524
7.8	19.0703
7.9	19.1771
8	19.2908
8.1	19.3931
8.2	19.4969
8.3	19.6047
8.4	19.7097
8.5	19.8175
8.6	19.9272
8.7	20.0359
8.8	20.1375
8.9	20.2404
9	20.3413
9.1	20.443
9.2	20.5372
9.3	20.6264
9.4	20.7141
9.5	20.8066
9.6	20.8974
9.7	20.9888
9.8	21.0831
9.9	21.1723
10	21.2634
10.1	21.3483
10.2	21.4349
10.3	21.5201
10.4	21.604
10.5	21.6867
10.6	21.7767
10.7	21.8591
10.8	21.9404
10.9	22.0195
11	22.1043
11.1	22.19
11.2	22.2643
11.3	22.344
11.4	22.4195
11.5	22.4947
11.6	22.569
11.7	22.6418
11.8	22.7221
11.9	22.8018
12	22.8736
12.1	22.9514
12.2	23.0237
12.3	23.0937
12.4	23.1634
12.5	23.2324
12.6	23.2969
12.7	23.3687
12.8	23.4374
12.9	23.507
13	23.5784
13.1	23.6474
13.2	23.7154
13.3	23.7873
13.4	23.8545
13.5	23.9245
13.6	23.9887
13.7	24.057
13.8	24.1222
13.9	24.1854
14	24.2525
14.1	24.3197
14.2	24.3807
14.3	24.441
14.4	24.4988
14.5	24.5661
14.6	24.6314
14.7	24.6957
14.8	24.7547
14.9	24.8173
15	24.8763
15.1	24.9364
15.2	24.9886
15.3	25.0447
15.4	25.1012
15.5	25.155
15.6	25.2134
15.7	25.2686
15.8	25.3244
15.9	25.379
16	25.4351
16.1	25.4929
16.2	25.544
16.3	25.5977
16.4	25.6545
16.5	25.7079
16.6	25.7601
16.7	25.8096
16.8	25.8573
16.9	25.9066
17	25.9597
17.1	26.0117
17.2	26.066
17.3	26.1177
17.4	26.1683
17.5	26.2208
17.6	26.274
17.7	26.3216
17.8	26.3688
17.9	26.4177
18	26.4587
18.1	26.507
18.2	26.5539
18.3	26.599
18.4	26.6485
18.5	26.697
18.6	26.742
18.7	26.7865
18.8	26.8361
18.9	26.8845
19	26.9314
19.1	26.9777
19.2	27.0207
19.3	27.0654
19.4	27.1108
19.5	27.1544
19.6	27.1954
19.7	27.2404
19.8	27.2869
19.9	27.3299
20	27.3715
20.1	27.4133
20.2	27.4587
20.3	27.5045
20.4	27.5486
20.5	27.5921
20.6	27.6354
20.7	27.6737
20.8	27.7184
20.9	27.765
21	27.808
21.1	27.8536
21.2	27.893
21.3	27.9387
21.4	27.9854
21.5	28.028
21.6	28.0711
21.7	28.1155
21.8	28.1627
21.9	28.2066
22	28.2499
22.1	28.2894
22.2	28.3308
22.3	28.376
22.4	28.4155
22.5	28.451
22.6	28.4913
22.7	28.533
22.8	28.5734
22.9	28.6178
23	28.6588
23.1	28.7035
23.2	28.7468
23.3	28.7866
23.4	28.8243
23.5	28.861
23.6	28.9003
23.7	28.9384
23.8	28.9816
23.9	29.0264
24	29.0699
24.1	29.1155
24.2	29.1519
24.3	29.1928
24.4	29.237
24.5	29.2743
24.6	29.312
24.7	29.3483
24.8	29.383
24.9	29.4199
25	29.4562
25.1	29.4958
25.2	29.5391
25.3	29.5804
25.4	29.6212
25.5	29.6615
25.6	29.705
25.7	29.7492
25.8	29.7907
25.9	29.8237
26	29.8593
26.1	29.8985
26.2	29.9334
26.3	29.9675
26.4	30.0061
26.5	30.044
26.6	30.0834
26.7	30.1186
26.8	30.1547
26.9	30.189
27	30.2256
27.1	30.2572
27.2	30.2874
27.3	30.3276
27.4	30.3653
27.5	30.3984
27.6	30.4295
27.7	30.4628
27.8	30.4976
27.9	30.5299
28	30.5644
28.1	30.5972
28.2	30.632
28.3	30.6656
28.4	30.6978
28.5	30.7338
28.6	30.7761
28.7	30.8114
28.8	30.8442
28.9	30.8787
29	30.9126
29.1	30.9481
29.2	30.9793
29.3	31.0113
29.4	31.0429
29.5	31.0796
29.6	31.1136
29.7	31.1489
29.8	31.1854
29.9	31.2151
30	31.2495
30.1	31.2824
30.2	31.3127
30.3	31.3465
30.4	31.3745
30.5	31.4011
30.6	31.4341
30.7	31.4651
30.8	31.4974
30.9	31.527
31	31.5573
31.1	31.5893
31.2	31.617
31.3	31.6438
31.4	31.6733
31.5	31.7023
31.6	31.7279
31.7	31.7544
31.8	31.7798
31.9	31.8043
32	31.8362
32.1	31.8685
32.2	31.8987
32.3	31.9291
32.4	31.9601
32.5	31.988
32.6	32.0168
32.7	32.0471
32.8	32.0765
32.9	32.1045
33	32.1342
33.1	32.1638
33.2	32.1933
33.3	32.2272
33.4	32.2597
33.5	32.29
33.6	32.3169
33.7	32.3498
33.8	32.381
33.9	32.4087
34	32.4397
34.1	32.4647
34.2	32.4911
34.3	32.5171
34.4	32.543
34.5	32.5695
34.6	32.5981
34.7	32.6219
34.8	32.651
34.9	32.6822
35	32.708
35.1	32.7312
35.2	32.7531
35.3	32.7808
35.4	32.8106
35.5	32.8386
35.6	32.8605
35.7	32.8862
35.8	32.9152
35.9	32.9423
36	32.9734
36.1	32.9985
36.2	33.0256
36.3	33.0559
36.4	33.0839
36.5	33.1113
36.6	33.1385
36.7	33.1668
36.8	33.1942
36.9	33.224
37	33.2526
37.1	33.2819
37.2	33.31
37.3	33.3414
37.4	33.3697
37.5	33.3981
37.6	33.4242
37.7	33.4532
37.8	33.4782
37.9	33.5098
38	33.5411
38.1	33.5735
38.2	33.6001
38.3	33.6311
38.4	33.6613
38.5	33.6862
38.6	33.7132
38.7	33.7397
38.8	33.7737
38.9	33.8069
39	33.8379
39.1	33.8685
39.2	33.896
39.3	33.9265
39.4	33.9512
39.5	33.9829
39.6	34.0118
39.7	34.0404
39.8	34.0706
39.9	34.098
40	34.1239
40.1	34.1516
40.2	34.1798
40.3	34.2098
40.4	34.2352
40.5	34.2679
40.6	34.2986
40.7	34.3271
40.8	34.3583
40.9	34.392
41	34.4203
41.1	34.4531
41.2	34.4899
41.3	34.5205
41.4	34.5488
41.5	34.5779
41.6	34.6071
41.7	34.6391
41.8	34.6711
41.9	34.6941
42	34.7254
42.1	34.7548
42.2	34.786
42.3	34.8135
42.4	34.8364
42.5	34.8649
42.6	34.8946
42.7	34.9211
42.8	34.9468
42.9	34.9748
43	35.0056
43.1	35.0358
43.2	35.0621
43.3	35.0906
43.4	35.117
43.5	35.1477
43.6	35.1778
43.7	35.2099
43.8	35.2409
43.9	35.2711
44	35.2956
44.1	35.3245
44.2	35.351
44.3	35.3813
44.4	35.4062
44.5	35.4312
44.6	35.4594
44.7	35.4874
44.8	35.5199
44.9	35.5443
45	35.5731
45.1	35.6042
45.2	35.634
45.3	35.6601
45.4	35.6848
45.5	35.7148
45.6	35.736
45.7	35.763
45.8	35.7969
45.9	35.8263
46	35.8551
46.1	35.8855
46.2	35.913
46.3	35.9441
46.4	35.9749
46.5	36.0059
46.6	36.0351
46.7	36.0663
46.8	36.0973
46.9	36.1282
47	36.1526
47.1	36.179
47.2	36.2042
47.3	36.2295
47.4	36.2557
47.5	36.2838
47.6	36.3129
47.7	36.3464
47.8	36.3732
47.9	36.3999
48	36.4324
48.1	36.4573
48.2	36.4828
48.3	36.5103
48.4	36.5399
48.5	36.5699
48.6	36.5959
48.7	36.6244
48.8	36.6535
48.9	36.6831
49	36.7135
49.1	36.7356
49.2	36.7665
49.3	36.7998
49.4	36.8282
49.5	36.8536
49.6	36.8805
49.7	36.9097
49.8	36.9375
49.9	36.9668
50	37.0014
50.1	37.0344
50.2	37.0646
50.3	37.0936
50.4	37.1228
50.5	37.1547
50.6	37.1831
50.7	37.2142
50.8	37.2439
50.9	37.2698
51	37.3009
51.1	37.3241
51.2	37.3519
51.3	37.3833
51.4	37.4114
51.5	37.442
51.6	37.471
51.7	37.5006
51.8	37.5271
51.9	37.5577
52	37.5851
52.1	37.6145
52.2	37.6422
52.3	37.6688
52.4	37.6949
52.5	37.7177
52.6	37.7468
52.7	37.7738
52.8	37.7976
52.9	37.8263
53	37.8537
53.1	37.8854
53.2	37.9152
53.3	37.9467
53.4	37.9774
53.5	38.0071
53.6	38.0366
53.7	38.0641
53.8	38.0909
53.9	38.1224
54	38.1496
54.1	38.1742
54.2	38.2021
54.3	38.2298
54.4	38.2616
54.5	38.2918
54.6	38.3207
54.7	38.3515
54.8	38.3747
54.9	38.406
55	38.4337
55.1	38.459
55.2	38.4905
55.3	38.5175
55.4	38.5423
55.5	38.567
55.6	38.5914
55.7	38.6152
55.8	38.6353
55.9	38.6601
56	38.6845
56.1	38.7052
56.2	38.7307
56.3	38.7554
56.4	38.7794
56.5	38.807
56.6	38.8304
56.7	38.8574
56.8	38.8834
56.9	38.9091
57	38.9312
57.1	38.9545
57.2	38.9748
57.3	38.9975
57.4	39.0209
57.5	39.0503
57.6	39.0767
57.7	39.1028
57.8	39.1249
57.9	39.148
58	39.1711
58.1	39.1972
58.2	39.2188
58.3	39.2409
58.4	39.266
58.5	39.2918
58.6	39.3156
58.7	39.3395
58.8	39.3633
58.9	39.3882
59	39.4142
59.1	39.4392
59.2	39.4602
59.3	39.4866
59.4	39.514
59.5	39.5378
59.6	39.5601
59.7	39.5851
59.8	39.6094
59.9	39.633
60	39.6584
60.1	39.6806
60.2	39.7064
60.3	39.7298
60.4	39.753
60.5	39.777
60.6	39.8034
60.7	39.8286
60.8	39.851
60.9	39.8828
61	39.9054
61.1	39.9308
61.2	39.9587
61.3	39.9845
61.4	40.0116
61.5	40.0374
61.6	40.0644
61.7	40.0923
61.8	40.1178
61.9	40.1501
62	40.1772
62.1	40.2058
62.2	40.233
62.3	40.2602
62.4	40.2851
62.5	40.3088
62.6	40.3281
62.7	40.3511
62.8	40.3767
62.9	40.4032
63	40.4281
63.1	40.4566
63.2	40.4772
63.3	40.5
63.4	40.5226
63.5	40.5486
63.6	40.5689
63.7	40.5917
63.8	40.6144
63.9	40.6387
64	40.6629
64.1	40.6913
64.2	40.7179
64.3	40.7425
64.4	40.768
64.5	40.7929
64.6	40.8144
64.7	40.8379
64.8	40.8591
64.9	40.8798
65	40.9053
65.1	40.9278
65.2	40.9536
65.3	40.9775
65.4	41.002
65.5	41.0228
65.6	41.0453
65.7	41.0706
65.8	41.0928
65.9	41.1181
66	41.1384
66.1	41.1588
66.2	41.182
66.3	41.205
66.4	41.2346
66.5	41.2627
66.6	41.2839
66.7	41.3063
66.8	41.3319
66.9	41.356
67	41.3795
67.1	41.4054
67.2	41.4296
67.3	41.4534
67.4	41.4789
67.5	41.505
67.6	41.5328
67.7	41.5592
67.8	41.5819
67.9	41.608
68	41.633
68.1	41.656
68.2	41.6815
68.3	41.7096
68.4	41.732
68.5	41.757
68.6	41.7848
68.7	41.8171
68.8	41.8465
68.9	41.8716
69	41.8958
69.1	41.9192
69.2	41.9448
69.3	41.9785
69.4	42.0094
69.5	42.0406
69.6	42.0684
69.7	42.0952
69.8	42.1194
69.9	42.1415
70	42.1711
70.1	42.2015
70.2	42.227
70.3	42.2533
70.4	42.2812
70.5	42.3065
70.6	42.3345
70.7	42.3622
70.8	42.3845
70.9	42.4088
71	42.4372
71.1	42.4636
71.2	42.4869
71.3	42.5105
71.4	42.5396
71.5	42.5651
71.6	42.5924
71.7	42.6166
71.8	42.6438
71.9	42.6749
72	42.7023
72.1	42.7329
72.2	42.7557
72.3	42.7838
72.4	42.8086
72.5	42.831
72.6	42.8535
72.7	42.8775
72.8	42.9019
72.9	42.9275
73	42.9496
73.1	42.975
73.2	42.9984
73.3	43.0214
73.4	43.0482
73.5	43.0686
73.6	43.0902
73.7	43.1136
73.8	43.1349
73.9	43.1603
74	43.1881
74.1	43.2107
74.2	43.2372
74.3	43.2598
74.4	43.2836
74.5	43.3076
74.6	43.3329
74.7	43.3581
74.8	43.3841
74.9	43.4096
75	43.433
75.1	43.4552
75.2	43.4787
75.3	43.5052
75.4	43.5292
75.5	43.5546
75.6	43.58
75.7	43.6076
75.8	43.6355
75.9	43.664
76	43.6927
76.1	43.718
76.2	43.742
76.3	43.7655
76.4	43.7969
76.5	43.8214
76.6	43.8459
76.7	43.8699
76.8	43.898
76.9	43.9284
77	43.9535
77.1	43.9795
77.2	44.0021
77.3	44.0294
77.4	44.0549
77.5	44.08
77.6	44.1044
77.7	44.1272
77.8	44.1557
77.9	44.1812
78	44.2029
78.1	44.231
78.2	44.2554
78.3	44.2817
78.4	44.3108
78.5	44.3414
78.6	44.3712
78.7	44.3959
78.8	44.422
78.9	44.4512
79	44.4781
79.1	44.5091
79.2	44.5357
79.3	44.564
79.4	44.5894
79.5	44.6145
79.6	44.6447
79.7	44.6775
79.8	44.7046
79.9	44.7293
80	44.7588
80.1	44.7808
80.2	44.8079
80.3	44.8327
80.4	44.8581
80.5	44.8808
80.6	44.9096
80.7	44.9364
80.8	44.9672
80.9	44.9914
81	45.0148
81.1	45.0381
81.2	45.0682
81.3	45.0962
81.4	45.1202
81.5	45.151
81.6	45.1805
81.7	45.2057
81.8	45.2264
81.9	45.2514
82	45.2783
82.1	45.3095
82.2	45.337
82.3	45.3633
82.4	45.3903
82.5	45.4124
82.6	45.4361
82.7	45.4612
82.8	45.4846
82.9	45.5073
83	45.534
83.1	45.5639
83.2	45.5905
83.3	45.6194
83.4	45.6449
83.5	45.6685
83.6	45.6963
83.7	45.7253
83.8	45.7518
83.9	45.7783
84	45.8013
84.1	45.8254
84.2	45.8502
84.3	45.8735
84.4	45.9013
84.5	45.922
84.6	45.9414
84.7	45.9667
84.8	45.9906
84.9	46.0155
85	46.0377
85.1	46.059
85.2	46.0844
85.3	46.114
85.4	46.1409
85.5	46.1677
85.6	46.1917
85.7	46.2177
85.8	46.2383
85.9	46.2631
86	46.2882
86.1	46.3092
86.2	46.3369
86.3	46.359
86.4	46.3847
86.5	46.4142
86.6	46.44
86.7	46.4584
86.8	46.48
86.9	46.5015
87	46.5219
87.1	46.5432
87.2	46.5693
87.3	46.5928
87.4	46.6094
87.5	46.6307
87.6	46.6493
87.7	46.6708
87.8	46.6909
87.9	46.7131
88	46.7329
88.1	46.7569
88.2	46.7815
88.3	46.804
88.4	46.8265
88.5	46.8486
88.6	46.8742
88.7	46.8983
88.8	46.9229
88.9	46.9517
89	46.9809
89.1	47.0096
89.2	47.0338
89.3	47.061
89.4	47.0884
89.5	47.1175
89.6	47.1433
89.7	47.1632
89.8	47.184
89.9	47.204
90	47.2246
90.1	47.2507
90.2	47.2757
90.3	47.2984
90.4	47.3222
90.5	47.3411
90.6	47.3641
90.7	47.388
90.8	47.4119
90.9	47.436
91	47.453
91.1	47.4732
91.2	47.4992
91.3	47.5232
91.4	47.5454
91.5	47.5684
91.6	47.5921
91.7	47.6139
91.8	47.6362
91.9	47.6588
92	47.6809
92.1	47.7053
92.2	47.7253
92.3	47.746
92.4	47.7663
92.5	47.7887
92.6	47.8107
92.7	47.8335
92.8	47.8582
92.9	47.8848
93	47.9046
93.1	47.9302
93.2	47.9516
93.3	47.9772
93.4	48
93.5	48.033
93.6	48.0615
93.7	48.0864
93.8	48.1112
93.9	48.1414
94	48.1708
94.1	48.1965
94.2	48.22
94.3	48.2406
94.4	48.2659
94.5	48.29
94.6	48.3157
94.7	48.3379
94.8	48.3636
94.9	48.3901
95	48.4135
95.1	48.4368
95.2	48.4638
95.3	48.4902
95.4	48.5158
95.5	48.5441
95.6	48.5656
95.7	48.5873
95.8	48.6092
95.9	48.6379
96	48.6635
96.1	48.688
96.2	48.7087
96.3	48.7327
96.4	48.7562
96.5	48.7806
96.6	48.8083
96.7	48.8324
96.8	48.8586
96.9	48.8839
97	48.9127
97.1	48.94
97.2	48.9669
97.3	48.9937
97.4	49.0203
97.5	49.0464
97.6	49.0712
97.7	49.0953
97.8	49.1237
97.9	49.1505
98	49.1778
98.1	49.2001
98.2	49.2228
98.3	49.2487
98.4	49.2742
98.5	49.3039
98.6	49.3288
98.7	49.3541
98.8	49.3817
98.9	49.4075
99	49.43
99.1	49.4566
99.2	49.4796
99.3	49.5098
99.4	49.5337
99.5	49.5582
99.6	49.5809
99.7	49.6027
99.8	49.6264
99.9	49.6516
100	49.6755
100.1	49.6986
100.2	49.7212
100.3	49.745
100.4	49.7726
100.5	49.7986
100.6	49.8249
100.7	49.8459
100.8	49.8691
100.9	49.8923
101	49.9127
101.1	49.9346
101.2	49.9549
101.3	49.9737
101.4	49.9988
101.5	50.0193
101.6	50.043
101.7	50.0692
101.8	50.0951
101.9	50.123
102	50.1464
102.1	50.1745
102.2	50.1995
102.3	50.2248
102.4	50.2471
102.5	50.2727
102.6	50.2988
102.7	50.3266
102.8	50.3517
102.9	50.376
103	50.4
103.1	50.4247
103.2	50.4518
103.3	50.4773
103.4	50.5002
103.5	50.5234
103.6	50.549
103.7	50.5701
103.8	50.5957
103.9	50.6179
104	50.6441
104.1	50.6677
104.2	50.6958
104.3	50.7184
104.4	50.7389
104.5	50.7631
104.6	50.7861
104.7	50.8083
104.8	50.8318
104.9	50.8543
105	50.8747
105.1	50.8976
105.2	50.9216
105.3	50.9489
105.4	50.9712
105.5	50.9918
105.6	51.0135
105.7	51.0391
105.8	51.0579
105.9	51.0798
106	51.1006
106.1	51.119
106.2	51.1418
106.3	51.1678
106.4	51.1921
106.5	51.2133
106.6	51.234
106.7	51.255
106.8	51.2782
106.9	51.2962
107	51.3152
107.1	51.3379
107.2	51.3583
107.3	51.3809
107.4	51.4032
107.5	51.4237
107.6	51.4458
107.7	51.4664
107.8	51.4852
107.9	51.5035
108	51.5241
108.1	51.5443
108.2	51.5691
108.3	51.5895
108.4	51.6107
108.5	51.6349
108.6	51.6577
108.7	51.6748
108.8	51.694
108.9	51.7169
109	51.7413
109.1	51.7592
109.2	51.7802
109.3	51.8028
109.4	51.822
109.5	51.8405
109.6	51.865
109.7	51.887
109.8	51.9115
109.9	51.9325
110	51.9553
110.1	51.9755
110.2	51.9991
110.3	52.0204
110.4	52.0456
110.5	52.0717
110.6	52.093
110.7	52.1114
110.8	52.1308
110.9	52.156
111	52.1825
111.1	52.2076
111.2	52.227
111.3	52.2493
111.4	52.2742
111.5	52.2992
111.6	52.3238
111.7	52.3501
111.8	52.3748
111.9	52.4015
112	52.4271
112.1	52.4528
112.2	52.4772
112.3	52.4996
112.4	52.5255
112.5	52.5507
112.6	52.5736
112.7	52.6013
112.8	52.6266
112.9	52.6505
113	52.6758
113.1	52.7026
113.2	52.7246
113.3	52.7494
113.4	52.7756
113.5	52.8019
113.6	52.827
113.7	52.8455
113.8	52.8651
113.9	52.8889
114	52.9164
114.1	52.9386
114.2	52.963
114.3	52.9846
114.4	53.0097
114.5	53.0284
114.6	53.0492
114.7	53.0764
114.8	53.102
114.9	53.1192
115	53.1403
115.1	53.1622
115.2	53.1878
115.3	53.2118
115.4	53.2352
115.5	53.2596
115.6	53.2796
115.7	53.2965
115.8	53.3129
115.9	53.3325
116	53.352
116.1	53.3752
116.2	53.3978
116.3	53.4188
116.4	53.4354
116.5	53.455
116.6	53.4776
116.7	53.5025
116.8	53.5217
116.9	53.544
117	53.5615
117.1	53.5777
117.2	53.6013
117.3	53.6272
117.4	53.6498
117.5	53.6703
117.6	53.6887
117.7	53.7102
117.8	53.7267
117.9	53.7508
118	53.7717
118.1	53.7841
118.2	53.7942
118.3	53.814
118.4	53.8294
118.5	53.8442
118.6	53.8549
118.7	53.8787
118.8	53.9124
118.9	53.9234
119	53.9398
119.1	53.9234
119.2	53.9226
119.3	53.9143
119.4	53.9124
119.5	53.8944
119.6	53.8787
119.7	53.8588
119.8	53.8549
119.9	53.8442
120	53.8134
120.1	53.3548
120.2	52.7469
120.3	50.4768
120.4	46.9479
120.5	46.3776
120.6	46.2527
120.7	46.1888
120.8	46.1652
120.9	46.1625
121	46.157
121.1	46.0354
121.2	45.8427
121.3	45.7733
121.4	45.7537
121.5	45.745
121.6	45.6755
121.7	45.6369
121.8	45.6277
121.9	45.6175
122	45.6175
122.1	45.6175
122.2	45.4536
122.3	45.2578
122.4	45.2409
122.5	45.1472
122.6	45.0569
122.7	44.8422
122.8	44.6582
122.9	44.4156
123	44.2406
123.1	44.1258
123.2	43.9932
123.3	43.8663
123.4	43.7062
123.5	43.5715
123.6	43.457
123.7	43.3469
123.8	43.2053
123.9	43.0632
124	42.9469
124.1	42.8185
124.2	42.7018
124.3	42.5895
124.4	42.4889
124.5	42.3827
124.6	42.2742
124.7	42.17
124.8	42.0854
124.9	41.9888
125	41.902
125.1	41.8022
125.2	41.6999
125.3	41.6099
125.4	41.5124
125.5	41.4171
125.6	41.3254
125.7	41.2226
125.8	41.1327
125.9	41.0373
126	40.9507
126.1	40.8558
126.2	40.7555
126.3	40.657
126.4	40.5723
126.5	40.482
126.6	40.4079
126.7	40.3263
126.8	40.2444
126.9	40.1627
127	40.0898
127.1	40.0109
127.2	39.9373
127.3	39.8581
127.4	39.7783
127.5	39.6988
127.6	39.621
127.7	39.542
127.8	39.4702
127.9	39.3958
128	39.3287
128.1	39.2648
128.2	39.1896
128.3	39.1192
128.4	39.0489
128.5	38.978
128.6	38.9089
128.7	38.8319
128.8	38.77
128.9	38.7039
129	38.6249
129.1	38.5518
129.2	38.4814
129.3	38.4236
129.4	38.3593
129.5	38.3011
129.6	38.2355
129.7	38.1635
129.8	38.1024
129.9	38.0525
130	37.9927
130.1	37.8179
130.2	37.816
130.3	37.747
130.4	37.8081
130.5	37.9279
130.6	37.8704
130.7	38.1535
130.8	37.9584
130.9	37.1727
131	37.1114
131.1	37.1093
131.2	37.1629
131.3	36.8997
131.4	37.1342
131.5	37.4037
131.6	37.4506
131.7	37.4335
131.8	37.3943
131.9	37.3865
132	37.3895
132.1	37.3662
132.2	37.3591
132.3	37.331
132.4	37.2876
132.5	37.3341
132.6	37.4284
132.7	37.2604
132.8	37.1803
132.9	37.18
133	37.0756
133.1	36.896
133.2	36.7459
133.3	36.693
133.4	36.891
133.5	36.9602
133.6	36.9553
133.7	37.4292
133.8	37.864
133.9	37.9454
134	38.1951
134.1	37.9239
134.2	37.803
134.3	37.6077
134.4	37.4187
134.5	37.3582
134.6	37.283
134.7	37.1685
134.8	37.0938
134.9	36.9538
135	36.78
135.1	36.6814
135.2	36.6301
135.3	36.5936
135.4	36.5805
135.5	36.5829
135.6	36.5868
135.7	36.5634
135.8	36.5707
135.9	36.5992
136	36.5563
136.1	36.4998
136.2	36.4318
136.3	36.3756
136.4	36.3719
136.5	36.3257
136.6	36.3053
136.7	36.2913
136.8	36.2936
136.9	36.3042
137	36.2872
137.1	36.2835
137.2	36.2659
137.3	36.2493
137.4	36.2312
137.5	36.208
137.6	36.1886
137.7	36.1835
137.8	36.1668
137.9	36.1393
138	36.1044
138.1	36.0684
138.2	36.0448
138.3	36.0149
138.4	35.9896
138.5	35.9741
138.6	35.9409
138.7	35.9134
138.8	35.8842
138.9	35.8577
139	35.8332
139.1	35.8083
139.2	35.7852
139.3	35.7616
139.4	35.7407
139.5	35.7148
139.6	35.6989
139.7	35.6795
139.8	35.6578
139.9	35.6336
140	35.6095
140.1	35.5864
140.2	35.5639
140.3	35.5407
140.4	35.5212
140.5	35.5044
140.6	35.481
140.7	35.459
140.8	35.4378
140.9	35.4202
141	35.4009
141.1	35.3796
141.2	35.3635
141.3	35.3492
141.4	35.3337
141.5	35.3169
141.6	35.3045
141.7	35.2856
141.8	35.2694
141.9	35.254
142	35.2351
142.1	35.2159
142.2	35.2019
142.3	35.1828
142.4	35.1618
142.5	35.1411
142.6	35.1245
142.7	35.1078
142.8	35.0938
142.9	35.076
143	35.0608
143.1	35.0421
143.2	35.0276
143.3	35.0109
143.4	34.9969
143.5	34.9804
143.6	34.9647
143.7	34.9548
143.8	34.9488
143.9	34.9356
144	34.9238
144.1	34.9153
144.2	34.904
144.3	34.8919
144.4	34.8837
144.5	34.8724
144.6	34.8608
144.7	34.8495
144.8	34.8367
144.9	34.8208
145	34.8085
145.1	34.7934
145.2	34.7794
145.3	34.7714
145.4	34.7568
145.5	34.7447
145.6	34.7306
145.7	34.7228
145.8	34.7117
145.9	34.6952
146	34.683
146.1	34.6719
146.2	34.6515
146.3	34.6386
146.4	34.6299
146.5	34.6159
146.6	34.6018
146.7	34.59
146.8	34.5819
146.9	34.5758
147	34.5642
147.1	34.5572
147.2	34.54
147.3	34.5278
147.4	34.5018
147.5	34.4794
147.6	34.4582
147.7	34.4329
147.8	34.4122
147.9	34.3929
148	34.3648
148.1	34.3549
148.2	34.3459
148.3	34.3426
148.4	34.337
148.5	34.3535
148.6	34.364
148.7	34.3733
148.8	34.3875
148.9	34.3918
149	34.3894
149.1	34.3835
149.2	34.373
149.3	34.3559
149.4	34.3502
149.5	34.3373
149.6	34.3277
149.7	34.3121
149.8	34.2931
149.9	34.2798
150	34.2666
150.1	34.2612
150.2	34.2589
150.3	34.2668
150.4	34.2796
150.5	34.288
150.6	34.3022
150.7	34.3267
150.8	34.322
150.9	34.3026
151	34.2805
151.1	34.2527
151.2	34.2202
151.3	34.1945
151.4	34.1835
151.5	34.1816
151.6	34.1898
151.7	34.1899
151.8	34.1815
151.9	34.1669
152	34.1661
152.1	34.175
152.2	34.1691
152.3	34.1625
152.4	34.1599
152.5	34.1617
152.6	34.1781
152.7	34.18
152.8	34.181
152.9	34.1703
153	34.1597
153.1	34.149
153.2	34.1314
153.3	34.1188
153.4	34.106
153.5	34.0988
153.6	34.0858
153.7	34.0749
153.8	34.0673
153.9	34.0544
154	34.0389
154.1	34.0425
154.2	34.0342
154.3	34.0489
154.4	34.0562
154.5	34.0531
154.6	34.0371
154.7	34.0235
154.8	34.0129
154.9	34.0048
155	34.0003
155.1	33.9809
155.2	33.9794
155.3	33.9818
155.4	33.9861
155.5	33.9875
155.6	33.9863
155.7	33.9849
155.8	33.9917
155.9	34.0047
156	34.0036
156.1	33.9824
156.2	33.9755
156.3	33.9957
156.4	34.0028
156.5	33.9996
156.6	34.0008
156.7	33.9881
156.8	33.9766
156.9	33.9743
157	33.9699
157.1	33.9471
157.2	33.9247
157.3	33.8984
157.4	33.8806
157.5	33.8757
157.6	33.8773
157.7	33.8666
157.8	33.8556
157.9	33.8415
158	33.8316
158.1	33.8291
158.2	33.8344
158.3	33.8255
158.4	33.824
158.5	33.8089
158.6	33.8115
158.7	33.8035
158.8	33.7969
158.9	33.7876
159	33.7787
159.1	33.7692
159.2	33.7568
159.3	33.7444
159.4	33.7238
159.5	33.7065
159.6	33.7004
159.7	33.6874
159.8	33.683
159.9	33.6796
160	33.669
160.1	33.6504
160.2	33.6345
160.3	33.645
160.4	33.6358
[truncated: 12,875 more rows]

## Sheet: Horse
Time (s)	Response units (RU)			Concentration (µM)	Response units (RU)	Response units (RU)
-39.6	-0.477021			0	-91.0647
-39.5	-1.4228			0.015783	-32.6347
-39.4	-2.2078			0.031566	16.6715
-39.3	-1.4012			0.047348	58.8364
-39.2	-1.583			0.063131	95.3065
-39.1	-2.04159			0.078914	127.163
-39	-1.1558			0.094697	155.228
-38.9	-1.2485			0.11048	180.142
-38.8	-1.2258			0.126263	202.407
-38.7	-1.2372			0.142045	222.423
-38.6	-1.2338			0.157828	240.516
-38.5	-1.1306			0.173611	256.949
-38.4	-1.38329			0.189394	271.942
-38.3	-1.1947			0.205177	285.675
-38.2	-1.3576			0.22096	298.301
-38.1	-1.3987			0.236742	309.948
-38	-1.2679			0.252525	320.727
-37.9	-1.0968			0.268308	330.73
-37.8	-0.9699			0.284091	340.039
-37.7	-0.9061			0.299874	348.723
-37.6	-0.939516			0.315657	356.844
-37.5	-0.823			0.331439	364.454
-37.4	-0.772501			0.347222	371.599
-37.3	-0.8847			0.363005	378.323
-37.2	-0.9205			0.378788	384.66
-37.1	-1.0293			0.394571	390.643
-37	-1.0891			0.410354	396.301
-36.9	-1.1007			0.426136	401.659
-36.8	-1.109			0.441919	406.742
-36.7	-1.1629			0.457702	411.569
-36.6	-1.175			0.473485	416.16
-36.5	-1.1744			0.489268	420.531
-36.4	-1.2035			0.505051	424.697
-36.3	-1.1923			0.520833	428.674
-36.2	-1.1798			0.536616	432.473
-36.1	-1.1627			0.552399	436.106
-36	-1.1431			0.568182	439.584
-35.9	-1.1362			0.583965	442.917
-35.8	-1.125			0.599747	446.113
-35.7	-1.1211			0.61553	449.18
-35.6	-1.1072			0.631313	452.127
-35.5	-1.0973			0.647096	454.96
-35.4	-1.0896			0.662879	457.686
-35.3	-1.0907			0.678662	460.31
-35.2	-1.0961			0.694444	462.839
-35.1	-1.0975			0.710227	465.277
-35	-1.0868			0.72601	467.629
-34.9	-1.093			0.741793	469.9
-34.8	-1.0865			0.757576	472.094
-34.7	-1.0694			0.773359	474.214
-34.6	-1.0664			0.789141	476.265
-34.5	-1.0574			0.804924	478.249
-34.4	-1.0489			0.820707	480.17
-34.3	-1.0401			0.83649	482.031
-34.2	-1.0326			0.852273	483.834
-34.1	-1.0304			0.868056	485.582
-34	-1.0282			0.883838	487.279
-33.9	-1.0215			0.899621	488.925
-33.8	-1.0166			0.915404	490.523
-33.7	-1.0117			0.931187	492.076
-33.6	-1.0116			0.94697	493.584
-33.5	-1.0047			0.962753	495.051
-33.4	-1.0053			0.978535	496.478
-33.3	-1.0039			0.994318	497.865
-33.2	-1.0011			1.0101	499.216
-33.1	-1.0008			1.02588	500.531
-33	-1.0009			1.04167	501.812
-32.9	-0.9981			1.05745	503.06
-32.8	-0.9867			1.07323	504.276
-32.7	-0.9792			1.08902	505.461
-32.6	-0.9806			1.1048	506.618
-32.5	-0.9743			1.12058	507.746
-32.4	-0.9681			1.13636	508.847
-32.3	-0.9608			1.15215	509.921
-32.2	-0.9549			1.16793	510.97
-32.1	-0.953			1.18371	511.995
-32	-0.9479			1.19949	512.996
-31.9	-0.9412			1.21528	513.975
-31.8	-0.9373			1.23106	514.931
-31.7	-0.9317			1.24684	515.866
-31.6	-0.9283			1.26263	516.78
-31.5	-0.9241			1.27841	517.675
-31.4	-0.918			1.29419	518.55
-31.3	-0.9154			1.30997	519.407
-31.2	-0.9141			1.32576	520.245
-31.1	-0.9112			1.34154	521.066
-31	-0.9074			1.35732	521.87
-30.9	-0.9031			1.37311	522.658
-30.8	-0.895			1.38889	523.43
-30.7	-0.8883			1.40467	524.186
-30.6	-0.8844			1.42046	524.927
-30.5	-0.8827			1.43624	525.654
-30.4	-0.8779			1.45202	526.366
-30.3	-0.8774			1.4678	527.065
-30.2	-0.8763			1.48359	527.75
-30.1	-0.8684			1.49937	528.423
-30	-0.8576			1.51515	529.083
-29.9	-0.8512			1.53093	529.73
-29.8	-0.8491			1.54672	530.366
-29.7	-0.8465			1.5625	530.99
-29.6	-0.8421
-29.5	-0.8364			0.0976562		160.333
-29.4	-0.8322			0.195312		276.883
-29.3	-0.8308			0.390625		388.558
-29.2	-0.8269			0.78125		476.99
-29.1	-0.8289			1.5625		530.006
-29	-0.827
-28.9	-0.8232
-28.8	-0.8211
-28.7	-0.8153
-28.6	-0.8145
-28.5	-0.8058
-28.4	-0.8081
-28.3	-0.8056
-28.2	-0.8002
-28.1	-0.7938
-28	-0.7883
-27.9	-0.7776
-27.8	-0.768
-27.7	-0.7633
-27.6	-0.7554
-27.5	-0.7521
-27.4	-0.7478
-27.3	-0.7395
-27.2	-0.7345
-27.1	-0.7327
-27	-0.7293
-26.9	-0.7291
-26.8	-0.7254
-26.7	-0.7267
-26.6	-0.7271
-26.5	-0.725
-26.4	-0.7235
-26.3	-0.7217
-26.2	-0.7204
-26.1	-0.7166
-26	-0.7126
-25.9	-0.7095
-25.8	-0.7083
-25.7	-0.7073
-25.6	-0.7023
-25.5	-0.6984
-25.4	-0.6925
-25.3	-0.689
-25.2	-0.6844
-25.1	-0.678
-25	-0.6713
-24.9	-0.6598
-24.8	-0.6551
-24.7	-0.654
-24.6	-0.6467
-24.5	-0.6401
-24.4	-0.6339
-24.3	-0.6309
-24.2	-0.6248
-24.1	-0.6172
-24	-0.6146
-23.9	-0.617
-23.8	-0.6126
-23.7	-0.6079
-23.6	-0.6075
-23.5	-0.6076
-23.4	-0.6057
-23.3	-0.6027
-23.2	-0.5982
-23.1	-0.5933
-23	-0.586
-22.9	-0.5827
-22.8	-0.5779
-22.7	-0.5731
-22.6	-0.5705
-22.5	-0.5697
-22.4	-0.5598
-22.3	-0.5552
-22.2	-0.555
-22.1	-0.552
-22	-0.546
-21.9	-0.5381
-21.8	-0.5359
-21.7	-0.5307
-21.6	-0.5219
-21.5	-0.5067
-21.4	-0.5071
-21.3	-0.5039
-21.2	-0.4991
-21.1	-0.4901
-21	-0.4834
-20.9	-0.4972
-20.8	-0.4958
-20.7	-0.4925
-20.6	-0.4927
-20.5	-0.495
-20.4	-0.4888
-20.3	-0.4861
-20.2	-0.4739
-20.1	-0.4752
-20	-0.4668
-19.9	-0.4619
-19.8	-0.4549
-19.7	-0.4589
-19.6	-0.4563
-19.5	-0.4611
-19.4	-0.4608
-19.3	-0.4524
-19.2	-0.451
-19.1	-0.4418
-19	-0.4344
-18.9	-0.4288
-18.8	-0.4247
-18.7	-0.4285
-18.6	-0.4194
-18.5	-0.4217
-18.4	-0.4379
-18.3	-0.4315
-18.2	-0.4257
-18.1	-0.4101
-18	-0.3994
-17.9	-0.3929
-17.8	-0.3894
-17.7	-0.3969
-17.6	-0.4038
-17.5	-0.4141
-17.4	-0.4062
-17.3	-0.3934
-17.2	-0.3855
-17.1	-0.358
-17	-0.3499
-16.9	-0.3321
-16.8	-0.3384
-16.7	-0.354
-16.6	-0.3664
-16.5	-0.376
-16.4	-0.3831
-16.3	-0.3676
-16.2	-0.3531
-16.1	-0.3343
-16	-0.3229
-15.9	-0.326
-15.8	-0.3253
-15.7	-0.3184
-15.6	-0.3069
-15.5	-0.2772
-15.4	-0.249501
-15.3	-0.2376
-15.2	-0.228
-15.1	-0.2319
-15	-0.237
-14.9	-0.242
-14.8	-0.2597
-14.7	-0.2538
-14.6	-0.2516
-14.5	-0.2536
-14.4	-0.2472
-14.3	-0.2421
-14.2	-0.2416
-14.1	-0.2517
-14	-0.2567
-13.9	-0.267
-13.8	-0.2812
-13.7	-0.2929
-13.6	-0.296
-13.5	-0.2929
-13.4	-0.3038
-13.3	-0.2982
-13.2	-0.2794
-13.1	-0.2845
-13	-0.303
-12.9	-0.2979
-12.8	-0.2945
-12.7	-0.304
-12.6	-0.3115
-12.5	-0.3104
-12.4	-0.3299
-12.3	-0.334
-12.2	-0.318101
-12.1	-0.2998
-12	-0.2634
-11.9	-0.2586
-11.8	-0.2558
-11.7	-0.26
-11.6	-0.2602
-11.5	-0.2547
-11.4	-0.2559
-11.3	-0.2564
-11.2	-0.2544
-11.1	-0.248
-11	-0.2394
-10.9	-0.2293
-10.8	-0.221
-10.7	-0.2094
-10.6	-0.2029
-10.5	-0.2015
-10.4	-0.2177
-10.3	-0.2186
-10.2	-0.2043
-10.1	-0.1889
-10	-0.1861
-9.9	-0.1897
-9.8	-0.1871
-9.7	-0.1787
-9.6	-0.1573
-9.5	-0.1296
-9.4	-0.111
-9.3	-0.1246
-9.2	-0.1351
-9.1	-0.1421
-9	-0.1352
-8.9	-0.1275
-8.8	-0.1215
-8.7	-0.117
-8.6	-0.1096
-8.5	-0.115
-8.4	-0.1119
-8.3	-0.1097
-8.2	-0.1032
-8.1	-0.0996001
-8	-0.0969
-7.9	-0.0936001
-7.8	-0.0896001
-7.7	-0.0831
-7.6	-0.0765003
-7.5	-0.0778
-7.4	-0.0745002
-7.3	-0.0687
-7.2	-0.0685
-7.1	-0.0692001
-7	-0.0651
-6.9	-0.0617002
-6.8	-0.0599
-6.7	-0.0582
-6.6	-0.0557001
-6.5	-0.0524
-6.4	-0.0470001
-6.3	-0.0434
-6.2	-0.0429
-6.1	-0.0466999
-6	-0.0458
-5.9	-0.0438001
-5.8	-0.0321
-5.7	-0.0278
-5.6	-0.0242
-5.5	-0.0232
-5.4	-0.0184002
-5.3	-0.0138
-5.2	-0.0086
-5.1	-0.00500019
-5	-0.0039
-4.9	0.00059976
-4.8	0.0005
-4.7	0.0061
-4.6	0.0135998
-4.5	0.0196
-4.4	0.0232999
-4.3	0.0282
-4.2	0.0316
-4.1	0.0351999
-4	0.0375
-3.9	0.0349
-3.8	0.0367
-3.7	0.0361
-3.6	0.0393999
-3.5	0.0487
-3.4	0.0444
-3.3	0.0476
-3.2	0.0437
-3.1	0.0477
-3	0.0518
-2.9	0.0548
-2.8	0.0559
-2.7	0.0607
-2.6	0.0654999
-2.5	0.0672
-2.4	0.0711
-2.3	0.0728
-2.2	0.084
-2.1	0.0901001
-2	0.0962
-1.9	0.0997998
-1.8	0.0961
-1.7	0.0984
-1.6	0.1059
-1.5	0.1074
-1.4	0.1117
-1.3	0.1142
-1.2	0.1158
-1.1	0.1158
-1	0.1163
-0.900002	0.1175
-0.799999	0.1181
-0.700001	0.1182
-0.600002	0.1184
-0.5	0.1185
-0.400002	0.1192
-0.299999	0.1196
-0.200001	0.1201
-0.100002	0.1253
0	0.182605
0.0999985	0.1932
0.200001	0.4092
0.299999	1.1184
0.399998	1.14795
0.5	2.0694
0.599998	2.1151
0.700001	2.1152
0.799999	2.1315
0.899998	2.3041
1	2.3236
1.1	2.3454
1.2	2.4325
1.3	2.56
1.4	2.5772
1.5	2.8897
1.6	3.2896
1.7	3.4024
1.8	3.772
1.9	4.0338
2	4.3689
2.1	4.7142
2.2	5.1198
2.3	5.5257
2.4	5.9891
2.5	6.4757
2.6	6.8138
2.7	7.2223
2.8	7.5847
2.9	7.9932
3	8.394
3.1	8.7604
3.2	9.1449
3.3	9.5429
3.4	9.9275
3.5	10.3132
3.6	10.6878
3.7	11.0746
3.8	11.4433
3.9	11.8255
4	12.2174
4.1	12.5919
4.2	12.977
4.3	13.3689
4.4	13.7494
4.5	14.1183
4.6	14.5089
4.7	14.9022
4.8	15.3007
4.9	15.6819
5	16.055
5.1	16.4192
5.2	16.7806
5.3	17.1518
5.4	17.5345
5.5	17.9277
5.6	18.3168
5.7	18.6829
5.8	19.046
5.9	19.4056
6	19.7734
6.1	20.1429
6.2	20.5171
6.3	20.8958
6.4	21.2655
6.5	21.6265
6.6	21.9822
6.7	22.3438
6.8	22.7067
6.9	23.0604
7	23.4215
7.1	23.7875
7.2	24.1491
7.3	24.5027
7.4	24.8633
7.5	25.2126
7.6	25.555
7.7	25.9055
7.8	26.2571
7.9	26.6069
8	26.9648
8.1	27.3114
8.2	27.6495
8.3	27.9935
8.4	28.3335
8.5	28.6667
8.6	29.0015
8.7	29.3561
8.8	29.6953
8.9	30.0226
9	30.3583
9.1	30.6926
9.2	31.0356
9.3	31.3791
9.4	31.7155
9.5	32.0497
9.6	32.3787
9.7	32.7157
9.8	33.0382
9.9	33.368
10	33.7021
10.1	34.0266
10.2	34.3494
10.3	34.6711
10.4	34.9955
10.5	35.3171
10.6	35.6417
10.7	35.9796
10.8	36.306
10.9	36.6255
11	36.9444
11.1	37.2598
11.2	37.5733
11.3	37.8817
11.4	38.2078
11.5	38.532
11.6	38.8524
11.7	39.1734
11.8	39.4713
11.9	39.7684
12	40.0713
12.1	40.3813
12.2	40.6973
12.3	41.009
12.4	41.3126
12.5	41.6189
12.6	41.9186
12.7	42.2218
12.8	42.525
12.9	42.8252
13	43.1295
13.1	43.4304
13.2	43.7306
13.3	44.0241
13.4	44.3137
13.5	44.6105
13.6	44.9143
13.7	45.203
13.8	45.4832
13.9	45.7766
14	46.0807
14.1	46.3761
14.2	46.6596
14.3	46.9488
14.4	47.2413
14.5	47.5284
14.6	47.824
14.7	48.1114
14.8	48.3969
14.9	48.6812
15	48.9527
15.1	49.2312
15.2	49.5174
15.3	49.8013
15.4	50.0785
15.5	50.3475
15.6	50.6163
15.7	50.8844
15.8	51.1527
15.9	51.4271
16	51.6977
16.1	51.9688
16.2	52.2383
16.3	52.5046
16.4	52.7749
16.5	53.0502
16.6	53.3283
16.7	53.6047
16.8	53.8712
16.9	54.1394
17	54.4033
17.1	54.6728
17.2	54.9529
17.3	55.2319
17.4	55.498
17.5	55.7616
17.6	56.0389
17.7	56.3079
17.8	56.5593
17.9	56.8262
18	57.0916
18.1	57.3483
18.2	57.6
18.3	57.85
18.4	58.0968
18.5	58.3515
18.6	58.6014
18.7	58.8479
18.8	59.0977
18.9	59.3585
19	59.6083
19.1	59.8458
19.2	60.1002
19.3	60.3495
19.4	60.5924
19.5	60.8363
19.6	61.0847
19.7	61.3299
19.8	61.5708
19.9	61.8173
20	62.0709
20.1	62.3164
20.2	62.5648
20.3	62.8133
20.4	63.0582
20.5	63.3005
20.6	63.5424
20.7	63.778
20.8	64.0178
20.9	64.2491
21	64.4767
21.1	64.7078
21.2	64.9558
21.3	65.1967
21.4	65.4365
21.5	65.6805
21.6	65.9251
21.7	66.1679
21.8	66.409
21.9	66.655
22	66.8923
22.1	67.1194
22.2	67.3389
22.3	67.5611
22.4	67.7849
22.5	68.0024
22.6	68.2185
22.7	68.4442
22.8	68.6746
22.9	68.8998
23	69.1218
23.1	69.3498
23.2	69.5828
23.3	69.8083
23.4	70.0295
23.5	70.2548
23.6	70.4784
23.7	70.7075
23.8	70.9331
23.9	71.1494
24	71.3549
24.1	71.5675
24.2	71.7773
24.3	71.9959
24.4	72.2187
24.5	72.4412
24.6	72.6675
24.7	72.8924
24.8	73.1046
24.9	73.3132
25	73.5297
25.1	73.7471
25.2	73.9606
25.3	74.1741
25.4	74.385
25.5	74.5979
25.6	74.8006
25.7	75.0088
25.8	75.2175
25.9	75.4147
26	75.6196
26.1	75.8346
26.2	76.0465
26.3	76.2532
26.4	76.4563
26.5	76.6598
26.6	76.8653
26.7	77.0728
26.8	77.2795
26.9	77.4856
27	77.6927
27.1	77.8929
27.2	78.0904
27.3	78.2875
27.4	78.4912
27.5	78.6943
27.6	78.8949
27.7	79.0886
27.8	79.2722
27.9	79.4706
28	79.6608
28.1	79.8608
28.2	80.0566
28.3	80.2516
28.4	80.4425
28.5	80.6478
28.6	80.851
28.7	81.0486
28.8	81.2393
28.9	81.4313
29	81.6326
29.1	81.838
29.2	82.0375
29.3	82.2263
29.4	82.4138
29.5	82.6079
29.6	82.8025
29.7	82.9888
29.8	83.1763
29.9	83.3639
30	83.5427
30.1	83.7281
30.2	83.9167
30.3	84.1045
30.4	84.2904
30.5	84.4748
30.6	84.6595
30.7	84.8384
30.8	85.0269
30.9	85.2085
31	85.3872
31.1	85.5628
31.2	85.7406
31.3	85.929
31.4	86.1155
31.5	86.3076
31.6	86.4888
31.7	86.6627
31.8	86.845
31.9	87.0262
32	87.2071
32.1	87.3809
32.2	87.5513
32.3	87.7294
32.4	87.9016
32.5	88.0757
32.6	88.2511
32.7	88.4301
32.8	88.603
32.9	88.7712
33	88.9401
33.1	89.1088
33.2	89.2801
33.3	89.4512
33.4	89.6221
33.5	89.7843
33.6	89.9388
33.7	90.1026
33.8	90.2706
33.9	90.4402
34	90.6098
34.1	90.7806
34.2	90.953
34.3	91.1219
34.4	91.2865
34.5	91.457
34.6	91.6252
34.7	91.7912
34.8	91.9583
34.9	92.1226
35	92.2865
35.1	92.4565
35.2	92.6232
35.3	92.7916
35.4	92.9605
35.5	93.1221
35.6	93.2832
35.7	93.4456
35.8	93.6078
35.9	93.7739
36	93.9361
36.1	94.0963
36.2	94.2534
36.3	94.4164
36.4	94.5796
36.5	94.7382
36.6	94.8981
36.7	95.0521
36.8	95.2123
36.9	95.3698
37	95.526
37.1	95.6887
37.2	95.8524
37.3	96.0149
37.4	96.1737
37.5	96.3327
37.6	96.4894
37.7	96.646
37.8	96.8053
37.9	96.9661
38	97.1287
38.1	97.2814
38.2	97.4331
38.3	97.5888
38.4	97.7381
38.5	97.892
38.6	98.045
38.7	98.1963
38.8	98.3463
38.9	98.4965
39	98.6444
39.1	98.785
39.2	98.9316
39.3	99.084
39.4	99.238
39.5	99.3911
39.6	99.542
39.7	99.6845
39.8	99.8273
39.9	99.9704
40	100.111
40.1	100.26
40.2	100.415
40.3	100.567
40.4	100.713
40.5	100.862
40.6	101.009
40.7	101.152
40.8	101.298
40.9	101.441
41	101.585
41.1	101.73
41.2	101.88
41.3	102.027
41.4	102.169
41.5	102.31
41.6	102.452
41.7	102.596
41.8	102.735
41.9	102.879
42	103.025
42.1	103.164
42.2	103.298
42.3	103.438
42.4	103.578
42.5	103.718
42.6	103.857
42.7	103.997
42.8	104.143
42.9	104.282
43	104.416
43.1	104.549
43.2	104.679
43.3	104.805
43.4	104.936
43.5	105.078
43.6	105.212
43.7	105.348
43.8	105.481
43.9	105.613
44	105.747
44.1	105.882
44.2	106.011
44.3	106.146
44.4	106.282
44.5	106.412
44.6	106.549
44.7	106.686
44.8	106.823
44.9	106.95
45	107.08
45.1	107.217
45.2	107.35
45.3	107.481
45.4	107.612
45.5	107.741
45.6	107.862
45.7	107.985
45.8	108.118
45.9	108.249
46	108.376
46.1	108.512
46.2	108.64
46.3	108.764
46.4	108.89
46.5	109.014
46.6	109.145
46.7	109.279
46.8	109.406
46.9	109.531
47	109.66
47.1	109.785
47.2	109.91
47.3	110.034
47.4	110.164
47.5	110.295
47.6	110.418
47.7	110.545
47.8	110.671
47.9	110.796
48	110.922
48.1	111.046
48.2	111.166
48.3	111.287
48.4	111.404
48.5	111.52
48.6	111.639
48.7	111.762
48.8	111.886
48.9	112.004
49	112.118
49.1	112.241
49.2	112.363
49.3	112.482
49.4	112.598
49.5	112.715
49.6	112.832
49.7	112.953
49.8	113.069
49.9	113.186
50	113.301
50.1	113.421
50.2	113.54
50.3	113.659
50.4	113.781
50.5	113.891
50.6	114.005
50.7	114.121
50.8	114.237
50.9	114.357
51	114.477
51.1	114.591
51.2	114.701
51.3	114.822
51.4	114.943
51.5	115.064
51.6	115.184
51.7	115.304
51.8	115.428
51.9	115.543
52	115.656
52.1	115.772
52.2	115.885
52.3	116
52.4	116.114
52.5	116.224
52.6	116.335
52.7	116.445
52.8	116.555
52.9	116.665
53	116.776
53.1	116.891
53.2	117.009
53.3	117.125
53.4	117.237
53.5	117.348
53.6	117.455
53.7	117.562
53.8	117.666
53.9	117.771
54	117.879
54.1	117.983
54.2	118.083
54.3	118.193
54.4	118.301
54.5	118.405
54.6	118.515
54.7	118.618
54.8	118.722
54.9	118.834
55	118.943
55.1	119.049
55.2	119.156
55.3	119.268
55.4	119.371
55.5	119.476
55.6	119.577
55.7	119.68
55.8	119.787
55.9	119.897
56	120.008
56.1	120.117
56.2	120.227
56.3	120.337
56.4	120.441
56.5	120.54
56.6	120.646
56.7	120.756
56.8	120.86
56.9	120.96
57	121.065
57.1	121.168
57.2	121.27
57.3	121.373
57.4	121.475
57.5	121.576
57.6	121.674
57.7	121.769
57.8	121.868
57.9	121.974
58	122.083
58.1	122.183
58.2	122.277
58.3	122.377
58.4	122.474
58.5	122.572
58.6	122.672
58.7	122.773
58.8	122.871
58.9	122.966
59	123.066
59.1	123.171
59.2	123.269
59.3	123.369
59.4	123.468
59.5	123.566
59.6	123.666
59.7	123.769
59.8	123.867
59.9	123.965
60	124.069
60.1	124.168
60.2	124.264
60.3	124.366
60.4	124.466
60.5	124.561
60.6	124.66
60.7	124.754
60.8	124.851
60.9	124.953
61	125.049
61.1	125.151
61.2	125.25
61.3	125.344
61.4	125.438
61.5	125.529
61.6	125.619
61.7	125.711
61.8	125.807
61.9	125.9
62	125.992
62.1	126.082
62.2	126.174
62.3	126.267
62.4	126.358
62.5	126.454
62.6	126.548
62.7	126.635
62.8	126.728
62.9	126.819
63	126.909
63.1	127.002
63.2	127.096
63.3	127.186
63.4	127.283
63.5	127.382
63.6	127.473
63.7	127.568
63.8	127.662
63.9	127.755
64	127.845
64.1	127.935
64.2	128.024
64.3	128.117
64.4	128.209
64.5	128.306
64.6	128.396
64.7	128.488
64.8	128.58
64.9	128.671
65	128.759
65.1	128.845
65.2	128.933
65.3	129.023
65.4	129.116
65.5	129.208
65.6	129.304
65.7	129.391
65.8	129.479
65.9	129.569
66	129.654
66.1	129.736
66.2	129.827
66.3	129.914
66.4	130.011
66.5	130.095
66.6	130.185
66.7	130.277
66.8	130.37
66.9	130.458
67	130.538
67.1	130.621
67.2	130.704
67.3	130.784
67.4	130.874
67.5	130.956
67.6	131.038
67.7	131.123
67.8	131.206
67.9	131.286
68	131.369
68.1	131.458
68.2	131.544
68.3	131.627
68.4	131.712
68.5	131.794
68.6	131.875
68.7	131.955
68.8	132.038
68.9	132.12
69	132.205
69.1	132.291
69.2	132.377
69.3	132.463
69.4	132.545
69.5	132.621
69.6	132.696
69.7	132.775
69.8	132.849
69.9	132.925
70	133.006
70.1	133.086
70.2	133.164
70.3	133.243
70.4	133.317
70.5	133.4
70.6	133.485
70.7	133.566
70.8	133.647
70.9	133.729
71	133.812
71.1	133.894
71.2	133.977
71.3	134.06
71.4	134.141
71.5	134.218
71.6	134.303
71.7	134.385
71.8	134.469
71.9	134.544
72	134.619
72.1	134.697
72.2	134.776
72.3	134.849
72.4	134.925
72.5	135.002
72.6	135.084
72.7	135.164
72.8	135.245
72.9	135.325
73	135.411
73.1	135.496
73.2	135.572
73.3	135.656
73.4	135.739
73.5	135.816
73.6	135.901
73.7	135.983
73.8	136.063
73.9	136.142
74	136.219
74.1	136.293
74.2	136.365
74.3	136.432
74.4	136.512
74.5	136.585
74.6	136.663
74.7	136.741
74.8	136.82
74.9	136.894
75	136.968
75.1	137.037
75.2	137.117
75.3	137.195
75.4	137.271
75.5	137.351
75.6	137.426
75.7	137.507
75.8	137.584
75.9	137.663
76	137.735
76.1	137.804
76.2	137.878
76.3	137.953
76.4	138.024
76.5	138.099
76.6	138.175
76.7	138.247
76.8	138.324
76.9	138.393
77	138.462
77.1	138.534
77.2	138.605
77.3	138.686
77.4	138.759
77.5	138.832
77.6	138.905
77.7	138.975
77.8	139.054
77.9	139.128
78	139.199
78.1	139.272
78.2	139.346
78.3	139.423
78.4	139.499
78.5	139.574
78.6	139.646
78.7	139.719
78.8	139.792
78.9	139.862
79	139.933
79.1	140.005
79.2	140.074
79.3	140.143
79.4	140.209
79.5	140.278
79.6	140.355
79.7	140.428
79.8	140.498
79.9	140.571
80	140.642
80.1	140.712
80.2	140.787
80.3	140.856
80.4	140.924
80.5	140.988
80.6	141.055
80.7	141.129
80.8	141.203
80.9	141.268
81	141.34
81.1	141.409
81.2	141.483
81.3	141.55
81.4	141.622
81.5	141.689
81.6	141.754
81.7	141.822
81.8	141.888
81.9	141.958
82	142.025
82.1	142.096
82.2	142.158
82.3	142.223
82.4	142.285
82.5	142.352
82.6	142.418
82.7	142.481
82.8	142.543
82.9	142.609
83	142.682
83.1	142.75
83.2	142.816
83.3	142.881
83.4	142.945
83.5	143.013
83.6	143.082
83.7	143.15
83.8	143.217
83.9	143.28
84	143.348
84.1	143.422
84.2	143.487
84.3	143.551
84.4	143.616
84.5	143.68
84.6	143.746
84.7	143.809
84.8	143.874
84.9	143.936
85	143.997
85.1	144.065
85.2	144.132
85.3	144.196
85.4	144.263
85.5	144.329
85.6	144.393
85.7	144.454
85.8	144.514
85.9	144.581
86	144.65
86.1	144.715
86.2	144.783
86.3	144.846
86.4	144.915
86.5	144.98
86.6	145.046
86.7	145.113
86.8	145.174
86.9	145.233
87	145.302
87.1	145.363
87.2	145.423
87.3	145.482
87.4	145.543
87.5	145.598
87.6	145.662
87.7	145.725
87.8	145.791
87.9	145.857
88	145.918
88.1	145.982
88.2	146.045
88.3	146.109
88.4	146.177
88.5	146.241
88.6	146.307
88.7	146.37
88.8	146.438
88.9	146.504
89	146.57
89.1	146.627
89.2	146.692
89.3	146.749
89.4	146.815
89.5	146.876
89.6	146.938
89.7	147.003
89.8	147.069
89.9	147.128
90	147.188
90.1	147.245
90.2	147.302
90.3	147.365
90.4	147.428
90.5	147.488
90.6	147.552
90.7	147.611
90.8	147.676
90.9	147.738
91	147.796
91.1	147.855
91.2	147.912
91.3	147.976
91.4	148.039
91.5	148.096
91.6	148.153
91.7	148.209
91.8	148.27
91.9	148.334
92	148.396
92.1	148.451
92.2	148.513
92.3	148.573
92.4	148.627
92.5	148.683
92.6	148.737
92.7	148.796
92.8	148.862
92.9	148.919
93	148.977
93.1	149.035
93.2	149.095
93.3	149.159
93.4	149.221
93.5	149.281
93.6	149.339
93.7	149.395
93.8	149.457
93.9	149.514
94	149.567
94.1	149.625
94.2	149.68
94.3	149.737
94.4	149.794
94.5	149.845
94.6	149.899
94.7	149.954
94.8	150.01
94.9	150.067
95	150.125
95.1	150.182
95.2	150.244
95.3	150.304
95.4	150.363
95.5	150.417
95.6	150.476
95.7	150.536
95.8	150.595
95.9	150.651
96	150.711
96.1	150.767
96.2	150.821
96.3	150.879
96.4	150.938
96.5	150.994
96.6	151.046
96.7	151.095
96.8	151.149
96.9	151.205
97	151.259
97.1	151.319
97.2	151.37
97.3	151.426
97.4	151.483
97.5	151.539
97.6	151.594
97.7	151.651
97.8	151.716
97.9	151.775
98	151.826
98.1	151.878
98.2	151.935
98.3	151.984
98.4	152.038
98.5	152.092
98.6	152.145
98.7	152.201
98.8	152.259
98.9	152.314
99	152.369
99.1	152.425
99.2	152.477
99.3	152.528
99.4	152.579
99.5	152.631
99.6	152.684
99.7	152.737
99.8	152.794
99.9	152.851
100	152.903
100.1	152.959
100.2	153.011
100.3	153.061
100.4	153.115
100.5	153.173
100.6	153.229
100.7	153.284
100.8	153.334
100.9	153.386
101	153.439
101.1	153.494
101.2	153.552
101.3	153.603
101.4	153.656
101.5	153.707
101.6	153.761
101.7	153.813
101.8	153.862
101.9	153.909
102	153.963
102.1	154.016
102.2	154.066
102.3	154.12
102.4	154.168
102.5	154.221
102.6	154.278
102.7	154.333
102.8	154.389
102.9	154.442
103	154.493
103.1	154.544
103.2	154.591
103.3	154.652
103.4	154.702
103.5	154.757
103.6	154.812
103.7	154.868
103.8	154.917
103.9	154.962
104	155.008
104.1	155.058
104.2	155.11
104.3	155.156
104.4	155.21
104.5	155.264
104.6	155.317
104.7	155.371
104.8	155.416
104.9	155.462
105	155.511
105.1	155.562
105.2	155.615
105.3	155.666
105.4	155.717
105.5	155.774
105.6	155.821
105.7	155.873
105.8	155.927
105.9	155.973
106	156.02
106.1	156.076
106.2	156.127
106.3	156.177
106.4	156.23
106.5	156.276
106.6	156.326
106.7	156.375
106.8	156.427
106.9	156.48
107	156.528
107.1	156.575
107.2	156.626
107.3	156.678
107.4	156.729
107.5	156.777
107.6	156.823
107.7	156.872
107.8	156.919
107.9	156.972
108	157.024
108.1	157.077
108.2	157.13
108.3	157.188
108.4	157.237
108.5	157.287
108.6	157.34
108.7	157.39
108.8	157.438
108.9	157.489
109	157.535
109.1	157.58
109.2	157.625
109.3	157.674
109.4	157.719
109.5	157.77
109.6	157.816
109.7	157.868
109.8	157.915
109.9	157.961
110	158.008
110.1	158.058
110.2	158.109
110.3	158.159
110.4	158.21
110.5	158.259
110.6	158.305
110.7	158.357
110.8	158.408
110.9	158.454
111	158.5
111.1	158.551
111.2	158.603
111.3	158.653
111.4	158.7
111.5	158.743
111.6	158.784
111.7	158.833
111.8	158.882
111.9	158.927
112	158.977
112.1	159.03
112.2	159.072
112.3	159.116
112.4	159.155
112.5	159.197
112.6	159.242
112.7	159.289
112.8	159.333
112.9	159.379
113	159.424
113.1	159.472
113.2	159.52
113.3	159.57
113.4	159.614
113.5	159.663
113.6	159.713
113.7	159.759
113.8	159.804
113.9	159.844
114	159.885
114.1	159.931
114.2	159.973
114.3	160.018
114.4	160.064
114.5	160.112
114.6	160.158
114.7	160.198
114.8	160.243
114.9	160.29
115	160.333
115.1	160.381
115.2	160.428
115.3	160.476
115.4	160.521
115.5	160.566
115.6	160.61
115.7	160.653
115.8	160.695
115.9	160.742
116	160.793
116.1	160.842
116.2	160.888
116.3	160.935
116.4	160.977
116.5	161.016
116.6	161.053
116.7	161.095
116.8	161.142
116.9	161.189
117	161.231
117.1	161.27
117.2	161.314
117.3	161.358
117.4	161.398
117.5	161.441
117.6	161.488
117.7	161.528
117.8	161.571
117.9	161.602
118	161.637
118.1	161.681
118.2	161.72
118.3	161.76
118.4	161.809
118.5	161.865
118.6	161.911
118.7	161.948
118.8	161.997
118.9	162.042
119	162.089
119.1	162.154
119.2	162.132
119.3	162.127
119.4	162.132
119.5	162.132
119.6	162.127
119.7	162.117
119.8	162.089
119.9	162.089
120	162.042
120.1	162.042
120.2	162.042
120.3	162.042
120.4	162.042
120.5	162.007
120.6	161.296
120.7	161.248
120.8	161.079
120.9	161.077
121	161.076
121.1	161.067
121.2	161.06
121.3	161.058
121.4	161.054
121.5	161.048
121.6	160.626
121.7	160.527
121.8	160.432
121.9	160.232
122	160.012
122.1	159.684
122.2	159.384
122.3	159.119
122.4	158.964
122.5	158.691
122.6	158.467
122.7	158.235
122.8	157.983
122.9	157.716
123	157.444
123.1	157.219
123.2	156.975
123.3	156.739
123.4	156.465
123.5	156.2
123.6	155.962
123.7	155.698
123.8	155.451
123.9	155.208
124	154.946
124.1	154.732
124.2	154.482
124.3	154.231
124.4	153.981
124.5	153.744
124.6	153.517
124.7	153.264
124.8	153.025
124.9	152.785
125	152.546
125.1	152.302
125.2	152.063
125.3	151.839
125.4	151.618
125.5	151.385
125.6	151.158
125.7	150.94
125.8	150.713
125.9	150.486
126	150.257
126.1	150.021
126.2	149.795
126.3	149.569
126.4	149.346
126.5	149.113
126.6	148.883
126.7	148.669
126.8	148.447
126.9	148.215
127	147.971
127.1	147.74
127.2	147.509
127.3	147.278
127.4	147.044
127.5	146.805
127.6	146.571
127.7	146.34
127.8	146.116
127.9	145.879
128	145.654
128.1	145.429
128.2	145.209
128.3	145.008
128.4	144.812
128.5	144.605
128.6	144.406
128.7	144.211
128.8	144.023
128.9	143.825
129	143.641
129.1	143.453
129.2	143.258
129.3	143.059
129.4	142.857
129.5	142.643
129.6	142.427
129.7	142.203
129.8	141.985
129.9	141.768
130	141.573
130.1	141.372
130.2	141.172
130.3	141.027
130.4	140.823
130.5	140.378
130.6	140.113
130.7	140.207
130.8	140.105
130.9	140.444
131	140.334
131.1	139.558
131.2	139.272
131.3	139.23
131.4	138.546
131.5	138.536
131.6	138.581
131.7	138.487
131.8	138.35
131.9	138.239
132	138.115
132.1	138.002
132.2	137.859
132.3	137.739
132.4	137.615
132.5	137.495
132.6	137.373
132.7	137.319
132.8	137.288
132.9	137.252
133	137.111
133.1	136.953
133.2	136.779
133.3	136.7
133.4	136.617
133.5	136.543
133.6	136.448
133.7	136.352
133.8	136.322
133.9	136.294
134	136.196
134.1	135.869
134.2	135.704
134.3	135.689
134.4	135.644
134.5	135.499
134.6	135.416
134.7	135.192
134.8	134.935
134.9	134.685
135	134.492
135.1	134.337
135.2	134.178
135.3	134.039
135.4	133.875
135.5	133.697
135.6	133.63
135.7	133.473
135.8	133.215
135.9	133.084
136	132.89
136.1	132.751
136.2	132.582
136.3	132.408
136.4	132.22
136.5	132.031
136.6	131.858
136.7	131.678
136.8	131.49
136.9	131.338
137	131.172
137.1	131.013
137.2	130.856
137.3	130.69
137.4	130.531
137.5	130.387
137.6	130.239
137.7	130.089
137.8	129.937
137.9	129.774
138	129.608
138.1	129.448
138.2	129.275
138.3	129.098
138.4	128.93
138.5	128.771
138.6	128.613
138.7	128.45
138.8	128.297
138.9	128.146
139	127.998
139.1	127.85
139.2	127.706
139.3	127.545
139.4	127.388
139.5	127.237
139.6	127.087
139.7	126.935
139.8	126.783
139.9	126.633
140	126.489
140.1	126.345
140.2	126.195
140.3	126.062
140.4	125.929
140.5	125.79
140.6	125.648
140.7	125.516
140.8	125.379
140.9	125.235
141	125.091
141.1	124.948
141.2	124.805
141.3	124.667
141.4	124.536
141.5	124.399
141.6	124.259
141.7	124.124
141.8	123.992
141.9	123.858
142	123.718
142.1	123.57
142.2	123.427
142.3	123.287
142.4	123.145
142.5	123.004
142.6	122.862
142.7	122.722
142.8	122.583
142.9	122.445
143	122.299
143.1	122.161
143.2	122.032
143.3	121.899
143.4	121.76
143.5	121.622
143.6	121.478
143.7	121.343
143.8	121.199
143.9	121.064
144	120.927
144.1	120.792
144.2	120.655
144.3	120.526
144.4	120.392
144.5	120.256
144.6	120.13
144.7	119.999
144.8	119.867
144.9	119.743
145	119.614
145.1	119.481
145.2	119.35
145.3	119.222
145.4	119.096
145.5	118.967
145.6	118.839
145.7	118.714
145.8	118.585
145.9	118.454
146	118.325
146.1	118.2
146.2	118.081
146.3	117.96
146.4	117.838
146.5	117.713
146.6	117.587
146.7	117.457
146.8	117.333
146.9	117.211
147	117.108
147.1	116.993
147.2	116.881
147.3	116.764
147.4	116.653
147.5	116.535
147.6	116.42
147.7	116.305
147.8	116.189
147.9	116.069
148	115.957
148.1	115.844
148.2	115.731
148.3	115.619
148.4	115.492
148.5	115.368
148.6	115.259
148.7	115.148
148.8	115.042
148.9	114.941
149	114.832
149.1	114.709
149.2	114.587
149.3	114.476
149.4	114.354
149.5	114.251
149.6	114.151
149.7	114.06
149.8	113.957
149.9	113.848
150	113.734
150.1	113.62
150.2	113.509
150.3	113.392
150.4	113.288
150.5	113.187
150.6	113.079
150.7	112.968
150.8	112.857
150.9	112.733
151	112.607
151.1	112.482
151.2	112.372
151.3	112.275
151.4	112.16
151.5	112.065
151.6	111.966
151.7	111.868
151.8	111.757
151.9	111.655
152	111.549
152.1	111.439
152.2	111.353
152.3	111.262
152.4	111.154
152.5	111.071
152.6	110.977
152.7	110.875
152.8	110.772
152.9	110.666
153	110.564
153.1	110.454
153.2	110.343
153.3	110.239
153.4	110.131
153.5	110.022
153.6	109.919
153.7	109.816
153.8	109.721
153.9	109.624
154	109.535
154.1	109.443
154.2	109.328
154.3	109.215
154.4	109.104
154.5	109.017
154.6	108.91
154.7	108.804
154.8	108.7
154.9	108.588
155	108.474
155.1	108.371
155.2	108.274
155.3	108.179
155.4	108.075
155.5	107.983
155.6	107.9
155.7	107.809
155.8	107.719
155.9	107.623
156	107.537
156.1	107.44
156.2	107.348
156.3	107.259
156.4	107.157
156.5	107.065
156.6	106.959
156.7	106.868
156.8	106.785
156.9	106.723
157	106.653
157.1	106.591
157.2	106.542
157.3	106.484
157.4	106.42
157.5	106.352
157.6	106.27
157.7	106.165
157.8	106.069
157.9	105.961
158	105.861
158.1	105.758
158.2	105.629
158.3	105.513
158.4	105.394
158.5	105.278
158.6	105.155
158.7	105.035
158.8	104.924
158.9	104.819
159	104.75
159.1	104.694
159.2	104.638
159.3	104.587
159.4	104.521
159.5	104.463
159.6	104.407
159.7	104.317
159.8	104.21
159.9	104.111
160	104.031
160.1	103.968
160.2	103.901
[truncated: 12,878 more rows]

## Sheet: Goat
Time (s)	Response units (RU)			Concentration (µM)	Response units (RU)	Response units (RU)
-39.4	-1.8081			0	-0.00234
-39.3	0.0736			0.015783	33.9377
-39.2	0.2045			0.031566	64.2817
-39.1	-0.4316			0.047348	91.5726
-39	-0.3098			0.063131	116.249
-38.9	-0.3883			0.078914	138.669
-38.8	-0.9947			0.094697	159.13
-38.7	-0.9414			0.11048	177.876
-38.6	-0.7221			0.126263	195.116
-38.5	-0.7353			0.142045	211.023
-38.4	-0.6051			0.157828	225.746
-38.3	-0.4977			0.173611	239.413
-38.2	-0.2933			0.189394	252.133
-38.1	-0.3846			0.205177	264.002
-38	-0.3696			0.22096	275.102
-37.9	-0.8956			0.236742	285.506
-37.8	-1.1074			0.252525	295.276
-37.7	-1.3405			0.268308	304.47
-37.6	-1.5158			0.284091	313.137
-37.5	-1.6058			0.299874	321.321
-37.4	-1.5256			0.315657	329.06
-37.3	-1.2167			0.331439	336.391
-37.2	-1.1215			0.347222	343.345
-37.1	-1.0231			0.363005	349.95
-37	-0.9421			0.378788	356.232
-36.9	-0.8302			0.394571	362.214
-36.8	-0.863			0.410354	367.917
-36.7	-0.8529			0.426136	373.36
-36.6	-0.8717			0.441919	378.56
-36.5	-0.8359			0.457702	383.534
-36.4	-0.7798			0.473485	388.296
-36.3	-0.7503			0.489268	392.858
-36.2	-0.7953			0.505051	397.234
-36.1	-0.7737			0.520833	401.435
-36	-0.7545			0.536616	405.47
-35.9	-0.7395			0.552399	409.349
-35.8	-0.7496			0.568182	413.082
-35.7	-0.7525			0.583965	416.677
-35.6	-0.742			0.599747	420.14
-35.5	-0.7444			0.61553	423.48
-35.4	-0.7609			0.631313	426.702
-35.3	-0.7422			0.647096	429.812
-35.2	-0.7427			0.662879	432.817
-35.1	-0.7385			0.678662	435.722
-35	-0.729			0.694444	438.531
-34.9	-0.7213			0.710227	441.25
-34.8	-0.7385			0.72601	443.881
-34.7	-0.7372			0.741793	446.431
-34.6	-0.7413			0.757576	448.902
-34.5	-0.7485			0.773359	451.298
-34.4	-0.7465			0.789141	453.622
-34.3	-0.7483			0.804924	455.878
-34.2	-0.7429			0.820707	458.068
-34.1	-0.743			0.83649	460.196
-34	-0.743			0.852273	462.263
-33.9	-0.7568			0.868056	464.273
-33.8	-0.7637			0.883838	466.228
-33.7	-0.7637			0.899621	468.13
-33.6	-0.7689			0.915404	469.981
-33.5	-0.7635			0.931187	471.784
-33.4	-0.761			0.94697	473.539
-33.3	-0.7594			0.962753	475.249
-33.2	-0.7562			0.978535	476.916
-33.1	-0.7487			0.994318	478.541
-33	-0.7439			1.0101	480.127
-32.9	-0.7408			1.02588	481.673
-32.8	-0.749			1.04167	483.182
-32.7	-0.7548			1.05745	484.655
-32.6	-0.7516			1.07323	486.093
-32.5	-0.7529			1.08902	487.498
-32.4	-0.7516			1.1048	488.871
-32.3	-0.7502			1.12058	490.212
-32.2	-0.7504			1.13636	491.523
-32.1	-0.7521			1.15215	492.805
-32	-0.7552			1.16793	494.059
-31.9	-0.751			1.18371	495.285
-31.8	-0.747			1.19949	496.485
-31.7	-0.7457			1.21528	497.659
-31.6	-0.741			1.23106	498.809
-31.5	-0.7429			1.24684	499.935
-31.4	-0.7377			1.26263	501.037
-31.3	-0.7388			1.27841	502.117
-31.2	-0.7331			1.29419	503.175
-31.1	-0.7294			1.30997	504.212
-31	-0.733			1.32576	505.228
-30.9	-0.7334			1.34154	506.225
-30.8	-0.7334			1.35732	507.202
-30.7	-0.7327			1.37311	508.16
-30.6	-0.7318			1.38889	509.1
-30.5	-0.736			1.40467	510.022
-30.4	-0.7368			1.42046	510.927
-30.3	-0.7367			1.43624	511.815
-30.2	-0.734			1.45202	512.687
-30.1	-0.7317			1.4678	513.543
-30	-0.7319			1.48359	514.384
-29.9	-0.7316			1.49937	515.209
-29.8	-0.7263			1.51515	516.02
-29.7	-0.7274			1.53093	516.817
-29.6	-0.7242			1.54672	517.599
-29.5	-0.718			1.5625	518.369
-29.4	-0.7187
-29.3	-0.7163			0.0976562		150.184
-29.2	-0.7159			0.195312		255.655
-29.1	-0.7154			0.390625		370.19
-29	-0.7139			0.78125		461.195
-28.9	-0.7127			1.5625		508.638
-28.8	-0.7092
-28.7	-0.7056
-28.6	-0.7013
-28.5	-0.6983
-28.4	-0.6942
-28.3	-0.6891
-28.2	-0.6835
-28.1	-0.679
-28	-0.6725
-27.9	-0.6671
-27.8	-0.664
-27.7	-0.6584
-27.6	-0.6534
-27.5	-0.6474
-27.4	-0.6419
-27.3	-0.6378
-27.2	-0.6331
-27.1	-0.6307
-27	-0.63
-26.9	-0.6273
-26.8	-0.6192
-26.7	-0.6151
-26.6	-0.6123
-26.5	-0.6097
-26.4	-0.6015
-26.3	-0.5944
-26.2	-0.5953
-26.1	-0.5888
-26	-0.582
-25.9	-0.5752
-25.8	-0.5729
-25.7	-0.5715
-25.6	-0.5669
-25.5	-0.5669
-25.4	-0.5634
-25.3	-0.5614
-25.2	-0.5571
-25.1	-0.5569
-25	-0.5542
-24.9	-0.5499
-24.8	-0.5451
-24.7	-0.5439
-24.6	-0.5385
-24.5	-0.5327
-24.4	-0.5285
-24.3	-0.5255
-24.2	-0.523
-24.1	-0.5182
-24	-0.5181
-23.9	-0.5161
-23.8	-0.5161
-23.7	-0.5171
-23.6	-0.5121
-23.5	-0.5063
-23.4	-0.5096
-23.3	-0.5052
-23.2	-0.5026
-23.1	-0.4988
-23	-0.4923
-22.9	-0.4902
-22.8	-0.485
-22.7	-0.4832
-22.6	-0.4818
-22.5	-0.4805
-22.4	-0.4794
-22.3	-0.4726
-22.2	-0.4689
-22.1	-0.4683
-22	-0.4696
-21.9	-0.4718
-21.8	-0.4712
-21.7	-0.4677
-21.6	-0.4657
-21.5	-0.4642
-21.4	-0.4568
-21.3	-0.4592
-21.2	-0.46
-21.1	-0.4468
-21	-0.438
-20.9	-0.4347
-20.8	-0.4315
-20.7	-0.4259
-20.6	-0.4176
-20.5	-0.4152
-20.4	-0.4142
-20.3	-0.4146
-20.2	-0.4164
-20.1	-0.4088
-20	-0.4058
-19.9	-0.4105
-19.8	-0.4179
-19.7	-0.4201
-19.6	-0.4267
-19.5	-0.4255
-19.4	-0.427
-19.3	-0.4235
-19.2	-0.4198
-19.1	-0.4126
-19	-0.3977
-18.9	-0.4038
-18.8	-0.4018
-18.7	-0.3988
-18.6	-0.386
-18.5	-0.3822
-18.4	-0.3772
-18.3	-0.3786
-18.2	-0.3758
-18.1	-0.3722
-18	-0.3785
-17.9	-0.3791
-17.8	-0.3771
-17.7	-0.3771
-17.6	-0.3738
-17.5	-0.3583
-17.4	-0.3385
-17.3	-0.336
-17.2	-0.3367
-17.1	-0.33
-17	-0.3276
-16.9	-0.3361
-16.8	-0.3352
-16.7	-0.342
-16.6	-0.3413
-16.5	-0.3311
-16.4	-0.3149
-16.3	-0.3102
-16.2	-0.3016
-16.1	-0.3053
-16	-0.3006
-15.9	-0.3017
-15.8	-0.3104
-15.7	-0.308
-15.6	-0.2988
-15.5	-0.3079
-15.4	-0.2886
-15.3	-0.3096
-15.2	-0.3068
-15.1	-0.2894
-15	-0.2971
-14.9	-0.2939
-14.8	-0.303
-14.7	-0.2985
-14.6	-0.2912
-14.5	-0.2829
-14.4	-0.2832
-14.3	-0.2776
-14.2	-0.2706
-14.1	-0.2649
-14	-0.258
-13.9	-0.253
-13.8	-0.2589
-13.7	-0.2707
-13.6	-0.2812
-13.5	-0.2774
-13.4	-0.2847
-13.3	-0.284
-13.2	-0.2808
-13.1	-0.2689
-13	-0.255
-12.9	-0.2575
-12.8	-0.2663
-12.7	-0.2745
-12.6	-0.2773
-12.5	-0.2799
-12.4	-0.2634
-12.3	-0.2513
-12.2	-0.2432
-12.1	-0.239
-12	-0.2329
-11.9	-0.2259
-11.8	-0.2221
-11.7	-0.2084
-11.6	-0.2009
-11.5	-0.1951
-11.4	-0.1909
-11.3	-0.1866
-11.2	-0.1904
-11.1	-0.1896
-11	-0.1808
-10.9	-0.1817
-10.8	-0.1824
-10.7	-0.1753
-10.6	-0.1654
-10.5	-0.1612
-10.4	-0.1605
-10.3	-0.1578
-10.2	-0.1502
-10.1	-0.1534
-10	-0.1418
-9.9	-0.1229
-9.8	-0.1192
-9.7	-0.1113
-9.6	-0.1073
-9.5	-0.104
-9.4	-0.1079
-9.3	-0.1177
-9.2	-0.1133
-9.1	-0.102
-9	-0.0928
-8.9	-0.0892
-8.8	-0.0942
-8.7	-0.1002
-8.6	-0.0941
-8.5	-0.0956
-8.4	-0.0948
-8.3	-0.0957
-8.2	-0.0877
-8.1	-0.0845
-8	-0.0791
-7.9	-0.0765
-7.8	-0.0755
-7.7	-0.0726
-7.6	-0.0698
-7.5	-0.0704
-7.4	-0.07
-7.3	-0.0705
-7.2	-0.0686
-7.1	-0.0648
-7	-0.0649
-6.9	-0.0591
-6.8	-0.055
-6.7	-0.0521
-6.6	-0.0452
-6.5	-0.0414
-6.4	-0.0374
-6.3	-0.0335
-6.2	-0.0297
-6.1	-0.0277
-6	-0.0243
-5.9	-0.0234
-5.8	-0.0223
-5.7	-0.018
-5.6	-0.0144
-5.5	-0.0082
-5.4	-0.0044
-5.3	-0.0058
-5.2	-0.0038
-5.1	0.0003
-5	0.0028
-4.9	0.0087
-4.8	0.0116
-4.7	0.0135
-4.6	0.0176
-4.5	0.0176
-4.4	0.0165
-4.3	0.016
-4.2	0.0193
-4.1	0.0182
-4	0.016
-3.9	0.0211
-3.8	0.0244
-3.7	0.024
-3.6	0.0273
-3.5	0.032
-3.4	0.033
-3.3	0.0356
-3.2	0.0391
-3.1	0.0319
-3	0.0306
-2.9	0.0304
-2.8	0.0321
-2.7	0.0364
-2.6	0.0391
-2.5	0.0371
-2.4	0.0379
-2.3	0.0438
-2.2	0.0497
-2.1	0.0494
-2	0.0481
-1.9	0.0479
-1.8	0.0568
-1.7	0.0501
-1.6	0.051
-1.5	0.0592
-1.4	0.0592
-1.3	0.0576
-1.2	0.0592
-1.1	0.0592
-1	0.065
-0.900002	0.0665
-0.799999	0.0788
-0.700001	0.0932
-0.599998	0.1162
-0.5	0.1434
-0.400002	0.1869
-0.299999	0.216
-0.200001	0.2303
-0.0999985	0.248
0	1.1653
0.0999985	1.7269
0.200001	4.0117
0.299999	8.3164
0.400002	8.9845
0.5	9.2778
0.599998	9.4547
0.700001	9.6259
0.799999	9.6516
0.900002	9.6755
1	9.6855
1.1	9.9973
1.2	10.5324
1.3	11.1326
1.4	11.676
1.5	11.6963
1.6	11.7044
1.7	11.8635
1.8	12.1627
1.9	12.4101
2	12.7042
2.1	13.0819
2.2	13.2836
2.3	13.5826
2.4	13.8476
2.5	14.2128
2.6	14.5971
2.7	15.0408
2.8	15.4642
2.9	15.8572
3	16.2386
3.1	16.6531
3.2	17.0393
3.3	17.4608
3.4	17.8313
3.5	18.2207
3.6	18.6228
3.7	19.0144
3.8	19.3931
3.9	19.7753
4	20.1639
4.1	20.5468
4.2	20.927
4.3	21.2946
4.4	21.6562
4.5	22.0191
4.6	22.3854
4.7	22.7477
4.8	23.1237
4.9	23.478
5	23.8315
5.1	24.1949
5.2	24.5522
5.3	24.915
5.4	25.2738
5.5	25.6221
5.6	25.9679
5.7	26.3178
5.8	26.6692
5.9	27.0116
6	27.3614
6.1	27.7058
6.2	28.0551
6.3	28.3942
6.4	28.7362
6.5	29.0859
6.6	29.4294
6.7	29.7688
6.8	30.0861
6.9	30.4224
7	30.7412
7.1	31.0612
7.2	31.383
7.3	31.7065
7.4	32.0303
7.5	32.3572
7.6	32.6688
7.7	32.9856
7.8	33.314
7.9	33.6386
8	33.9615
8.1	34.2773
8.2	34.5941
8.3	34.9078
8.4	35.2196
8.5	35.5237
8.6	35.8234
8.7	36.1281
8.8	36.4339
8.9	36.7273
9	37.0246
9.1	37.3222
9.2	37.6231
9.3	37.9206
9.4	38.2227
9.5	38.5114
9.6	38.7979
9.7	39.0811
9.8	39.3792
9.9	39.6703
10	39.9617
10.1	40.2602
10.2	40.5373
10.3	40.8255
10.4	41.1155
10.5	41.3979
10.6	41.691
10.7	41.9768
10.8	42.257
10.9	42.5313
11	42.8098
11.1	43.0856
11.2	43.3577
11.3	43.6435
11.4	43.9291
11.5	44.2003
11.6	44.4771
11.7	44.753
11.8	45.0325
11.9	45.3053
12	45.5762
12.1	45.8471
12.2	46.1149
12.3	46.3823
12.4	46.6344
12.5	46.8849
12.6	47.1504
12.7	47.414
12.8	47.6618
12.9	47.9234
13	48.1831
13.1	48.4446
13.2	48.703
13.3	48.9608
13.4	49.2188
13.5	49.4691
13.6	49.7279
13.7	49.9849
13.8	50.2378
13.9	50.5004
14	50.7596
14.1	51.005
14.2	51.2475
14.3	51.4943
14.4	51.7332
14.5	51.9795
14.6	52.2358
14.7	52.4906
14.8	52.7456
14.9	52.9911
15	53.2204
15.1	53.4547
15.2	53.7035
15.3	53.9575
15.4	54.2083
15.5	54.4588
15.6	54.7038
15.7	54.948
15.8	55.1838
15.9	55.4209
16	55.6674
16.1	55.9074
16.2	56.1543
16.3	56.3901
16.4	56.611
16.5	56.8494
16.6	57.085
16.7	57.321
16.8	57.5528
16.9	57.7793
17	58.007
17.1	58.2329
17.2	58.4589
17.3	58.6899
17.4	58.9203
17.5	59.1479
17.6	59.3594
17.7	59.5808
17.8	59.8066
17.9	60.0364
18	60.2686
18.1	60.4925
18.2	60.7165
18.3	60.9341
18.4	61.1418
18.5	61.3585
18.6	61.5779
18.7	61.8059
18.8	62.0217
18.9	62.2333
19	62.4443
19.1	62.6555
19.2	62.8644
19.3	63.0749
19.4	63.2919
19.5	63.5133
19.6	63.7264
19.7	63.9314
19.8	64.1411
19.9	64.3504
20	64.5684
20.1	64.7808
20.2	64.9978
20.3	65.2139
20.4	65.4249
20.5	65.6359
20.6	65.8445
20.7	66.0455
20.8	66.2592
20.9	66.4778
21	66.691
21.1	66.8953
21.2	67.1011
21.3	67.3076
21.4	67.5086
21.5	67.7132
21.6	67.9187
21.7	68.1197
21.8	68.3183
21.9	68.5181
22	68.7187
22.1	68.9185
22.2	69.1162
22.3	69.3186
22.4	69.5193
22.5	69.7099
22.6	69.907
22.7	70.0991
22.8	70.3028
22.9	70.5025
23	70.6976
23.1	70.8894
23.2	71.0813
23.3	71.2767
23.4	71.4793
23.5	71.6803
23.6	71.8786
23.7	72.0722
23.8	72.2627
23.9	72.4554
24	72.6468
24.1	72.8422
24.2	73.0361
24.3	73.225
24.4	73.4141
24.5	73.6051
24.6	73.7917
24.7	73.9885
24.8	74.1833
24.9	74.367
25	74.5478
25.1	74.7286
25.2	74.908
25.3	75.0925
25.4	75.2758
25.5	75.4557
25.6	75.6272
25.7	75.8022
25.8	75.9778
25.9	76.1496
26	76.3268
26.1	76.5038
26.2	76.6847
26.3	76.8643
26.4	77.0407
26.5	77.2195
26.6	77.3982
26.7	77.5792
26.8	77.7632
26.9	77.9404
27	78.1168
27.1	78.2895
27.2	78.4747
27.3	78.6565
27.4	78.8332
27.5	79.0169
27.6	79.195
27.7	79.3743
27.8	79.5465
27.9	79.7119
28	79.8845
28.1	80.053
28.2	80.2219
28.3	80.3941
28.4	80.5648
28.5	80.7305
28.6	80.8965
28.7	81.0665
28.8	81.2348
28.9	81.3915
29	81.5479
29.1	81.7102
29.2	81.8748
29.3	82.0341
29.4	82.1967
29.5	82.3542
29.6	82.5147
29.7	82.6835
29.8	82.8501
29.9	83.0128
30	83.1766
30.1	83.34
30.2	83.4979
30.3	83.6562
30.4	83.8179
30.5	83.9791
30.6	84.1382
30.7	84.294
30.8	84.4502
30.9	84.6181
31	84.7805
31.1	84.9356
31.2	85.0901
31.3	85.2415
31.4	85.3986
31.5	85.5536
31.6	85.705
31.7	85.8629
31.8	86.0189
31.9	86.1764
32	86.3308
32.1	86.482
32.2	86.6429
32.3	86.7992
32.4	86.9498
32.5	87.0979
32.6	87.2501
32.7	87.4048
32.8	87.5577
32.9	87.7034
33	87.8526
33.1	88.0037
33.2	88.1572
33.3	88.3082
33.4	88.4562
33.5	88.6041
33.6	88.7549
33.7	88.9066
33.8	89.055
33.9	89.2005
34	89.3467
34.1	89.4897
34.2	89.6401
34.3	89.7867
34.4	89.9302
34.5	90.0761
34.6	90.2211
34.7	90.3669
34.8	90.5116
34.9	90.6533
35	90.7947
35.1	90.9413
35.2	91.0821
35.3	91.2228
35.4	91.3684
35.5	91.5121
35.6	91.6512
35.7	91.7904
35.8	91.9252
35.9	92.067
36	92.2082
36.1	92.3429
36.2	92.4804
36.3	92.6254
36.4	92.7673
36.5	92.9049
36.6	93.0394
36.7	93.1795
36.8	93.3236
36.9	93.4609
37	93.5862
37.1	93.7203
37.2	93.8569
37.3	93.9915
37.4	94.1259
37.5	94.263
37.6	94.4003
37.7	94.5359
37.8	94.6669
37.9	94.8001
38	94.9342
38.1	95.07
38.2	95.2075
38.3	95.3447
38.4	95.4764
38.5	95.6048
38.6	95.7367
38.7	95.8734
38.8	96.0082
38.9	96.1395
39	96.2739
39.1	96.399
39.2	96.5304
39.3	96.658
39.4	96.788
39.5	96.9164
39.6	97.0444
39.7	97.1696
39.8	97.3021
39.9	97.4328
40	97.5565
40.1	97.681
40.2	97.8105
40.3	97.939
40.4	98.0654
40.5	98.1912
40.6	98.3112
40.7	98.4307
40.8	98.5506
40.9	98.6787
41	98.8059
41.1	98.9325
41.2	99.0539
41.3	99.1769
41.4	99.2971
41.5	99.4241
41.6	99.5493
41.7	99.6742
41.8	99.7935
41.9	99.918
42	100.038
42.1	100.162
42.2	100.285
42.3	100.41
42.4	100.529
42.5	100.648
42.6	100.767
42.7	100.885
42.8	101.006
42.9	101.128
43	101.243
43.1	101.362
43.2	101.484
43.3	101.605
43.4	101.729
43.5	101.848
43.6	101.969
43.7	102.087
43.8	102.203
43.9	102.318
44	102.428
44.1	102.547
44.2	102.663
44.3	102.781
44.4	102.897
44.5	103.02
44.6	103.138
44.7	103.256
44.8	103.368
44.9	103.481
45	103.589
45.1	103.701
45.2	103.813
45.3	103.926
45.4	104.043
45.5	104.156
45.6	104.27
45.7	104.383
45.8	104.494
45.9	104.604
46	104.715
46.1	104.83
46.2	104.946
46.3	105.055
46.4	105.161
46.5	105.271
46.6	105.383
46.7	105.5
46.8	105.61
46.9	105.716
47	105.824
47.1	105.933
47.2	106.04
47.3	106.146
47.4	106.254
47.5	106.369
47.6	106.481
47.7	106.588
47.8	106.697
47.9	106.807
48	106.915
48.1	107.025
48.2	107.135
48.3	107.244
48.4	107.351
48.5	107.461
48.6	107.574
48.7	107.678
48.8	107.786
48.9	107.89
49	107.992
49.1	108.099
49.2	108.205
49.3	108.312
49.4	108.421
49.5	108.523
49.6	108.628
49.7	108.734
49.8	108.842
49.9	108.948
50	109.058
50.1	109.167
50.2	109.27
50.3	109.372
50.4	109.471
50.5	109.577
50.6	109.674
50.7	109.779
50.8	109.879
50.9	109.982
51	110.076
51.1	110.174
51.2	110.275
51.3	110.374
51.4	110.47
51.5	110.566
51.6	110.669
51.7	110.772
51.8	110.872
51.9	110.975
52	111.076
52.1	111.174
52.2	111.272
52.3	111.368
52.4	111.463
52.5	111.562
52.6	111.656
52.7	111.754
52.8	111.851
52.9	111.943
53	112.039
53.1	112.135
53.2	112.231
53.3	112.331
53.4	112.425
53.5	112.519
53.6	112.616
53.7	112.708
53.8	112.8
53.9	112.895
54	112.99
54.1	113.084
54.2	113.177
54.3	113.27
54.4	113.369
54.5	113.465
54.6	113.559
54.7	113.649
54.8	113.745
54.9	113.839
55	113.933
55.1	114.024
55.2	114.116
55.3	114.209
55.4	114.302
55.5	114.394
55.6	114.486
55.7	114.579
55.8	114.673
55.9	114.763
56	114.856
56.1	114.947
56.2	115.039
56.3	115.132
56.4	115.229
56.5	115.321
56.6	115.415
56.7	115.507
56.8	115.595
56.9	115.684
57	115.771
57.1	115.863
57.2	115.951
57.3	116.041
57.4	116.136
57.5	116.23
57.6	116.321
57.7	116.408
57.8	116.495
57.9	116.585
58	116.677
58.1	116.76
58.2	116.849
58.3	116.939
58.4	117.032
58.5	117.12
58.6	117.204
58.7	117.29
58.8	117.375
58.9	117.469
59	117.554
59.1	117.641
59.2	117.729
59.3	117.817
59.4	117.9
59.5	117.985
59.6	118.069
59.7	118.153
59.8	118.236
59.9	118.322
60	118.406
60.1	118.488
60.2	118.573
60.3	118.66
60.4	118.741
60.5	118.822
60.6	118.903
60.7	118.981
60.8	119.063
60.9	119.147
61	119.23
61.1	119.306
61.2	119.39
61.3	119.472
61.4	119.556
61.5	119.635
61.6	119.715
61.7	119.798
61.8	119.879
61.9	119.959
62	120.043
62.1	120.125
62.2	120.202
62.3	120.282
62.4	120.36
62.5	120.441
62.6	120.523
62.7	120.604
62.8	120.686
62.9	120.767
63	120.847
63.1	120.925
63.2	121
63.3	121.075
63.4	121.152
63.5	121.23
63.6	121.309
63.7	121.39
63.8	121.469
63.9	121.546
64	121.623
64.1	121.697
64.2	121.774
64.3	121.85
64.4	121.928
64.5	122.005
64.6	122.08
64.7	122.157
64.8	122.243
64.9	122.323
65	122.396
65.1	122.472
65.2	122.547
65.3	122.624
65.4	122.701
65.5	122.777
65.6	122.854
65.7	122.93
65.8	123.011
65.9	123.089
66	123.164
66.1	123.24
66.2	123.312
66.3	123.392
66.4	123.465
66.5	123.543
66.6	123.624
66.7	123.707
66.8	123.785
66.9	123.866
67	123.943
67.1	124.017
67.2	124.096
67.3	124.171
67.4	124.249
67.5	124.329
67.6	124.411
67.7	124.483
67.8	124.561
67.9	124.639
68	124.718
68.1	124.796
68.2	124.867
68.3	124.939
68.4	125.017
68.5	125.091
68.6	125.165
68.7	125.244
68.8	125.319
68.9	125.391
69	125.467
69.1	125.541
69.2	125.611
69.3	125.681
69.4	125.76
69.5	125.835
69.6	125.903
69.7	125.972
69.8	126.043
69.9	126.11
70	126.18
70.1	126.252
70.2	126.323
70.3	126.396
70.4	126.468
70.5	126.537
70.6	126.611
70.7	126.686
70.8	126.76
70.9	126.822
71	126.893
71.1	126.966
71.2	127.036
71.3	127.108
71.4	127.178
71.5	127.251
71.6	127.326
71.7	127.4
71.8	127.473
71.9	127.544
72	127.617
72.1	127.691
72.2	127.762
72.3	127.832
72.4	127.901
72.5	127.97
72.6	128.04
72.7	128.109
72.8	128.179
72.9	128.248
73	128.321
73.1	128.394
73.2	128.463
73.3	128.53
73.4	128.598
73.5	128.668
73.6	128.733
73.7	128.802
73.8	128.873
73.9	128.939
74	129.002
74.1	129.068
74.2	129.129
74.3	129.19
74.4	129.259
74.5	129.32
74.6	129.385
74.7	129.447
74.8	129.508
74.9	129.574
75	129.642
75.1	129.707
75.2	129.771
75.3	129.838
75.4	129.901
75.5	129.96
75.6	130.025
75.7	130.092
75.8	130.16
75.9	130.227
76	130.293
76.1	130.361
76.2	130.423
76.3	130.492
76.4	130.56
76.5	130.625
76.6	130.691
76.7	130.756
76.8	130.818
76.9	130.884
77	130.955
77.1	131.018
77.2	131.082
77.3	131.146
77.4	131.207
77.5	131.271
77.6	131.334
77.7	131.393
77.8	131.454
77.9	131.519
78	131.585
78.1	131.648
78.2	131.71
78.3	131.776
78.4	131.839
78.5	131.902
78.6	131.964
78.7	132.024
78.8	132.085
78.9	132.148
79	132.211
79.1	132.268
79.2	132.326
79.3	132.39
79.4	132.453
79.5	132.514
79.6	132.577
79.7	132.644
79.8	132.71
79.9	132.774
80	132.838
80.1	132.898
80.2	132.956
80.3	133.014
80.4	133.075
80.5	133.137
80.6	133.198
80.7	133.258
80.8	133.318
80.9	133.383
81	133.444
81.1	133.5
81.2	133.559
81.3	133.621
81.4	133.686
81.5	133.741
81.6	133.799
81.7	133.855
81.8	133.91
81.9	133.967
82	134.019
82.1	134.076
82.2	134.131
82.3	134.187
82.4	134.241
82.5	134.301
82.6	134.36
82.7	134.415
82.8	134.471
82.9	134.532
83	134.589
83.1	134.647
83.2	134.707
83.3	134.766
83.4	134.825
83.5	134.885
83.6	134.951
83.7	135.011
83.8	135.07
83.9	135.13
84	135.187
84.1	135.244
84.2	135.303
84.3	135.359
84.4	135.415
84.5	135.476
84.6	135.537
84.7	135.594
84.8	135.653
84.9	135.715
85	135.773
85.1	135.829
85.2	135.887
85.3	135.945
85.4	136
85.5	136.056
85.6	136.118
85.7	136.172
85.8	136.23
85.9	136.286
86	136.343
86.1	136.398
86.2	136.458
86.3	136.522
86.4	136.582
86.5	136.638
86.6	136.69
86.7	136.752
86.8	136.812
86.9	136.869
87	136.922
87.1	136.973
87.2	137.031
87.3	137.083
87.4	137.139
87.5	137.187
87.6	137.241
87.7	137.295
87.8	137.348
87.9	137.4
88	137.454
88.1	137.508
88.2	137.557
88.3	137.609
88.4	137.66
88.5	137.712
88.6	137.762
88.7	137.813
88.8	137.865
88.9	137.919
89	137.968
89.1	138.022
89.2	138.074
89.3	138.126
89.4	138.179
89.5	138.232
89.6	138.286
89.7	138.335
89.8	138.383
89.9	138.432
90	138.485
90.1	138.535
90.2	138.585
90.3	138.635
90.4	138.688
90.5	138.746
90.6	138.797
90.7	138.844
90.8	138.901
90.9	138.957
91	139.006
91.1	139.056
91.2	139.111
91.3	139.164
91.4	139.218
91.5	139.275
91.6	139.332
91.7	139.383
91.8	139.436
91.9	139.485
92	139.538
92.1	139.596
92.2	139.647
92.3	139.696
92.4	139.746
92.5	139.797
92.6	139.854
92.7	139.911
92.8	139.958
92.9	140.006
93	140.054
93.1	140.101
93.2	140.154
93.3	140.203
93.4	140.252
93.5	140.303
93.6	140.36
93.7	140.41
93.8	140.459
93.9	140.509
94	140.564
94.1	140.614
94.2	140.664
94.3	140.717
94.4	140.763
94.5	140.811
94.6	140.867
94.7	140.922
94.8	140.973
94.9	141.022
95	141.071
95.1	141.124
95.2	141.172
95.3	141.222
95.4	141.274
95.5	141.327
95.6	141.378
95.7	141.427
95.8	141.477
95.9	141.522
96	141.568
96.1	141.612
96.2	141.66
96.3	141.708
96.4	141.761
96.5	141.812
96.6	141.858
96.7	141.911
96.8	141.968
96.9	142.02
97	142.073
97.1	142.123
97.2	142.17
97.3	142.216
97.4	142.267
97.5	142.317
97.6	142.367
97.7	142.416
97.8	142.462
97.9	142.509
98	142.562
98.1	142.611
98.2	142.659
98.3	142.706
98.4	142.755
98.5	142.801
98.6	142.854
98.7	142.9
98.8	142.947
98.9	143.001
99	143.053
99.1	143.105
99.2	143.155
99.3	143.201
99.4	143.252
99.5	143.302
99.6	143.349
99.7	143.395
99.8	143.445
99.9	143.493
100	143.549
100.1	143.593
100.2	143.638
100.3	143.686
100.4	143.739
100.5	143.792
100.6	143.845
100.7	143.891
100.8	143.941
100.9	143.991
101	144.037
101.1	144.085
101.2	144.129
101.3	144.175
101.4	144.217
101.5	144.259
101.6	144.303
101.7	144.347
101.8	144.399
101.9	144.443
102	144.491
102.1	144.539
102.2	144.588
102.3	144.641
102.4	144.692
102.5	144.74
102.6	144.783
102.7	144.83
102.8	144.876
102.9	144.923
103	144.97
103.1	145.019
103.2	145.067
103.3	145.111
103.4	145.155
103.5	145.2
103.6	145.242
103.7	145.288
103.8	145.335
103.9	145.384
104	145.43
104.1	145.475
104.2	145.519
104.3	145.564
104.4	145.608
104.5	145.653
104.6	145.699
104.7	145.744
104.8	145.792
104.9	145.837
105	145.881
105.1	145.925
105.2	145.968
105.3	146.01
105.4	146.055
105.5	146.097
105.6	146.146
105.7	146.194
105.8	146.239
105.9	146.283
106	146.325
106.1	146.366
106.2	146.411
106.3	146.454
106.4	146.505
106.5	146.546
106.6	146.584
106.7	146.628
106.8	146.668
106.9	146.706
107	146.752
107.1	146.802
107.2	146.844
107.3	146.884
107.4	146.928
107.5	146.974
107.6	147.015
107.7	147.054
107.8	147.096
107.9	147.143
108	147.187
108.1	147.232
108.2	147.275
108.3	147.32
108.4	147.363
108.5	147.405
108.6	147.448
108.7	147.494
108.8	147.54
108.9	147.587
109	147.625
109.1	147.666
109.2	147.711
109.3	147.756
109.4	147.804
109.5	147.849
109.6	147.892
109.7	147.939
109.8	147.981
109.9	148.023
110	148.064
110.1	148.103
110.2	148.144
110.3	148.188
110.4	148.233
110.5	148.278
110.6	148.323
110.7	148.371
110.8	148.417
110.9	148.457
111	148.5
111.1	148.542
111.2	148.584
111.3	148.631
111.4	148.675
111.5	148.717
111.6	148.755
111.7	148.794
111.8	148.839
111.9	148.878
112	148.92
112.1	148.968
112.2	149.014
112.3	149.058
112.4	149.1
112.5	149.144
112.6	149.181
112.7	149.223
112.8	149.264
112.9	149.304
113	149.346
113.1	149.385
113.2	149.425
113.3	149.468
113.4	149.516
113.5	149.558
113.6	149.599
113.7	149.639
113.8	149.677
113.9	149.72
114	149.762
114.1	149.803
114.2	149.841
114.3	149.881
114.4	149.919
114.5	149.964
114.6	150.012
114.7	150.055
114.8	150.101
114.9	150.143
115	150.184
115.1	150.228
115.2	150.269
115.3	150.305
115.4	150.346
115.5	150.387
115.6	150.434
115.7	150.479
115.8	150.522
115.9	150.566
116	150.61
116.1	150.65
116.2	150.691
116.3	150.73
116.4	150.768
116.5	150.805
116.6	150.847
116.7	150.884
116.8	150.916
116.9	150.95
117	150.987
117.1	151.031
117.2	151.075
117.3	151.119
117.4	151.163
117.5	151.206
117.6	151.251
117.7	151.283
117.8	151.33
117.9	151.377
118	151.428
118.1	151.475
118.2	151.514
118.3	151.548
118.4	151.583
118.5	151.618
118.6	151.661
118.7	151.704
118.8	151.738
118.9	151.773
119	151.814
119.1	151.81
119.2	151.773
119.3	151.756
119.4	151.738
119.5	151.711
119.6	151.704
119.7	151.698
119.8	151.661
119.9	151.658
120	151.618
120.1	150.843
120.2	150.569
120.3	148.454
120.4	144.645
120.5	143.995
120.6	143.491
120.7	143.424
120.8	143.411
120.9	143.403
121	143.288
121.1	142.936
121.2	142.831
121.3	142.573
121.4	141.967
121.5	141.948
121.6	141.866
121.7	141.85
121.8	141.822
121.9	141.793
122	141.76
122.1	141.641
122.2	141.356
122.3	141.248
122.4	141.029
122.5	140.789
122.6	140.515
122.7	140.293
122.8	140.057
122.9	139.809
123	139.565
123.1	139.339
123.2	139.102
123.3	138.844
123.4	138.603
123.5	138.362
123.6	138.114
123.7	137.878
123.8	137.655
123.9	137.444
124	137.18
124.1	136.963
124.2	136.746
124.3	136.502
124.4	136.283
124.5	136.075
124.6	135.88
124.7	135.667
124.8	135.45
124.9	135.254
125	135.057
125.1	134.863
125.2	134.665
125.3	134.46
125.4	134.264
125.5	134.047
125.6	133.851
125.7	133.662
125.8	133.458
125.9	133.275
126	133.082
126.1	132.883
126.2	132.681
126.3	132.495
126.4	132.302
126.5	132.125
126.6	131.935
126.7	131.746
126.8	131.561
126.9	131.372
127	131.189
127.1	131.002
127.2	130.814
127.3	130.632
127.4	130.438
127.5	130.253
127.6	130.067
127.7	129.89
127.8	129.711
127.9	129.536
128	129.37
128.1	129.21
128.2	129.039
128.3	128.864
128.4	128.699
128.5	128.537
128.6	128.374
128.7	128.211
128.8	128.055
128.9	127.89
129	127.735
129.1	127.575
129.2	127.413
129.3	127.261
129.4	127.102
129.5	127.005
129.6	126.823
129.7	126.606
129.8	126.445
129.9	126.287
130	126.137
130.1	125.981
130.2	125.869
130.3	125.633
130.4	125.448
130.5	125.32
130.6	125.144
130.7	125.085
130.8	124.944
130.9	124.84
131	124.697
131.1	124.743
131.2	124.514
131.3	124.49
131.4	124.284
131.5	123.86
131.6	123.623
131.7	123.736
131.8	123.832
131.9	123.788
132	123.69
132.1	123.593
132.2	123.517
132.3	123.441
132.4	123.35
132.5	123.335
132.6	123.364
132.7	123.127
132.8	123.027
132.9	122.954
133	122.882
133.1	122.942
133.2	122.945
133.3	122.803
133.4	122.572
133.5	122.425
133.6	122.341
133.7	122.251
133.8	122.216
133.9	122.235
134	122.182
134.1	122.174
134.2	122.147
134.3	122.191
134.4	122.151
134.5	122.043
134.6	121.806
134.7	121.625
134.8	121.455
134.9	121.283
135	121.132
135.1	120.977
135.2	120.82
135.3	120.646
135.4	120.536
135.5	120.386
135.6	120.213
135.7	120.06
135.8	119.943
135.9	119.812
136	119.713
136.1	119.611
136.2	119.498
136.3	119.405
136.4	119.291
136.5	119.182
136.6	119.054
136.7	118.93
136.8	118.793
136.9	118.668
137	118.537
137.1	118.409
137.2	118.289
137.3	118.16
137.4	118.046
137.5	117.943
137.6	117.844
137.7	117.731
137.8	117.63
137.9	117.526
138	117.405
138.1	117.279
138.2	117.169
138.3	117.048
138.4	116.929
138.5	116.813
138.6	116.691
138.7	116.581
138.8	116.468
138.9	116.347
139	116.22
139.1	116.105
139.2	115.995
139.3	115.872
139.4	115.758
139.5	115.642
139.6	115.526
139.7	115.408
139.8	115.291
139.9	115.172
140	115.059
140.1	114.943
140.2	114.823
140.3	114.701
140.4	114.588
140.5	114.478
140.6	114.362
140.7	114.245
140.8	114.132
140.9	114.019
141	113.904
141.1	113.799
141.2	113.69
141.3	113.58
141.4	113.473
141.5	113.362
141.6	113.253
141.7	113.146
141.8	113.036
141.9	112.926
142	112.821
142.1	112.721
142.2	112.624
142.3	112.522
142.4	112.419
142.5	112.318
142.6	112.217
142.7	112.116
142.8	112.01
142.9	111.908
143	111.808
143.1	111.71
143.2	111.612
143.3	111.51
143.4	111.414
143.5	111.317
143.6	111.222
143.7	111.127
143.8	111.026
143.9	110.93
144	110.832
144.1	110.736
144.2	110.637
144.3	110.54
144.4	110.449
144.5	110.357
144.6	110.263
144.7	110.168
144.8	110.075
144.9	109.982
145	109.887
145.1	109.795
145.2	109.7
145.3	109.599
145.4	109.503
145.5	109.408
145.6	109.317
145.7	109.225
145.8	109.134
145.9	109.039
146	108.949
146.1	108.856
146.2	108.762
146.3	108.672
146.4	108.579
146.5	108.483
146.6	108.393
146.7	108.305
146.8	108.217
146.9	108.123
147	108.037
147.1	107.949
147.2	107.854
147.3	107.765
147.4	107.667
147.5	107.573
147.6	107.485
147.7	107.401
147.8	107.302
147.9	107.203
148	107.112
148.1	107.02
148.2	106.936
148.3	106.847
148.4	106.758
148.5	106.674
148.6	106.603
148.7	106.546
148.8	106.474
148.9	106.403
149	106.318
149.1	106.234
149.2	106.144
149.3	106.06
149.4	105.965
149.5	105.882
149.6	105.794
149.7	105.702
149.8	105.612
149.9	105.519
150	105.434
150.1	105.347
150.2	105.264
150.3	105.187
150.4	105.115
150.5	105.045
150.6	104.973
150.7	104.906
150.8	104.838
150.9	104.756
151	104.674
151.1	104.586
151.2	104.498
151.3	104.412
151.4	104.328
151.5	104.239
151.6	104.165
151.7	104.085
151.8	103.996
151.9	103.917
152	103.849
152.1	103.782
152.2	103.721
152.3	103.643
152.4	103.572
152.5	103.498
152.6	103.422
152.7	103.351
152.8	103.277
152.9	103.198
153	103.125
153.1	103.047
153.2	102.976
153.3	102.912
153.4	102.848
153.5	102.769
153.6	102.689
153.7	102.613
153.8	102.536
153.9	102.472
154	102.408
154.1	102.324
154.2	102.25
154.3	102.189
154.4	102.114
154.5	102.061
154.6	102.009
154.7	101.945
154.8	101.871
154.9	101.803
155	101.732
155.1	101.653
155.2	101.575
155.3	101.497
155.4	101.419
155.5	101.342
155.6	101.265
155.7	101.178
155.8	101.088
155.9	101.014
156	100.937
156.1	100.858
156.2	100.778
156.3	100.702
156.4	100.627
156.5	100.551
156.6	100.475
156.7	100.393
156.8	100.305
156.9	100.225
157	100.148
157.1	100.094
157.2	100.037
157.3	99.9837
157.4	99.9388
157.5	99.8879
157.6	99.8358
157.7	99.7978
157.8	99.7571
157.9	99.6998
158	99.6368
158.1	99.5699
158.2	99.5039
158.3	99.4305
158.4	99.3532
158.5	99.282
158.6	99.2029
158.7	99.1147
158.8	99.0351
158.9	98.9546
159	98.8753
159.1	98.7992
159.2	98.7239
159.3	98.6542
159.4	98.5848
159.5	98.508
159.6	98.4362
159.7	98.366
159.8	98.3031
159.9	98.2204
160	98.155
160.1	98.0935
160.2	98.0304
160.3	97.9642
160.4	97.9137
[truncated: 12,875 more rows]

## Sheet: Sheep
Time (s)	Response units (RU)			Concentration (µM)	Response units (RU)	Response units (RU)
-39.4	-2.6619			0	-102.035
-39.3	-0.1007			0.015783	-45.2615
-39.2	0.2788			0.031566	1.75952
-39.1	-0.3821			0.047348	41.3422
-39	-0.4829			0.063131	75.1222
-38.9	0.009			0.078914	104.288
-38.8	-1.1753			0.094697	129.726
-38.7	-1.0983			0.11048	152.106
-38.6	-0.9534			0.126263	171.949
-38.5	-0.9524			0.142045	189.664
-38.4	-0.8924			0.157828	205.575
-38.3	-0.7698			0.173611	219.944
-38.2	-0.4831			0.189394	232.985
-38.1	-0.5204			0.205177	244.875
-38	-0.415			0.22096	255.758
-37.9	-0.9382			0.236742	265.759
-37.8	-1.1512			0.252525	274.979
-37.7	-1.3733			0.268308	283.508
-37.6	-1.4851			0.284091	291.419
-37.5	-1.6411			0.299874	298.778
-37.4	-1.3011			0.315657	305.64
-37.3	-1.147			0.331439	312.055
-37.2	-1.0147			0.347222	318.064
-37.1	-0.9301			0.363005	323.705
-37	-0.9341			0.378788	329.01
-36.9	-0.9427			0.394571	334.01
-36.8	-0.9009			0.410354	338.728
-36.7	-0.9011			0.426136	343.189
-36.6	-0.9399			0.441919	347.413
-36.5	-0.9041			0.457702	351.419
-36.4	-0.8618			0.473485	355.223
-36.3	-0.8385			0.489268	358.839
-36.2	-0.7914			0.505051	362.281
-36.1	-0.7819			0.520833	365.562
-36	-0.7862			0.536616	368.693
-35.9	-0.7541			0.552399	371.684
-35.8	-0.771			0.568182	374.543
-35.7	-0.7893			0.583965	377.28
-35.6	-0.7939			0.599747	379.902
-35.5	-0.8			0.61553	382.416
-35.4	-0.7939			0.631313	384.829
-35.3	-0.8056			0.647096	387.147
-35.2	-0.8069			0.662879	389.375
-35.1	-0.8039			0.678662	391.518
-35	-0.7927			0.694444	393.581
-34.9	-0.7798			0.710227	395.569
-34.8	-0.7924			0.72601	397.485
-34.7	-0.773			0.741793	399.334
-34.6	-0.7802			0.757576	401.118
-34.5	-0.7791			0.773359	402.842
-34.4	-0.7929			0.789141	404.508
-34.3	-0.7944			0.804924	406.119
-34.2	-0.7925			0.820707	407.677
-34.1	-0.7898			0.83649	409.186
-34	-0.7927			0.852273	410.648
-33.9	-0.795			0.868056	412.064
-33.8	-0.7896			0.883838	413.437
-33.7	-0.7787			0.899621	414.769
-33.6	-0.7723			0.915404	416.062
-33.5	-0.7674			0.931187	417.316
-33.4	-0.7626			0.94697	418.535
-33.3	-0.7598			0.962753	419.719
-33.2	-0.7536			0.978535	420.871
-33.1	-0.7574			0.994318	421.99
-33	-0.7587			1.0101	423.079
-32.9	-0.7644			1.02588	424.139
-32.8	-0.7722			1.04167	425.171
-32.7	-0.769			1.05745	426.176
-32.6	-0.7667			1.07323	427.155
-32.5	-0.7681			1.08902	428.11
-32.4	-0.7656			1.1048	429.04
-32.3	-0.7692			1.12058	429.947
-32.2	-0.7712			1.13636	430.832
-32.1	-0.773			1.15215	431.696
-32	-0.7693			1.16793	432.538
-31.9	-0.7637			1.18371	433.361
-31.8	-0.7629			1.19949	434.165
-31.7	-0.7624			1.21528	434.95
-31.6	-0.7608			1.23106	435.718
-31.5	-0.7574			1.24684	436.468
-31.4	-0.7501			1.26263	437.201
-31.3	-0.7457			1.27841	437.918
-31.2	-0.7406			1.29419	438.62
-31.1	-0.7364			1.30997	439.306
-31	-0.7322			1.32576	439.977
-30.9	-0.7278			1.34154	440.635
-30.8	-0.7264			1.35732	441.279
-30.7	-0.7195			1.37311	441.909
-30.6	-0.7159			1.38889	442.526
-30.5	-0.7106			1.40467	443.131
-30.4	-0.7066			1.42046	443.724
-30.3	-0.7068			1.43624	444.305
-30.2	-0.7062			1.45202	444.875
-30.1	-0.702			1.4678	445.433
-30	-0.7003			1.48359	445.981
-29.9	-0.7002			1.49937	446.518
-29.8	-0.6981			1.51515	447.045
-29.7	-0.6887			1.53093	447.562
-29.6	-0.684			1.54672	448.07
-29.5	-0.68			1.5625	448.568
-29.4	-0.6759
-29.3	-0.6709			0.0976562		136.178
-29.2	-0.6616			0.195312		232.139
-29.1	-0.6562			0.390625		334.899
-29	-0.6541			0.78125		409.47
-28.9	-0.6496			1.5625		444.059
-28.8	-0.6473
-28.7	-0.6471
-28.6	-0.6422
-28.5	-0.6425
-28.4	-0.6381
-28.3	-0.6365
-28.2	-0.6362
-28.1	-0.6333
-28	-0.6304
-27.9	-0.6304
-27.8	-0.6266
-27.7	-0.6191
-27.6	-0.6145
-27.5	-0.604
-27.4	-0.5961
-27.3	-0.5901
-27.2	-0.586
-27.1	-0.5843
-27	-0.5831
-26.9	-0.5781
-26.8	-0.579
-26.7	-0.5751
-26.6	-0.5696
-26.5	-0.5641
-26.4	-0.5576
-26.3	-0.5592
-26.2	-0.5564
-26.1	-0.5504
-26	-0.5519
-25.9	-0.5498
-25.8	-0.5499
-25.7	-0.5458
-25.6	-0.5471
-25.5	-0.5476
-25.4	-0.547
-25.3	-0.5462
-25.2	-0.5442
-25.1	-0.5427
-25	-0.5353
-24.9	-0.5305
-24.8	-0.5284
-24.7	-0.5282
-24.6	-0.525
-24.5	-0.5217
-24.4	-0.5235
-24.3	-0.525
-24.2	-0.5189
-24.1	-0.5135
-24	-0.5084
-23.9	-0.5059
-23.8	-0.4999
-23.7	-0.4953
-23.6	-0.498
-23.5	-0.4953
-23.4	-0.4934
-23.3	-0.4906
-23.2	-0.49
-23.1	-0.4882
-23	-0.4862
-22.9	-0.4848
-22.8	-0.4893
-22.7	-0.4906
-22.6	-0.4854
-22.5	-0.4826
-22.4	-0.481
-22.3	-0.4845
-22.2	-0.4801
-22.1	-0.4783
-22	-0.4729
-21.9	-0.4759
-21.8	-0.4777
-21.7	-0.4765
-21.6	-0.4777
-21.5	-0.48
-21.4	-0.4925
-21.3	-0.5064
-21.2	-0.5187
-21.1	-0.5254
-21	-0.5129
-20.9	-0.5052
-20.8	-0.4914
-20.7	-0.484
-20.6	-0.4771
-20.5	-0.4734
-20.4	-0.4652
-20.3	-0.4573
-20.2	-0.4548
-20.1	-0.4503
-20	-0.4276
-19.9	-0.4171
-19.8	-0.4007
-19.7	-0.3907
-19.6	-0.3802
-19.5	-0.3718
-19.4	-0.3658
-19.3	-0.3676
-19.2	-0.3731
-19.1	-0.3791
-19	-0.3711
-18.9	-0.372
-18.8	-0.3705
-18.7	-0.366
-18.6	-0.3667
-18.5	-0.3671
-18.4	-0.3626
-18.3	-0.362
-18.2	-0.3533
-18.1	-0.3432
-18	-0.3405
-17.9	-0.3406
-17.8	-0.332
-17.7	-0.3372
-17.6	-0.3482
-17.5	-0.3527
-17.4	-0.3534
-17.3	-0.3453
-17.2	-0.3404
-17.1	-0.3316
-17	-0.33
-16.9	-0.3343
-16.8	-0.3448
-16.7	-0.3491
-16.6	-0.3523
-16.5	-0.3459
-16.4	-0.3379
-16.3	-0.3264
-16.2	-0.3142
-16.1	-0.299
-16	-0.2749
-15.9	-0.2695
-15.8	-0.2708
-15.7	-0.2742
-15.6	-0.2706
-15.5	-0.2692
-15.4	-0.2793
-15.3	-0.2778
-15.2	-0.2851
-15.1	-0.3008
-15	-0.3077
-14.9	-0.313
-14.8	-0.3116
-14.7	-0.3065
-14.6	-0.3045
-14.5	-0.3053
-14.4	-0.3051
-14.3	-0.3018
-14.2	-0.3031
-14.1	-0.2951
-14	-0.2794
-13.9	-0.26
-13.8	-0.2532
-13.7	-0.2419
-13.6	-0.2379
-13.5	-0.2352
-13.4	-0.2295
-13.3	-0.2308
-13.2	-0.2206
-13.1	-0.2099
-13	-0.1996
-12.9	-0.1861
-12.8	-0.1878
-12.7	-0.2094
-12.6	-0.2012
-12.5	-0.1943
-12.4	-0.1915
-12.3	-0.1745
-12.2	-0.1416
-12.1	-0.1215
-12	-0.1175
-11.9	-0.1134
-11.8	-0.1152
-11.7	-0.1086
-11.6	-0.0967
-11.5	-0.1014
-11.4	-0.1037
-11.3	-0.0986
-11.2	-0.0913
-11.1	-0.0921
-11	-0.0959
-10.9	-0.0915
-10.8	-0.1021
-10.7	-0.1167
-10.6	-0.1329
-10.5	-0.1424
-10.4	-0.1387
-10.3	-0.1294
-10.2	-0.1218
-10.1	-0.1198
-10	-0.1258
-9.9	-0.1233
-9.8	-0.1285
-9.7	-0.1342
-9.6	-0.1401
-9.5	-0.133
-9.4	-0.1251
-9.3	-0.1109
-9.2	-0.0857
-9.1	-0.0766
-9	-0.076
-8.9	-0.0825
-8.8	-0.0704
-8.7	-0.0697
-8.6	-0.0671
-8.5	-0.0638
-8.4	-0.0576
-8.3	-0.0536
-8.2	-0.0479
-8.1	-0.0492
-8	-0.0532
-7.9	-0.0553
-7.8	-0.0562
-7.7	-0.0506
-7.6	-0.0458999
-7.5	-0.0405
-7.4	-0.0441
-7.3	-0.0459
-7.2	-0.0467
-7.1	-0.0425
-7	-0.0358
-6.9	-0.0355
-6.8	-0.034
-6.7	-0.0322
-6.6	-0.028
-6.5	-0.0252
-6.4	-0.0209
-6.3	-0.0178
-6.2	-0.0176
-6.1	-0.0133
-6	-0.0085
-5.9	-0.0027
-5.8	0.0034
-5.7	0.0083
-5.6	0.007
-5.5	0.0062
-5.4	0.0106
-5.3	0.0125
-5.2	0.008
-5.1	0.0071
-5	0.0088
-4.9	0.0121
-4.8	0.0166
-4.7	0.0206
-4.6	0.0227
-4.5	0.0202
-4.4	0.0181
-4.3	0.0192
-4.2	0.021
-4.1	0.0206
-4	0.019
-3.9	0.0209
-3.8	0.0242
-3.7	0.0269
-3.6	0.0217
-3.5	0.024
-3.4	0.0175
-3.3	0.0176
-3.2	0.0236
-3.1	0.0255
-3	0.0294
-2.9	0.0374
-2.8	0.0401
-2.7	0.0437
-2.6	0.0442
-2.5	0.0516
-2.4	0.0476
-2.3	0.0494
-2.2	0.0495
-2.1	0.0581
-2	0.0544
-1.9	0.0407
-1.8	0.0406
-1.7	0.0414
-1.6	0.0419
-1.5	0.0375
-1.4	0.043
-1.3	0.0461
-1.2	0.0569
-1.1	0.0576
-1	0.0619
-0.900002	0.0719
-0.799999	0.0719
-0.700001	0.0719
-0.599998	0.0719
-0.5	0.0763
-0.400002	0.0778
-0.299999	0.0873
-0.200001	0.0945
-0.0999985	0.0966
0	0.1031
0.0999985	0.1185
0.200001	0.7339
0.299999	0.9068
0.400002	3.7466
0.5	4.981
0.599998	5.5286
0.700001	5.8238
0.799999	5.9769
0.900002	6.232
1	6.5362
1.1	7.0413
1.2	7.4364
1.3	7.8175
1.4	8.1473
1.5	8.5546
1.6	8.9375
1.7	9.31
1.8	9.6818
1.9	10.0957
2	10.5467
2.1	11.0066
2.2	11.4362
2.3	11.8553
2.4	12.2083
2.5	12.657
2.6	13.0954
2.7	13.4695
2.8	13.8766
2.9	14.2919
3	14.7033
3.1	15.0418
3.2	15.3992
3.3	15.7972
3.4	16.1617
3.5	16.5558
3.6	16.8919
3.7	17.2399
3.8	17.6123
3.9	17.9584
4	18.3002
4.1	18.6645
4.2	19.0183
4.3	19.366
4.4	19.7226
4.5	20.0616
4.6	20.3829
4.7	20.7295
4.8	21.0664
4.9	21.3982
5	21.749
5.1	22.0716
5.2	22.4121
5.3	22.747
5.4	23.0751
5.5	23.4119
5.6	23.7332
5.7	24.0674
5.8	24.3884
5.9	24.7062
6	25.002
6.1	25.3106
6.2	25.6272
6.3	25.9325
6.4	26.2446
6.5	26.5501
6.6	26.8561
6.7	27.1633
6.8	27.4637
6.9	27.7673
7	28.0715
7.1	28.3831
7.2	28.6726
7.3	28.9721
7.4	29.2606
7.5	29.5484
7.6	29.8352
7.7	30.1188
7.8	30.3998
7.9	30.6887
8	30.9802
8.1	31.2713
8.2	31.5585
8.3	31.8456
8.4	32.1251
8.5	32.3996
8.6	32.6773
8.7	32.9532
8.8	33.24
8.9	33.5284
9	33.8147
9.1	34.0922
9.2	34.358
9.3	34.632
9.4	34.906
9.5	35.175
9.6	35.4451
9.7	35.7111
9.8	35.9723
9.9	36.2297
10	36.4872
10.1	36.7433
10.2	37.0075
10.3	37.279
10.4	37.5361
10.5	37.7912
10.6	38.0399
10.7	38.2954
10.8	38.5438
10.9	38.7989
11	39.0526
11.1	39.2933
11.2	39.5454
11.3	39.7879
11.4	40.0258
11.5	40.2719
11.6	40.5218
11.7	40.7694
11.8	41.0247
11.9	41.276
12	41.5198
12.1	41.7597
12.2	42.003
12.3	42.2423
12.4	42.4931
12.5	42.7429
12.6	42.9878
12.7	43.2288
12.8	43.4663
12.9	43.7156
13	43.9548
13.1	44.1903
13.2	44.4334
13.3	44.673
13.4	44.8994
13.5	45.1256
13.6	45.3584
13.7	45.592
13.8	45.8199
13.9	46.0397
14	46.2529
14.1	46.4692
14.2	46.6949
14.3	46.9194
14.4	47.1321
14.5	47.349
14.6	47.5789
14.7	47.8032
14.8	48.0228
14.9	48.2471
15	48.4719
15.1	48.7046
15.2	48.9346
15.3	49.1683
15.4	49.391
15.5	49.6101
15.6	49.8227
15.7	50.0375
15.8	50.2581
15.9	50.4769
16	50.6939
16.1	50.9112
16.2	51.1223
16.3	51.3265
16.4	51.5304
16.5	51.7343
16.6	51.9413
16.7	52.1512
16.8	52.3537
16.9	52.5712
17	52.7898
17.1	53.0017
17.2	53.2024
17.3	53.4062
17.4	53.61
17.5	53.8134
17.6	54.0242
17.7	54.2325
17.8	54.4306
17.9	54.6279
18	54.8338
18.1	55.0471
18.2	55.2481
18.3	55.4413
18.4	55.6412
18.5	55.8455
18.6	56.0507
18.7	56.2454
18.8	56.4483
18.9	56.6458
19	56.8532
19.1	57.0658
19.2	57.2727
19.3	57.4683
19.4	57.6594
19.5	57.8503
19.6	58.0345
19.7	58.2327
19.8	58.4313
19.9	58.6174
20	58.8094
20.1	59.0075
20.2	59.2024
20.3	59.3954
20.4	59.5914
20.5	59.7768
20.6	59.9584
20.7	60.1494
20.8	60.3403
20.9	60.5308
21	60.7215
21.1	60.9022
21.2	61.0839
21.3	61.2539
21.4	61.4287
21.5	61.6127
21.6	61.7888
21.7	61.9699
21.8	62.1515
21.9	62.329
22	62.5069
22.1	62.6857
22.2	62.8599
22.3	63.0364
22.4	63.2113
22.5	63.388
22.6	63.5661
22.7	63.7427
22.8	63.9169
22.9	64.0945
23	64.2709
23.1	64.4393
23.2	64.6166
23.3	64.7971
23.4	64.9643
23.5	65.1353
23.6	65.3092
23.7	65.4785
23.8	65.6477
23.9	65.8187
24	65.9915
24.1	66.1637
24.2	66.3349
24.3	66.503
24.4	66.6721
24.5	66.8435
24.6	67.0171
24.7	67.1879
24.8	67.3524
24.9	67.52
25	67.6852
25.1	67.8518
25.2	68.0155
25.3	68.1737
25.4	68.3399
25.5	68.5069
25.6	68.6778
25.7	68.8419
25.8	69.0043
25.9	69.1682
26	69.3299
26.1	69.4938
26.2	69.6554
26.3	69.8171
26.4	69.9723
26.5	70.1307
26.6	70.2892
26.7	70.4484
26.8	70.6089
26.9	70.7691
27	70.9288
27.1	71.0957
27.2	71.2617
27.3	71.4239
27.4	71.5812
27.5	71.7381
27.6	71.8966
27.7	72.0521
27.8	72.2037
27.9	72.3532
28	72.5074
28.1	72.6557
28.2	72.8042
28.3	72.9579
28.4	73.1131
28.5	73.2672
28.6	73.4198
28.7	73.5773
28.8	73.726
28.9	73.8746
29	74.0216
29.1	74.1711
29.2	74.3212
29.3	74.4712
29.4	74.6246
29.5	74.7768
29.6	74.9149
29.7	75.061
29.8	75.2115
29.9	75.3592
30	75.5078
30.1	75.6512
30.2	75.7976
30.3	75.9468
30.4	76.094
30.5	76.2413
30.6	76.3858
30.7	76.5265
30.8	76.6771
30.9	76.833
31	76.9765
31.1	77.1185
31.2	77.256
31.3	77.3971
31.4	77.5413
31.5	77.6797
31.6	77.82
31.7	77.9559
31.8	78.0988
31.9	78.2346
32	78.3691
32.1	78.5084
32.2	78.6474
32.3	78.7885
32.4	78.9268
32.5	79.0626
32.6	79.1956
32.7	79.3225
32.8	79.4518
32.9	79.5846
33	79.7223
33.1	79.8577
33.2	79.9834
33.3	80.1157
33.4	80.2528
33.5	80.3823
33.6	80.5129
33.7	80.6435
33.8	80.7736
33.9	80.9014
34	81.0331
34.1	81.1667
34.2	81.2982
34.3	81.4291
34.4	81.5652
34.5	81.6986
34.6	81.8261
34.7	81.9515
34.8	82.0807
34.9	82.2074
35	82.3387
35.1	82.4685
35.2	82.5992
35.3	82.7261
35.4	82.8529
35.5	82.9799
35.6	83.1027
35.7	83.2372
35.8	83.3644
35.9	83.4881
36	83.611
36.1	83.7375
36.2	83.8618
36.3	83.9831
36.4	84.1065
36.5	84.2353
36.6	84.3604
36.7	84.482
36.8	84.6049
36.9	84.7261
37	84.8411
37.1	84.9578
37.2	85.0789
37.3	85.1979
37.4	85.3192
37.5	85.4421
37.6	85.5712
37.7	85.6933
37.8	85.8161
37.9	85.9392
38	86.0576
38.1	86.1784
38.2	86.296
38.3	86.4127
38.4	86.533
38.5	86.6525
38.6	86.7702
38.7	86.8841
38.8	87.0021
38.9	87.1249
39	87.2449
39.1	87.3615
39.2	87.4806
39.3	87.6021
39.4	87.7285
39.5	87.849
39.6	87.965
39.7	88.0793
39.8	88.2016
39.9	88.3185
40	88.4363
40.1	88.5493
40.2	88.6641
40.3	88.7767
40.4	88.8912
40.5	89.0021
40.6	89.111
40.7	89.2232
40.8	89.3406
40.9	89.4579
41	89.5717
41.1	89.6799
41.2	89.7947
41.3	89.9072
41.4	90.0178
41.5	90.1272
41.6	90.2356
41.7	90.3466
41.8	90.4531
41.9	90.5604
42	90.6678
42.1	90.7769
42.2	90.8917
42.3	91.0053
42.4	91.1141
42.5	91.2206
42.6	91.3326
42.7	91.4462
42.8	91.5598
42.9	91.6708
43	91.7758
43.1	91.8817
43.2	91.9893
43.3	92.098
43.4	92.2127
43.5	92.318
43.6	92.4207
43.7	92.528
43.8	92.6371
43.9	92.7444
44	92.8545
44.1	92.968
44.2	93.0694
44.3	93.1751
44.4	93.2777
44.5	93.3783
44.6	93.4816
44.7	93.5841
44.8	93.6885
44.9	93.7931
45	93.8925
45.1	93.9887
45.2	94.0914
45.3	94.1929
45.4	94.2946
45.5	94.3906
45.6	94.4839
45.7	94.5836
45.8	94.685
45.9	94.7824
46	94.8841
46.1	94.9863
46.2	95.0911
46.3	95.1925
46.4	95.2911
46.5	95.385
46.6	95.4771
46.7	95.5803
46.8	95.672
46.9	95.7671
47	95.8624
47.1	95.9547
47.2	96.0595
47.3	96.1603
47.4	96.2603
47.5	96.3576
47.6	96.4572
47.7	96.5547
47.8	96.6559
47.9	96.7549
48	96.853
48.1	96.9491
48.2	97.0428
48.3	97.1307
48.4	97.2252
48.5	97.3226
48.6	97.4211
48.7	97.5159
48.8	97.6121
48.9	97.7097
49	97.8066
49.1	97.9059
49.2	98.0026
49.3	98.0917
49.4	98.1822
49.5	98.2739
49.6	98.3724
49.7	98.4726
49.8	98.5652
49.9	98.6545
50	98.7513
50.1	98.845
50.2	98.9367
50.3	99.0337
50.4	99.1215
50.5	99.2155
50.6	99.3101
50.7	99.4036
50.8	99.4931
50.9	99.5863
51	99.6771
51.1	99.7659
51.2	99.8544
51.3	99.9434
51.4	100.03
51.5	100.126
51.6	100.225
51.7	100.317
51.8	100.401
51.9	100.49
52	100.576
52.1	100.66
52.2	100.746
52.3	100.835
52.4	100.919
52.5	101.005
52.6	101.095
52.7	101.187
52.8	101.271
52.9	101.359
53	101.442
53.1	101.528
53.2	101.616
53.3	101.698
53.4	101.783
53.5	101.873
53.6	101.96
53.7	102.045
53.8	102.132
53.9	102.217
54	102.303
54.1	102.394
54.2	102.479
54.3	102.563
54.4	102.651
54.5	102.732
54.6	102.816
54.7	102.904
54.8	102.986
54.9	103.067
55	103.148
55.1	103.233
55.2	103.321
55.3	103.409
55.4	103.496
55.5	103.584
55.6	103.67
55.7	103.752
55.8	103.831
55.9	103.916
56	104.007
56.1	104.095
56.2	104.177
56.3	104.263
56.4	104.35
56.5	104.43
56.6	104.509
56.7	104.593
56.8	104.672
56.9	104.749
57	104.828
57.1	104.908
57.2	104.988
57.3	105.068
57.4	105.147
57.5	105.227
57.6	105.305
57.7	105.386
57.8	105.463
57.9	105.546
58	105.627
58.1	105.701
58.2	105.781
58.3	105.86
58.4	105.939
58.5	106.017
58.6	106.097
58.7	106.176
58.8	106.26
58.9	106.337
59	106.413
59.1	106.491
59.2	106.568
59.3	106.642
59.4	106.72
59.5	106.801
59.6	106.877
59.7	106.948
59.8	107.022
59.9	107.104
60	107.181
60.1	107.262
60.2	107.338
60.3	107.414
60.4	107.489
60.5	107.558
60.6	107.632
60.7	107.706
60.8	107.78
60.9	107.858
61	107.934
61.1	108.009
61.2	108.082
61.3	108.153
61.4	108.224
61.5	108.298
61.6	108.37
61.7	108.448
61.8	108.523
61.9	108.596
62	108.675
62.1	108.751
62.2	108.822
62.3	108.903
62.4	108.981
62.5	109.053
62.6	109.131
62.7	109.204
62.8	109.275
62.9	109.347
63	109.424
63.1	109.494
63.2	109.563
63.3	109.639
63.4	109.714
63.5	109.783
63.6	109.852
63.7	109.928
63.8	110.001
63.9	110.071
64	110.144
64.1	110.216
64.2	110.286
64.3	110.352
64.4	110.429
64.5	110.503
64.6	110.575
64.7	110.645
64.8	110.715
64.9	110.781
65	110.856
65.1	110.926
65.2	110.997
65.3	111.069
65.4	111.141
65.5	111.212
65.6	111.282
65.7	111.352
65.8	111.419
65.9	111.49
66	111.558
66.1	111.632
66.2	111.701
66.3	111.771
66.4	111.842
66.5	111.914
66.6	111.983
66.7	112.05
66.8	112.121
66.9	112.191
67	112.258
67.1	112.325
67.2	112.389
67.3	112.454
67.4	112.522
67.5	112.586
67.6	112.652
67.7	112.717
67.8	112.782
67.9	112.845
68	112.912
68.1	112.98
68.2	113.047
68.3	113.114
68.4	113.176
68.5	113.234
68.6	113.293
68.7	113.357
68.8	113.425
68.9	113.496
69	113.563
69.1	113.624
69.2	113.692
69.3	113.761
69.4	113.826
69.5	113.895
69.6	113.967
69.7	114.035
69.8	114.095
69.9	114.159
70	114.221
70.1	114.28
70.2	114.342
70.3	114.411
70.4	114.476
70.5	114.534
70.6	114.596
70.7	114.657
70.8	114.72
70.9	114.786
71	114.852
71.1	114.911
71.2	114.974
71.3	115.032
71.4	115.094
71.5	115.158
71.6	115.22
71.7	115.285
71.8	115.35
71.9	115.415
72	115.478
72.1	115.543
72.2	115.607
72.3	115.671
72.4	115.733
72.5	115.792
72.6	115.852
72.7	115.912
72.8	115.974
72.9	116.035
73	116.099
73.1	116.165
73.2	116.225
73.3	116.284
73.4	116.346
73.5	116.404
73.6	116.469
73.7	116.533
73.8	116.597
73.9	116.659
74	116.722
74.1	116.782
74.2	116.844
74.3	116.901
74.4	116.963
74.5	117.022
74.6	117.084
74.7	117.151
74.8	117.213
74.9	117.278
75	117.336
75.1	117.395
75.2	117.458
75.3	117.517
75.4	117.571
75.5	117.631
75.6	117.69
75.7	117.749
75.8	117.806
75.9	117.865
76	117.924
76.1	117.977
76.2	118.04
76.3	118.1
76.4	118.152
76.5	118.203
76.6	118.26
76.7	118.314
76.8	118.373
76.9	118.432
77	118.49
77.1	118.549
77.2	118.605
77.3	118.657
77.4	118.719
77.5	118.782
77.6	118.839
77.7	118.895
77.8	118.951
77.9	119.006
78	119.062
78.1	119.115
78.2	119.172
78.3	119.231
78.4	119.288
78.5	119.346
78.6	119.403
78.7	119.463
78.8	119.521
78.9	119.576
79	119.634
79.1	119.686
79.2	119.739
79.3	119.796
79.4	119.853
79.5	119.909
79.6	119.965
79.7	120.022
79.8	120.079
79.9	120.133
80	120.191
80.1	120.244
80.2	120.296
80.3	120.351
80.4	120.409
80.5	120.465
80.6	120.521
80.7	120.578
80.8	120.627
80.9	120.679
81	120.731
81.1	120.787
81.2	120.841
81.3	120.899
81.4	120.958
81.5	121.018
81.6	121.075
81.7	121.131
81.8	121.185
81.9	121.243
82	121.296
82.1	121.346
82.2	121.397
82.3	121.448
82.4	121.504
82.5	121.561
82.6	121.614
82.7	121.664
82.8	121.721
82.9	121.775
83	121.829
83.1	121.883
83.2	121.933
83.3	121.985
83.4	122.036
83.5	122.085
83.6	122.141
83.7	122.198
83.8	122.255
83.9	122.311
84	122.364
84.1	122.42
84.2	122.472
84.3	122.52
84.4	122.572
84.5	122.624
84.6	122.675
84.7	122.733
84.8	122.786
84.9	122.839
85	122.893
85.1	122.946
85.2	123.002
85.3	123.053
85.4	123.1
85.5	123.15
85.6	123.203
85.7	123.255
85.8	123.311
85.9	123.363
86	123.415
86.1	123.465
86.2	123.516
86.3	123.568
86.4	123.615
86.5	123.662
86.6	123.712
86.7	123.762
86.8	123.816
86.9	123.876
87	123.93
87.1	123.981
87.2	124.034
87.3	124.085
87.4	124.136
87.5	124.183
87.6	124.231
87.7	124.278
87.8	124.326
87.9	124.38
88	124.43
88.1	124.475
88.2	124.525
88.3	124.571
88.4	124.622
88.5	124.673
88.6	124.722
88.7	124.772
88.8	124.828
88.9	124.874
89	124.923
89.1	124.974
89.2	125.028
89.3	125.081
89.4	125.128
89.5	125.179
89.6	125.226
89.7	125.272
89.8	125.323
89.9	125.377
90	125.427
90.1	125.479
90.2	125.526
90.3	125.578
90.4	125.626
90.5	125.679
90.6	125.734
90.7	125.784
90.8	125.83
90.9	125.88
91	125.934
91.1	125.984
91.2	126.03
91.3	126.082
91.4	126.131
91.5	126.184
91.6	126.238
91.7	126.283
91.8	126.332
91.9	126.382
92	126.428
92.1	126.474
92.2	126.519
92.3	126.566
92.4	126.612
92.5	126.652
92.6	126.701
92.7	126.751
92.8	126.802
92.9	126.847
93	126.889
93.1	126.936
93.2	126.985
93.3	127.03
93.4	127.077
93.5	127.124
93.6	127.168
93.7	127.208
93.8	127.253
93.9	127.299
94	127.341
94.1	127.39
94.2	127.439
94.3	127.488
94.4	127.536
94.5	127.577
94.6	127.621
94.7	127.666
94.8	127.713
94.9	127.757
95	127.807
95.1	127.855
95.2	127.901
95.3	127.941
95.4	127.984
95.5	128.032
95.6	128.082
95.7	128.128
95.8	128.174
95.9	128.22
96	128.262
96.1	128.304
96.2	128.349
96.3	128.394
96.4	128.439
96.5	128.487
96.6	128.533
96.7	128.576
96.8	128.622
96.9	128.672
97	128.72
97.1	128.764
97.2	128.809
97.3	128.857
97.4	128.901
97.5	128.95
97.6	128.995
97.7	129.04
97.8	129.086
97.9	129.129
98	129.175
98.1	129.217
98.2	129.264
98.3	129.311
98.4	129.363
98.5	129.404
98.6	129.452
98.7	129.492
98.8	129.529
98.9	129.572
99	129.619
99.1	129.668
99.2	129.715
99.3	129.759
99.4	129.806
99.5	129.849
99.6	129.891
99.7	129.935
99.8	129.981
99.9	130.023
100	130.069
100.1	130.114
100.2	130.159
100.3	130.205
100.4	130.245
100.5	130.291
100.6	130.332
100.7	130.375
100.8	130.419
100.9	130.463
101	130.504
101.1	130.546
101.2	130.587
101.3	130.629
101.4	130.67
101.5	130.705
101.6	130.745
101.7	130.786
101.8	130.831
101.9	130.874
102	130.92
102.1	130.967
102.2	131.012
102.3	131.051
102.4	131.093
102.5	131.136
102.6	131.176
102.7	131.213
102.8	131.256
102.9	131.303
103	131.348
103.1	131.393
103.2	131.435
103.3	131.477
103.4	131.524
103.5	131.564
103.6	131.607
103.7	131.648
103.8	131.689
103.9	131.731
104	131.772
104.1	131.809
104.2	131.854
104.3	131.893
104.4	131.936
104.5	131.973
104.6	132.018
104.7	132.058
104.8	132.1
104.9	132.146
105	132.193
105.1	132.23
105.2	132.274
105.3	132.32
105.4	132.366
105.5	132.409
105.6	132.451
105.7	132.495
105.8	132.539
105.9	132.582
106	132.625
106.1	132.669
106.2	132.709
106.3	132.75
106.4	132.79
106.5	132.831
106.6	132.87
106.7	132.913
106.8	132.952
106.9	132.992
107	133.03
107.1	133.067
107.2	133.104
107.3	133.15
107.4	133.196
107.5	133.236
107.6	133.278
107.7	133.317
107.8	133.355
107.9	133.394
108	133.428
108.1	133.467
108.2	133.5
108.3	133.539
108.4	133.58
108.5	133.619
108.6	133.662
108.7	133.709
108.8	133.753
108.9	133.793
109	133.831
109.1	133.874
109.2	133.916
109.3	133.96
109.4	134.002
109.5	134.039
109.6	134.084
109.7	134.124
109.8	134.17
109.9	134.212
110	134.253
110.1	134.296
110.2	134.337
110.3	134.377
110.4	134.416
110.5	134.452
110.6	134.49
110.7	134.526
110.8	134.569
110.9	134.613
111	134.652
111.1	134.69
111.2	134.727
111.3	134.761
111.4	134.796
111.5	134.831
111.6	134.868
111.7	134.905
111.8	134.944
111.9	134.985
112	135.027
112.1	135.067
112.2	135.104
112.3	135.141
112.4	135.18
112.5	135.218
112.6	135.256
112.7	135.295
112.8	135.337
112.9	135.376
113	135.417
113.1	135.458
113.2	135.497
113.3	135.537
113.4	135.573
113.5	135.609
113.6	135.644
113.7	135.679
113.8	135.718
113.9	135.759
114	135.799
114.1	135.839
114.2	135.876
114.3	135.922
114.4	135.958
114.5	135.999
114.6	136.039
114.7	136.073
114.8	136.105
114.9	136.139
115	136.178
115.1	136.217
115.2	136.253
115.3	136.293
115.4	136.331
115.5	136.371
115.6	136.412
115.7	136.452
115.8	136.492
115.9	136.53
116	136.568
116.1	136.608
116.2	136.647
116.3	136.686
116.4	136.729
116.5	136.765
116.6	136.806
116.7	136.849
116.8	136.883
116.9	136.927
117	136.964
117.1	136.999
117.2	137.037
117.3	137.082
117.4	137.125
117.5	137.161
117.6	137.201
117.7	137.245
117.8	137.288
117.9	137.329
118	137.363
118.1	137.399
118.2	137.438
118.3	137.483
118.4	137.523
118.5	137.564
118.6	137.591
118.7	137.625
118.8	137.664
118.9	137.718
119	137.749
119.1	137.784
119.2	137.749
119.3	137.727
119.4	137.718
119.5	137.688
119.6	137.664
119.7	137.655
119.8	137.625
119.9	137.619
120	137.601
120.1	137.601
120.2	137.601
120.3	136.839
120.4	136.467
120.5	134.012
120.6	133.095
120.7	132.541
120.8	132.305
120.9	132.062
121	131.87
121.1	131.666
121.2	131.473
121.3	131.087
121.4	130.769
121.5	130.488
121.6	130.293
121.7	130.125
121.8	129.73
121.9	129.465
122	129.178
122.1	128.915
122.2	128.602
122.3	128.342
122.4	128.094
122.5	127.833
122.6	127.492
122.7	127.17
122.8	126.913
122.9	126.696
123	126.4
123.1	126.208
123.2	125.986
123.3	125.743
123.4	125.539
123.5	125.327
123.6	125.112
123.7	124.902
123.8	124.694
123.9	124.501
124	124.286
124.1	124.083
124.2	123.89
124.3	123.696
124.4	123.498
124.5	123.324
124.6	123.137
124.7	122.926
124.8	122.737
124.9	122.548
125	122.355
125.1	122.164
125.2	121.992
125.3	121.807
125.4	121.623
125.5	121.438
125.6	121.267
125.7	121.09
125.8	120.927
125.9	120.752
126	120.59
126.1	120.424
126.2	120.246
126.3	120.079
126.4	119.906
126.5	119.725
126.6	119.555
126.7	119.383
126.8	119.228
126.9	119.067
127	118.899
127.1	118.742
127.2	118.58
127.3	118.419
127.4	118.27
127.5	118.114
127.6	117.948
127.7	117.787
127.8	117.626
127.9	117.473
128	117.319
128.1	117.166
128.2	117.019
128.3	116.879
128.4	116.733
128.5	116.589
128.6	116.451
128.7	116.314
128.8	116.18
128.9	116.044
129	115.904
129.1	115.766
129.2	115.618
129.3	115.476
129.4	115.339
129.5	115.208
129.6	115.082
129.7	114.924
129.8	114.784
129.9	114.587
130	114.331
130.1	114.365
130.2	114.25
130.3	114.206
130.4	114.097
130.5	114.019
130.6	113.857
130.7	113.766
130.8	114.224
130.9	113.033
131	112.735
131.1	112.74
131.2	113.265
131.3	112.22
131.4	112.447
131.5	112.691
131.6	112.65
131.7	112.594
131.8	112.498
131.9	112.423
132	112.367
132.1	112.29
132.2	112.219
132.3	112.148
132.4	112.084
132.5	112.007
132.6	111.998
132.7	112.068
132.8	112.057
132.9	111.693
133	111.529
133.1	111.428
133.2	111.383
133.3	111.457
133.4	111.339
133.5	111.217
133.6	111.257
133.7	111.103
133.8	111.04
133.9	111.189
134	111.254
134.1	111.284
134.2	111.297
134.3	111.379
134.4	111.307
134.5	110.967
134.6	110.71
134.7	110.606
134.8	110.502
134.9	110.402
135	110.247
135.1	110.091
135.2	109.908
135.3	109.728
135.4	109.54
135.5	109.338
135.6	109.165
135.7	109.079
135.8	109.029
135.9	108.94
136	108.85
136.1	108.756
136.2	108.674
136.3	108.621
136.4	108.519
136.5	108.426
136.6	108.304
136.7	108.199
136.8	108.097
136.9	107.996
137	107.891
137.1	107.819
137.2	107.724
137.3	107.635
137.4	107.538
137.5	107.434
137.6	107.333
137.7	107.238
137.8	107.132
137.9	107.031
138	106.934
138.1	106.847
138.2	106.73
138.3	106.614
138.4	106.534
138.5	106.436
138.6	106.335
138.7	106.232
138.8	106.134
138.9	106.038
139	105.947
139.1	105.841
139.2	105.739
139.3	105.647
139.4	105.552
139.5	105.443
139.6	105.344
139.7	105.242
139.8	105.138
139.9	105.043
140	104.942
140.1	104.845
140.2	104.759
140.3	104.668
140.4	104.582
140.5	104.49
140.6	104.401
140.7	104.315
140.8	104.221
140.9	104.13
141	104.039
141.1	103.942
141.2	103.852
141.3	103.761
141.4	103.673
141.5	103.585
141.6	103.494
141.7	103.403
141.8	103.308
141.9	103.221
142	103.133
142.1	103.043
142.2	102.951
142.3	102.862
142.4	102.772
142.5	102.686
142.6	102.597
142.7	102.506
142.8	102.422
142.9	102.337
143	102.252
143.1	102.168
143.2	102.08
143.3	101.99
143.4	101.905
143.5	101.82
143.6	101.735
143.7	101.65
143.8	101.561
143.9	101.474
144	101.388
144.1	101.301
144.2	101.218
144.3	101.135
144.4	101.051
144.5	100.968
144.6	100.889
144.7	100.805
144.8	100.721
144.9	100.641
145	100.569
145.1	100.489
145.2	100.404
145.3	100.325
145.4	100.241
145.5	100.16
145.6	100.083
145.7	100.004
145.8	99.9302
145.9	99.8536
146	99.7717
146.1	99.6918
146.2	99.6106
146.3	99.5303
146.4	99.4451
146.5	99.3629
146.6	99.287
146.7	99.2102
146.8	99.1341
146.9	99.0579
147	98.9756
147.1	98.9019
147.2	98.8275
147.3	98.7539
147.4	98.6806
147.5	98.5994
147.6	98.5258
147.7	98.4405
147.8	98.3505
147.9	98.2632
148	98.1885
148.1	98.1225
148.2	98.0516
148.3	97.986
148.4	97.9218
148.5	97.8605
148.6	97.8003
148.7	97.7434
148.8	97.6871
148.9	97.6299
149	97.5737
149.1	97.5053
149.2	97.4309
149.3	97.3669
149.4	97.2803
149.5	97.1944
149.6	97.117
149.7	97.0333
149.8	96.9489
149.9	96.8745
150	96.8047
150.1	96.7272
150.2	96.652
150.3	96.5816
150.4	96.513
150.5	96.4498
150.6	96.3848
150.7	96.3316
150.8	96.2642
150.9	96.2064
151	96.1447
151.1	96.0815
151.2	96.0085
151.3	95.934
151.4	95.871
151.5	95.7991
151.6	95.7266
151.7	95.6438
151.8	95.5621
151.9	95.4895
152	95.4284
152.1	95.3687
152.2	95.3061
152.3	95.2451
152.4	95.1819
152.5	95.1177
152.6	95.0477
152.7	94.9741
152.8	94.9066
152.9	94.8332
153	94.7606
153.1	94.6931
153.2	94.6347
153.3	94.5738
153.4	94.5088
153.5	94.4364
153.6	94.3619
153.7	94.2889
153.8	94.2253
153.9	94.1562
154	94.0669
154.1	93.9825
154.2	93.9126
154.3	93.8548
154.4	93.8031
154.5	93.7493
154.6	93.6896
154.7	93.6429
154.8	93.5878
154.9	93.5219
155	93.4565
155.1	93.3936
155.2	93.3231
155.3	93.2541
155.4	93.1813
155.5	93.1103
155.6	93.0457
155.7	92.9822
155.8	92.9226
155.9	92.8642
156	92.8119
156.1	92.7561
156.2	92.6887
156.3	92.6219
156.4	92.5491
156.5	92.4728
156.6	92.3961
156.7	92.3218
156.8	92.251
156.9	92.1911
157	92.1445
157.1	92.0947
157.2	92.0438
157.3	92.0145
157.4	91.9736
157.5	91.9427
157.6	91.905
157.7	91.8707
157.8	91.8243
157.9	91.775
158	91.72
158.1	91.6613
158.2	91.6034
158.3	91.54
158.4	91.4784
158.5	91.4121
158.6	91.3443
158.7	91.286
158.8	91.2285
158.9	91.1634
159	91.0874
159.1	91.0221
159.2	90.9511
159.3	90.8936
159.4	90.8237
159.5	90.7606
159.6	90.695
159.7	90.626
159.8	90.5621
159.9	90.4956
160	90.4301
160.1	90.3786
160.2	90.3341
160.3	90.2964
160.4	90.2477
[truncated: 12,875 more rows]

## Sheet: Pig
Time (s)	Response units (RU)			Concentration (µM)	Response units (RU)	Response units (RU)
-39.4	-1.0713			0	-63.8657
-39.3	-0.1359			0.015783	-38.7263
-39.2	1.0832			0.031566	-15.8297
-39.1	0.3703			0.047348	5.11155
-39	0.678			0.063131	24.3376
-38.9	0.3964			0.078914	42.0509
-38.8	-0.0778			0.094697	58.4233
-38.7	-0.1217			0.11048	73.6013
-38.6	-0.1087			0.126263	87.7113
-38.5	-0.0637			0.142045	100.862
-38.4	-0.0664			0.157828	113.148
-38.3	-0.000999998			0.173611	124.652
-38.2	0.1971			0.189394	135.446
-38.1	0.3094			0.205177	145.594
-38	0.3363			0.22096	155.153
-37.9	-0.1269			0.236742	164.172
-37.8	-0.2035			0.252525	172.695
-37.7	-0.3271			0.268308	180.763
-37.6	-0.4669			0.284091	188.411
-37.5	-0.5652			0.299874	195.671
-37.4	-0.0743			0.315657	202.572
-37.3	-0.151			0.331439	209.139
-37.2	-0.1977			0.347222	215.397
-37.1	-0.1473			0.363005	221.367
-37	-0.1253			0.378788	227.067
-36.9	-0.1168			0.394571	232.517
-36.8	-0.1343			0.410354	237.732
-36.7	-0.1709			0.426136	242.727
-36.6	-0.1709			0.441919	247.516
-36.5	-0.176			0.457702	252.11
-36.4	-0.1424			0.473485	256.523
-36.3	-0.1384			0.489268	260.764
-36.2	-0.1256			0.505051	264.843
-36.1	-0.1205			0.520833	268.769
-36	-0.1515			0.536616	272.552
-35.9	-0.1729			0.552399	276.197
-35.8	-0.1659			0.568182	279.714
-35.7	-0.1684			0.583965	283.108
-35.6	-0.1778			0.599747	286.385
-35.5	-0.1729			0.61553	289.553
-35.4	-0.1681			0.631313	292.615
-35.3	-0.1657			0.647096	295.578
-35.2	-0.167			0.662879	298.446
-35.1	-0.1773			0.678662	301.223
-35	-0.1838			0.694444	303.914
-34.9	-0.1722			0.710227	306.523
-34.8	-0.1854			0.72601	309.054
-34.7	-0.1931			0.741793	311.509
-34.6	-0.187			0.757576	313.893
-34.5	-0.1714			0.773359	316.207
-34.4	-0.1782			0.789141	318.457
-34.3	-0.1863			0.804924	320.643
-34.2	-0.1822			0.820707	322.769
-34.1	-0.1915			0.83649	324.836
-34	-0.2025			0.852273	326.849
-33.9	-0.2067			0.868056	328.808
-33.8	-0.2024			0.883838	330.715
-33.7	-0.2205			0.899621	332.574
-33.6	-0.2124			0.915404	334.385
-33.5	-0.2132			0.931187	336.15
-33.4	-0.2159			0.94697	337.871
-33.3	-0.2142			0.962753	339.55
-33.2	-0.222			0.978535	341.189
-33.1	-0.2287			0.994318	342.788
-33	-0.2196			1.0101	344.349
-32.9	-0.2248			1.02588	345.874
-32.8	-0.234			1.04167	347.363
-32.7	-0.2343			1.05745	348.819
-32.6	-0.2262			1.07323	350.241
-32.5	-0.2239			1.08902	351.632
-32.4	-0.2278			1.1048	352.992
-32.3	-0.2325			1.12058	354.322
-32.2	-0.2313			1.13636	355.623
-32.1	-0.2387			1.15215	356.897
-32	-0.2361			1.16793	358.143
-31.9	-0.2309			1.18371	359.363
-31.8	-0.2298			1.19949	360.558
-31.7	-0.2335			1.21528	361.729
-31.6	-0.2307			1.23106	362.876
-31.5	-0.2281			1.24684	363.999
-31.4	-0.2335			1.26263	365.101
-31.3	-0.2335			1.27841	366.18
-31.2	-0.234			1.29419	367.238
-31.1	-0.2372			1.30997	368.276
-31	-0.2372			1.32576	369.295
-30.9	-0.2371			1.34154	370.293
-30.8	-0.2372			1.35732	371.273
-30.7	-0.2427			1.37311	372.235
-30.6	-0.2433			1.38889	373.179
-30.5	-0.2466			1.40467	374.106
-30.4	-0.2482			1.42046	375.016
-30.3	-0.2519			1.43624	375.91
-30.2	-0.2522			1.45202	376.788
-30.1	-0.2539			1.4678	377.65
-30	-0.2523			1.48359	378.497
-29.9	-0.252			1.49937	379.329
-29.8	-0.2511			1.51515	380.148
-29.7	-0.2494			1.53093	380.952
-29.6	-0.2482			1.54672	381.743
-29.5	-0.2526			1.5625	382.52
-29.4	-0.2579
-29.3	-0.2573			0.0976562		63.8927
-29.2	-0.2565			0.195312		134.449
-29.1	-0.2562			0.390625		231.343
-29	-0.2557			0.78125		322.63
-28.9	-0.2517			1.5625		379.401
-28.8	-0.2488
-28.7	-0.2427
-28.6	-0.2429
-28.5	-0.2423
-28.4	-0.2432
-28.3	-0.2374
-28.2	-0.238
-28.1	-0.2343
-28	-0.2314
-27.9	-0.2282
-27.8	-0.2284
-27.7	-0.2229
-27.6	-0.221
-27.5	-0.22
-27.4	-0.2158
-27.3	-0.2122
-27.2	-0.2082
-27.1	-0.2058
-27	-0.1974
-26.9	-0.196
-26.8	-0.1941
-26.7	-0.1946
-26.6	-0.1959
-26.5	-0.1956
-26.4	-0.1964
-26.3	-0.1915
-26.2	-0.1895
-26.1	-0.1921
-26	-0.1886
-25.9	-0.1857
-25.8	-0.1894
-25.7	-0.1883
-25.6	-0.1859
-25.5	-0.1884
-25.4	-0.1881
-25.3	-0.1837
-25.2	-0.1761
-25.1	-0.1674
-25	-0.1655
-24.9	-0.1689
-24.8	-0.1733
-24.7	-0.1702
-24.6	-0.1638
-24.5	-0.1647
-24.4	-0.1665
-24.3	-0.166
-24.2	-0.1617
-24.1	-0.161
-24	-0.1565
-23.9	-0.1588
-23.8	-0.1563
-23.7	-0.1539
-23.6	-0.159
-23.5	-0.1609
-23.4	-0.1571
-23.3	-0.1552
-23.2	-0.1548
-23.1	-0.1544
-23	-0.157
-22.9	-0.1603
-22.8	-0.1648
-22.7	-0.1665
-22.6	-0.1694
-22.5	-0.1729
-22.4	-0.1739
-22.3	-0.1749
-22.2	-0.1736
-22.1	-0.1761
-22	-0.1799
-21.9	-0.1814
-21.8	-0.1886
-21.7	-0.1898
-21.6	-0.1915
-21.5	-0.1906
-21.4	-0.1893
-21.3	-0.1886
-21.2	-0.1884
-21.1	-0.1997
-21	-0.1868
-20.9	-0.2046
-20.8	-0.216
-20.7	-0.2238
-20.6	-0.2241
-20.5	-0.2334
-20.4	-0.2462
-20.3	-0.2531
-20.2	-0.2567
-20.1	-0.2608
-20	-0.2579
-19.9	-0.2532
-19.8	-0.2651
-19.7	-0.2688
-19.6	-0.2631
-19.5	-0.2623
-19.4	-0.2679
-19.3	-0.2743
-19.2	-0.2778
-19.1	-0.2798
-19	-0.2867
-18.9	-0.2865
-18.8	-0.2894
-18.7	-0.2903
-18.6	-0.2866
-18.5	-0.2765
-18.4	-0.2586
-18.3	-0.2472
-18.2	-0.2345
-18.1	-0.2205
-18	-0.236
-17.9	-0.2508
-17.8	-0.2688
-17.7	-0.2818
-17.6	-0.2838
-17.5	-0.2918
-17.4	-0.2899
-17.3	-0.286
-17.2	-0.2815
-17.1	-0.2733
-17	-0.2734
-16.9	-0.2706
-16.8	-0.2703
-16.7	-0.2622
-16.6	-0.2597
-16.5	-0.2548
-16.4	-0.2429
-16.3	-0.2381
-16.2	-0.2355
-16.1	-0.2334
-16	-0.232
-15.9	-0.2324
-15.8	-0.2381
-15.7	-0.2422
-15.6	-0.2439
-15.5	-0.2388
-15.4	-0.2499
-15.3	-0.2421
-15.2	-0.2302
-15.1	-0.2312
-15	-0.2272
-14.9	-0.2297
-14.8	-0.2244
-14.7	-0.227
-14.6	-0.2309
-14.5	-0.2379
-14.4	-0.2452
-14.3	-0.2525
-14.2	-0.255
-14.1	-0.2413
-14	-0.2412
-13.9	-0.226
-13.8	-0.2078
-13.7	-0.2084
-13.6	-0.1992
-13.5	-0.2014
-13.4	-0.2059
-13.3	-0.2115
-13.2	-0.2064
-13.1	-0.2019
-13	-0.2081
-12.9	-0.2068
-12.8	-0.2004
-12.7	-0.2017
-12.6	-0.2004
-12.5	-0.2087
-12.4	-0.2139
-12.3	-0.2121
-12.2	-0.2299
-12.1	-0.2403
-12	-0.2472
-11.9	-0.2523
-11.8	-0.2496
-11.7	-0.244
-11.6	-0.2432
-11.5	-0.2415
-11.4	-0.2389
-11.3	-0.2267
-11.2	-0.2072
-11.1	-0.1942
-11	-0.1886
-10.9	-0.1821
-10.8	-0.1782
-10.7	-0.1683
-10.6	-0.168
-10.5	-0.1636
-10.4	-0.1582
-10.3	-0.1428
-10.2	-0.1322
-10.1	-0.1238
-10	-0.1166
-9.9	-0.105
-9.8	-0.0913
-9.7	-0.0887
-9.6	-0.0906
-9.5	-0.087
-9.4	-0.0708
-9.3	-0.072
-9.2	-0.0717
-9.1	-0.0674
-9	-0.0697
-8.9	-0.0718
-8.8	-0.0691
-8.7	-0.0646
-8.6	-0.0654
-8.5	-0.0658
-8.4	-0.0573
-8.3	-0.0503
-8.2	-0.0459
-8.1	-0.0369
-8	-0.0344
-7.9	-0.0375
-7.8	-0.0367
-7.7	-0.0372
-7.6	-0.0331001
-7.5	-0.0347
-7.4	-0.0346
-7.3	-0.0342
-7.2	-0.032
-7.1	-0.0277
-7	-0.0319
-6.9	-0.0302
-6.8	-0.0331
-6.7	-0.035
-6.6	-0.0308
-6.5	-0.0309
-6.4	-0.0324
-6.3	-0.03
-6.2	-0.0272
-6.1	-0.0224
-6	-0.017
-5.9	-0.0156
-5.8	-0.016
-5.7	-0.015
-5.6	-0.0124
-5.5	-0.0111
-5.4	-0.0138
-5.3	-0.0131
-5.2	-0.0124
-5.1	-0.0083
-5	-0.0031
-4.9	-0.0025
-4.8	0.0012
-4.7	0.0072
-4.6	0.0072
-4.5	0.009
-4.4	0.0141
-4.3	0.0164
-4.2	0.0189
-4.1	0.0173
-4	0.0179
-3.9	0.0182
-3.8	0.0203
-3.7	0.0227
-3.6	0.0263
-3.5	0.0307
-3.4	0.0219
-3.3	0.0168
-3.2	0.0093
-3.1	0.0051
-3	0.0037
-2.9	0.0071
-2.8	0.0095
-2.7	0.0115
-2.6	0.012
-2.5	0.0116
-2.4	0.0178
-2.3	0.0161
-2.2	0.019
-2.1	0.0213
-2	0.0225
-1.9	0.0232
-1.8	0.0262
-1.7	0.0195
-1.6	0.0171
-1.5	0.0228
-1.4	0.0262
-1.3	0.0376
-1.2	0.0395
-1.1	0.0401
-1	0.045
-0.900002	0.0628
-0.799999	0.0646
-0.700001	0.0671
-0.599998	0.0928
-0.5	0.1223
-0.400002	0.1512
-0.299999	0.1822
-0.200001	0.2328
-0.0999985	0.3001
0	0.4532
0.0999985	2.6865
0.200001	4.4
0.299999	8.318
0.400002	8.8353
0.5	9.1463
0.599998	9.2222
0.700001	9.3472
0.799999	9.3829
0.900002	9.3892
1	9.4102
1.1	9.7658
1.2	10.008
1.3	10.342
1.4	10.4465
1.5	10.5658
1.6	10.5757
1.7	10.5864
1.8	10.6624
1.9	10.7664
2	10.8101
2.1	10.8429
2.2	10.9013
2.3	10.9936
2.4	11.186
2.5	11.3342
2.6	11.5574
2.7	11.866
2.8	12.0075
2.9	12.1731
3	12.3584
3.1	12.5337
3.2	12.7135
3.3	12.8954
3.4	13.0792
3.5	13.2505
3.6	13.4126
3.7	13.6111
3.8	13.7653
3.9	13.9529
4	14.1498
4.1	14.3216
4.2	14.5173
4.3	14.7188
4.4	14.8869
4.5	15.0725
4.6	15.2571
4.7	15.4307
4.8	15.6218
4.9	15.7958
5	15.9628
5.1	16.1413
5.2	16.3107
5.3	16.4821
5.4	16.6494
5.5	16.819
5.6	16.9848
5.7	17.1589
5.8	17.3285
5.9	17.4922
6	17.6469
6.1	17.8166
6.2	17.9892
6.3	18.1469
6.4	18.2998
6.5	18.4472
6.6	18.5962
6.7	18.7433
6.8	18.8823
6.9	19.0328
7	19.1799
7.1	19.3307
7.2	19.4739
7.3	19.615
7.4	19.7625
7.5	19.8972
7.6	20.0389
7.7	20.1826
7.8	20.3201
7.9	20.4586
8	20.6047
8.1	20.7481
8.2	20.8867
8.3	21.0365
8.4	21.1809
8.5	21.3206
8.6	21.4533
8.7	21.5884
8.8	21.7239
8.9	21.8588
9	21.9918
9.1	22.1267
9.2	22.2516
9.3	22.3813
9.4	22.5127
9.5	22.6408
9.6	22.767
9.7	22.8887
9.8	23.0091
9.9	23.1265
10	23.2452
10.1	23.3649
10.2	23.482
10.3	23.5991
10.4	23.7172
10.5	23.8308
10.6	23.943
10.7	24.0516
10.8	24.1597
10.9	24.2701
11	24.3836
11.1	24.4942
11.2	24.6009
11.3	24.707
11.4	24.8115
11.5	24.9058
11.6	25.0116
11.7	25.1164
11.8	25.2241
11.9	25.3278
12	25.4316
12.1	25.5343
12.2	25.6303
12.3	25.7269
12.4	25.8324
12.5	25.9322
12.6	26.0345
12.7	26.1304
12.8	26.233
12.9	26.3368
13	26.4366
13.1	26.5337
13.2	26.6332
13.3	26.7274
13.4	26.8238
13.5	26.9206
13.6	27.0162
13.7	27.1053
13.8	27.1939
13.9	27.289
14	27.384
14.1	27.4742
14.2	27.5661
14.3	27.6584
14.4	27.7508
14.5	27.8404
14.6	27.9345
14.7	28.022
14.8	28.1103
14.9	28.1953
15	28.2769
15.1	28.3639
15.2	28.4464
15.3	28.5279
15.4	28.6051
15.5	28.694
15.6	28.7756
15.7	28.861
15.8	28.9418
15.9	29.0214
16	29.1033
16.1	29.1835
16.2	29.2685
16.3	29.3494
16.4	29.4284
16.5	29.5115
16.6	29.5952
16.7	29.675
16.8	29.7557
16.9	29.8346
17	29.9188
17.1	29.9965
17.2	30.0743
17.3	30.1546
17.4	30.2346
17.5	30.3131
17.6	30.3921
17.7	30.4763
17.8	30.5525
17.9	30.6257
18	30.6965
18.1	30.7712
18.2	30.8473
18.3	30.9264
18.4	31.0058
18.5	31.0814
18.6	31.1523
18.7	31.2297
18.8	31.305
18.9	31.3773
19	31.4525
19.1	31.5251
19.2	31.5963
19.3	31.6679
19.4	31.7365
19.5	31.8054
19.6	31.8803
19.7	31.9564
19.8	32.0296
19.9	32.0994
20	32.1729
20.1	32.237
20.2	32.3048
20.3	32.3749
20.4	32.4459
20.5	32.5175
20.6	32.5928
20.7	32.668
20.8	32.7381
20.9	32.8069
21	32.8773
21.1	32.9471
21.2	33.0191
21.3	33.0842
21.4	33.1554
21.5	33.2275
21.6	33.2911
21.7	33.3543
21.8	33.4161
21.9	33.4846
22	33.5476
22.1	33.6141
22.2	33.6794
22.3	33.7411
22.4	33.8039
22.5	33.8677
22.6	33.9318
22.7	34.0003
22.8	34.0701
22.9	34.1332
23	34.2012
23.1	34.2659
23.2	34.3318
23.3	34.3947
23.4	34.4601
23.5	34.522
23.6	34.5802
23.7	34.6415
23.8	34.6985
23.9	34.754
24	34.8158
24.1	34.8748
24.2	34.9348
24.3	34.9921
24.4	35.0564
24.5	35.1171
24.6	35.1737
24.7	35.2378
24.8	35.2955
24.9	35.351
25	35.4075
25.1	35.4635
25.2	35.5249
25.3	35.5825
25.4	35.6402
25.5	35.6957
25.6	35.753
25.7	35.8039
25.8	35.858
25.9	35.9116
26	35.9695
26.1	36.0295
26.2	36.0886
26.3	36.1456
26.4	36.2021
26.5	36.2558
26.6	36.3091
26.7	36.3556
26.8	36.4018
26.9	36.4569
27	36.5087
27.1	36.5624
27.2	36.6158
27.3	36.662
27.4	36.7123
27.5	36.7564
27.6	36.8038
27.7	36.8504
27.8	36.9002
27.9	36.9468
28	36.9946
28.1	37.0455
28.2	37.0935
28.3	37.1466
28.4	37.1962
28.5	37.245
28.6	37.2959
28.7	37.346
28.8	37.3926
28.9	37.4413
29	37.4884
29.1	37.5343
29.2	37.5812
29.3	37.6305
29.4	37.6758
29.5	37.7203
29.6	37.7638
29.7	37.8109
29.8	37.8536
29.9	37.8972
30	37.9465
30.1	37.9959
30.2	38.0457
30.3	38.0929
30.4	38.1424
30.5	38.1868
30.6	38.2334
30.7	38.2797
30.8	38.3239
30.9	38.3729
31	38.4174
31.1	38.4574
31.2	38.5035
31.3	38.5529
31.4	38.6017
31.5	38.6442
31.6	38.6887
31.7	38.7348
31.8	38.7809
31.9	38.8288
32	38.8798
32.1	38.9324
32.2	38.9785
32.3	39.0251
32.4	39.0736
32.5	39.1179
32.6	39.1606
32.7	39.2056
32.8	39.2555
32.9	39.3118
33	39.3631
33.1	39.4128
33.2	39.4617
33.3	39.5084
33.4	39.5587
33.5	39.6069
33.6	39.6634
33.7	39.7173
33.8	39.7629
33.9	39.8126
34	39.8614
34.1	39.9101
34.2	39.9538
34.3	39.999
34.4	40.0469
34.5	40.0996
34.6	40.1522
34.7	40.1996
34.8	40.2448
34.9	40.2945
35	40.3421
35.1	40.3896
35.2	40.4377
35.3	40.482
35.4	40.5277
35.5	40.5743
35.6	40.6204
35.7	40.6705
35.8	40.7206
35.9	40.7677
36	40.819
36.1	40.8612
36.2	40.9089
36.3	40.96
36.4	41.0092
36.5	41.0559
36.6	41.0978
36.7	41.1452
36.8	41.189
36.9	41.2311
37	41.2741
37.1	41.3222
37.2	41.3679
37.3	41.4127
37.4	41.4492
37.5	41.4889
37.6	41.5304
37.7	41.5716
37.8	41.6072
37.9	41.6505
38	41.6952
38.1	41.7288
38.2	41.764
38.3	41.8031
38.4	41.8408
38.5	41.8778
38.6	41.9161
38.7	41.9521
38.8	41.9926
38.9	42.0322
39	42.0715
39.1	42.1115
39.2	42.1499
39.3	42.1858
39.4	42.2247
39.5	42.2614
39.6	42.2996
39.7	42.3367
39.8	42.3727
39.9	42.409
40	42.4463
40.1	42.4802
40.2	42.5172
40.3	42.559
40.4	42.5955
40.5	42.6327
40.6	42.6695
40.7	42.7049
40.8	42.7433
40.9	42.7843
41	42.8236
41.1	42.8635
41.2	42.9001
41.3	42.9351
41.4	42.9726
41.5	43.0082
41.6	43.0482
41.7	43.0852
41.8	43.1223
41.9	43.1551
42	43.1902
42.1	43.2277
42.2	43.2648
42.3	43.299
42.4	43.3345
42.5	43.3701
42.6	43.4051
42.7	43.449
42.8	43.4859
42.9	43.5237
43	43.5601
43.1	43.5969
43.2	43.6295
43.3	43.6631
43.4	43.6982
43.5	43.734
43.6	43.7682
43.7	43.8062
43.8	43.8406
43.9	43.8785
44	43.9116
44.1	43.9417
44.2	43.982
44.3	44.0146
44.4	44.0484
44.5	44.0853
44.6	44.1195
44.7	44.1537
44.8	44.1912
44.9	44.2221
45	44.2542
45.1	44.2864
45.2	44.3162
45.3	44.3464
45.4	44.3837
45.5	44.4177
45.6	44.4532
45.7	44.4878
45.8	44.5225
45.9	44.5572
46	44.5917
46.1	44.6253
46.2	44.6605
46.3	44.6936
46.4	44.724
46.5	44.7541
46.6	44.7842
46.7	44.8147
46.8	44.8471
46.9	44.8797
47	44.9113
47.1	44.9432
47.2	44.9773
47.3	45.007
47.4	45.0373
47.5	45.0708
47.6	45.1002
47.7	45.1325
47.8	45.1661
47.9	45.1932
48	45.223
48.1	45.2558
48.2	45.2872
48.3	45.3138
48.4	45.3472
48.5	45.3776
48.6	45.4117
48.7	45.4434
48.8	45.4695
48.9	45.4997
49	45.5314
49.1	45.5648
49.2	45.5968
49.3	45.6317
49.4	45.6638
49.5	45.6938
49.6	45.7264
49.7	45.758
49.8	45.7884
49.9	45.819
50	45.8513
50.1	45.8853
50.2	45.9144
50.3	45.9418
50.4	45.9738
50.5	46.0058
50.6	46.0408
50.7	46.0692
50.8	46.1025
50.9	46.1359
51	46.1698
51.1	46.2044
51.2	46.2374
51.3	46.2735
51.4	46.3061
51.5	46.334
51.6	46.3697
51.7	46.4017
51.8	46.4361
51.9	46.4678
52	46.5057
52.1	46.5385
52.2	46.5676
52.3	46.6012
52.4	46.6348
52.5	46.6691
52.6	46.7034
52.7	46.7304
52.8	46.7613
52.9	46.791
53	46.8235
53.1	46.856
53.2	46.8869
53.3	46.9166
53.4	46.9504
53.5	46.9823
53.6	47.015
53.7	47.0494
53.8	47.0812
53.9	47.1112
54	47.1419
54.1	47.1749
54.2	47.2043
54.3	47.2339
54.4	47.2697
54.5	47.2983
54.6	47.3293
54.7	47.3549
54.8	47.3826
54.9	47.415
55	47.4448
55.1	47.4733
55.2	47.5017
55.3	47.5303
55.4	47.5604
55.5	47.5927
55.6	47.6238
55.7	47.6498
55.8	47.6759
55.9	47.7086
56	47.7425
56.1	47.7698
56.2	47.802
56.3	47.8339
56.4	47.865
56.5	47.8907
56.6	47.9199
56.7	47.9415
56.8	47.9691
56.9	47.9956
57	48.0222
57.1	48.0486
57.2	48.0744
57.3	48.1028
57.4	48.1304
57.5	48.1605
57.6	48.1884
57.7	48.213
57.8	48.2396
57.9	48.2664
58	48.2975
58.1	48.3237
58.2	48.3519
58.3	48.3814
58.4	48.4085
58.5	48.4353
58.6	48.4632
58.7	48.4925
58.8	48.5239
58.9	48.5573
59	48.5869
59.1	48.6159
59.2	48.6437
59.3	48.671
59.4	48.6995
59.5	48.727
59.6	48.753
59.7	48.7799
59.8	48.8087
59.9	48.8373
60	48.8651
60.1	48.8958
60.2	48.9272
60.3	48.9582
60.4	48.9903
60.5	49.0192
60.6	49.0533
60.7	49.0834
60.8	49.1115
60.9	49.1415
61	49.1657
61.1	49.1939
61.2	49.2255
61.3	49.2605
61.4	49.2885
61.5	49.3173
61.6	49.343
61.7	49.3718
61.8	49.4047
61.9	49.437
62	49.4611
62.1	49.4845
62.2	49.5134
62.3	49.5418
62.4	49.5701
62.5	49.5995
62.6	49.6324
62.7	49.6644
62.8	49.6941
62.9	49.7254
63	49.7572
63.1	49.786
63.2	49.8151
63.3	49.8426
63.4	49.868
63.5	49.8974
63.6	49.9228
63.7	49.9521
63.8	49.9809
63.9	50.0142
64	50.044
64.1	50.0731
64.2	50.101
64.3	50.1306
64.4	50.1592
64.5	50.1873
64.6	50.22
64.7	50.2482
64.8	50.2735
64.9	50.303
65	50.3309
65.1	50.3568
65.2	50.3794
65.3	50.4053
65.4	50.4362
65.5	50.4649
65.6	50.4952
65.7	50.5276
65.8	50.5527
65.9	50.5808
66	50.6095
66.1	50.6403
66.2	50.6669
66.3	50.6894
66.4	50.7188
66.5	50.7466
66.6	50.769
66.7	50.7996
66.8	50.8299
66.9	50.8605
67	50.8864
67.1	50.9159
67.2	50.9434
67.3	50.9733
67.4	51.0005
67.5	51.0295
67.6	51.0565
67.7	51.085
67.8	51.1207
67.9	51.1485
68	51.1815
68.1	51.2162
68.2	51.2511
68.3	51.2848
68.4	51.3192
68.5	51.3535
68.6	51.3819
68.7	51.4141
68.8	51.4469
68.9	51.4759
69	51.5096
69.1	51.5401
69.2	51.572
69.3	51.6005
69.4	51.6279
69.5	51.6641
69.6	51.6966
69.7	51.7338
69.8	51.7642
69.9	51.7946
70	51.8242
70.1	51.8572
70.2	51.8861
70.3	51.9176
70.4	51.9444
70.5	51.9746
70.6	52.0073
70.7	52.0404
70.8	52.0771
70.9	52.1098
71	52.14
71.1	52.1733
71.2	52.2097
71.3	52.2405
71.4	52.2723
71.5	52.3036
71.6	52.3314
71.7	52.3574
71.8	52.3846
71.9	52.4204
72	52.451
72.1	52.4823
72.2	52.5167
72.3	52.549
72.4	52.5784
72.5	52.6101
72.6	52.6423
72.7	52.6763
72.8	52.704
72.9	52.732
73	52.7666
73.1	52.8028
73.2	52.8293
73.3	52.8609
73.4	52.892
73.5	52.9193
73.6	52.9505
73.7	52.9823
73.8	53.0156
73.9	53.0423
74	53.0697
74.1	53.096
74.2	53.1234
74.3	53.1499
74.4	53.1745
74.5	53.1999
74.6	53.2232
74.7	53.247
74.8	53.2748
74.9	53.2962
75	53.3249
75.1	53.3454
75.2	53.3698
75.3	53.3949
75.4	53.4184
75.5	53.452
75.6	53.4763
75.7	53.5009
75.8	53.5244
75.9	53.5495
76	53.5731
76.1	53.6001
76.2	53.6239
76.3	53.6456
76.4	53.6677
76.5	53.6895
76.6	53.7111
76.7	53.7336
76.8	53.7575
76.9	53.7805
77	53.8062
77.1	53.8286
77.2	53.8542
77.3	53.8802
77.4	53.9096
77.5	53.9348
77.6	53.9603
77.7	53.9892
77.8	54.0203
77.9	54.0478
78	54.0736
78.1	54.101
78.2	54.1284
78.3	54.1529
78.4	54.1787
78.5	54.21
78.6	54.2398
78.7	54.2708
78.8	54.2942
78.9	54.3235
79	54.3534
79.1	54.3803
79.2	54.4053
79.3	54.4323
79.4	54.4547
79.5	54.4749
79.6	54.5014
79.7	54.5255
79.8	54.5545
79.9	54.5835
80	54.6137
80.1	54.6439
80.2	54.6718
80.3	54.6983
80.4	54.7259
80.5	54.7573
80.6	54.7863
80.7	54.8153
80.8	54.8439
80.9	54.8687
81	54.8952
81.1	54.9193
81.2	54.9514
81.3	54.9788
81.4	55.0054
81.5	55.0341
81.6	55.0604
81.7	55.0896
81.8	55.1252
81.9	55.1585
82	55.1852
82.1	55.2137
82.2	55.2417
82.3	55.2732
82.4	55.3084
82.5	55.3402
82.6	55.3727
82.7	55.3978
82.8	55.4276
82.9	55.456
83	55.4812
83.1	55.5061
83.2	55.5338
83.3	55.5582
83.4	55.5817
83.5	55.6138
83.6	55.6427
83.7	55.6729
83.8	55.7008
83.9	55.7263
84	55.7546
84.1	55.7809
84.2	55.811
84.3	55.8436
84.4	55.8737
84.5	55.9043
84.6	55.9325
84.7	55.9563
84.8	55.9849
84.9	56.015
85	56.0401
85.1	56.0655
85.2	56.0904
85.3	56.1151
85.4	56.1418
85.5	56.1704
85.6	56.2002
85.7	56.2272
85.8	56.2557
85.9	56.2782
86	56.3051
86.1	56.332
86.2	56.3587
86.3	56.3871
86.4	56.4142
86.5	56.4461
86.6	56.4785
86.7	56.5143
86.8	56.5451
86.9	56.5769
87	56.6078
87.1	56.6365
87.2	56.6664
87.3	56.6955
87.4	56.728
87.5	56.7581
87.6	56.7896
87.7	56.8179
87.8	56.8461
87.9	56.875
88	56.9041
88.1	56.9377
88.2	56.9716
88.3	57.0043
88.4	57.0344
88.5	57.0639
88.6	57.0933
88.7	57.1205
88.8	57.15
88.9	57.1776
89	57.2079
89.1	57.2404
89.2	57.271
89.3	57.3035
89.4	57.3347
89.5	57.363
89.6	57.3865
89.7	57.4137
89.8	57.4424
89.9	57.4698
90	57.5012
90.1	57.5325
90.2	57.5635
90.3	57.586
90.4	57.609
90.5	57.6365
90.6	57.6655
90.7	57.6941
90.8	57.726
90.9	57.7528
91	57.7822
91.1	57.8103
91.2	57.8415
91.3	57.8698
91.4	57.892
91.5	57.9182
91.6	57.9471
91.7	57.9734
91.8	58.0001
91.9	58.0283
92	58.0557
92.1	58.082
92.2	58.1073
92.3	58.1366
92.4	58.1614
92.5	58.1918
92.6	58.2174
92.7	58.2417
92.8	58.2637
92.9	58.2872
93	58.3121
93.1	58.3393
93.2	58.3635
93.3	58.3908
93.4	58.4211
93.5	58.4496
93.6	58.4746
93.7	58.5001
93.8	58.527
93.9	58.5566
94	58.5789
94.1	58.6015
94.2	58.6265
94.3	58.6479
94.4	58.6676
94.5	58.6894
94.6	58.7108
94.7	58.7342
94.8	58.7548
94.9	58.7812
95	58.8048
95.1	58.8259
95.2	58.8477
95.3	58.8734
95.4	58.8963
95.5	58.92
95.6	58.9465
95.7	58.9734
95.8	59.0023
95.9	59.0299
96	59.0557
96.1	59.08
96.2	59.1047
96.3	59.128
96.4	59.1587
96.5	59.1817
96.6	59.2037
96.7	59.2253
96.8	59.2493
96.9	59.2712
97	59.2934
97.1	59.3177
97.2	59.3417
97.3	59.3644
97.4	59.3919
97.5	59.4183
97.6	59.4431
97.7	59.4673
97.8	59.4916
97.9	59.5157
98	59.5445
98.1	59.573
98.2	59.599
98.3	59.628
98.4	59.6526
98.5	59.6836
98.6	59.7073
98.7	59.7334
98.8	59.7604
98.9	59.7879
99	59.8124
99.1	59.8408
99.2	59.8663
99.3	59.8929
99.4	59.9198
99.5	59.9424
99.6	59.9646
99.7	59.9897
99.8	60.0134
99.9	60.0417
100	60.0668
100.1	60.0925
100.2	60.1191
100.3	60.1441
100.4	60.1699
100.5	60.1958
100.6	60.2264
100.7	60.2553
100.8	60.2786
100.9	60.3076
101	60.3361
101.1	60.3582
101.2	60.3782
101.3	60.4007
101.4	60.4218
101.5	60.4481
101.6	60.4752
101.7	60.497
101.8	60.5216
101.9	60.5458
102	60.5687
102.1	60.5938
102.2	60.6168
102.3	60.6423
102.4	60.672
102.5	60.6948
102.6	60.7219
102.7	60.7477
102.8	60.7753
102.9	60.7997
103	60.828
103.1	60.8558
103.2	60.882
103.3	60.9088
103.4	60.9345
103.5	60.9629
103.6	60.9892
103.7	61.0118
103.8	61.0348
103.9	61.0618
104	61.0893
104.1	61.1099
104.2	61.1356
104.3	61.1617
104.4	61.1872
104.5	61.2125
104.6	61.2326
104.7	61.2576
104.8	61.2822
104.9	61.3069
105	61.3317
105.1	61.3606
105.2	61.385
105.3	61.4094
105.4	61.436
105.5	61.4599
105.6	61.4826
105.7	61.5085
105.8	61.5333
105.9	61.5598
106	61.5791
106.1	61.6026
106.2	61.627
106.3	61.651
106.4	61.6739
106.5	61.6978
106.6	61.7257
106.7	61.7504
106.8	61.7774
106.9	61.8064
107	61.8374
107.1	61.8631
107.2	61.8929
107.3	61.9223
107.4	61.9482
107.5	61.9799
107.6	62.0078
107.7	62.0371
107.8	62.0653
107.9	62.0918
108	62.1164
108.1	62.1433
108.2	62.1709
108.3	62.1964
108.4	62.2183
108.5	62.2348
108.6	62.2573
108.7	62.2821
108.8	62.3073
108.9	62.3318
109	62.3578
109.1	62.3831
109.2	62.4061
109.3	62.4315
109.4	62.4553
109.5	62.4806
109.6	62.5025
109.7	62.5275
109.8	62.5541
109.9	62.5812
110	62.6034
110.1	62.627
110.2	62.6545
110.3	62.6808
110.4	62.7084
110.5	62.7352
110.6	62.7578
110.7	62.7841
110.8	62.8087
110.9	62.8352
111	62.8617
111.1	62.8849
111.2	62.9077
111.3	62.9343
111.4	62.9607
111.5	62.988
111.6	63.0179
111.7	63.0465
111.8	63.0751
111.9	63.1032
112	63.1255
112.1	63.1547
112.2	63.1783
112.3	63.2033
112.4	63.2308
112.5	63.2546
112.6	63.2815
112.7	63.3063
112.8	63.3321
112.9	63.3544
113	63.3799
113.1	63.403
113.2	63.4254
113.3	63.4515
113.4	63.4769
113.5	63.5018
113.6	63.5213
113.7	63.5488
113.8	63.5721
113.9	63.5968
114	63.6207
114.1	63.6497
114.2	63.6771
114.3	63.7035
114.4	63.7297
114.5	63.7575
114.6	63.788
114.7	63.8163
114.8	63.8416
114.9	63.8683
115	63.8927
115.1	63.9187
115.2	63.9467
115.3	63.9736
115.4	63.994
115.5	64.0209
115.6	64.0455
115.7	64.0702
115.8	64.0961
115.9	64.1242
116	64.1512
116.1	64.1818
116.2	64.2048
116.3	64.2314
116.4	64.2562
116.5	64.2789
116.6	64.297
116.7	64.3208
116.8	64.3456
116.9	64.3732
117	64.3978
117.1	64.4245
117.2	64.452
117.3	64.4774
117.4	64.4954
117.5	64.5175
117.6	64.5432
117.7	64.5751
117.8	64.6017
117.9	64.6313
118	64.6566
118.1	64.6882
118.2	64.7142
118.3	64.739
118.4	64.7661
118.5	64.7877
118.6	64.8202
118.7	64.8449
118.8	64.8656
118.9	64.8895
119	64.9202
119.1	64.8895
119.2	64.8895
119.3	64.8656
119.4	64.8472
119.5	64.8449
119.6	64.8202
119.7	64.8159
119.8	64.7877
119.9	64.7675
120	64.739
120.1	63.7114
120.2	62.9622
120.3	60.3945
120.4	56.6574
120.5	56.1713
120.6	55.9331
120.7	55.916
120.8	55.916
120.9	55.8997
121	55.894
121.1	55.8049
121.2	55.6342
121.3	55.4574
121.4	55.4491
121.5	55.3598
121.6	55.294
121.7	55.2805
121.8	55.2711
121.9	55.2455
122	55.2455
122.1	55.2455
122.2	55.2408
122.3	55.1536
122.4	55
122.5	54.9741
122.6	54.8152
122.7	54.6643
122.8	54.5067
122.9	54.3571
123	54.2057
123.1	54.0781
123.2	53.9689
123.3	53.8572
123.4	53.7345
123.5	53.6062
123.6	53.4718
123.7	53.3539
123.8	53.2111
123.9	53.0705
124	52.946
124.1	52.7942
124.2	52.6641
124.3	52.5558
124.4	52.4175
124.5	52.2844
124.6	52.1763
124.7	52.0393
124.8	51.9134
124.9	51.803
125	51.6785
125.1	51.5569
125.2	51.4411
125.3	51.3351
125.4	51.2165
125.5	51.0971
125.6	50.9902
125.7	50.8798
125.8	50.7708
125.9	50.6634
126	50.5541
126.1	50.4505
126.2	50.3452
126.3	50.2431
126.4	50.1384
126.5	50.0312
126.6	49.9349
126.7	49.8249
126.8	49.7217
126.9	49.62
127	49.5184
127.1	49.4186
127.2	49.3263
127.3	49.2258
127.4	49.1315
127.5	49.0377
127.6	48.9507
127.7	48.8536
127.8	48.757
127.9	48.6717
128	48.5839
128.1	48.4935
128.2	48.4038
128.3	48.3138
128.4	48.2303
128.5	48.1432
128.6	48.0532
128.7	47.9687
128.8	47.8774
128.9	47.8016
129	47.7064
129.1	47.634
129.2	47.5612
129.3	47.4892
129.4	47.4225
129.5	47.3624
129.6	47.3183
129.7	47.217
129.8	47.159
129.9	47.109
130	47.0499
130.1	46.9841
130.2	46.9349
130.3	46.8025
130.4	46.735
130.5	46.7758
130.6	46.8185
130.7	46.6583
130.8	46.5685
130.9	46.4735
131	46.4908
131.1	46.3573
131.2	46.3541
131.3	46.3501
131.4	46.1796
131.5	45.8354
131.6	45.8542
131.7	45.9525
131.8	45.9642
131.9	45.9783
132	45.9519
132.1	45.9021
132.2	45.847
132.3	45.8233
132.4	45.8378
132.5	45.8969
132.6	45.9219
132.7	45.757
132.8	45.6466
132.9	45.5824
133	45.5133
133.1	45.4739
133.2	45.4902
133.3	45.3591
133.4	45.2278
133.5	45.2144
133.6	45.2136
133.7	45.2906
133.8	45.3249
133.9	45.3386
134	45.488
134.1	45.5706
134.2	45.3108
134.3	45.1415
134.4	45.1322
134.5	45.048
134.6	44.9519
134.7	44.8865
134.8	44.8318
134.9	44.7245
135	44.6598
135.1	44.5582
135.2	44.4671
135.3	44.3922
135.4	44.3603
135.5	44.2714
135.6	44.1969
135.7	44.1415
135.8	44.0836
135.9	44.031
136	43.9972
136.1	43.9576
136.2	43.9169
136.3	43.8716
136.4	43.819
136.5	43.7753
136.6	43.7215
136.7	43.6701
136.8	43.6201
136.9	43.5695
137	43.5356
137.1	43.4888
137.2	43.4443
137.3	43.4126
137.4	43.3736
137.5	43.3308
137.6	43.2916
137.7	43.2493
137.8	43.2045
137.9	43.1574
138	43.1101
138.1	43.0659
138.2	43.0215
138.3	42.9704
138.4	42.9249
138.5	42.8849
138.6	42.8436
138.7	42.7972
138.8	42.7494
138.9	42.7028
139	42.6602
139.1	42.621
139.2	42.5873
139.3	42.5491
139.4	42.5071
139.5	42.4664
139.6	42.4311
139.7	42.3912
139.8	42.3511
139.9	42.3172
140	42.2825
140.1	42.2456
140.2	42.2107
140.3	42.1735
140.4	42.1368
140.5	42.0948
140.6	42.054
140.7	42.0159
140.8	41.9806
140.9	41.9412
141	41.8998
141.1	41.8636
141.2	41.8298
141.3	41.7932
141.4	41.761
141.5	41.7247
141.6	41.6913
141.7	41.6582
141.8	41.6225
141.9	41.5853
142	41.5494
142.1	41.5144
142.2	41.4791
142.3	41.4464
142.4	41.4132
142.5	41.3791
142.6	41.3456
142.7	41.313
142.8	41.2818
142.9	41.2493
143	41.2137
143.1	41.1806
143.2	41.1489
143.3	41.1195
143.4	41.0903
143.5	41.0554
143.6	41.0208
143.7	40.989
143.8	40.9535
143.9	40.9195
144	40.8857
144.1	40.8517
144.2	40.8211
144.3	40.7944
144.4	40.7619
144.5	40.7293
144.6	40.698
144.7	40.6685
144.8	40.6417
144.9	40.6145
145	40.5875
145.1	40.5571
145.2	40.5282
145.3	40.4972
145.4	40.4678
145.5	40.444
145.6	40.4149
145.7	40.3831
145.8	40.3588
145.9	40.3335
146	40.3053
146.1	40.2789
146.2	40.2484
146.3	40.2157
146.4	40.1936
146.5	40.1696
146.6	40.145
146.7	40.1146
146.8	40.0874
146.9	40.0671
147	40.0502
147.1	40.034
147.2	40.0225
147.3	39.9931
147.4	39.9675
147.5	39.9401
147.6	39.9149
147.7	39.8893
147.8	39.8686
147.9	39.8323
148	39.8079
148.1	39.7831
148.2	39.7585
148.3	39.7367
148.4	39.7207
148.5	39.6972
148.6	39.6927
148.7	39.6914
148.8	39.6654
148.9	39.6398
149	39.6259
149.1	39.6098
149.2	39.5904
149.3	39.5672
149.4	39.5471
149.5	39.5239
149.6	39.4957
149.7	39.4801
149.8	39.4458
149.9	39.4091
150	39.3837
150.1	39.3445
150.2	39.3166
150.3	39.2967
150.4	39.2911
150.5	39.288
150.6	39.286
150.7	39.2731
150.8	39.2603
150.9	39.2409
151	39.2227
151.1	39.1888
151.2	39.1508
151.3	39.1305
151.4	39.1058
151.5	39.0954
151.6	39.0724
151.7	39.0682
151.8	39.0671
151.9	39.066
152	39.0592
152.1	39.0471
152.2	39.0249
152.3	38.9997
152.4	38.9792
152.5	38.9613
152.6	38.954
152.7	38.9549
152.8	38.9513
152.9	38.9468
153	38.9469
153.1	38.9378
153.2	38.9198
153.3	38.9048
153.4	38.8839
153.5	38.86
153.6	38.8371
153.7	38.8138
153.8	38.7837
153.9	38.7706
154	38.7717
154.1	38.7696
154.2	38.7467
154.3	38.7386
154.4	38.7294
154.5	38.727
154.6	38.715
154.7	38.7118
154.8	38.7126
154.9	38.6995
155	38.6852
155.1	38.6719
155.2	38.6663
155.3	38.6614
155.4	38.6283
155.5	38.6057
155.6	38.581
155.7	38.5506
155.8	38.5301
155.9	38.5191
156	38.5002
156.1	38.4643
156.2	38.4442
156.3	38.4308
156.4	38.4187
156.5	38.3914
156.6	38.3501
156.7	38.3214
156.8	38.3146
156.9	38.3058
157	38.291
157.1	38.295
157.2	38.2843
157.3	38.2808
157.4	38.2876
157.5	38.2834
157.6	38.2759
157.7	38.2677
157.8	38.2603
157.9	38.2473
158	38.2299
158.1	38.2225
158.2	38.2087
158.3	38.1995
158.4	38.1946
158.5	38.1848
158.6	38.1622
158.7	38.1529
158.8	38.1416
158.9	38.1397
159	38.1334
159.1	38.1158
159.2	38.0851
159.3	38.0394
159.4	38.0182
159.5	38.0058
159.6	37.9886
159.7	37.9753
159.8	37.95
159.9	37.9466
160	37.9444
160.1	37.9518
160.2	37.9437
160.3	37.9396
160.4	37.918
[truncated: 12,875 more rows]

## Sheet: Cattle
Time (s)	Response units (RU)			Concentration (µM)	Response units (RU)	Response units (RU)
-39.4	-2.2198			0	-86.5863
-39.3	-0.0333			0.015783	-39.5344
-39.2	0.5925			0.031566	0.257623
-39.1	-0.2138			0.047348	34.3497
-39	-0.1332			0.063131	63.8847
-38.9	0.0722			0.078914	89.7191
-38.8	-1.0706			0.094697	112.507
-38.7	-0.7502			0.11048	132.758
-38.6	-0.6949			0.126263	150.873
-38.5	-0.7688			0.142045	167.173
-38.4	-0.6579			0.157828	181.918
-38.3	-0.5634			0.173611	195.321
-38.2	-0.2807			0.189394	207.555
-38.1	0.0237			0.205177	218.769
-38	-0.7261			0.22096	229.084
-37.9	-0.7636			0.236742	238.605
-37.8	-0.9024			0.252525	247.419
-37.7	-1.1062			0.268308	255.603
-37.6	-1.2321			0.284091	263.222
-37.5	-1.4143			0.299874	270.332
-37.4	-0.8838			0.315657	276.983
-37.3	-0.7816			0.331439	283.218
-37.2	-0.6241			0.347222	289.074
-37.1	-0.596			0.363005	294.586
-37	-0.652			0.378788	299.782
-36.9	-0.586			0.394571	304.689
-36.8	-0.5867			0.410354	309.331
-36.7	-0.5865			0.426136	313.728
-36.6	-0.5826			0.441919	317.9
-36.5	-0.5775			0.457702	321.863
-36.4	-0.5921			0.473485	325.632
-36.3	-0.5467			0.489268	329.221
-36.2	-0.5286			0.505051	332.644
-36.1	-0.5359			0.520833	335.911
-36	-0.522			0.536616	339.032
-35.9	-0.5217			0.552399	342.018
-35.8	-0.5148			0.568182	344.876
-35.7	-0.4974			0.583965	347.616
-35.6	-0.4972			0.599747	350.243
-35.5	-0.5219			0.61553	352.765
-35.4	-0.5135			0.631313	355.188
-35.3	-0.5095			0.647096	357.518
-35.2	-0.5185			0.662879	359.76
-35.1	-0.5188			0.678662	361.919
-35	-0.5264			0.694444	364
-34.9	-0.5184			0.710227	366.006
-34.8	-0.5121			0.72601	367.941
-34.7	-0.5167			0.741793	369.81
-34.6	-0.5205			0.757576	371.615
-34.5	-0.5246			0.773359	373.361
-34.4	-0.5194			0.789141	375.048
-34.3	-0.5156			0.804924	376.682
-34.2	-0.5263			0.820707	378.263
-34.1	-0.5318			0.83649	379.796
-34	-0.531			0.852273	381.28
-33.9	-0.5363			0.868056	382.72
-33.8	-0.5384			0.883838	384.117
-33.7	-0.539			0.899621	385.473
-33.6	-0.5445			0.915404	386.789
-33.5	-0.5391			0.931187	388.068
-33.4	-0.5388			0.94697	389.311
-33.3	-0.5385			0.962753	390.519
-33.2	-0.5339			0.978535	391.695
-33.1	-0.5295			0.994318	392.838
-33	-0.5258			1.0101	393.951
-32.9	-0.518			1.02588	395.034
-32.8	-0.5171			1.04167	396.09
-32.7	-0.5144			1.05745	397.118
-32.6	-0.5178			1.07323	398.12
-32.5	-0.5173			1.08902	399.097
-32.4	-0.5092			1.1048	400.05
-32.3	-0.5097			1.12058	400.98
-32.2	-0.5147			1.13636	401.888
-32.1	-0.5126			1.15215	402.773
-32	-0.5127			1.16793	403.638
-31.9	-0.5133			1.18371	404.483
-31.8	-0.515			1.19949	405.308
-31.7	-0.514			1.21528	406.115
-31.6	-0.513			1.23106	406.904
-31.5	-0.5118			1.24684	407.675
-31.4	-0.5131			1.26263	408.429
-31.3	-0.5141			1.27841	409.166
-31.2	-0.517			1.29419	409.888
-31.1	-0.5127			1.30997	410.594
-31	-0.5108			1.32576	411.286
-30.9	-0.508			1.34154	411.963
-30.8	-0.5044			1.35732	412.626
-30.7	-0.5049			1.37311	413.276
-30.6	-0.5038			1.38889	413.912
-30.5	-0.5055			1.40467	414.536
-30.4	-0.5074			1.42046	415.147
-30.3	-0.5085			1.43624	415.746
-30.2	-0.5063			1.45202	416.334
-30.1	-0.5075			1.4678	416.911
-30	-0.5094			1.48359	417.476
-29.9	-0.5102			1.49937	418.031
-29.8	-0.5138			1.51515	418.575
-29.7	-0.5174			1.53093	419.109
-29.6	-0.5157			1.54672	419.634
-29.5	-0.515			1.5625	420.149
-29.4	-0.5155
-29.3	-0.5173			0.0976562		118.607
-29.2	-0.5194			0.195312		206.537
-29.1	-0.5137			0.390625		305.228
-29	-0.5054			0.78125		379.952
-28.9	-0.5025			1.5625		415.881
-28.8	-0.501
-28.7	-0.5003
-28.6	-0.4991
-28.5	-0.4978
-28.4	-0.4949
-28.3	-0.4919
-28.2	-0.4957
-28.1	-0.4979
-28	-0.4943
-27.9	-0.4883
-27.8	-0.4864
-27.7	-0.4827
-27.6	-0.4758
-27.5	-0.4687
-27.4	-0.464
-27.3	-0.4608
-27.2	-0.4573
-27.1	-0.4507
-27	-0.4503
-26.9	-0.4492
-26.8	-0.4459
-26.7	-0.4398
-26.6	-0.4365
-26.5	-0.4331
-26.4	-0.4312
-26.3	-0.429
-26.2	-0.4246
-26.1	-0.4193
-26	-0.4143
-25.9	-0.4115
-25.8	-0.4092
-25.7	-0.4037
-25.6	-0.399
-25.5	-0.3973
-25.4	-0.3946
-25.3	-0.3904
-25.2	-0.3892
-25.1	-0.3833
-25	-0.3818
-24.9	-0.3779
-24.8	-0.375
-24.7	-0.3771
-24.6	-0.3741
-24.5	-0.3712
-24.4	-0.3648
-24.3	-0.36
-24.2	-0.3501
-24.1	-0.3474
-24	-0.3407
-23.9	-0.3352
-23.8	-0.3316
-23.7	-0.3299
-23.6	-0.325
-23.5	-0.321
-23.4	-0.3172
-23.3	-0.3176
-23.2	-0.3128
-23.1	-0.3091
-23	-0.3106
-22.9	-0.3137
-22.8	-0.3093
-22.7	-0.3085
-22.6	-0.3032
-22.5	-0.3039
-22.4	-0.3008
-22.3	-0.3049
-22.2	-0.2943
-22.1	-0.2877
-22	-0.2879
-21.9	-0.2862
-21.8	-0.283
-21.7	-0.2846
-21.6	-0.2851
-21.5	-0.2901
-21.4	-0.2953
-21.3	-0.2891
-21.2	-0.2818
-21.1	-0.2706
-21	-0.2695
-20.9	-0.2742
-20.8	-0.2775
-20.7	-0.2827
-20.6	-0.2805
-20.5	-0.2784
-20.4	-0.2801
-20.3	-0.2788
-20.2	-0.2785
-20.1	-0.2694
-20	-0.2613
-19.9	-0.2585
-19.8	-0.2567
-19.7	-0.266
-19.6	-0.2702
-19.5	-0.2759
-19.4	-0.2742
-19.3	-0.2822
-19.2	-0.2885
-19.1	-0.2942
-19	-0.2923
-18.9	-0.2972
-18.8	-0.303
-18.7	-0.3022
-18.6	-0.303
-18.5	-0.2916
-18.4	-0.2659
-18.3	-0.265
-18.2	-0.2571
-18.1	-0.2565
-18	-0.2612
-17.9	-0.2708
-17.8	-0.2817
-17.7	-0.2715
-17.6	-0.271
-17.5	-0.2669
-17.4	-0.2528
-17.3	-0.2338
-17.2	-0.2194
-17.1	-0.2165
-17	-0.2072
-16.9	-0.1966
-16.8	-0.1942
-16.7	-0.1948
-16.6	-0.204
-16.5	-0.2043
-16.4	-0.2054
-16.3	-0.2014
-16.2	-0.1998
-16.1	-0.2043
-16	-0.2017
-15.9	-0.1965
-15.8	-0.1898
-15.7	-0.1744
-15.6	-0.1669
-15.5	-0.1754
-15.4	-0.163
-15.3	-0.1594
-15.2	-0.1508
-15.1	-0.1523
-15	-0.1585
-14.9	-0.1481
-14.8	-0.1361
-14.7	-0.1313
-14.6	-0.1221
-14.5	-0.1154
-14.4	-0.1079
-14.3	-0.0912
-14.2	-0.0797
-14.1	-0.0852
-14	-0.1037
-13.9	-0.1157
-13.8	-0.127
-13.7	-0.1327
-13.6	-0.1386
-13.5	-0.1422
-13.4	-0.135
-13.3	-0.1387
-13.2	-0.1415
-13.1	-0.1384
-13	-0.1427
-12.9	-0.1338
-12.8	-0.1266
-12.7	-0.1217
-12.6	-0.1068
-12.5	-0.1197
-12.4	-0.1179
-12.3	-0.1323
-12.2	-0.1646
-12.1	-0.1806
-12	-0.178
-11.9	-0.1707
-11.8	-0.1733
-11.7	-0.1718
-11.6	-0.1682
-11.5	-0.1737
-11.4	-0.1808
-11.3	-0.1784
-11.2	-0.1722
-11.1	-0.1638
-11	-0.163
-10.9	-0.1662
-10.8	-0.1648
-10.7	-0.1559
-10.6	-0.151
-10.5	-0.1473
-10.4	-0.1426
-10.3	-0.1374
-10.2	-0.1401
-10.1	-0.1263
-10	-0.1263
-9.9	-0.1162
-9.8	-0.1013
-9.7	-0.0829
-9.6	-0.073
-9.5	-0.057
-9.4	-0.0602
-9.3	-0.0747
-9.2	-0.0845
-9.1	-0.0843
-9	-0.0809
-8.9	-0.0638
-8.8	-0.0568
-8.7	-0.0589
-8.6	-0.0617
-8.5	-0.0596
-8.4	-0.0595
-8.3	-0.0551
-8.2	-0.0592
-8.1	-0.0645
-8	-0.0662
-7.9	-0.0676
-7.8	-0.0665
-7.7	-0.0655
-7.6	-0.0645
-7.5	-0.0594
-7.4	-0.0537
-7.3	-0.0481
-7.2	-0.0436
-7.1	-0.0395
-7	-0.0362
-6.9	-0.0344
-6.8	-0.0267
-6.7	-0.0263
-6.6	-0.0202
-6.5	-0.0185
-6.4	-0.0226
-6.3	-0.0231
-6.2	-0.0191
-6.1	-0.0167
-6	-0.0141
-5.9	-0.0129
-5.8	-0.0055
-5.7	-0.0024
-5.6	-0.0031
-5.5	-0.0014
-5.4	-0.0002
-5.3	-0.0002
-5.2	0.0043
-5.1	0.0072
-5	0.0068
-4.9	0.0063
-4.8	0.0035
-4.7	0.0023
-4.6	0.0032
-4.5	0.0056
-4.4	0.0078
-4.3	0.0082
-4.2	0.0064
-4.1	0.0091
-4	0.0127
-3.9	0.0138
-3.8	0.013
-3.7	0.0113
-3.6	0.016
-3.5	0.0144
-3.4	0.0198
-3.3	0.0231
-3.2	0.026
-3.1	0.0316
-3	0.0368
-2.9	0.0448
-2.8	0.0519
-2.7	0.0567
-2.6	0.0563
-2.5	0.0581
-2.4	0.062
-2.3	0.0695
-2.2	0.0671
-2.1	0.0697
-2	0.0724
-1.9	0.0692
-1.8	0.074
-1.7	0.0847
-1.6	0.0785
-1.5	0.0803
-1.4	0.0783
-1.3	0.0764
-1.2	0.0762
-1.1	0.0762
-1	0.0764
-0.900002	0.0783
-0.799999	0.0803
-0.700001	0.0812
-0.599998	0.0851
-0.5	0.089
-0.400002	0.0936
-0.299999	0.1003
-0.200001	0.124
-0.0999985	0.1379
0	0.2318
0.0999985	0.626
0.200001	1.1147
0.299999	3.2782
0.400002	5.4051
0.5	5.9655
0.599998	6.2867
0.700001	6.437
0.799999	6.5459
0.900002	6.9028
1	7.1475
1.1	7.4364
1.2	7.7283
1.3	8.0889
1.4	8.4353
1.5	8.7968
1.6	9.176
1.7	9.4952
1.8	9.8542
1.9	10.1634
2	10.4225
2.1	10.7625
2.2	11.116
2.3	11.5616
2.4	11.8539
2.5	12.1388
2.6	12.5632
2.7	12.941
2.8	13.2925
2.9	13.6542
3	13.9906
3.1	14.3419
3.2	14.6912
3.3	15.0183
3.4	15.3544
3.5	15.6846
3.6	16.0098
3.7	16.3659
3.8	16.7011
3.9	17.0259
4	17.3408
4.1	17.6577
4.2	17.988
4.3	18.3264
4.4	18.6449
4.5	18.977
4.6	19.306
4.7	19.6142
4.8	19.931
4.9	20.2451
5	20.5424
5.1	20.8508
5.2	21.153
5.3	21.4489
5.4	21.7362
5.5	22.0281
5.6	22.3146
5.7	22.5965
5.8	22.873
5.9	23.1663
6	23.4489
6.1	23.7445
6.2	24.0322
6.3	24.3267
6.4	24.629
6.5	24.9211
6.6	25.1975
6.7	25.4802
6.8	25.7706
6.9	26.062
7	26.3408
7.1	26.6276
7.2	26.9073
7.3	27.1864
7.4	27.4626
7.5	27.7336
7.6	28.0136
7.7	28.2864
7.8	28.5528
7.9	28.8167
8	29.0768
8.1	29.3415
8.2	29.6036
8.3	29.859
8.4	30.1246
8.5	30.3782
8.6	30.6327
8.7	30.8912
8.8	31.1478
8.9	31.4038
9	31.6571
9.1	31.9072
9.2	32.1528
9.3	32.3964
9.4	32.6398
9.5	32.8805
9.6	33.1313
9.7	33.3774
9.8	33.6174
9.9	33.8658
10	34.1221
10.1	34.3691
10.2	34.6022
10.3	34.8335
10.4	35.0632
10.5	35.3004
10.6	35.5327
10.7	35.7668
10.8	36.0018
10.9	36.2304
11	36.4553
11.1	36.6772
11.2	36.902
11.3	37.1315
11.4	37.3642
11.5	37.5988
11.6	37.8174
11.7	38.0439
11.8	38.2724
11.9	38.4982
12	38.7205
12.1	38.9425
12.2	39.1554
12.3	39.3663
12.4	39.5849
12.5	39.8109
12.6	40.0303
12.7	40.2458
12.8	40.4592
12.9	40.668
13	40.8802
13.1	41.0911
13.2	41.3059
13.3	41.5251
13.4	41.7356
13.5	41.9357
13.6	42.1389
13.7	42.3523
13.8	42.5538
13.9	42.766
14	42.9735
14.1	43.1798
14.2	43.3868
14.3	43.5994
14.4	43.8072
14.5	44.0072
14.6	44.2044
14.7	44.4096
14.8	44.6155
14.9	44.8169
15	45.0252
15.1	45.2288
15.2	45.4256
15.3	45.6147
15.4	45.8088
15.5	46.0017
15.6	46.1936
15.7	46.3918
15.8	46.5821
15.9	46.7835
16	46.9785
16.1	47.1751
16.2	47.3643
16.3	47.5491
16.4	47.7347
16.5	47.9258
16.6	48.1225
16.7	48.309
16.8	48.4999
16.9	48.6909
17	48.8704
17.1	49.055
17.2	49.2327
17.3	49.4067
17.4	49.5911
17.5	49.7764
17.6	49.9543
17.7	50.1288
17.8	50.3102
17.9	50.4956
18	50.6723
18.1	50.8502
18.2	51.0247
18.3	51.2045
18.4	51.3925
18.5	51.5732
18.6	51.7512
18.7	51.9346
18.8	52.1143
18.9	52.2915
19	52.4678
19.1	52.6483
19.2	52.83
19.3	53.0117
19.4	53.1804
19.5	53.3557
19.6	53.5422
19.7	53.7211
19.8	53.8938
19.9	54.0643
20	54.2379
20.1	54.4095
20.2	54.5866
20.3	54.756
20.4	54.9219
20.5	55.0855
20.6	55.2481
20.7	55.4119
20.8	55.5746
20.9	55.7294
21	55.8971
21.1	56.0569
21.2	56.2191
21.3	56.3713
21.4	56.5296
21.5	56.6895
21.6	56.8447
21.7	56.9951
21.8	57.1472
21.9	57.307
22	57.4621
22.1	57.6237
22.2	57.7789
22.3	57.9361
22.4	58.0915
22.5	58.2466
22.6	58.4016
22.7	58.5572
22.8	58.7114
22.9	58.8662
23	59.026
23.1	59.1786
23.2	59.3336
23.3	59.4897
23.4	59.6453
23.5	59.7994
23.6	59.952
23.7	60.1014
23.8	60.2498
23.9	60.3969
24	60.5457
24.1	60.6954
24.2	60.8404
24.3	60.9914
24.4	61.1433
24.5	61.2969
24.6	61.4494
24.7	61.599
24.8	61.7491
24.9	61.8983
25	62.0451
25.1	62.1876
25.2	62.3209
25.3	62.4658
25.4	62.6105
25.5	62.7527
25.6	62.8963
25.7	63.0321
25.8	63.1748
25.9	63.3143
26	63.4561
26.1	63.5987
26.2	63.737
26.3	63.8768
26.4	64.0164
26.5	64.1551
26.6	64.2919
26.7	64.4214
26.8	64.5566
26.9	64.6873
27	64.8237
27.1	64.9567
27.2	65.0964
27.3	65.232
27.4	65.3693
27.5	65.4984
27.6	65.6329
27.7	65.7616
27.8	65.9
27.9	66.0358
28	66.1676
28.1	66.3013
28.2	66.4371
28.3	66.5732
28.4	66.7064
28.5	66.84
28.6	66.9702
28.7	67.1036
28.8	67.236
28.9	67.3651
29	67.5027
29.1	67.6318
29.2	67.7634
29.3	67.8912
29.4	68.0223
29.5	68.1463
29.6	68.2708
29.7	68.4006
29.8	68.5235
29.9	68.651
30	68.7851
30.1	68.9184
30.2	69.0441
30.3	69.1719
30.4	69.2943
30.5	69.4153
30.6	69.5344
30.7	69.6593
30.8	69.7801
30.9	69.9024
31	70.0264
31.1	70.1477
31.2	70.2676
31.3	70.393
31.4	70.5126
31.5	70.6327
31.6	70.7599
31.7	70.8797
31.8	71.0048
31.9	71.1259
32	71.2524
32.1	71.3756
32.2	71.4991
32.3	71.6172
32.4	71.7319
32.5	71.8423
32.6	71.9576
32.7	72.0704
32.8	72.1908
32.9	72.308
33	72.4221
33.1	72.5366
33.2	72.6528
33.3	72.7638
33.4	72.8757
33.5	72.9861
33.6	73.1049
33.7	73.2136
33.8	73.3257
33.9	73.437
34	73.547
34.1	73.6552
34.2	73.7639
34.3	73.8752
34.4	73.9815
34.5	74.0874
34.6	74.1969
34.7	74.3098
34.8	74.4179
34.9	74.5194
35	74.6309
35.1	74.7444
35.2	74.8546
35.3	74.9639
35.4	75.0722
35.5	75.173
35.6	75.2788
35.7	75.3883
35.8	75.4979
35.9	75.6122
36	75.718
36.1	75.8251
36.2	75.9306
36.3	76.0373
36.4	76.1408
36.5	76.2438
36.6	76.3476
36.7	76.4504
36.8	76.5563
36.9	76.6682
37	76.7751
37.1	76.8816
37.2	76.9859
37.3	77.0919
37.4	77.1894
37.5	77.2911
37.6	77.3964
37.7	77.4952
37.8	77.598
37.9	77.6902
38	77.7878
38.1	77.891
38.2	77.9917
38.3	78.0919
38.4	78.1973
38.5	78.2981
38.6	78.4007
38.7	78.4968
38.8	78.5981
38.9	78.6993
39	78.7975
39.1	78.8925
39.2	78.9896
39.3	79.0831
39.4	79.1809
39.5	79.278
39.6	79.3725
39.7	79.465
39.8	79.5627
39.9	79.6596
40	79.7539
40.1	79.8463
40.2	79.9436
40.3	80.0431
40.4	80.1321
40.5	80.2235
40.6	80.3195
40.7	80.4141
40.8	80.503
40.9	80.5943
41	80.6859
41.1	80.772
41.2	80.8604
41.3	80.9516
41.4	81.0379
41.5	81.1262
41.6	81.2145
41.7	81.3035
41.8	81.3921
41.9	81.484
42	81.5709
42.1	81.6639
42.2	81.7528
42.3	81.8377
42.4	81.9302
42.5	82.0224
42.6	82.1148
42.7	82.2111
42.8	82.3041
42.9	82.3955
43	82.4829
43.1	82.573
43.2	82.6657
43.3	82.753
43.4	82.8363
43.5	82.9279
43.6	83.0226
43.7	83.1122
43.8	83.2019
43.9	83.2871
44	83.3819
44.1	83.4764
44.2	83.5653
44.3	83.6555
44.4	83.7427
44.5	83.8319
44.6	83.916
44.7	83.9974
44.8	84.0826
44.9	84.1687
45	84.2486
45.1	84.3296
45.2	84.4163
45.3	84.4958
45.4	84.576
45.5	84.6588
45.6	84.742
45.7	84.8219
45.8	84.9027
45.9	84.9895
46	85.0745
46.1	85.1525
46.2	85.2272
46.3	85.3017
46.4	85.3786
46.5	85.4597
46.6	85.5443
46.7	85.628
46.8	85.71
46.9	85.7894
47	85.8685
47.1	85.9487
47.2	86.0292
47.3	86.1097
47.4	86.1859
47.5	86.2669
47.6	86.344
47.7	86.4282
47.8	86.5097
47.9	86.59
48	86.6694
48.1	86.754
48.2	86.8319
48.3	86.9139
48.4	86.9971
48.5	87.0744
48.6	87.1495
48.7	87.2257
48.8	87.2989
48.9	87.3772
49	87.4542
49.1	87.5326
49.2	87.6084
49.3	87.6814
49.4	87.759
49.5	87.8387
49.6	87.917
49.7	87.9903
49.8	88.0698
49.9	88.1453
50	88.2227
50.1	88.299
50.2	88.3684
50.3	88.442
50.4	88.5166
50.5	88.589
50.6	88.6615
50.7	88.734
50.8	88.8086
50.9	88.8801
51	88.9529
51.1	89.0292
51.2	89.1033
51.3	89.1737
51.4	89.2444
51.5	89.3172
51.6	89.3917
51.7	89.462
51.8	89.5311
51.9	89.6005
52	89.6711
52.1	89.7378
52.2	89.809
52.3	89.8812
52.4	89.9538
52.5	90.0241
52.6	90.0959
52.7	90.1665
52.8	90.235
52.9	90.3043
53	90.373
53.1	90.4412
53.2	90.5093
53.3	90.5793
53.4	90.6474
53.5	90.7155
53.6	90.7786
53.7	90.8454
53.8	90.908
53.9	90.9723
54	91.0411
54.1	91.1113
54.2	91.1821
54.3	91.2529
54.4	91.3209
54.5	91.391
54.6	91.4592
54.7	91.5274
54.8	91.5961
54.9	91.6655
55	91.7337
55.1	91.8049
55.2	91.8746
55.3	91.9421
55.4	92.0086
55.5	92.0809
55.6	92.1523
55.7	92.2199
55.8	92.2895
55.9	92.3586
56	92.4239
56.1	92.4957
56.2	92.5604
56.3	92.6289
56.4	92.6965
56.5	92.7599
56.6	92.8267
56.7	92.8978
56.8	92.9711
56.9	93.0409
57	93.1126
57.1	93.1776
57.2	93.2428
57.3	93.311
57.4	93.3785
57.5	93.4448
57.6	93.5112
57.7	93.5733
57.8	93.6371
57.9	93.6998
58	93.7628
58.1	93.8287
58.2	93.8986
58.3	93.9659
58.4	94.0374
58.5	94.1035
58.6	94.1734
58.7	94.2348
58.8	94.2935
58.9	94.3591
59	94.4249
59.1	94.4886
59.2	94.5494
59.3	94.6102
59.4	94.6741
59.5	94.7351
59.6	94.7929
59.7	94.857
59.8	94.9201
59.9	94.9762
60	95.0367
60.1	95.0982
60.2	95.1612
60.3	95.2258
60.4	95.2932
60.5	95.3553
60.6	95.4181
60.7	95.481
60.8	95.5403
60.9	95.6032
61	95.6651
61.1	95.7303
61.2	95.7908
61.3	95.8523
61.4	95.9137
61.5	95.9767
61.6	96.0403
61.7	96.0973
61.8	96.1555
61.9	96.2148
62	96.2742
62.1	96.3362
62.2	96.3936
62.3	96.4543
62.4	96.5135
62.5	96.5742
62.6	96.6384
62.7	96.7021
62.8	96.7617
62.9	96.8168
63	96.8724
63.1	96.9279
63.2	96.9889
63.3	97.0521
63.4	97.1136
63.5	97.1753
63.6	97.2384
63.7	97.2998
63.8	97.359
63.9	97.4218
64	97.4836
64.1	97.5464
64.2	97.607
64.3	97.6662
64.4	97.724
64.5	97.7782
64.6	97.8377
64.7	97.8914
64.8	97.954
64.9	98.0182
65	98.0723
65.1	98.1224
65.2	98.1763
65.3	98.2374
65.4	98.2964
65.5	98.3508
65.6	98.408
65.7	98.467
65.8	98.5242
65.9	98.5777
66	98.6385
66.1	98.6966
66.2	98.7531
66.3	98.8081
66.4	98.8602
66.5	98.9109
66.6	98.9673
66.7	99.0186
66.8	99.0725
66.9	99.1274
67	99.1818
67.1	99.2374
67.2	99.2924
67.3	99.3499
67.4	99.4081
67.5	99.4617
67.6	99.5144
67.7	99.5671
67.8	99.6234
67.9	99.6761
68	99.7315
68.1	99.7874
68.2	99.8409
68.3	99.8938
68.4	99.9475
68.5	100.004
68.6	100.056
68.7	100.109
68.8	100.16
68.9	100.21
69	100.263
69.1	100.318
69.2	100.375
69.3	100.427
69.4	100.476
69.5	100.53
69.6	100.582
69.7	100.629
69.8	100.684
69.9	100.739
70	100.793
70.1	100.848
70.2	100.9
70.3	100.953
70.4	101.001
70.5	101.05
70.6	101.098
70.7	101.149
70.8	101.199
70.9	101.249
71	101.3
71.1	101.356
71.2	101.411
71.3	101.466
71.4	101.515
71.5	101.565
71.6	101.61
71.7	101.657
71.8	101.71
71.9	101.761
72	101.812
72.1	101.865
72.2	101.918
72.3	101.971
72.4	102.024
72.5	102.081
72.6	102.135
72.7	102.188
72.8	102.242
72.9	102.294
73	102.347
73.1	102.397
73.2	102.449
73.3	102.498
73.4	102.553
73.5	102.603
73.6	102.655
73.7	102.708
73.8	102.761
73.9	102.807
74	102.859
74.1	102.906
74.2	102.954
74.3	103.004
74.4	103.056
74.5	103.105
74.6	103.155
74.7	103.203
74.8	103.253
74.9	103.301
75	103.351
75.1	103.401
75.2	103.455
75.3	103.503
75.4	103.551
75.5	103.605
75.6	103.656
75.7	103.704
75.8	103.752
75.9	103.797
76	103.845
76.1	103.891
76.2	103.941
76.3	103.993
76.4	104.046
76.5	104.098
76.6	104.149
76.7	104.204
76.8	104.251
76.9	104.304
77	104.353
77.1	104.403
77.2	104.452
77.3	104.502
77.4	104.555
77.5	104.606
77.6	104.654
77.7	104.705
77.8	104.754
77.9	104.805
78	104.854
78.1	104.901
78.2	104.945
78.3	104.989
78.4	105.035
78.5	105.081
78.6	105.127
78.7	105.176
78.8	105.219
78.9	105.27
79	105.316
79.1	105.361
79.2	105.409
79.3	105.455
79.4	105.499
79.5	105.542
79.6	105.589
79.7	105.637
79.8	105.68
79.9	105.722
80	105.769
80.1	105.813
80.2	105.859
80.3	105.902
80.4	105.949
80.5	105.991
80.6	106.039
80.7	106.084
80.8	106.13
80.9	106.178
81	106.221
81.1	106.265
81.2	106.306
81.3	106.345
81.4	106.387
81.5	106.435
81.6	106.479
81.7	106.522
81.8	106.57
81.9	106.616
82	106.664
82.1	106.709
82.2	106.75
82.3	106.791
82.4	106.832
82.5	106.873
82.6	106.917
82.7	106.963
82.8	107.005
82.9	107.046
83	107.09
83.1	107.135
83.2	107.181
83.3	107.225
83.4	107.266
83.5	107.302
83.6	107.342
83.7	107.384
83.8	107.428
83.9	107.473
84	107.518
84.1	107.561
84.2	107.602
84.3	107.646
84.4	107.689
84.5	107.729
84.6	107.773
84.7	107.816
84.8	107.853
84.9	107.895
85	107.935
85.1	107.98
85.2	108.023
85.3	108.062
85.4	108.102
85.5	108.147
85.6	108.19
85.7	108.233
85.8	108.271
85.9	108.316
86	108.359
86.1	108.4
86.2	108.442
86.3	108.485
86.4	108.529
86.5	108.572
86.6	108.618
86.7	108.664
86.8	108.707
86.9	108.749
87	108.791
87.1	108.837
87.2	108.881
87.3	108.923
87.4	108.962
87.5	109.002
87.6	109.046
87.7	109.089
87.8	109.132
87.9	109.168
88	109.21
88.1	109.248
88.2	109.29
88.3	109.337
88.4	109.38
88.5	109.423
88.6	109.466
88.7	109.51
88.8	109.552
88.9	109.592
89	109.634
89.1	109.679
89.2	109.717
89.3	109.761
89.4	109.804
89.5	109.847
89.6	109.895
89.7	109.936
89.8	109.979
89.9	110.024
90	110.066
90.1	110.101
90.2	110.138
90.3	110.176
90.4	110.217
90.5	110.257
90.6	110.299
90.7	110.336
90.8	110.374
90.9	110.418
91	110.459
91.1	110.501
91.2	110.544
91.3	110.584
91.4	110.621
91.5	110.661
91.6	110.703
91.7	110.743
91.8	110.783
91.9	110.823
92	110.862
92.1	110.903
92.2	110.944
92.3	110.987
92.4	111.024
92.5	111.062
92.6	111.103
92.7	111.144
92.8	111.183
92.9	111.223
93	111.263
93.1	111.301
93.2	111.341
93.3	111.382
93.4	111.426
93.5	111.471
93.6	111.516
93.7	111.557
93.8	111.6
93.9	111.638
94	111.678
94.1	111.715
94.2	111.749
94.3	111.786
94.4	111.822
94.5	111.853
94.6	111.885
94.7	111.923
94.8	111.956
94.9	111.995
95	112.037
95.1	112.072
95.2	112.104
95.3	112.141
95.4	112.177
95.5	112.214
95.6	112.249
95.7	112.281
95.8	112.316
95.9	112.348
96	112.382
96.1	112.414
96.2	112.456
96.3	112.495
96.4	112.531
96.5	112.563
96.6	112.603
96.7	112.641
96.8	112.674
96.9	112.712
97	112.747
97.1	112.781
97.2	112.821
97.3	112.858
97.4	112.893
97.5	112.929
97.6	112.966
97.7	112.997
97.8	113.028
97.9	113.061
98	113.094
98.1	113.129
98.2	113.159
98.3	113.195
98.4	113.229
98.5	113.262
98.6	113.298
98.7	113.332
98.8	113.361
98.9	113.392
99	113.423
99.1	113.46
99.2	113.499
99.3	113.536
99.4	113.566
99.5	113.601
99.6	113.633
99.7	113.665
99.8	113.699
99.9	113.732
100	113.766
100.1	113.802
100.2	113.842
100.3	113.882
100.4	113.92
100.5	113.958
100.6	113.996
100.7	114.034
100.8	114.072
100.9	114.107
101	114.147
101.1	114.185
101.2	114.224
101.3	114.263
101.4	114.305
101.5	114.342
101.6	114.379
101.7	114.416
101.8	114.454
101.9	114.488
102	114.521
102.1	114.554
102.2	114.588
102.3	114.616
102.4	114.65
102.5	114.688
102.6	114.725
102.7	114.756
102.8	114.787
102.9	114.825
103	114.858
103.1	114.895
103.2	114.929
103.3	114.963
103.4	114.994
103.5	115.023
103.6	115.061
103.7	115.099
103.8	115.132
103.9	115.164
104	115.201
104.1	115.242
104.2	115.278
104.3	115.315
104.4	115.347
104.5	115.383
104.6	115.422
104.7	115.458
104.8	115.495
104.9	115.534
105	115.572
105.1	115.606
105.2	115.637
105.3	115.669
105.4	115.705
105.5	115.746
105.6	115.783
105.7	115.815
105.8	115.848
105.9	115.88
106	115.908
106.1	115.937
106.2	115.966
106.3	115.991
106.4	116.022
106.5	116.053
106.6	116.087
106.7	116.119
106.8	116.153
106.9	116.186
107	116.222
107.1	116.255
107.2	116.286
107.3	116.32
107.4	116.357
107.5	116.391
107.6	116.422
107.7	116.448
107.8	116.478
107.9	116.514
108	116.551
108.1	116.586
108.2	116.618
108.3	116.652
108.4	116.686
108.5	116.723
108.6	116.754
108.7	116.784
108.8	116.816
108.9	116.85
109	116.877
109.1	116.91
109.2	116.939
109.3	116.971
109.4	116.998
109.5	117.027
109.6	117.058
109.7	117.08
109.8	117.107
109.9	117.139
110	117.168
110.1	117.198
110.2	117.225
110.3	117.256
110.4	117.285
110.5	117.316
110.6	117.339
110.7	117.365
110.8	117.392
110.9	117.421
111	117.448
111.1	117.476
111.2	117.504
111.3	117.529
111.4	117.555
111.5	117.581
111.6	117.611
111.7	117.639
111.8	117.672
111.9	117.706
112	117.734
112.1	117.766
112.2	117.8
112.3	117.831
112.4	117.868
112.5	117.898
112.6	117.929
112.7	117.96
112.8	117.99
112.9	118.016
113	118.046
113.1	118.073
113.2	118.103
113.3	118.129
113.4	118.158
113.5	118.187
113.6	118.212
113.7	118.236
113.8	118.268
113.9	118.299
114	118.321
114.1	118.349
114.2	118.379
114.3	118.41
114.4	118.438
114.5	118.463
114.6	118.487
114.7	118.516
114.8	118.544
114.9	118.577
115	118.607
115.1	118.637
115.2	118.668
115.3	118.698
115.4	118.727
115.5	118.76
115.6	118.793
115.7	118.828
115.8	118.864
115.9	118.894
116	118.924
116.1	118.957
116.2	118.989
116.3	119.02
116.4	119.049
116.5	119.073
116.6	119.101
116.7	119.131
116.8	119.162
116.9	119.194
117	119.221
117.1	119.248
117.2	119.277
117.3	119.302
117.4	119.33
117.5	119.352
117.6	119.377
117.7	119.403
117.8	119.43
117.9	119.46
118	119.49
118.1	119.527
118.2	119.554
118.3	119.582
118.4	119.613
118.5	119.639
118.6	119.673
118.7	119.699
118.8	119.719
118.9	119.745
119	119.784
119.1	119.819
119.2	119.784
119.3	119.775
119.4	119.745
119.5	119.727
119.6	119.719
119.7	119.699
119.8	119.693
119.9	119.673
120	119.669
120.1	119.669
120.2	119.376
120.3	118.761
120.4	116.461
120.5	114.694
120.6	114.395
120.7	114.271
120.8	114.211
120.9	114.007
121	113.856
121.1	113.562
121.2	113.301
121.3	113.08
121.4	112.839
121.5	112.644
121.6	112.41
121.7	112.202
121.8	112.016
121.9	111.823
122	111.511
122.1	111.259
122.2	110.974
122.3	110.7
122.4	110.502
122.5	110.297
122.6	110.062
122.7	109.788
122.8	109.497
122.9	109.285
123	109.039
123.1	108.802
123.2	108.59
123.3	108.358
123.4	108.154
123.5	107.954
123.6	107.746
123.7	107.533
123.8	107.335
123.9	107.136
124	106.94
124.1	106.732
124.2	106.517
124.3	106.329
124.4	106.142
124.5	105.946
124.6	105.759
124.7	105.561
124.8	105.366
124.9	105.177
125	104.984
125.1	104.802
125.2	104.626
125.3	104.449
125.4	104.284
125.5	104.113
125.6	103.945
125.7	103.763
125.8	103.592
125.9	103.413
126	103.247
126.1	103.09
126.2	102.931
126.3	102.77
126.4	102.604
126.5	102.436
126.6	102.27
126.7	102.107
126.8	101.946
126.9	101.783
127	101.618
127.1	101.456
127.2	101.298
127.3	101.137
127.4	100.978
127.5	100.825
127.6	100.668
127.7	100.513
127.8	100.357
127.9	100.201
128	100.059
128.1	99.9225
128.2	99.7834
128.3	99.64
128.4	99.4974
128.5	99.3514
128.6	99.2085
128.7	99.0653
128.8	98.9202
128.9	98.7885
129	98.6561
129.1	98.5231
129.2	98.3888
129.3	98.2562
129.4	98.1318
129.5	98.0054
129.6	97.8685
129.7	97.6778
129.8	97.469
129.9	97.3322
130	97.3212
130.1	97.1898
130.2	97.0698
130.3	96.9475
130.4	96.8995
130.5	96.7738
130.6	96.642
130.7	96.6841
130.8	96.6475
130.9	96.4008
131	95.7611
131.1	95.6426
131.2	95.8949
131.3	95.5983
131.4	94.9584
131.5	95.0209
131.6	95.2169
131.7	95.2259
131.8	95.1699
131.9	95.1006
132	95.0291
132.1	94.9873
132.2	94.9477
132.3	94.8783
132.4	94.8858
132.5	94.8923
132.6	94.6884
132.7	94.583
132.8	94.5158
132.9	94.4105
133	94.3017
133.1	94.2298
133.2	94.0483
133.3	93.9646
133.4	93.9154
133.5	93.8421
133.6	93.8792
133.7	93.9417
133.8	93.9474
133.9	94.1754
134	94.3329
134.1	94.4394
134.2	94.1896
134.3	93.9172
134.4	93.6209
134.5	93.4574
134.6	93.3037
134.7	93.2569
134.8	93.147
134.9	93.0161
135	92.9256
135.1	92.8378
135.2	92.6583
135.3	92.5138
135.4	92.3719
135.5	92.2794
135.6	92.1675
135.7	92.0671
135.8	92.0176
135.9	91.9489
136	91.8713
136.1	91.7565
136.2	91.6289
136.3	91.5081
136.4	91.3832
136.5	91.2489
136.6	91.1457
136.7	91.0627
136.8	90.975
136.9	90.8612
137	90.7706
137.1	90.6798
137.2	90.5651
137.3	90.4812
137.4	90.4005
137.5	90.3204
137.6	90.2308
137.7	90.1392
137.8	90.0472
137.9	89.9414
138	89.8448
138.1	89.7565
138.2	89.6588
138.3	89.5749
138.4	89.4783
138.5	89.3803
138.6	89.2844
138.7	89.1803
138.8	89.0899
138.9	89.0009
139	88.8982
139.1	88.8031
139.2	88.715
139.3	88.615
139.4	88.5145
139.5	88.4315
139.6	88.346
139.7	88.261
139.8	88.1714
139.9	88.0815
140	87.9968
140.1	87.9131
140.2	87.8317
140.3	87.7442
140.4	87.6585
140.5	87.5715
140.6	87.4838
140.7	87.3974
140.8	87.3112
140.9	87.2254
141	87.1399
141.1	87.0518
141.2	86.9693
141.3	86.8869
141.4	86.8006
141.5	86.7231
141.6	86.6392
141.7	86.5519
141.8	86.47
141.9	86.3839
142	86.2977
142.1	86.214
142.2	86.1303
142.3	86.0401
142.4	85.9553
142.5	85.8724
142.6	85.787
142.7	85.7094
142.8	85.6256
142.9	85.5437
143	85.4618
143.1	85.3756
143.2	85.2934
143.3	85.2031
143.4	85.12
143.5	85.038
143.6	84.9568
143.7	84.8713
143.8	84.785
143.9	84.7023
144	84.6252
144.1	84.5447
144.2	84.462
144.3	84.378
144.4	84.295
144.5	84.2107
144.6	84.1277
144.7	84.0454
144.8	83.9708
144.9	83.8879
145	83.8088
145.1	83.7334
145.2	83.6565
145.3	83.5804
145.4	83.5003
145.5	83.4218
145.6	83.3451
145.7	83.2644
145.8	83.1927
145.9	83.1169
146	83.0397
146.1	82.9594
146.2	82.8771
146.3	82.7975
146.4	82.7287
146.5	82.6602
146.6	82.5861
146.7	82.5109
146.8	82.4316
146.9	82.3599
147	82.2845
147.1	82.2103
147.2	82.1272
147.3	82.0502
147.4	81.9722
147.5	81.9021
147.6	81.8342
147.7	81.7653
147.8	81.6916
147.9	81.6234
148	81.5554
148.1	81.4868
148.2	81.4296
148.3	81.375
148.4	81.3233
148.5	81.2608
148.6	81.2097
148.7	81.1605
148.8	81.1144
148.9	81.0474
149	80.9796
149.1	80.912
149.2	80.8512
149.3	80.7793
149.4	80.7124
149.5	80.6361
149.6	80.5522
149.7	80.4696
149.8	80.3972
149.9	80.3227
150	80.2415
150.1	80.1454
150.2	80.0671
150.3	79.9851
150.4	79.9239
150.5	79.8674
150.6	79.8218
150.7	79.7667
150.8	79.7078
150.9	79.6459
151	79.5808
151.1	79.4969
151.2	79.4053
151.3	79.3158
151.4	79.2309
151.5	79.1419
151.6	79.0744
151.7	79.0146
151.8	78.9567
151.9	78.9153
152	78.8653
152.1	78.8125
152.2	78.7492
152.3	78.6776
152.4	78.6016
152.5	78.5345
152.6	78.4848
152.7	78.4222
152.8	78.3707
152.9	78.332
153	78.2875
153.1	78.2546
153.2	78.2002
153.3	78.1331
153.4	78.0531
153.5	77.9788
153.6	77.8987
153.7	77.8198
153.8	77.7445
153.9	77.6603
154	77.5882
154.1	77.5303
154.2	77.4949
154.3	77.4542
154.4	77.4112
154.5	77.3614
154.6	77.3251
154.7	77.2799
154.8	77.2199
154.9	77.1534
155	77.0799
155.1	76.9943
155.2	76.9201
155.3	76.8611
155.4	76.7836
155.5	76.7187
155.6	76.6551
155.7	76.5881
155.8	76.5421
155.9	76.4885
156	76.4267
156.1	76.3576
156.2	76.3078
156.3	76.2747
156.4	76.2248
156.5	76.1548
156.6	76.0962
156.7	76.0308
156.8	75.9662
156.9	75.9075
157	75.8505
157.1	75.7939
157.2	75.731
157.3	75.6853
157.4	75.6446
157.5	75.5963
157.6	75.5453
157.7	75.4984
157.8	75.4449
157.9	75.3956
158	75.3355
158.1	75.2841
158.2	75.2208
158.3	75.1718
158.4	75.1105
158.5	75.0484
158.6	74.9924
158.7	74.9361
158.8	74.8734
158.9	74.7968
159	74.7351
159.1	74.6753
159.2	74.613
159.3	74.5473
159.4	74.4914
159.5	74.4351
159.6	74.3961
159.7	74.336
159.8	74.2937
159.9	74.2608
160	74.2218
160.1	74.188
160.2	74.1644
160.3	74.1297
160.4	74.0908
[truncated: 12,875 more rows]

[truncated: 8 more sheets: Camel, Pipistrellus bat, Tylonycteris pachypus bat, Rat, Hamster, Cat, Dog, Ferret]
