# Supplementary material for: Molecular basis for receptor recognition and broad host tropism for merbecovirus MjHKU4r-CoV-1
Source: EMBO Rep. 2024 Jun 14;25(7):17. doi: 10.1038/s44319-024-00169-8 (PMC11239678; doi:10.1038/s44319-024-00169-8)
Supplement: Supplementary file 5 — Source data Fig. 6 [file 44319_2024_169_MOESM5_ESM.zip › 6B.xlsx]

## Sheet: hCD26
Time (s)	Response units (RU)				Concentration (µM)	Response units (RU)	Response units (RU)
-39.6	0.590787				0	-62.444
-39.5	1.1722				0.00789141	-35.5527
-39.4	0.194519				0.0157828	-11.0377
-39.3	-0.3425				0.0236742	11.4027
-39.2	0.5475				0.0315657	32.0213
-39.1	-0.350682				0.0394571	51.0311
-39	-0.6608				0.0473485	68.6135
-38.9	-0.172001				0.0552399	84.9233
-38.8	-0.2824				0.0631313	100.094
-38.7	-0.2768				0.0710227	114.241
-38.6	-0.269499				0.0789141	127.464
-38.5	-0.1166				0.0868056	139.851
-38.4	-0.336797				0.094697	151.479
-38.3	-0.254				0.102588	162.416
-38.2	-0.2328				0.11048	172.721
-38.1	-0.219499				0.118371	182.447
-38	-0.2098				0.126263	191.643
-37.9	-0.21				0.134154	200.35
-37.8	-0.2214				0.142045	208.606
-37.7	-0.2329				0.149937	216.446
-37.6	-0.2321				0.157828	223.899
-37.5	-0.2421				0.16572	230.995
-37.4	-0.231799				0.173611	237.758
-37.3	-0.234				0.181503	244.21
-37.2	-0.2554				0.189394	250.374
-37.1	-0.214701				0.197285	256.268
-37	-0.2396				0.205177	261.908
-36.9	-0.261299				0.213068	267.312
-36.8	-0.2624				0.22096	272.494
-36.7	-0.2759				0.228851	277.467
-36.6	-0.287899				0.236742	282.243
-36.5	-0.2725				0.244634	286.835
-36.4	-0.2723				0.252525	291.252
-36.3	-0.2324				0.260417	295.504
-36.2	-0.2415				0.268308	299.601
-36.1	-0.1835				0.276199	303.55
-36	-0.2805				0.284091	307.36
-35.9	-0.179205				0.291982	311.038
-35.8	-0.0965				0.299874	314.59
-35.7	-0.00989999				0.307765	318.023
-35.6	0.0849922				0.315657	321.343
-35.5	0.1388				0.323548	324.555
-35.4	-0.00209924				0.331439	327.665
-35.3	-0.0744				0.339331	330.676
-35.2	-0.0994				0.347222	333.595
-35.1	-0.0932998				0.355114	336.425
-35	-0.1251				0.363005	339.169
-34.9	-0.1025				0.370896	341.833
-34.8	-0.1308				0.378788	344.419
-34.7	-0.0966				0.386679	346.931
-34.6	-0.1292				0.394571	349.371
-34.5	-0.0965				0.402462	351.744
-34.4	-0.119399				0.410354	354.051
-34.3	-0.1166				0.418245	356.295
-34.2	-0.1058				0.426136	358.48
-34.1	-0.1105				0.434028	360.606
-34	-0.1354				0.441919	362.677
-33.9	-0.110801				0.449811	364.695
-33.8	-0.1059				0.457702	366.661
-33.7	-0.1078				0.465593	368.578
-33.6	-0.0958999				0.473485	370.448
-33.5	-0.1149				0.481376	372.271
-33.4	-0.1191				0.489268	374.051
-33.3	-0.1121				0.497159	375.788
-33.2	-0.1135				0.505051	377.484
-33.1	-0.1137				0.512942	379.14
-33	-0.1081				0.520833	380.758
-32.9	-0.1094				0.528725	382.339
-32.8	-0.108				0.536616	383.885
-32.7	-0.0995				0.544508	385.396
-32.6	-0.0945002				0.552399	386.873
-32.5	-0.0844				0.56029	388.319
-32.4	-0.0795005				0.568182	389.733
-32.3	-0.0792				0.576073	391.117
-32.2	-0.0755				0.583965	392.471
-32.1	-0.0708				0.591856	393.798
-32	-0.0758				0.599747	395.097
-31.9	-0.0823				0.607639	396.369
-31.8	-0.0819				0.61553	397.616
-31.7	-0.0808				0.623422	398.837
-31.6	-0.0836				0.631313	400.034
-31.5	-0.0825				0.639205	401.208
-31.4	-0.0823001				0.647096	402.359
-31.3	-0.0815				0.654987	403.487
-31.2	-0.0801001				0.662879	404.594
-31.1	-0.0853				0.67077	405.68
-31	-0.0909				0.678662	406.746
-30.9	-0.0865001				0.686553	407.792
-30.8	-0.082				0.694444	408.819
-30.7	-0.0777001				0.702336	409.827
-30.6	-0.0763001				0.710227	410.816
-30.5	-0.0735				0.718119	411.788
-30.4	-0.0741				0.72601	412.743
-30.3	-0.0746001				0.733902	413.681
-30.2	-0.0716001				0.741793	414.602
-30.1	-0.0692				0.749684	415.508
-30	-0.0659				0.757576	416.398
-29.9	-0.0684				0.765467	417.273
-29.8	-0.0669001				0.773359	418.133
-29.7	-0.0669				0.78125	418.979
-29.6	-0.066
-29.5	-0.0634				0.048828		75.3057
-29.4	-0.0643				0.0976562		148.623
-29.3	-0.0645				0.195312		255.915
-29.2	-0.0600001				0.390625		354.415
-29.1	-0.0572				0.78125		415.122
-29	-0.0518
-28.9	-0.0471001
-28.8	-0.0430001
-28.7	-0.0438001
-28.6	-0.0457
-28.5	-0.0446
-28.4	-0.0432001
-28.3	-0.0415
-28.2	-0.0446
-28.1	-0.0463
-28	-0.0476
-27.9	-0.0449001
-27.8	-0.0458
-27.7	-0.0432001
-27.6	-0.0423
-27.5	-0.0413
-27.4	-0.0414
-27.3	-0.0463999
-27.2	-0.0481
-27.1	-0.0485
-27	-0.0511
-26.9	-0.055
-26.8	-0.0543
-26.7	-0.0532001
-26.6	-0.0547
-26.5	-0.0528
-26.4	-0.0492001
-26.3	-0.0442001
-26.2	-0.0419001
-26.1	-0.0417
-26	-0.0378
-25.9	-0.0385
-25.8	-0.0377
-25.7	-0.0352
-25.6	-0.0321
-25.5	-0.0326
-25.4	-0.0314001
-25.3	-0.0282
-25.2	-0.0251
-25.1	-0.0222
-25	-0.0197
-24.9	-0.0209
-24.8	-0.0219
-24.7	-0.02
-24.6	-0.0188001
-24.5	-0.0143
-24.4	-0.0133
-24.3	-0.0113
-24.2	-0.00950005
-24.1	-0.0127
-24	-0.0133
-23.9	-0.0132
-23.8	-0.0106001
-23.7	-0.0107
-23.6	-0.0117001
-23.5	-0.0091
-23.4	-0.00750004
-23.3	-0.0088
-23.2	-0.00380009
-23.1	-0.00449999
-23	-0.00490001
-22.9	-0.0065
-22.8	-0.0081
-22.7	-0.0133
-22.6	-0.0128999
-22.5	-0.0148
-22.4	-0.0152
-22.3	-0.0149001
-22.2	-0.0146001
-22.1	-0.0127
-22	-0.0151
-21.9	-0.0114
-21.8	-0.0104
-21.7	-0.00580009
-21.6	-0.0021001
-21.5	-0.00289999
-21.4	0.00239998
-21.3	0.000700003
-21.2	-0.00239991
-21.1	-0.0113997
-21	-0.0222
-20.9	-0.0229999
-20.8	-0.0206
-20.7	-0.0215999
-20.6	-0.0281998
-20.5	-0.0218
-20.4	-0.0282999
-20.3	-0.0321999
-20.2	-0.0374998
-20.1	-0.0393998
-20	-0.0455
-19.9	-0.0482999
-19.8	-0.0538998
-19.7	-0.0512999
-19.6	-0.0498999
-19.5	-0.0441
-19.4	-0.0372
-19.3	-0.0241
-19.2	-0.0238998
-19.1	-0.0325997
-19	-0.0389
-18.9	-0.0364998
-18.8	-0.0385997
-18.7	-0.0397998
-18.6	-0.0408998
-18.5	-0.0379
-18.4	-0.0417997
-18.3	-0.0440998
-18.2	-0.0382999
-18.1	-0.0295
-18	-0.0194
-17.9	-0.0122002
-17.8	0.0133997
-17.7	0.0190999
-17.6	0.0150999
-17.5	0.0258
-17.4	0.0143001
-17.3	0.0146002
-17.2	-0.00589983
-17.1	-0.00179996
-17	0.0179
-16.9	0.0358
-16.8	0.0594999
-16.7	0.0851998
-16.6	0.1033
-16.5	0.1011
-16.4	0.0871002
-16.3	0.0808001
-16.2	0.0674001
-16.1	0.0623998
-16	0.0688
-15.9	0.0801998
-15.8	0.0908998
-15.7	0.1046
-15.6	0.1285
-15.5	0.161
-15.4	0.1949
-15.3	0.1955
-15.2	0.1858
-15.1	0.1483
-15	0.0924
-14.9	0.0609999
-14.8	0.022
-14.7	0.0158
-14.6	-0.00319997
-14.5	-0.0032
-14.4	0.0111997
-14.3	0.0233996
-14.2	0.0424996
-14.1	0.0588996
-14	0.0768
-13.9	0.0887997
-13.8	0.0910998
-13.7	0.103
-13.6	0.1053
-13.5	0.1108
-13.4	0.1208
-13.3	0.125
-13.2	0.1235
-13.1	0.115
-13	0.0982
-12.9	0.1017
-12.8	0.0942999
-12.7	0.0655003
-12.6	0.0435003
-12.5	0.0268
-12.4	0.0211
-12.3	0.0189
-12.2	0.0122
-12.1	0.0121001
-12	0.0113
-11.9	0.00800004
-11.8	0.00670007
-11.7	0.00539999
-11.6	0.00450005
-11.5	-9.99983e-05
-11.4	0.000699912
-11.3	-0.00230005
-11.2	-0.00650005
-11.1	0.000699885
-11	-0.0027
-10.9	-0.00789998
-10.8	-0.0122001
-10.7	-0.0153001
-10.6	-0.0128001
-10.5	-0.014
-10.4	-0.0226
-10.3	-0.0286999
-10.2	-0.0264001
-10.1	-0.0239
-10	-0.0238
-9.9	-0.0182001
-9.8	-0.0213
-9.7	-0.0229
-9.6	-0.0228001
-9.5	-0.0229
-9.4	-0.0248001
-9.3	-0.0244001
-9.2	-0.0272
-9.1	-0.0236001
-9	-0.0273
-8.9	-0.0349999
-8.8	-0.0437998
-8.7	-0.043
-8.6	-0.0322
-8.5	-0.0312
-8.4	-0.0229
-8.3	-0.0267
-8.2	-0.0271
-8.1	-0.0295
-8	-0.0246
-7.9	-0.0255999
-7.8	-0.0157001
-7.7	-0.0137
-7.6	-0.0197999
-7.5	-0.0217
-7.4	-0.0189001
-7.3	-0.021
-7.2	-0.018
-7.1	-0.0145001
-7	-0.0124
-6.9	-0.0113999
-6.8	-0.0095
-6.7	-0.0079
-6.6	-0.0047
-6.5	-0.0052
-6.4	-0.00779988
-6.3	-0.0018
-6.2	0.001
-6.1	-0.00169993
-6	-0.005
-5.9	-0.000700015
-5.8	-0.0025
-5.7	-0.0022
-5.6	-0.00140007
-5.5	0.0002
-5.4	0.00289998
-5.3	0.0058
-5.2	0.0069
-5.1	0.00880004
-5	0.0052
-4.9	0.00210006
-4.8	0.0015
-4.7	0.0047
-4.6	0.00729992
-4.5	0.0088
-4.4	0.0127999
-4.3	0.0157
-4.2	0.0153
-4.1	0.0164
-4	0.0155
-3.9	0.0143
-3.8	0.0089
-3.7	0.0073
-3.6	0.00949987
-3.5	0.007
-3.4	0.00439995
-3.3	-0.0021
-3.2	-0.005
-3.1	-0.00980003
-3	-0.0015
-2.9	-0.00599959
-2.8	-0.0164
-2.7	-0.0198
-2.6	-0.0216001
-2.5	-0.0213
-2.4	-0.0217
-2.3	-0.0252
-2.2	-0.0324
-2.1	-0.0297001
-2	-0.0397
-1.9	-0.0386999
-1.8	-0.0466
-1.7	-0.0482
-1.6	-0.0512998
-1.5	-0.0535
-1.4	-0.0493999
-1.3	-0.0429
-1.2	-0.0396
-1.1	-0.0342002
-1	-0.0342
-0.900002	-0.0317998
-0.799999	-0.0317998
-0.700001	-0.0313
-0.600002	-0.0311997
-0.5	-0.0291
-0.400002	-0.0285
-0.299999	-0.0285
-0.200001	-0.0175
-0.100002	-0.0152
0	0.4642
0.0999985	1.5201
0.200001	1.9285
0.299999	4.0676
0.399998	5.0957
0.5	5.1014
0.599998	5.191
0.700001	5.1963
0.799999	5.2726
0.899998	5.2831
1	5.2915
1.1	5.3028
1.2	5.3028
1.3	5.3321
1.4	5.3321
1.5	5.3339
1.6	5.4259
1.7	5.4309
1.8	5.4422
1.9	5.4508
2	5.5511
2.1	5.6909
2.2	5.7755
2.3	5.985
2.4	6.182
2.5	6.3919
2.6	6.5817
2.7	6.7911
2.8	7.0114
2.9	7.2039
3	7.4151
3.1	7.6417
3.2	7.8019
3.3	8.0256
3.4	8.2519
3.5	8.4635
3.6	8.6567
3.7	8.8658
3.8	9.0714
3.9	9.2764
4	9.4783
4.1	9.6942
4.2	9.9097
4.3	10.1055
4.4	10.2984
4.5	10.5108
4.6	10.706
4.7	10.9021
4.8	11.0986
4.9	11.2945
5	11.4935
5.1	11.6923
5.2	11.8836
5.3	12.0843
5.4	12.2813
5.5	12.4717
5.6	12.6566
5.7	12.8415
5.8	13.0196
5.9	13.2004
6	13.3842
6.1	13.5679
6.2	13.7419
6.3	13.9189
6.4	14.0918
6.5	14.2638
6.6	14.4416
6.7	14.6162
6.8	14.793
6.9	14.9669
7	15.1474
7.1	15.3401
7.2	15.5184
7.3	15.6861
7.4	15.8495
7.5	16.0167
7.6	16.1792
7.7	16.3503
7.8	16.5167
7.9	16.6873
8	16.8606
8.1	17.0323
8.2	17.2016
8.3	17.367
8.4	17.5228
8.5	17.6763
8.6	17.8288
8.7	17.9918
8.8	18.1615
8.9	18.3303
9	18.4979
9.1	18.6505
9.2	18.8078
9.3	18.9661
9.4	19.1255
9.5	19.2756
9.6	19.4208
9.7	19.5651
9.8	19.7195
9.9	19.8673
10	20.0119
10.1	20.1518
10.2	20.2976
10.3	20.4482
10.4	20.5913
10.5	20.7356
10.6	20.877
10.7	21.0199
10.8	21.1616
10.9	21.3033
11	21.4427
11.1	21.5862
11.2	21.7238
11.3	21.8639
11.4	22.0025
11.5	22.1445
11.6	22.2895
11.7	22.4322
11.8	22.5744
11.9	22.7176
12	22.8594
12.1	23.0034
12.2	23.1456
12.3	23.2758
12.4	23.4131
12.5	23.5488
12.6	23.6843
12.7	23.8112
12.8	23.9411
12.9	24.081
13	24.2154
13.1	24.345
13.2	24.4775
13.3	24.6083
13.4	24.7339
13.5	24.8589
13.6	24.9859
13.7	25.1143
13.8	25.2393
13.9	25.3641
14	25.4898
14.1	25.616
14.2	25.7416
14.3	25.8687
14.4	25.9935
14.5	26.1204
14.6	26.2543
14.7	26.3799
14.8	26.5057
14.9	26.6309
15	26.7498
15.1	26.8723
15.2	26.9911
15.3	27.1145
15.4	27.2365
15.5	27.3571
15.6	27.479
15.7	27.5987
15.8	27.7192
15.9	27.8333
16	27.9447
16.1	28.0602
16.2	28.1762
16.3	28.2858
16.4	28.3991
16.5	28.5159
16.6	28.6303
16.7	28.743
16.8	28.8547
16.9	28.9643
17	29.0733
17.1	29.1869
17.2	29.2926
17.3	29.4014
17.4	29.5104
17.5	29.6196
17.6	29.7279
17.7	29.8332
17.8	29.9387
17.9	30.0489
18	30.1613
18.1	30.2729
18.2	30.3787
18.3	30.4771
18.4	30.5848
18.5	30.6901
18.6	30.793
18.7	30.9015
18.8	31.0111
18.9	31.1165
19	31.2175
19.1	31.3264
19.2	31.435
19.3	31.5381
19.4	31.6384
19.5	31.739
19.6	31.8387
19.7	31.9443
19.8	32.0499
19.9	32.1565
20	32.2553
20.1	32.3572
20.2	32.4569
20.3	32.5548
20.4	32.6532
20.5	32.7529
20.6	32.8535
20.7	32.9475
20.8	33.0487
20.9	33.1466
21	33.2422
21.1	33.3435
21.2	33.4439
21.3	33.5384
21.4	33.6321
21.5	33.7257
21.6	33.8142
21.7	33.9061
21.8	33.9959
21.9	34.0889
22	34.1834
22.1	34.2768
22.2	34.3712
22.3	34.4601
22.4	34.5538
22.5	34.6447
22.6	34.7414
22.7	34.8354
22.8	34.9301
22.9	35.0239
23	35.1134
23.1	35.2016
23.2	35.2894
23.3	35.3814
23.4	35.47
23.5	35.5625
23.6	35.6507
23.7	35.7409
23.8	35.8297
23.9	35.9161
24	36.0044
24.1	36.0954
24.2	36.1801
24.3	36.2674
24.4	36.3508
24.5	36.4373
24.6	36.5275
24.7	36.6148
24.8	36.701
24.9	36.7879
25	36.8746
25.1	36.9653
25.2	37.0533
25.3	37.1406
25.4	37.2272
25.5	37.3084
25.6	37.3906
25.7	37.4667
25.8	37.5456
25.9	37.6289
26	37.7148
26.1	37.794
26.2	37.8772
26.3	37.9619
26.4	38.0457
26.5	38.1256
26.6	38.2069
26.7	38.2904
26.8	38.3782
26.9	38.4594
27	38.5382
27.1	38.6202
27.2	38.7027
27.3	38.7822
27.4	38.8673
27.5	38.9513
27.6	39.0348
27.7	39.1173
27.8	39.1976
27.9	39.2783
28	39.3575
28.1	39.4376
28.2	39.5198
28.3	39.5981
28.4	39.6796
28.5	39.7593
28.6	39.8352
28.7	39.9114
28.8	39.99
28.9	40.0663
29	40.1414
29.1	40.2217
29.2	40.2978
29.3	40.3713
29.4	40.4503
29.5	40.5338
29.6	40.6073
29.7	40.6834
29.8	40.7617
29.9	40.838
30	40.9137
30.1	40.9861
30.2	41.0612
30.3	41.1373
30.4	41.2064
30.5	41.2812
30.6	41.3603
30.7	41.436
30.8	41.5105
30.9	41.5869
31	41.665
31.1	41.7368
31.2	41.8115
31.3	41.8804
31.4	41.9516
31.5	42.0256
31.6	42.1
31.7	42.178
31.8	42.2589
31.9	42.33
32	42.405
32.1	42.477
32.2	42.553
32.3	42.6239
32.4	42.6978
32.5	42.7666
32.6	42.843
32.7	42.916
32.8	42.9885
32.9	43.0599
33	43.1326
33.1	43.2038
33.2	43.2723
33.3	43.3391
33.4	43.4061
33.5	43.469
33.6	43.5354
33.7	43.6041
33.8	43.6727
33.9	43.7423
34	43.8115
34.1	43.8778
34.2	43.9447
34.3	44.0118
34.4	44.0879
34.5	44.1587
34.6	44.2267
34.7	44.2952
34.8	44.3597
34.9	44.4232
35	44.4898
35.1	44.5568
35.2	44.6248
35.3	44.6935
35.4	44.7576
35.5	44.8176
35.6	44.8783
35.7	44.9464
35.8	45.0155
35.9	45.0809
36	45.1437
36.1	45.2099
36.2	45.2757
36.3	45.3395
36.4	45.4054
36.5	45.4704
36.6	45.5321
36.7	45.591
36.8	45.6521
36.9	45.7113
37	45.7779
37.1	45.8472
37.2	45.919
37.3	45.9851
37.4	46.0493
37.5	46.1136
37.6	46.1769
37.7	46.2433
37.8	46.3003
37.9	46.358
38	46.4205
38.1	46.4793
38.2	46.5413
38.3	46.6001
38.4	46.6607
38.5	46.7164
38.6	46.7831
38.7	46.8446
38.8	46.9097
38.9	46.9747
39	47.0356
39.1	47.0972
39.2	47.1609
39.3	47.2231
39.4	47.2857
39.5	47.3435
39.6	47.4048
39.7	47.465
39.8	47.5212
39.9	47.5818
40	47.6374
40.1	47.6925
40.2	47.7504
40.3	47.8095
40.4	47.873
40.5	47.9274
40.6	47.9854
40.7	48.0415
40.8	48.1033
40.9	48.1613
41	48.2194
41.1	48.2767
41.2	48.333
41.3	48.3907
41.4	48.451
41.5	48.5076
41.6	48.5697
41.7	48.6301
41.8	48.6896
41.9	48.7492
42	48.81
42.1	48.8746
42.2	48.9374
42.3	48.9969
42.4	49.0585
42.5	49.1124
42.6	49.1704
42.7	49.2284
42.8	49.2865
42.9	49.3429
43	49.4018
43.1	49.4623
43.2	49.5196
43.3	49.5746
43.4	49.6314
43.5	49.6873
43.6	49.7422
43.7	49.8023
43.8	49.8636
43.9	49.9249
44	49.9831
44.1	50.0405
44.2	50.0949
44.3	50.1491
44.4	50.2043
44.5	50.2552
44.6	50.3135
44.7	50.3697
44.8	50.4255
44.9	50.4747
45	50.5262
45.1	50.5809
45.2	50.6316
45.3	50.6824
45.4	50.7357
45.5	50.7851
45.6	50.8384
45.7	50.8904
45.8	50.9418
45.9	50.9925
46	51.0409
46.1	51.0917
46.2	51.1437
46.3	51.1978
46.4	51.2566
46.5	51.3085
46.6	51.3641
46.7	51.4194
46.8	51.4746
46.9	51.5279
47	51.5803
47.1	51.6298
47.2	51.6825
47.3	51.7334
47.4	51.7881
47.5	51.8417
47.6	51.8941
47.7	51.9435
47.8	51.998
47.9	52.0495
48	52.1037
48.1	52.1569
48.2	52.2073
48.3	52.2617
48.4	52.3145
48.5	52.368
48.6	52.4185
48.7	52.4679
48.8	52.5237
48.9	52.5717
49	52.6235
49.1	52.675
49.2	52.7212
49.3	52.7668
49.4	52.8186
49.5	52.8662
49.6	52.9172
49.7	52.9687
49.8	53.0164
49.9	53.0668
50	53.1144
50.1	53.1565
50.2	53.199
50.3	53.2473
50.4	53.2997
50.5	53.353
50.6	53.4062
50.7	53.4524
50.8	53.5009
50.9	53.5518
51	53.5995
51.1	53.65
51.2	53.6981
51.3	53.7501
51.4	53.7997
51.5	53.8495
51.6	53.8951
51.7	53.9465
51.8	53.997
51.9	54.0462
52	54.094
52.1	54.1425
52.2	54.1937
52.3	54.2483
52.4	54.295
52.5	54.3407
52.6	54.3876
52.7	54.4341
52.8	54.4856
52.9	54.5381
53	54.5862
53.1	54.6365
53.2	54.687
53.3	54.7365
53.4	54.7849
53.5	54.8299
53.6	54.8793
53.7	54.9274
53.8	54.9778
53.9	55.0256
54	55.0741
54.1	55.1226
54.2	55.1685
54.3	55.2124
54.4	55.255
54.5	55.3
54.6	55.3397
54.7	55.3852
54.8	55.4301
54.9	55.476
55	55.5217
55.1	55.5608
55.2	55.6052
55.3	55.6465
55.4	55.6954
55.5	55.7428
55.6	55.7866
55.7	55.8299
55.8	55.8727
55.9	55.9222
56	55.971
56.1	56.0167
56.2	56.0603
56.3	56.1094
56.4	56.1555
56.5	56.2005
56.6	56.2431
56.7	56.2867
56.8	56.3313
56.9	56.3734
57	56.4191
57.1	56.4639
57.2	56.5061
57.3	56.5515
57.4	56.5944
57.5	56.6358
57.6	56.6752
57.7	56.7213
57.8	56.7632
57.9	56.8043
58	56.8492
58.1	56.8946
58.2	56.9399
58.3	56.9842
58.4	57.027
58.5	57.0704
58.6	57.1145
58.7	57.1636
58.8	57.2031
58.9	57.2413
59	57.2797
59.1	57.3275
59.2	57.3681
59.3	57.4085
59.4	57.4504
59.5	57.4921
59.6	57.5361
59.7	57.58
59.8	57.6249
59.9	57.6653
60	57.7024
60.1	57.7388
60.2	57.7791
60.3	57.8215
60.4	57.861
60.5	57.903
60.6	57.9471
60.7	57.995
60.8	58.0364
60.9	58.0797
61	58.1218
61.1	58.1634
61.2	58.2063
61.3	58.2497
61.4	58.2962
61.5	58.3387
61.6	58.3764
61.7	58.4185
61.8	58.4607
61.9	58.5027
62	58.5421
62.1	58.5797
62.2	58.6158
62.3	58.6617
62.4	58.7015
62.5	58.7379
62.6	58.7766
62.7	58.8178
62.8	58.864
62.9	58.904
63	58.9465
63.1	58.9894
63.2	59.0337
63.3	59.078
63.4	59.1249
63.5	59.1645
63.6	59.2065
63.7	59.2479
63.8	59.2872
63.9	59.3245
64	59.3637
64.1	59.402
64.2	59.4421
64.3	59.485
64.4	59.5241
64.5	59.5658
64.6	59.6078
64.7	59.6468
64.8	59.6827
64.9	59.7169
65	59.7599
65.1	59.7953
65.2	59.8342
65.3	59.8734
65.4	59.9103
65.5	59.9535
65.6	59.9938
65.7	60.031
65.8	60.0674
65.9	60.1048
66	60.139
66.1	60.1752
66.2	60.2156
66.3	60.255
66.4	60.2924
66.5	60.3286
66.6	60.3686
66.7	60.4055
66.8	60.4436
66.9	60.4801
67	60.5117
67.1	60.5475
67.2	60.5871
67.3	60.6249
67.4	60.6566
67.5	60.6922
67.6	60.7271
67.7	60.7667
67.8	60.7985
67.9	60.8315
68	60.8729
68.1	60.9097
68.2	60.9478
68.3	60.9898
68.4	61.0277
68.5	61.0633
68.6	61.1
68.7	61.1339
68.8	61.1717
68.9	61.207
69	61.2466
69.1	61.2844
69.2	61.3253
69.3	61.3623
69.4	61.3959
69.5	61.4304
69.6	61.4653
69.7	61.5014
69.8	61.5425
69.9	61.5778
70	61.6123
70.1	61.648
70.2	61.6862
70.3	61.7268
70.4	61.7591
70.5	61.7926
70.6	61.8303
70.7	61.8655
70.8	61.901
70.9	61.9325
71	61.9696
71.1	62.0048
71.2	62.0438
71.3	62.0767
71.4	62.1101
71.5	62.1445
71.6	62.1785
71.7	62.2125
71.8	62.2458
71.9	62.2851
72	62.3189
72.1	62.3563
72.2	62.3951
72.3	62.4289
72.4	62.4651
72.5	62.4975
72.6	62.5341
72.7	62.5687
72.8	62.6083
72.9	62.6412
73	62.6793
73.1	62.7199
73.2	62.7551
73.3	62.7953
73.4	62.8319
73.5	62.8699
73.6	62.909
73.7	62.9451
73.8	62.981
73.9	63.0233
74	63.0633
74.1	63.1017
74.2	63.1384
74.3	63.1761
74.4	63.2086
74.5	63.2409
74.6	63.2727
74.7	63.3086
74.8	63.3489
74.9	63.3841
75	63.4218
75.1	63.4591
75.2	63.4964
75.3	63.533
75.4	63.5672
75.5	63.6029
75.6	63.6412
75.7	63.6807
75.8	63.7187
75.9	63.7547
76	63.7919
76.1	63.8295
76.2	63.8656
76.3	63.9023
76.4	63.9399
76.5	63.9794
76.6	64.0142
76.7	64.0472
76.8	64.0842
76.9	64.121
77	64.1572
77.1	64.195
77.2	64.2291
77.3	64.2634
77.4	64.3
77.5	64.3364
77.6	64.3739
77.7	64.4068
77.8	64.4417
77.9	64.479
78	64.511
78.1	64.5434
78.2	64.5767
78.3	64.6103
78.4	64.6468
78.5	64.6773
78.6	64.7108
78.7	64.7449
78.8	64.7796
78.9	64.8146
79	64.8513
79.1	64.886
79.2	64.9222
79.3	64.956
79.4	64.9889
79.5	65.0245
79.6	65.0597
79.7	65.0875
79.8	65.1251
79.9	65.1615
80	65.1943
80.1	65.2284
80.2	65.257
80.3	65.288
80.4	65.3207
80.5	65.356
80.6	65.3863
80.7	65.419
80.8	65.4527
80.9	65.4845
81	65.5145
81.1	65.5455
81.2	65.5814
81.3	65.6154
81.4	65.6498
81.5	65.6817
81.6	65.7118
81.7	65.7358
81.8	65.7623
81.9	65.7948
82	65.8285
82.1	65.8606
82.2	65.8914
82.3	65.9221
82.4	65.9552
82.5	65.9839
82.6	66.015
82.7	66.045
82.8	66.0722
82.9	66.1003
83	66.1332
83.1	66.1692
83.2	66.203
83.3	66.2394
83.4	66.2734
83.5	66.3084
83.6	66.3418
83.7	66.3726
83.8	66.4034
83.9	66.4275
84	66.4602
84.1	66.4949
84.2	66.5263
84.3	66.5571
84.4	66.5905
84.5	66.6195
84.6	66.6517
84.7	66.6843
84.8	66.7177
84.9	66.7457
85	66.7752
85.1	66.8106
85.2	66.8411
85.3	66.8727
85.4	66.9063
85.5	66.9356
85.6	66.9675
85.7	66.999
85.8	67.0304
85.9	67.0586
86	67.0882
86.1	67.1188
86.2	67.1511
86.3	67.1826
86.4	67.2134
86.5	67.2395
86.6	67.272
86.7	67.3059
86.8	67.3371
86.9	67.3649
87	67.3983
87.1	67.4311
87.2	67.4615
87.3	67.4919
87.4	67.5259
87.5	67.553
87.6	67.5849
87.7	67.6212
87.8	67.6503
87.9	67.6852
88	67.7176
88.1	67.7465
88.2	67.7768
88.3	67.8086
88.4	67.8409
88.5	67.8703
88.6	67.8962
88.7	67.93
88.8	67.9652
88.9	67.9958
89	68.028
89.1	68.0562
89.2	68.0875
89.3	68.1147
89.4	68.1422
89.5	68.1709
89.6	68.2
89.7	68.23
89.8	68.2578
89.9	68.29
90	68.324
90.1	68.3582
90.2	68.3859
90.3	68.417
90.4	68.4489
90.5	68.482
90.6	68.5107
90.7	68.5404
90.8	68.5714
90.9	68.6006
91	68.6314
91.1	68.662
91.2	68.6903
91.3	68.7162
91.4	68.7428
91.5	68.7729
91.6	68.8033
91.7	68.8389
91.8	68.8675
91.9	68.8893
92	68.9211
92.1	68.9492
92.2	68.9831
92.3	69.013
92.4	69.0431
92.5	69.0737
92.6	69.102
92.7	69.1291
92.8	69.1582
92.9	69.1892
93	69.2187
93.1	69.248
93.2	69.2819
93.3	69.312
93.4	69.3421
93.5	69.3712
93.6	69.398
93.7	69.4333
93.8	69.4631
93.9	69.495
94	69.5266
94.1	69.5565
94.2	69.5909
94.3	69.6209
94.4	69.6503
94.5	69.6772
94.6	69.7058
94.7	69.7419
94.8	69.7721
94.9	69.7954
95	69.8202
95.1	69.8478
95.2	69.8801
95.3	69.9075
95.4	69.9365
95.5	69.9671
95.6	70.0017
95.7	70.0315
95.8	70.0603
95.9	70.0918
96	70.1217
96.1	70.1511
96.2	70.18
96.3	70.2096
96.4	70.2338
96.5	70.2633
96.6	70.2895
96.7	70.3223
96.8	70.3557
96.9	70.3903
97	70.4212
97.1	70.4499
97.2	70.4798
97.3	70.5074
97.4	70.5395
97.5	70.5706
97.6	70.5955
97.7	70.6261
97.8	70.6532
97.9	70.6891
98	70.7207
98.1	70.7473
98.2	70.7772
98.3	70.8019
98.4	70.8302
98.5	70.8533
98.6	70.8822
98.7	70.9141
98.8	70.9441
98.9	70.9746
99	71.0016
99.1	71.0301
99.2	71.0628
99.3	71.0933
99.4	71.1231
99.5	71.1512
99.6	71.18
99.7	71.2119
99.8	71.2358
99.9	71.2619
100	71.2887
100.1	71.3151
100.2	71.3435
100.3	71.3687
100.4	71.3971
100.5	71.4254
100.6	71.4557
100.7	71.4823
100.8	71.5054
100.9	71.5333
101	71.5663
101.1	71.6
101.2	71.6318
101.3	71.6609
101.4	71.6885
101.5	71.715
101.6	71.743
101.7	71.7663
101.8	71.7924
101.9	71.8178
102	71.843
102.1	71.8666
102.2	71.8931
102.3	71.9209
102.4	71.9502
102.5	71.98
102.6	72.0063
102.7	72.0374
102.8	72.0691
102.9	72.0954
103	72.1205
103.1	72.1498
103.2	72.1785
103.3	72.205
103.4	72.2295
103.5	72.2532
103.6	72.2816
103.7	72.3094
103.8	72.335
103.9	72.3626
104	72.3878
104.1	72.4147
104.2	72.4411
104.3	72.4658
104.4	72.4992
104.5	72.5282
104.6	72.558
104.7	72.5809
104.8	72.6042
104.9	72.6299
105	72.655
105.1	72.6815
105.2	72.7048
105.3	72.7251
105.4	72.7509
105.5	72.7774
105.6	72.7996
105.7	72.8298
105.8	72.854
105.9	72.8803
106	72.909
106.1	72.9353
106.2	72.9601
106.3	72.9846
106.4	73.0114
106.5	73.041
106.6	73.0707
106.7	73.0982
106.8	73.1267
106.9	73.1586
107	73.1814
107.1	73.2023
107.2	73.2278
107.3	73.2527
107.4	73.2782
107.5	73.3038
107.6	73.3296
107.7	73.3531
107.8	73.3801
107.9	73.4071
108	73.4364
108.1	73.4646
108.2	73.4954
108.3	73.5212
108.4	73.5442
108.5	73.5647
108.6	73.5922
108.7	73.6212
108.8	73.6478
108.9	73.6752
109	73.7022
109.1	73.7244
109.2	73.7497
109.3	73.7746
109.4	73.8036
109.5	73.8307
109.6	73.8524
109.7	73.8812
109.8	73.9105
109.9	73.9404
110	73.9701
110.1	73.9976
110.2	74.0278
110.3	74.0617
110.4	74.0912
110.5	74.1197
110.6	74.1432
110.7	74.171
110.8	74.1952
110.9	74.2208
111	74.2499
111.1	74.2719
111.2	74.297
111.3	74.3247
111.4	74.3537
111.5	74.3795
111.6	74.406
111.7	74.4318
111.8	74.4615
111.9	74.4893
112	74.5166
112.1	74.5446
112.2	74.5705
112.3	74.6023
112.4	74.6315
112.5	74.6569
112.6	74.6847
112.7	74.7142
112.8	74.7408
112.9	74.7714
113	74.7954
113.1	74.8181
113.2	74.8443
113.3	74.8678
113.4	74.8938
113.5	74.9214
113.6	74.9496
113.7	74.9759
113.8	74.9985
113.9	75.0247
114	75.0501
114.1	75.0783
114.2	75.1055
114.3	75.1305
114.4	75.1592
114.5	75.187
114.6	75.2133
114.7	75.2383
114.8	75.2578
114.9	75.2808
115	75.3057
115.1	75.33
115.2	75.3519
115.3	75.3733
115.4	75.3951
115.5	75.4155
115.6	75.4363
115.7	75.4598
115.8	75.4804
115.9	75.505
116	75.5323
116.1	75.558
116.2	75.5819
116.3	75.6071
116.4	75.6316
116.5	75.6536
116.6	75.678
116.7	75.6985
116.8	75.7214
116.9	75.7473
117	75.7817
117.1	75.8059
117.2	75.8343
117.3	75.8536
117.4	75.8759
117.5	75.8938
117.6	75.9153
117.7	75.9407
117.8	75.9605
117.9	75.9852
118	76.0112
118.1	76.0366
118.2	76.0586
118.3	76.0908
118.4	76.1096
118.5	76.1214
118.6	76.1357
118.7	76.1571
118.8	76.1867
118.9	76.2305
119	76.2679
119.1	76.2305
119.2	76.2305
119.3	76.1878
119.4	76.1867
119.5	76.1645
119.6	76.1571
119.7	76.1473
119.8	76.1357
119.9	76.1257
120	76.1214
120.1	75.9567
120.2	75.3549
120.3	74.6191
120.4	73.1143
120.5	72.1257
120.6	72.1221
120.7	72.103
120.8	72.1005
120.9	71.9288
121	71.9202
121.1	71.92
121.2	71.9092
121.3	71.8983
121.4	71.8938
121.5	71.8935
121.6	71.8927
121.7	71.8861
121.8	71.8698
121.9	71.8556
122	71.8097
122.1	71.6947
122.2	71.6257
122.3	71.5612
122.4	71.4506
122.5	71.2275
122.6	71.1237
122.7	70.9313
122.8	70.7913
122.9	70.6255
123	70.5203
123.1	70.3185
123.2	70.1793
123.3	70.0179
123.4	69.8858
123.5	69.7192
123.6	69.5499
123.7	69.3944
123.8	69.232
123.9	69.0544
124	68.9071
124.1	68.755
124.2	68.6099
124.3	68.4474
124.4	68.294
124.5	68.1413
124.6	67.979
124.7	67.8171
124.8	67.6648
124.9	67.5186
125	67.3716
125.1	67.2332
125.2	67.0879
125.3	66.9557
125.4	66.8127
125.5	66.6738
125.6	66.5262
125.7	66.391
125.8	66.2484
125.9	66.1203
126	65.9928
126.1	65.8695
126.2	65.7482
126.3	65.6211
126.4	65.4956
126.5	65.3633
126.6	65.2304
126.7	65.103
126.8	64.9765
126.9	64.8479
127	64.7084
127.1	64.5712
127.2	64.4354
127.3	64.312
127.4	64.1911
127.5	64.0769
127.6	63.9581
127.7	63.8413
127.8	63.7295
127.9	63.6188
128	63.5113
128.1	63.3973
128.2	63.2878
128.3	63.1798
128.4	63.0706
128.5	62.9741
128.6	62.8765
128.7	62.776
128.8	62.6779
128.9	62.5751
129	62.4683
129.1	62.3695
129.2	62.2693
129.3	62.1621
129.4	62.0433
129.5	61.9358
129.6	61.8303
129.7	61.7181
129.8	61.6116
129.9	61.5097
130	61.3835
130.1	61.3416
130.2	61.1629
130.3	61.0681
130.4	60.8982
130.5	60.9007
130.6	60.7555
130.7	60.7673
130.8	60.8291
130.9	61.2595
131	60.7652
131.1	60.2373
131.2	60.0479
131.3	60.263
131.4	60.2545
131.5	60.1431
131.6	60.0588
131.7	59.9841
131.8	59.9494
131.9	59.8857
132	59.8089
132.1	59.7672
132.2	59.7222
132.3	59.6429
132.4	59.5904
132.5	59.5795
132.6	59.5494
132.7	59.5216
132.8	59.4637
132.9	59.3358
133	59.1724
133.1	59.1311
133.2	59.0997
133.3	59.0658
133.4	59.0145
133.5	58.9806
133.6	58.9723
133.7	58.9606
133.8	58.9558
133.9	58.9569
134	58.7615
134.1	58.8789
134.2	58.8315
134.3	58.7794
134.4	58.6411
134.5	58.5172
134.6	58.4209
134.7	58.3247
134.8	58.2242
134.9	58.0941
135	57.9699
135.1	57.8435
135.2	57.73
135.3	57.6402
135.4	57.5336
135.5	57.4096
135.6	57.3526
135.7	57.2772
135.8	57.2113
135.9	57.1545
136	57.1044
136.1	57.0294
136.2	56.9786
136.3	56.9481
136.4	56.8976
136.5	56.8249
136.6	56.7398
136.7	56.6749
136.8	56.6091
136.9	56.5485
137	56.4624
137.1	56.3953
137.2	56.3274
137.3	56.2597
137.4	56.1886
137.5	56.1223
137.6	56.0474
137.7	55.9727
137.8	55.8956
137.9	55.8203
138	55.7451
138.1	55.6677
138.2	55.5925
138.3	55.5175
138.4	55.4403
138.5	55.3639
138.6	55.2917
138.7	55.2264
138.8	55.1576
138.9	55.0902
139	55.0165
139.1	54.9457
139.2	54.8793
139.3	54.8068
139.4	54.7372
139.5	54.6694
139.6	54.6019
139.7	54.5346
139.8	54.4669
139.9	54.3974
140	54.3306
140.1	54.2672
140.2	54.2034
140.3	54.1361
140.4	54.0657
140.5	54.0006
140.6	53.936
140.7	53.8672
140.8	53.8029
140.9	53.7456
141	53.6821
141.1	53.6205
141.2	53.5564
141.3	53.4954
141.4	53.437
141.5	53.3745
141.6	53.3098
141.7	53.2493
141.8	53.1905
141.9	53.1338
142	53.0762
142.1	53.0131
142.2	52.9506
142.3	52.8888
142.4	52.8274
142.5	52.7683
142.6	52.7037
142.7	52.6415
142.8	52.5852
142.9	52.5327
143	52.4779
143.1	52.4202
143.2	52.3619
143.3	52.3026
143.4	52.2435
143.5	52.1817
143.6	52.1267
143.7	52.0713
143.8	52.0147
143.9	51.9536
144	51.8962
144.1	51.8403
144.2	51.7869
144.3	51.7341
144.4	51.6785
144.5	51.6199
144.6	51.564
144.7	51.5107
144.8	51.4564
144.9	51.4044
145	51.3441
145.1	51.2868
145.2	51.2277
145.3	51.1701
145.4	51.119
145.5	51.0657
145.6	51.0109
145.7	50.9584
145.8	50.9071
145.9	50.8568
146	50.8064
146.1	50.7535
146.2	50.7016
146.3	50.6452
146.4	50.5956
146.5	50.5471
146.6	50.5024
146.7	50.4541
146.8	50.4008
146.9	50.3377
147	50.281
147.1	50.2356
147.2	50.1943
147.3	50.1558
147.4	50.1131
147.5	50.0716
147.6	50.0327
147.7	49.9939
147.8	49.9486
147.9	49.9042
148	49.8672
148.1	49.831
148.2	49.7895
148.3	49.7566
148.4	49.703
148.5	49.6502
148.6	49.6034
148.7	49.5486
148.8	49.5257
148.9	49.4853
149	49.4348
149.1	49.3942
149.2	49.3404
149.3	49.2966
149.4	49.2361
149.5	49.1735
149.6	49.1234
149.7	49.0687
149.8	49.0236
149.9	48.9804
150	48.9438
150.1	48.897
150.2	48.8487
150.3	48.7953
150.4	48.7407
150.5	48.6817
150.6	48.6153
150.7	48.5502
150.8	48.486
150.9	48.4064
151	48.344
151.1	48.2921
151.2	48.2469
151.3	48.2087
151.4	48.1818
151.5	48.1459
151.6	48.1134
151.7	48.0843
151.8	48.0282
151.9	47.9825
152	47.9291
152.1	47.8573
152.2	47.7893
152.3	47.7322
152.4	47.7028
152.5	47.6999
152.6	47.6864
152.7	47.6512
152.8	47.568
152.9	47.4967
153	47.4513
153.1	47.4246
153.2	47.4122
153.3	47.3968
153.4	47.3713
153.5	47.3477
153.6	47.3186
153.7	47.28
153.8	47.2137
153.9	47.1376
154	47.0357
154.1	46.9288
154.2	46.8294
154.3	46.7597
154.4	46.7113
154.5	46.695
154.6	46.7001
154.7	46.7
154.8	46.7077
154.9	46.704
155	46.7006
155.1	46.6659
155.2	46.6121
155.3	46.5557
155.4	46.4975
155.5	46.4632
155.6	46.4187
155.7	46.3753
155.8	46.3271
155.9	46.2754
156	46.2277
156.1	46.1733
156.2	46.1153
156.3	46.0818
156.4	46.0696
156.5	46.0451
156.6	46.0198
156.7	46.0087
156.8	45.9939
156.9	45.9854
157	45.973
157.1	45.9478
157.2	45.9165
157.3	45.8805
157.4	45.8332
157.5	45.793
157.6	45.7566
157.7	45.7181
157.8	45.6773
157.9	45.6369
158	45.5995
158.1	45.5589
158.2	45.5199
158.3	45.4816
158.4	45.4359
158.5	45.3898
158.6	45.352
158.7	45.3097
158.8	45.268
158.9	45.2219
159	45.1729
159.1	45.1308
159.2	45.078
159.3	45.0346
159.4	44.9959
159.5	44.9626
159.6	44.9282
159.7	44.9054
159.8	44.8844
159.9	44.8563
160	44.8315
160.1	44.8153
160.2	44.7936
[truncated: 12,876 more rows]

## Sheet: hCD26-I295K
Time (s)	Response units (RU)				Concentration (µM)	Response units (RU)	Response units (RU)
-39.5	0.2286				0	-34.8021
-39.4	3.3828				0.505051	-34.802
-39.3	0.92				1.0101	-34.8019
-39.2	0.129904				1.51515	-34.8018
-39.1	1.023				2.0202	-34.8016
-39	0.2677				2.52525	-34.8015
-38.9	0.253599				3.0303	-34.8014
-38.8	0.0587				3.53535	-34.8013
-38.7	0.234599				4.0404	-34.8012
-38.6	0.2334				4.54545	-34.8011
-38.5	0.3415				5.05051	-34.801
-38.4	0.320899				5.55556	-34.8008
-38.3	0.2807				6.06061	-34.8007
-38.2	0.1816				6.56566	-34.8006
-38.1	0.2455				7.07071	-34.8005
-38	0.231				7.57576	-34.8004
-37.9	0.251098				8.08081	-34.8003
-37.8	0.1642				8.58586	-34.8002
-37.7	0.1161				9.09091	-34.8001
-37.6	0.1053				9.59596	-34.7999
-37.5	0.102				10.101	-34.7998
-37.4	0.023996				10.6061	-34.7997
-37.3	-0.0609				11.1111	-34.7996
-37.2	0.00540108				11.6162	-34.7995
-37.1	0.0553				12.1212	-34.7994
-37	0.0737				12.6263	-34.7993
-36.9	0.133298				13.1313	-34.7992
-36.8	0.0946				13.6364	-34.7991
-36.7	0.051098				14.1414	-34.799
-36.6	0.0271999				14.6465	-34.7988
-36.5	0.0376999				15.1515	-34.7987
-36.4	-0.00219958				15.6566	-34.7986
-36.3	0.0573999				16.1616	-34.7985
-36.2	0.165604				16.6667	-34.7984
-36.1	0.2643				17.1717	-34.7983
-36	0.3407				17.6768	-34.7982
-35.9	0.421405				18.1818	-34.7981
-35.8	0.4874				18.6869	-34.798
-35.7	0.525705				19.1919	-34.7979
-35.6	0.5539				19.697	-34.7978
-35.5	0.5577				20.202	-34.7976
-35.4	0.557402				20.7071	-34.7975
-35.3	0.4971				21.2121	-34.7974
-35.2	0.423701				21.7172	-34.7973
-35.1	0.3791				22.2222	-34.7972
-35	0.3042				22.7273	-34.7971
-34.9	0.2586				23.2323	-34.797
-34.8	0.2836				23.7374	-34.7969
-34.7	0.224299				24.2424	-34.7968
-34.6	0.2277				24.7475	-34.7967
-34.5	0.179				25.2525	-34.7966
-34.4	0.179599				25.7576	-34.7965
-34.3	0.156				26.2626	-34.7964
-34.2	0.161501				26.7677	-34.7963
-34.1	0.2088				27.2727	-34.7962
-34	0.1629				27.7778	-34.7961
-33.9	0.156101				28.2828	-34.796
-33.8	0.173				28.7879	-34.7958
-33.7	0.1867				29.2929	-34.7957
-33.6	0.1892				29.798	-34.7956
-33.5	0.1959				30.303	-34.7955
-33.4	0.1741				30.8081	-34.7954
-33.3	0.1759				31.3131	-34.7953
-33.2	0.1861				31.8182	-34.7952
-33.1	0.1713				32.3232	-34.7951
-33	0.1555				32.8283	-34.795
-32.9	0.1696				33.3333	-34.7949
-32.8	0.1645				33.8384	-34.7948
-32.7	0.1546				34.3434	-34.7947
-32.6	0.1522				34.8485	-34.7946
-32.5	0.1557				35.3535	-34.7945
-32.4	0.1546				35.8586	-34.7944
-32.3	0.15				36.3636	-34.7943
-32.2	0.148				36.8687	-34.7942
-32.1	0.1477				37.3737	-34.7941
-32	0.148				37.8788	-34.794
-31.9	0.1489				38.3838	-34.7939
-31.8	0.146				38.8889	-34.7938
-31.7	0.142				39.3939	-34.7937
-31.6	0.145				39.899	-34.7936
-31.5	0.1429				40.404	-34.7935
-31.4	0.1418				40.9091	-34.7934
-31.3	0.1384				41.4141	-34.7933
-31.2	0.1352				41.9192	-34.7932
-31.1	0.129				42.4242	-34.7931
-31	0.1275				42.9293	-34.793
-30.9	0.1271				43.4343	-34.7929
-30.8	0.1272				43.9394	-34.7928
-30.7	0.1232				44.4444	-34.7927
-30.6	0.1248				44.9495	-34.7926
-30.5	0.1279				45.4545	-34.7925
-30.4	0.127				45.9596	-34.7924
-30.3	0.1273				46.4646	-34.7923
-30.2	0.1251				46.9697	-34.7922
-30.1	0.1223				47.4747	-34.7921
-30	0.1197				47.9798	-34.792
-29.9	0.1178				48.4848	-34.7919
-29.8	0.1212				48.9899	-34.7918
-29.7	0.1211				49.4949	-34.7917
-29.6	0.1167				50	-34.7916
-29.5	0.1128
-29.4	0.114				3.125		-13.5171
-29.3	0.1132				6.25		-21.2062
-29.2	0.1169				12.5		-30.5875
-29.1	0.1125				25		-45.3382
-29	0.1094				50		-65.4608
-28.9	0.1043
-28.8	0.1012
-28.7	0.0999001
-28.6	0.0979001
-28.5	0.0983
-28.4	0.0962001
-28.3	0.1004
-28.2	0.1058
-28.1	0.104
-28	0.1036
-27.9	0.1016
-27.8	0.1
-27.7	0.0965001
-27.6	0.1002
-27.5	0.0992001
-27.4	0.1023
-27.3	0.1022
-27.2	0.1009
-27.1	0.0963
-27	0.0893
-26.9	0.0841
-26.8	0.0818
-26.7	0.0785001
-26.6	0.0788
-26.5	0.0754001
-26.4	0.0755
-26.3	0.0735
-26.2	0.0689001
-26.1	0.0666001
-26	0.0672
-25.9	0.0658001
-25.8	0.0684
-25.7	0.0651001
-25.6	0.0617001
-25.5	0.0646
-25.4	0.0672
-25.3	0.0673
-25.2	0.0683001
-25.1	0.0686001
-25	0.0695
-24.9	0.0676
-24.8	0.0697
-24.7	0.0704001
-24.6	0.0741
-24.5	0.0754
-24.4	0.0733
-24.3	0.0731
-24.2	0.0718001
-24.1	0.072
-24	0.0707
-23.9	0.067
-23.8	0.0698
-23.7	0.0678
-23.6	0.0660001
-23.5	0.0674001
-23.4	0.0633
-23.3	0.0608
-23.2	0.0593
-23.1	0.0523002
-23	0.0551001
-22.9	0.0602001
-22.8	0.067
-22.7	0.0707001
-22.6	0.0723
-22.5	0.0659001
-22.4	0.0619002
-22.3	0.0668
-22.2	0.0731
-22.1	0.0712
-22	0.0687001
-21.9	0.0730001
-21.8	0.0735
-21.7	0.0732001
-21.6	0.0665002
-21.5	0.0702003
-21.4	0.0816002
-21.3	0.0832
-21.2	0.0841
-21.1	0.0898999
-21	0.0932998
-20.9	0.0907998
-20.8	0.0866
-20.7	0.0859998
-20.6	0.0772998
-20.5	0.0789997
-20.4	0.0714998
-20.3	0.0632
-20.2	0.0463997
-20.1	0.0327998
-20	0.0267998
-19.9	0.0228998
-19.8	0.0173
-19.7	0.0092997
-19.6	0.0056998
-19.5	0.00739974
-19.4	0.00489976
-19.3	-0.00119999
-19.2	-0.00250019
-19.1	-0.00660015
-19	-0.00890023
-18.9	-0.0153001
-18.8	-0.0104
-18.7	-0.00530021
-18.6	0.00309975
-18.5	0.00859961
-18.4	0.0111996
-18.3	0.0136
-18.2	0.0143995
-18.1	0.0122997
-18	0.0141999
-17.9	0.0167
-17.8	0.0191
-17.7	0.0212002
-17.6	0.0346
-17.5	0.0385999
-17.4	0.0403
-17.3	0.0366
-17.2	0.0289999
-17.1	0.0241999
-17	0.0187999
-16.9	0.0131
-16.8	0.0181
-16.7	0.0279
-16.6	0.0382999
-16.5	0.0425999
-16.4	0.0507998
-16.3	0.0507
-16.2	0.0534998
-16.1	0.0535998
-16	0.0495998
-15.9	0.0445997
-15.8	0.0353
-15.7	0.0254999
-15.6	0.0223998
-15.5	0.0121
-15.4	0.00969996
-15.3	0.00690002
-15.2	0.0101
-15.1	0.00630011
-15	0.0053004
-14.9	0.0260002
-14.8	0.0264
-14.7	0.0233004
-14.6	0.0226002
-14.5	0.0201002
-14.4	0.00350022
-14.3	-0.00229998
-14.2	-0.000799836
-14.1	0.00260014
-14	-0.000899793
-13.9	-0.000599929
-13.8	-0.00219998
-13.7	0.00160013
-13.6	0.0128002
-13.5	0.0224004
-13.4	0.0311004
-13.3	0.033
-13.2	0.0336001
-13.1	0.0405999
-13	0.0364999
-12.9	0.0186999
-12.8	0.0087
-12.7	-0.00519967
-12.6	-0.000799603
-12.5	-0.00239958
-12.4	-0.00599947
-12.3	-0.00230001
-12.2	0.00520055
-12.1	0.0116004
-12	0.0113004
-11.9	0.0142003
-11.8	0.014
-11.7	0.00580018
-11.6	0.000200177
-11.5	-0.00359988
-11.4	-0.0056999
-11.3	-0.0119
-11.2	-0.0180998
-11.1	-0.0204997
-11	-0.0217997
-10.9	-0.0218998
-10.8	-0.0214
-10.7	-0.0187997
-10.6	-0.0118998
-10.5	-0.0152996
-10.4	-0.0110998
-10.3	-0.0118
-10.2	-0.0130997
-10.1	-0.0172997
-10	-0.0237997
-9.9	-0.0189997
-9.8	-0.016
-9.7	-0.0182998
-9.6	-0.0251997
-9.5	-0.0348997
-9.4	-0.0424997
-9.3	-0.0416
-9.2	-0.0395
-9.1	-0.0353
-9	-0.0319001
-8.9	-0.0319003
-8.8	-0.0468
-8.7	-0.0473002
-8.6	-0.048
-8.5	-0.0398002
-8.4	-0.0389
-8.3	-0.0298
-8.2	-0.0264
-8.1	-0.0213
-8	-0.0138
-7.9	-0.0158999
-7.8	-0.0157
-7.7	-0.0201
-7.6	-0.0204
-7.5	-0.0165
-7.4	-0.0171
-7.3	-0.0163
-7.2	-0.0156999
-7.1	-0.0149
-7	-0.0099
-6.9	-0.0082998
-6.8	-0.0049
-6.7	-0.00390008
-6.6	-0.0043
-6.5	-0.0027
-6.4	-0.00179997
-6.3	0.0027
-6.2	-0.00100007
-6.1	-0.0011
-6	-0.0037
-5.9	0.000300061
-5.8	0.003
-5.7	0.00349976
-5.6	-0.0021
-5.5	-0.0021
-5.4	-9.99466e-05
-5.3	0.0015
-5.2	0.00449983
-5.1	-0.0001
-5	9.99999e-05
-4.9	-0.00329993
-4.8	-0.004
-4.7	-0.00339995
-4.6	-0.0001
-4.5	-0.0016
-4.4	-0.00390008
-4.3	-0.0057
-4.2	-0.00400001
-4.1	-0.0016
-4	-0.0029
-3.9	0.00410003
-3.8	0.0025
-3.7	0.0129
-3.6	0.0124
-3.5	0.0136
-3.4	0.0112999
-3.3	0.0046
-3.2	0.0054
-3.1	0.0052
-3	0.0066
-2.9	0.0102999
-2.8	0.0119
-2.7	0.0215001
-2.6	0.0294
-2.5	0.033
-2.4	0.0330998
-2.3	0.0285
-2.2	0.0188002
-2.1	0.0263
-2	0.0217
-1.9	0.0242005
-1.8	0.0432
-1.7	0.0375009
-1.6	0.0546
-1.5	0.0578
-1.4	0.047
-1.3	0.0462
-1.2	0.0384
-1.1	0.0169
-1	0.0169
-0.899998	0.036
-0.799999	0.036
-0.699997	0.0169
-0.599998	0.0169
-0.5	0.0169
-0.399998	0.0165
-0.299999	0.0065
-0.199997	-0.0021
-0.0999985	-0.0021
0	-0.0754
0.100002	-0.152015
0.200001	-0.4026
0.300003	-0.648083
0.400002	-1.7644
0.5	-2.0904
0.600002	-2.0904
0.700001	-2.1093
0.800003	-2.2427
0.900002	-2.2427
1	-2.2735
1.1	-2.2735
1.2	-2.3453
1.3	-2.3453
1.4	-2.3473
1.5	-2.351
1.6	-2.351
1.7	-2.3735
1.8	-2.3735
1.9	-2.3735
2	-2.3851
2.1	-2.3998
2.2	-2.4323
2.3	-2.5433
2.4	-2.8636
2.5	-2.9365
2.6	-3.0419
2.7	-3.1044
2.8	-3.0949
2.9	-3.1765
3	-3.2511
3.1	-3.3263
3.2	-3.429
3.3	-3.5688
3.4	-3.609
3.5	-3.6494
3.6	-3.7357
3.7	-3.8116
3.8	-3.9083
3.9	-3.9557
4	-4.0263
4.1	-4.0776
4.2	-4.136
4.3	-4.2124
4.4	-4.2888
4.5	-4.3126
4.6	-4.3664
4.7	-4.434
4.8	-4.4628
4.9	-4.5015
5	-4.5439
5.1	-4.5593
5.2	-4.6218
5.3	-4.6515
5.4	-4.7023
5.5	-4.7468
5.6	-4.7952
5.7	-4.8491
5.8	-4.8769
5.9	-4.9081
6	-4.9577
6.1	-4.9888
6.2	-5.0354
6.3	-5.0744
6.4	-5.0963
6.5	-5.1376
6.6	-5.1764
6.7	-5.21
6.8	-5.2421
6.9	-5.2729
7	-5.3138
7.1	-5.3463
7.2	-5.3747
7.3	-5.4
7.4	-5.4321
7.5	-5.4619
7.6	-5.4902
7.7	-5.5239
7.8	-5.5557
7.9	-5.5811
8	-5.6106
8.1	-5.649
8.2	-5.6783
8.3	-5.6999
8.4	-5.7311
8.5	-5.7695
8.6	-5.7987
8.7	-5.8244
8.8	-5.8614
8.9	-5.8904
9	-5.9227
9.1	-5.9495
9.2	-5.9783
9.3	-6.0099
9.4	-6.0431
9.5	-6.0733
9.6	-6.1024
9.7	-6.1246
9.8	-6.1429
9.9	-6.1727
10	-6.2052
10.1	-6.2277
10.2	-6.2566
10.3	-6.283
10.4	-6.3127
10.5	-6.3461
10.6	-6.374
10.7	-6.394
10.8	-6.4152
10.9	-6.4427
11	-6.468
11.1	-6.4878
11.2	-6.5093
11.3	-6.536
11.4	-6.5571
11.5	-6.5751
11.6	-6.5941
11.7	-6.617
11.8	-6.6496
11.9	-6.682
12	-6.7109
12.1	-6.7352
12.2	-6.7537
12.3	-6.7755
12.4	-6.8018
12.5	-6.8286
12.6	-6.8495
12.7	-6.8737
12.8	-6.9029
12.9	-6.9291
13	-6.9565
13.1	-6.9774
13.2	-6.9976
13.3	-7.0204
13.4	-7.0439
13.5	-7.072
13.6	-7.0901
13.7	-7.1111
13.8	-7.1315
13.9	-7.1512
14	-7.169
14.1	-7.1911
14.2	-7.215
14.3	-7.2344
14.4	-7.2598
14.5	-7.2788
14.6	-7.2988
14.7	-7.3157
14.8	-7.3385
14.9	-7.3523
15	-7.3696
15.1	-7.388
15.2	-7.4091
15.3	-7.4317
15.4	-7.455
15.5	-7.4749
15.6	-7.4966
15.7	-7.5252
15.8	-7.5464
15.9	-7.5685
16	-7.5893
16.1	-7.6123
16.2	-7.6344
16.3	-7.6551
16.4	-7.6732
16.5	-7.6928
16.6	-7.7135
16.7	-7.7326
16.8	-7.7525
16.9	-7.7718
17	-7.7901
17.1	-7.8098
17.2	-7.8282
17.3	-7.8418
17.4	-7.8583
17.5	-7.8822
17.6	-7.8981
17.7	-7.9159
17.8	-7.931
17.9	-7.9474
18	-7.9604
18.1	-7.9717
18.2	-7.9888
18.3	-8.0068
18.4	-8.0261
18.5	-8.0469
18.6	-8.0601
18.7	-8.0716
18.8	-8.0845
18.9	-8.1017
19	-8.1167
19.1	-8.1364
19.2	-8.1566
19.3	-8.1758
19.4	-8.1921
19.5	-8.2061
19.6	-8.2224
19.7	-8.24
19.8	-8.262
19.9	-8.2832
20	-8.3022
20.1	-8.3148
20.2	-8.3318
20.3	-8.3449
20.4	-8.3562
20.5	-8.3754
20.6	-8.3911
20.7	-8.4018
20.8	-8.4193
20.9	-8.4341
21	-8.4487
21.1	-8.4646
21.2	-8.4829
21.3	-8.5006
21.4	-8.5095
21.5	-8.5209
21.6	-8.5327
21.7	-8.5468
21.8	-8.5584
21.9	-8.574
22	-8.5878
22.1	-8.6013
22.2	-8.6111
22.3	-8.6217
22.4	-8.6312
22.5	-8.6436
22.6	-8.6578
22.7	-8.6663
22.8	-8.6827
22.9	-8.6976
23	-8.7118
23.1	-8.7249
23.2	-8.7408
23.3	-8.7542
23.4	-8.7625
23.5	-8.7802
23.6	-8.7914
23.7	-8.802
23.8	-8.8122
23.9	-8.8253
24	-8.8402
24.1	-8.8561
24.2	-8.8745
24.3	-8.8871
24.4	-8.8972
24.5	-8.9092
24.6	-8.9187
24.7	-8.9323
24.8	-8.949
24.9	-8.9652
25	-8.9784
25.1	-8.989
25.2	-8.9969
25.3	-9.0095
25.4	-9.0199
25.5	-9.0273
25.6	-9.0396
25.7	-9.0539
25.8	-9.0647
25.9	-9.0738
26	-9.0904
26.1	-9.1064
26.2	-9.1196
26.3	-9.1314
26.4	-9.1454
26.5	-9.1543
26.6	-9.1624
26.7	-9.1747
26.8	-9.1882
26.9	-9.1997
27	-9.209
27.1	-9.2221
27.2	-9.2324
27.3	-9.2385
27.4	-9.2482
27.5	-9.261
27.6	-9.2741
27.7	-9.287
27.8	-9.2965
27.9	-9.3041
28	-9.3194
28.1	-9.3335
28.2	-9.343
28.3	-9.3568
28.4	-9.369
28.5	-9.3839
28.6	-9.3976
28.7	-9.4071
28.8	-9.4197
28.9	-9.4331
29	-9.4441
29.1	-9.4575
29.2	-9.4668
29.3	-9.479
29.4	-9.4895
29.5	-9.5036
29.6	-9.5111
29.7	-9.5202
29.8	-9.5322
29.9	-9.5434
30	-9.5541
30.1	-9.5681
30.2	-9.5785
30.3	-9.5818
30.4	-9.5955
30.5	-9.6101
30.6	-9.6244
30.7	-9.6374
30.8	-9.6478
30.9	-9.6585
31	-9.6659
31.1	-9.6742
31.2	-9.6841
31.3	-9.6934
31.4	-9.7007
31.5	-9.7075
31.6	-9.719
31.7	-9.7298
31.8	-9.738
31.9	-9.7433
32	-9.751
32.1	-9.7581
32.2	-9.7653
32.3	-9.7784
32.4	-9.7864
32.5	-9.7987
32.6	-9.8124
32.7	-9.8269
32.8	-9.8338
32.9	-9.8448
33	-9.8527
33.1	-9.8614
33.2	-9.8714
33.3	-9.8781
33.4	-9.8859
33.5	-9.8937
33.6	-9.9036
33.7	-9.9091
33.8	-9.92
33.9	-9.9277
34	-9.9357
34.1	-9.9457
34.2	-9.956
34.3	-9.9657
34.4	-9.9743
34.5	-9.9851
34.6	-9.9908
34.7	-9.9965
34.8	-10.0081
34.9	-10.0198
35	-10.0207
35.1	-10.0323
35.2	-10.041
35.3	-10.0534
35.4	-10.0621
35.5	-10.066
35.6	-10.0717
35.7	-10.0764
35.8	-10.0804
35.9	-10.0896
36	-10.0992
36.1	-10.1072
36.2	-10.1131
36.3	-10.1138
36.4	-10.1235
36.5	-10.1295
36.6	-10.1343
36.7	-10.1382
36.8	-10.1458
36.9	-10.1567
37	-10.1641
37.1	-10.1722
37.2	-10.1763
37.3	-10.1888
37.4	-10.2043
37.5	-10.2152
37.6	-10.2251
37.7	-10.2345
37.8	-10.2457
37.9	-10.2521
38	-10.257
38.1	-10.2607
38.2	-10.2674
38.3	-10.2744
38.4	-10.2834
38.5	-10.2935
38.6	-10.3034
38.7	-10.3071
38.8	-10.3087
38.9	-10.3158
39	-10.3307
39.1	-10.3426
39.2	-10.3486
39.3	-10.3599
39.4	-10.3715
39.5	-10.3784
39.6	-10.3845
39.7	-10.3929
39.8	-10.3967
39.9	-10.4036
40	-10.4112
40.1	-10.4184
40.2	-10.4231
40.3	-10.4284
40.4	-10.4383
40.5	-10.447
40.6	-10.4559
40.7	-10.4644
40.8	-10.4743
40.9	-10.483
41	-10.4909
41.1	-10.4972
41.2	-10.5025
41.3	-10.5113
41.4	-10.5231
41.5	-10.5368
41.6	-10.5463
41.7	-10.5572
41.8	-10.5626
41.9	-10.5645
42	-10.5692
42.1	-10.5762
42.2	-10.5838
42.3	-10.5923
42.4	-10.6007
42.5	-10.6135
42.6	-10.6249
42.7	-10.6369
42.8	-10.6493
42.9	-10.6533
43	-10.6589
43.1	-10.6698
43.2	-10.6747
43.3	-10.6821
43.4	-10.6909
43.5	-10.6925
43.6	-10.6988
43.7	-10.7029
43.8	-10.7125
43.9	-10.724
44	-10.7276
44.1	-10.7359
44.2	-10.7429
44.3	-10.7439
44.4	-10.7475
44.5	-10.7525
44.6	-10.7599
44.7	-10.7655
44.8	-10.774
44.9	-10.7804
45	-10.7908
45.1	-10.7963
45.2	-10.8015
45.3	-10.8104
45.4	-10.8154
45.5	-10.8287
45.6	-10.8382
45.7	-10.846
45.8	-10.8551
45.9	-10.8675
46	-10.8693
46.1	-10.8722
46.2	-10.8789
46.3	-10.8849
46.4	-10.8934
46.5	-10.8974
46.6	-10.9053
46.7	-10.9096
46.8	-10.9149
46.9	-10.918
47	-10.9195
47.1	-10.9253
47.2	-10.9312
47.3	-10.9373
47.4	-10.9386
47.5	-10.9408
47.6	-10.9436
47.7	-10.9462
47.8	-10.9548
47.9	-10.9678
48	-10.9769
48.1	-10.9837
48.2	-10.9931
48.3	-11.0009
48.4	-11.0058
48.5	-11.0077
48.6	-11.0095
48.7	-11.0113
48.8	-11.0151
48.9	-11.0183
49	-11.0235
49.1	-11.03
49.2	-11.0401
49.3	-11.0486
49.4	-11.0498
49.5	-11.0542
49.6	-11.0601
49.7	-11.0712
49.8	-11.0752
49.9	-11.0814
50	-11.0921
50.1	-11.1001
50.2	-11.1035
50.3	-11.1092
50.4	-11.1195
50.5	-11.1269
50.6	-11.1347
50.7	-11.1449
50.8	-11.1504
50.9	-11.1558
51	-11.1628
51.1	-11.1643
51.2	-11.1747
51.3	-11.1834
51.4	-11.1878
51.5	-11.1887
51.6	-11.1891
51.7	-11.1917
51.8	-11.1955
51.9	-11.1998
52	-11.2082
52.1	-11.217
52.2	-11.2252
52.3	-11.2294
52.4	-11.2314
52.5	-11.2437
52.6	-11.2482
52.7	-11.2555
52.8	-11.2606
52.9	-11.2682
53	-11.2786
53.1	-11.2888
53.2	-11.2962
53.3	-11.2975
53.4	-11.3032
53.5	-11.3105
53.6	-11.3176
53.7	-11.3267
53.8	-11.3339
53.9	-11.3389
54	-11.3409
54.1	-11.3458
54.2	-11.3478
54.3	-11.3485
54.4	-11.3576
54.5	-11.3638
54.6	-11.372
54.7	-11.3791
54.8	-11.3885
54.9	-11.3958
55	-11.4014
55.1	-11.4046
55.2	-11.4098
55.3	-11.4125
55.4	-11.416
55.5	-11.4201
55.6	-11.4236
55.7	-11.4313
55.8	-11.431
55.9	-11.4368
56	-11.4404
56.1	-11.4436
56.2	-11.4491
56.3	-11.4543
56.4	-11.457
56.5	-11.4608
56.6	-11.4628
56.7	-11.4659
56.8	-11.4704
56.9	-11.4786
57	-11.4799
57.1	-11.4804
57.2	-11.4857
57.3	-11.4848
57.4	-11.4833
57.5	-11.4861
57.6	-11.4919
57.7	-11.4974
57.8	-11.5036
57.9	-11.5111
58	-11.5184
58.1	-11.5258
58.2	-11.5306
58.3	-11.5337
58.4	-11.5405
58.5	-11.5442
58.6	-11.5425
58.7	-11.5469
58.8	-11.5488
58.9	-11.5571
59	-11.5628
59.1	-11.566
59.2	-11.5708
59.3	-11.5764
59.4	-11.5855
59.5	-11.5901
59.6	-11.5976
59.7	-11.6039
59.8	-11.6084
59.9	-11.6145
60	-11.6203
60.1	-11.6221
60.2	-11.6239
60.3	-11.6307
60.4	-11.639
60.5	-11.6367
60.6	-11.6404
60.7	-11.6459
60.8	-11.6496
60.9	-11.6482
61	-11.6495
61.1	-11.655
61.2	-11.659
61.3	-11.6657
61.4	-11.672
61.5	-11.6757
61.6	-11.6798
61.7	-11.6869
61.8	-11.6902
61.9	-11.697
62	-11.6991
62.1	-11.7027
62.2	-11.7043
62.3	-11.7088
62.4	-11.7146
62.5	-11.7195
62.6	-11.7208
62.7	-11.7243
62.8	-11.7307
62.9	-11.7317
63	-11.7349
63.1	-11.746
63.2	-11.7504
63.3	-11.7555
63.4	-11.7628
63.5	-11.7678
63.6	-11.7752
63.7	-11.7803
63.8	-11.7859
63.9	-11.7891
64	-11.7927
64.1	-11.794
64.2	-11.7935
64.3	-11.7974
64.4	-11.8044
64.5	-11.8109
64.6	-11.8222
64.7	-11.8281
64.8	-11.8338
64.9	-11.8391
65	-11.8394
65.1	-11.8413
65.2	-11.8455
65.3	-11.8453
65.4	-11.8503
65.5	-11.85
65.6	-11.8544
65.7	-11.8571
65.8	-11.8603
65.9	-11.8679
66	-11.8703
66.1	-11.876
66.2	-11.8852
66.3	-11.8929
66.4	-11.9002
66.5	-11.9022
66.6	-11.9082
66.7	-11.9102
66.8	-11.9133
66.9	-11.9141
67	-11.9162
67.1	-11.9201
67.2	-11.9213
67.3	-11.9262
67.4	-11.9299
67.5	-11.9352
67.6	-11.9405
67.7	-11.9442
67.8	-11.9459
67.9	-11.9516
68	-11.9564
68.1	-11.9628
68.2	-11.9666
68.3	-11.9738
68.4	-11.9775
68.5	-11.9864
68.6	-11.9974
68.7	-11.9997
68.8	-12.0081
68.9	-12.0106
69	-12.0184
69.1	-12.0227
69.2	-12.0251
69.3	-12.0289
69.4	-12.0302
69.5	-12.0342
69.6	-12.0379
69.7	-12.0454
69.8	-12.0489
69.9	-12.0549
70	-12.0641
70.1	-12.0694
70.2	-12.0749
70.3	-12.0803
70.4	-12.0819
70.5	-12.0838
70.6	-12.0838
70.7	-12.0842
70.8	-12.0875
70.9	-12.0885
71	-12.0912
71.1	-12.098
71.2	-12.1033
71.3	-12.1061
71.4	-12.1133
71.5	-12.1171
71.6	-12.1232
71.7	-12.1252
71.8	-12.1289
71.9	-12.133
72	-12.1371
72.1	-12.1404
72.2	-12.1439
72.3	-12.1453
72.4	-12.1492
72.5	-12.1488
72.6	-12.153
72.7	-12.1566
72.8	-12.1614
72.9	-12.1688
73	-12.1789
73.1	-12.1867
73.2	-12.1935
73.3	-12.2033
73.4	-12.2052
73.5	-12.2105
73.6	-12.2158
73.7	-12.2175
73.8	-12.2243
73.9	-12.2337
74	-12.2364
74.1	-12.2388
74.2	-12.2445
74.3	-12.2506
74.4	-12.253
74.5	-12.2546
74.6	-12.2524
74.7	-12.2489
74.8	-12.2532
74.9	-12.2548
75	-12.2619
75.1	-12.2646
75.2	-12.267
75.3	-12.2676
75.4	-12.2727
75.5	-12.2825
75.6	-12.2856
75.7	-12.2892
75.8	-12.2869
75.9	-12.2907
76	-12.2931
76.1	-12.2916
76.2	-12.2953
76.3	-12.3022
76.4	-12.3066
76.5	-12.3138
76.6	-12.3199
76.7	-12.3242
76.8	-12.3275
76.9	-12.3334
77	-12.3395
77.1	-12.3432
77.2	-12.345
77.3	-12.3478
77.4	-12.3568
77.5	-12.3605
77.6	-12.3649
77.7	-12.3678
77.8	-12.3723
77.9	-12.3749
78	-12.378
78.1	-12.3784
78.2	-12.3824
78.3	-12.3823
78.4	-12.3896
78.5	-12.3941
78.6	-12.3989
78.7	-12.402
78.8	-12.4038
78.9	-12.4088
79	-12.4112
79.1	-12.4128
79.2	-12.4188
79.3	-12.4234
79.4	-12.4257
79.5	-12.434
79.6	-12.4392
79.7	-12.444
79.8	-12.4526
79.9	-12.46
80	-12.4591
80.1	-12.4615
80.2	-12.4632
80.3	-12.4623
80.4	-12.4676
80.5	-12.4732
80.6	-12.4829
80.7	-12.4895
80.8	-12.4959
80.9	-12.5018
81	-12.509
81.1	-12.5093
81.2	-12.5138
81.3	-12.5187
81.4	-12.5249
81.5	-12.53
81.6	-12.5316
81.7	-12.5362
81.8	-12.5411
81.9	-12.5507
82	-12.5572
82.1	-12.5575
82.2	-12.5611
82.3	-12.5604
82.4	-12.5638
82.5	-12.5669
82.6	-12.5727
82.7	-12.5721
82.8	-12.576
82.9	-12.5812
83	-12.5856
83.1	-12.5887
83.2	-12.5894
83.3	-12.5943
83.4	-12.6008
83.5	-12.602
83.6	-12.6031
83.7	-12.6057
83.8	-12.6111
83.9	-12.618
84	-12.6259
84.1	-12.6349
84.2	-12.638
84.3	-12.6442
84.4	-12.6547
84.5	-12.6534
84.6	-12.6564
84.7	-12.6619
84.8	-12.6693
84.9	-12.6758
85	-12.6822
85.1	-12.683
85.2	-12.688
85.3	-12.6903
85.4	-12.6897
85.5	-12.6921
85.6	-12.6923
85.7	-12.6912
85.8	-12.6946
85.9	-12.693
86	-12.6959
86.1	-12.7014
86.2	-12.7066
86.3	-12.7148
86.4	-12.7216
86.5	-12.7261
86.6	-12.7295
86.7	-12.7296
86.8	-12.7323
86.9	-12.7352
87	-12.7368
87.1	-12.7377
87.2	-12.7442
87.3	-12.7443
87.4	-12.7444
87.5	-12.7514
87.6	-12.7561
87.7	-12.7631
87.8	-12.7679
87.9	-12.7753
88	-12.7779
88.1	-12.7787
88.2	-12.7843
88.3	-12.786
88.4	-12.7917
88.5	-12.7956
88.6	-12.7974
88.7	-12.7954
88.8	-12.8013
88.9	-12.8058
89	-12.8079
89.1	-12.8104
89.2	-12.8135
89.3	-12.8179
89.4	-12.8229
89.5	-12.8258
89.6	-12.8288
89.7	-12.8335
89.8	-12.8369
89.9	-12.8383
90	-12.8368
90.1	-12.8343
90.2	-12.8305
90.3	-12.8367
90.4	-12.8413
90.5	-12.8417
90.6	-12.847
90.7	-12.8494
90.8	-12.85
90.9	-12.8491
91	-12.848
91.1	-12.8477
91.2	-12.8563
91.3	-12.8586
91.4	-12.8612
91.5	-12.8627
91.6	-12.8642
91.7	-12.8685
91.8	-12.8788
91.9	-12.8817
92	-12.8871
92.1	-12.887
92.2	-12.8914
92.3	-12.8952
92.4	-12.8937
92.5	-12.8937
92.6	-12.8939
92.7	-12.8968
92.8	-12.9011
92.9	-12.9063
93	-12.9122
93.1	-12.9175
93.2	-12.9218
93.3	-12.9227
93.4	-12.9258
93.5	-12.9302
93.6	-12.9284
93.7	-12.9256
93.8	-12.93
93.9	-12.9334
94	-12.9337
94.1	-12.9368
94.2	-12.9422
94.3	-12.9465
94.4	-12.9545
94.5	-12.9609
94.6	-12.9617
94.7	-12.9647
94.8	-12.9701
94.9	-12.9719
95	-12.9759
95.1	-12.9833
95.2	-12.9882
95.3	-12.9917
95.4	-12.9951
95.5	-12.9994
95.6	-13.0025
95.7	-13.0023
95.8	-13.0037
95.9	-13.0072
96	-13.0097
96.1	-13.0131
96.2	-13.0168
96.3	-13.0215
96.4	-13.0232
96.5	-13.0234
96.6	-13.0234
96.7	-13.0295
96.8	-13.0325
96.9	-13.0361
97	-13.0393
97.1	-13.0508
97.2	-13.0575
97.3	-13.0567
97.4	-13.0598
97.5	-13.0652
97.6	-13.0726
97.7	-13.0773
97.8	-13.0821
97.9	-13.0801
98	-13.0807
98.1	-13.0825
98.2	-13.0895
98.3	-13.0904
98.4	-13.0966
98.5	-13.1031
98.6	-13.111
98.7	-13.1151
98.8	-13.1179
98.9	-13.1233
99	-13.1266
99.1	-13.1302
99.2	-13.1327
99.3	-13.1327
99.4	-13.1406
99.5	-13.1514
99.6	-13.1576
99.7	-13.1618
99.8	-13.1699
99.9	-13.1709
100	-13.1715
100.1	-13.1719
100.2	-13.1746
100.3	-13.1764
100.4	-13.1817
100.5	-13.1832
100.6	-13.1854
100.7	-13.1879
100.8	-13.1932
100.9	-13.1943
101	-13.1975
101.1	-13.1952
101.2	-13.1918
101.3	-13.1941
101.4	-13.1982
101.5	-13.205
101.6	-13.2073
101.7	-13.2108
101.8	-13.2205
101.9	-13.2271
102	-13.2294
102.1	-13.229
102.2	-13.236
102.3	-13.2425
102.4	-13.246
102.5	-13.2522
102.6	-13.2603
102.7	-13.264
102.8	-13.2669
102.9	-13.2718
103	-13.2787
103.1	-13.2833
103.2	-13.2848
103.3	-13.2868
103.4	-13.2918
103.5	-13.2971
103.6	-13.2947
103.7	-13.2983
103.8	-13.3011
103.9	-13.3021
104	-13.3043
104.1	-13.3089
104.2	-13.3135
104.3	-13.3148
104.4	-13.3142
104.5	-13.3118
104.6	-13.3134
104.7	-13.3159
104.8	-13.3186
104.9	-13.3189
105	-13.317
105.1	-13.3152
105.2	-13.3149
105.3	-13.3176
105.4	-13.3233
105.5	-13.3248
105.6	-13.3246
105.7	-13.3261
105.8	-13.3319
105.9	-13.3324
106	-13.3316
106.1	-13.338
106.2	-13.3426
106.3	-13.3457
106.4	-13.3467
106.5	-13.3481
106.6	-13.3499
106.7	-13.3521
106.8	-13.3591
106.9	-13.3587
107	-13.3616
107.1	-13.364
107.2	-13.3663
107.3	-13.3721
107.4	-13.3745
107.5	-13.3754
107.6	-13.3771
107.7	-13.3786
107.8	-13.3794
107.9	-13.3792
108	-13.3792
108.1	-13.3828
108.2	-13.3912
108.3	-13.3902
108.4	-13.3939
108.5	-13.401
108.6	-13.3995
108.7	-13.4007
108.8	-13.4063
108.9	-13.4062
109	-13.4057
109.1	-13.4047
109.2	-13.4048
109.3	-13.4058
109.4	-13.4088
109.5	-13.4087
109.6	-13.4102
109.7	-13.4143
109.8	-13.4153
109.9	-13.4188
110	-13.4203
110.1	-13.4207
110.2	-13.4233
110.3	-13.4313
110.4	-13.4335
110.5	-13.4392
110.6	-13.4438
110.7	-13.4465
110.8	-13.4434
110.9	-13.4463
111	-13.4506
111.1	-13.4541
111.2	-13.46
111.3	-13.4648
111.4	-13.4701
111.5	-13.4689
111.6	-13.4697
111.7	-13.4748
111.8	-13.4782
111.9	-13.4762
112	-13.4759
112.1	-13.4797
112.2	-13.4792
112.3	-13.4848
112.4	-13.4871
112.5	-13.4885
112.6	-13.4874
112.7	-13.4903
112.8	-13.4937
112.9	-13.4901
113	-13.4935
113.1	-13.4965
113.2	-13.5003
113.3	-13.5056
113.4	-13.5049
113.5	-13.5079
113.6	-13.5095
113.7	-13.5091
113.8	-13.5114
113.9	-13.5127
114	-13.5116
114.1	-13.5112
114.2	-13.5117
114.3	-13.5142
114.4	-13.517
114.5	-13.5165
114.6	-13.513
114.7	-13.5155
114.8	-13.515
114.9	-13.5155
115	-13.5171
115.1	-13.5208
115.2	-13.523
115.3	-13.5252
115.4	-13.5236
115.5	-13.528
115.6	-13.529
115.7	-13.5301
115.8	-13.533
115.9	-13.5383
116	-13.5384
116.1	-13.5407
116.2	-13.5473
116.3	-13.5514
116.4	-13.5487
116.5	-13.5591
116.6	-13.5463
116.7	-13.5512
116.8	-13.5555
116.9	-13.5577
117	-13.5574
117.1	-13.5575
117.2	-13.5523
117.3	-13.5554
117.4	-13.5623
117.5	-13.5614
117.6	-13.5612
117.7	-13.5634
117.8	-13.5649
117.9	-13.5722
118	-13.5735
118.1	-13.5773
118.2	-13.5767
118.3	-13.5829
118.4	-13.5981
118.5	-13.5944
118.6	-13.6054
118.7	-13.6084
118.8	-13.6185
118.9	-13.6218
119	-13.6219
119.1	-13.6235
119.2	-13.6235
119.3	-13.6236
119.4	-13.6236
119.5	-13.6235
119.6	-13.6235
119.7	-13.6219
119.8	-13.6218
119.9	-13.6185
120	-13.6084
120.1	-13.6084
120.2	-13.6084
120.3	-12.9682
120.4	-12.3281
120.5	-12.3281
120.6	-12.3281
120.7	-12.3162
120.8	-12.3162
120.9	-12.308
121	-12.3057
121.1	-12.2964
121.2	-12.2939
121.3	-12.2439
121.4	-12.2135
121.5	-12.2075
121.6	-12.2135
121.7	-12.2439
121.8	-12.2964
121.9	-12.3057
122	-12.308
122.1	-12.3162
122.2	-12.3281
122.3	-12.308
122.4	-12.3057
122.5	-12.1518
122.6	-12.0315
122.7	-12.0147
122.8	-11.9573
122.9	-11.9326
123	-11.9177
123.1	-11.9416
123.2	-11.8777
123.3	-11.8852
123.4	-11.7998
123.5	-11.7297
123.6	-11.6996
123.7	-11.6731
123.8	-11.6291
123.9	-11.6099
124	-11.5532
124.1	-11.5262
124.2	-11.5051
124.3	-11.4906
124.4	-11.4614
124.5	-11.461
124.6	-11.4368
124.7	-11.42
124.8	-11.3783
124.9	-11.3618
125	-11.3311
125.1	-11.3277
125.2	-11.2985
125.3	-11.2955
125.4	-11.2706
125.5	-11.2606
125.6	-11.2285
125.7	-11.2063
125.8	-11.1845
125.9	-11.1656
126	-11.1453
126.1	-11.1194
126.2	-11.114
126.3	-11.0941
126.4	-11.0729
126.5	-11.0604
126.6	-11.048
126.7	-11.0218
126.8	-11.0196
126.9	-10.9947
127	-10.9594
127.1	-10.9098
127.2	-10.895
127.3	-10.8519
127.4	-10.8363
127.5	-10.8242
127.6	-10.8335
127.7	-10.8054
127.8	-10.8066
127.9	-10.81
128	-10.8051
128.1	-10.801
128.2	-10.7815
128.3	-10.7716
128.4	-10.7566
128.5	-10.7431
128.6	-10.7343
128.7	-10.7344
128.8	-10.7209
128.9	-10.7052
129	-10.7051
129.1	-10.6807
129.2	-10.6687
129.3	-10.6369
129.4	-10.6018
129.5	-10.5638
129.6	-10.5322
129.7	-10.6081
129.8	-10.6516
129.9	-10.6836
130	-10.7397
130.1	-10.7154
130.2	-10.614
130.3	-10.5875
130.4	-10.9164
130.5	-11.0575
130.6	-11.285
130.7	-9.8529
130.8	-8.7856
130.9	-8.1482
131	-8.1442
131.1	-9.028
131.2	-12.2107
131.3	-14.4065
131.4	-11.4361
131.5	-11.5206
131.6	-10.9076
131.7	-10.4901
131.8	-10.4764
131.9	-10.4371
132	-10.4493
132.1	-10.447
132.2	-10.43
132.3	-10.4404
132.4	-10.4319
132.5	-10.4358
132.6	-10.4272
132.7	-10.4272
132.8	-10.4109
132.9	-10.3293
133	-10.316
133.1	-10.2479
133.2	-10.2042
133.3	-10.1465
133.4	-10.5034
133.5	-11.1634
133.6	-11.6837
133.7	-11.9188
133.8	-11.6522
133.9	-11.2488
134	-11.028
134.1	-10.8897
134.2	-10.6643
134.3	-10.5223
134.4	-10.5463
134.5	-10.5593
134.6	-10.473
134.7	-10.505
134.8	-10.5055
134.9	-10.4585
135	-10.3822
135.1	-10.3472
135.2	-10.3561
135.3	-10.3835
135.4	-10.3268
135.5	-10.2423
135.6	-10.1964
135.7	-10.1766
135.8	-10.1456
135.9	-10.1521
136	-10.1202
136.1	-10.1268
136.2	-10.1072
136.3	-10.1332
136.4	-10.0965
136.5	-10.0692
136.6	-10.0348
136.7	-9.9979
136.8	-9.9719
136.9	-9.9548
137	-9.9323
137.1	-9.9092
137.2	-9.9029
137.3	-9.8944
137.4	-9.8845
137.5	-9.8968
137.6	-9.8983
137.7	-9.9068
137.8	-9.9048
137.9	-9.91
138	-9.9115
138.1	-9.9151
138.2	-9.9116
138.3	-9.9043
138.4	-9.9009
138.5	-9.8928
138.6	-9.8785
138.7	-9.8684
138.8	-9.8572
138.9	-9.8509
139	-9.8445
139.1	-9.8394
139.2	-9.8312
139.3	-9.8279
139.4	-9.8201
139.5	-9.8112
139.6	-9.8018
139.7	-9.7915
139.8	-9.7817
139.9	-9.7752
140	-9.7604
140.1	-9.7513
140.2	-9.7426
140.3	-9.7342
140.4	-9.7232
140.5	-9.7112
140.6	-9.7044
140.7	-9.6988
140.8	-9.6914
140.9	-9.6833
141	-9.6752
141.1	-9.6642
141.2	-9.6533
141.3	-9.6435
141.4	-9.635
141.5	-9.6269
141.6	-9.6144
141.7	-9.6088
141.8	-9.5997
141.9	-9.5921
142	-9.5839
142.1	-9.5738
142.2	-9.5638
142.3	-9.5588
142.4	-9.5458
142.5	-9.5389
142.6	-9.5292
142.7	-9.5279
142.8	-9.5211
142.9	-9.5114
143	-9.5062
143.1	-9.4983
143.2	-9.4907
143.3	-9.4821
143.4	-9.4775
143.5	-9.4697
143.6	-9.4615
143.7	-9.4552
143.8	-9.4459
143.9	-9.4367
144	-9.4331
144.1	-9.4242
144.2	-9.4131
144.3	-9.4071
144.4	-9.3978
144.5	-9.3934
144.6	-9.3872
144.7	-9.3788
144.8	-9.3718
144.9	-9.3621
145	-9.351
145.1	-9.3408
145.2	-9.3284
145.3	-9.3179
145.4	-9.3066
145.5	-9.2971
145.6	-9.2837
145.7	-9.2741
145.8	-9.2714
145.9	-9.2666
146	-9.2625
146.1	-9.2555
146.2	-9.25
146.3	-9.2435
146.4	-9.2392
146.5	-9.2249
146.6	-9.2138
146.7	-9.2109
146.8	-9.2088
146.9	-9.2065
147	-9.2064
147.1	-9.2037
147.2	-9.204
147.3	-9.1999
147.4	-9.2069
147.5	-9.2059
147.6	-9.1965
147.7	-9.1924
147.8	-9.1901
147.9	-9.1742
148	-9.1588
148.1	-9.145
148.2	-9.1297
148.3	-9.1177
148.4	-9.0909
148.5	-9.0703
148.6	-9.0477
148.7	-9.043
148.8	-9.0328
148.9	-9.0183
149	-9.015
149.1	-9.0061
149.2	-9.0013
149.3	-8.9958
149.4	-8.9862
149.5	-8.9795
149.6	-8.9695
149.7	-8.9618
149.8	-8.964
149.9	-8.959
150	-8.9515
150.1	-8.945
150.2	-8.9337
150.3	-8.9275
150.4	-8.9141
150.5	-8.9027
150.6	-8.8872
150.7	-8.8706
150.8	-8.8549
150.9	-8.8376
151	-8.8221
151.1	-8.8086
151.2	-8.793
151.3	-8.7875
151.4	-8.7854
151.5	-8.7912
151.6	-8.7943
151.7	-8.8042
151.8	-8.8127
151.9	-8.8249
152	-8.8287
152.1	-8.8363
152.2	-8.8388
152.3	-8.8393
152.4	-8.8368
152.5	-8.8316
152.6	-8.829
152.7	-8.8255
152.8	-8.8238
152.9	-8.8125
153	-8.8035
153.1	-8.791
153.2	-8.7738
153.3	-8.7632
153.4	-8.7625
153.5	-8.7642
153.6	-8.7735
153.7	-8.7783
153.8	-8.7874
153.9	-8.7955
154	-8.8008
154.1	-8.8134
154.2	-8.821
154.3	-8.8468
154.4	-8.8588
154.5	-8.8739
154.6	-8.8863
154.7	-8.8986
154.8	-8.9032
154.9	-8.9057
155	-8.8975
155.1	-8.8906
155.2	-8.8667
155.3	-8.8433
155.4	-8.8238
155.5	-8.8169
155.6	-8.8085
155.7	-8.7983
155.8	-8.791
155.9	-8.7868
156	-8.7722
156.1	-8.7589
156.2	-8.7472
156.3	-8.7519
156.4	-8.7496
156.5	-8.7521
156.6	-8.7447
156.7	-8.7368
156.8	-8.7285
156.9	-8.73
157	-8.7412
157.1	-8.7497
157.2	-8.7445
157.3	-8.7272
157.4	-8.7136
157.5	-8.6959
157.6	-8.6739
157.7	-8.6523
157.8	-8.6485
157.9	-8.6469
158	-8.6409
158.1	-8.6438
158.2	-8.6535
158.3	-8.657
158.4	-8.6512
158.5	-8.6466
158.6	-8.6397
158.7	-8.6402
158.8	-8.6429
158.9	-8.6427
159	-8.6418
159.1	-8.6464
159.2	-8.6493
159.3	-8.6466
159.4	-8.6493
159.5	-8.649
159.6	-8.6455
159.7	-8.6428
159.8	-8.6323
159.9	-8.6212
160	-8.5997
160.1	-8.5854
160.2	-8.5674
160.3	-8.5492
[truncated: 12,876 more rows]

## Sheet: hCD26-L294T
Time (s)	Response units (RU)				Concentration (µM)	Response units (RU)	Response units (RU)
-39.6	0.602491				0	-8.81762
-39.5	0.3356				0.505051	-7.96775
-39.4	0.314498				1.0101	-7.19071
-39.3	0.3987				1.51515	-6.47752
-39.2	0.272				2.0202	-5.82062
-39.1	0.170099				2.52525	-5.21359
-39	-0.1029				3.0303	-4.65097
-38.9	0.049101				3.53535	-4.12806
-38.8	0.0533				4.0404	-3.64079
-38.7	0.1046				4.54545	-3.18564
-38.6	0.0978006				5.05051	-2.75953
-38.5	0.2222				5.55556	-2.35978
-38.4	0.125603				6.06061	-1.984
-38.3	0.1479				6.56566	-1.63012
-38.2	0.127				7.07071	-1.29626
-38.1	0.0718002				7.57576	-0.980771
-38	0.0799				8.08081	-0.682182
-37.9	0.0848002				8.58586	-0.39917
-37.8	0.1118				9.09091	-0.130545
-37.7	0.0942				9.59596	0.124761
-37.6	0.0866				10.101	0.367716
-37.5	0.0780001				10.6061	0.599195
-37.4	0.0548005				11.1111	0.819992
-37.3	0.0481001				11.6162	1.03083
-37.2	0.0322				12.1212	1.23237
-37.1	0.0704982				12.6263	1.42521
-37	0.0208				13.1313	1.6099
-36.9	0.0228001				13.6364	1.78695
-36.8	0.0319				14.1414	1.95682
-36.7	0.0403				14.6465	2.11995
-36.6	0.0413002				15.1515	2.27672
-36.5	0.044				15.6566	2.4275
-36.4	0.0339017				16.1616	2.57263
-36.3	-0.0201				16.6667	2.71241
-36.2	-0.0415				17.1717	2.84715
-36.1	-0.0666981				17.6768	2.9771
-36	-0.0331				18.1818	3.10251
-35.9	0.0143961				18.6869	3.22363
-35.8	0.1199				19.1919	3.34067
-35.7	0.2281				19.697	3.45383
-35.6	0.331393				20.202	3.56329
-35.5	0.415				20.7071	3.66925
-35.4	0.348798				21.2121	3.77186
-35.3	0.2225				21.7172	3.87128
-35.2	0.1715				22.2222	3.96766
-35.1	0.135801				22.7273	4.06113
-35	0.0651				23.2323	4.15182
-34.9	0.0488005				23.7374	4.23986
-34.8	0.0125				24.2424	4.32537
-34.7	0.0184				24.7475	4.40844
-34.6	0.037799				25.2525	4.48918
-34.5	0.00970001				25.7576	4.56769
-34.4	0.044				26.2626	4.64406
-34.3	-0.00399997				26.7677	4.71837
-34.2	0.0344				27.2727	4.79071
-34.1	0.0339994				27.7778	4.86116
-34	0.0525				28.2828	4.92978
-33.9	0.0377004				28.7879	4.99666
-33.8	0.0447				29.2929	5.06184
-33.7	0.0442				29.798	5.12541
-33.6	0.0457001				30.303	5.18741
-33.5	0.0704				30.8081	5.2479
-33.4	0.0521001				31.3131	5.30695
-33.3	0.0608				31.8182	5.36459
-33.2	0.0512				32.3232	5.42088
-33.1	0.0537997				32.8283	5.47587
-33	0.053				33.3333	5.5296
-32.9	0.0428001				33.8384	5.58211
-32.8	0.0495				34.3434	5.63345
-32.7	0.0572				34.8485	5.68365
-32.6	0.056				35.3535	5.73275
-32.5	0.0606				35.8586	5.78079
-32.4	0.0604999				36.3636	5.8278
-32.3	0.0537				36.8687	5.87381
-32.2	0.0615				37.3737	5.91886
-32.1	0.0629999				37.8788	5.96297
-32	0.0683				38.3838	6.00618
-31.9	0.0728999				38.8889	6.0485
-31.8	0.0757999				39.3939	6.08998
-31.7	0.0770999				39.899	6.13062
-31.6	0.0780999				40.404	6.17047
-31.5	0.081				40.9091	6.20954
-31.4	0.078				41.4141	6.24785
-31.3	0.0735				41.9192	6.28542
-31.2	0.0764999				42.4242	6.32229
-31.1	0.0791999				42.9293	6.35846
-31	0.0793				43.4343	6.39395
-30.9	0.0737				43.9394	6.42879
-30.8	0.0712				44.4444	6.463
-30.7	0.0718999				44.9495	6.49658
-30.6	0.0712999				45.4545	6.52956
-30.5	0.0743				45.9596	6.56195
-30.4	0.0729999				46.4646	6.59377
-30.3	0.0718999				46.9697	6.62504
-30.2	0.0709999				47.4747	6.65576
-30.1	0.0708999				47.9798	6.68596
-30	0.0697				48.4848	6.71564
-29.9	0.0679				48.9899	6.74481
-29.8	0.0676999				49.4949	6.7735
-29.7	0.0647				50	6.80172
-29.6	0.0652999
-29.5	0.0631				3.125		-3.9053
-29.4	0.0586				6.25		-2.8177
-29.3	0.0593999				12.5		0.5875
-29.2	0.0596				25		6.7222
-29.1	0.0588				50		5.6429
-29	0.057
-28.9	0.0611
-28.8	0.0629
-28.7	0.0659999
-28.6	0.0663999
-28.5	0.0649
-28.4	0.0686
-28.3	0.0688
-28.2	0.0685
-28.1	0.0681
-28	0.0688
-27.9	0.0659999
-27.8	0.0714999
-27.7	0.0695
-27.6	0.068
-27.5	0.0669
-27.4	0.0614
-27.3	0.0620999
-27.2	0.0688999
-27.1	0.0661999
-27	0.0675
-26.9	0.0644999
-26.8	0.0606
-26.7	0.058
-26.6	0.0535
-26.5	0.0516
-26.4	0.0483
-26.3	0.0483999
-26.2	0.0476999
-26.1	0.0464
-26	0.0443
-25.9	0.0451
-25.8	0.044
-25.7	0.0411
-25.6	0.0376
-25.5	0.034
-25.4	0.0361999
-25.3	0.0343999
-25.2	0.0350999
-25.1	0.0337
-25	0.0339
-24.9	0.0366999
-24.8	0.0387999
-24.7	0.0402999
-24.6	0.0390999
-24.5	0.0377
-24.4	0.0313001
-24.3	0.0295
-24.2	0.0306999
-24.1	0.0318999
-24	0.0284
-23.9	0.0263
-23.8	0.0263999
-23.7	0.0239
-23.6	0.0309999
-23.5	0.0301
-23.4	0.0275
-23.3	0.0271999
-23.2	0.0244
-23.1	0.0227999
-23	0.0214
-22.9	0.0221999
-22.8	0.0211999
-22.7	0.0256999
-22.6	0.0218
-22.5	0.0186
-22.4	0.0210999
-22.3	0.0250998
-22.2	0.0314998
-22.1	0.0263
-22	0.0269
-21.9	0.0253999
-21.8	0.0227
-21.7	0.0223
-21.6	0.0305998
-21.5	0.0338
-21.4	0.0445998
-21.3	0.0625998
-21.2	0.0707999
-21.1	0.0622002
-21	0.0516
-20.9	0.0289001
-20.8	0.0224001
-20.7	0.0101002
-20.6	0.0038001
-20.5	-0.0272
-20.4	-0.0321
-20.3	-0.0558
-20.2	-0.0816999
-20.1	-0.0918999
-20	-0.1075
-19.9	-0.1206
-19.8	-0.1248
-19.7	-0.1146
-19.6	-0.1026
-19.5	-0.0794
-19.4	-0.0657
-19.3	-0.0496
-19.2	-0.0423999
-19.1	-0.032
-19	-0.0406
-18.9	-0.0413999
-18.8	-0.0331999
-18.7	-0.0281998
-18.6	-0.00749984
-18.5	-0.0289
-18.4	-0.0231999
-18.3	-0.0443999
-18.2	-0.0549999
-18.1	-0.0377003
-18	-0.0187
-17.9	0.0084998
-17.8	0.0164002
-17.7	0.0323
-17.6	0.0289002
-17.5	0.022
-17.4	0.00460018
-17.3	0.0238996
-17.2	0.0437998
-17.1	0.0582998
-17	0.0709
-16.9	0.0776001
-16.8	0.0844003
-16.7	0.0938005
-16.6	0.0862006
-16.5	0.0846
-16.4	0.0725004
-16.3	0.0690004
-16.2	0.0321
-16.1	0.0230997
-16	0.0194
-15.9	0.0268999
-15.8	0.0263999
-15.7	0.0243999
-15.6	0.0123001
-15.5	-0.000700001
-15.4	-0.0369995
-15.3	-0.0577997
-15.2	-0.0818997
-15.1	-0.0923
-15	-0.1045
-14.9	-0.0995004
-14.8	-0.060901
-14.7	-0.026801
-14.6	-0.0134004
-14.5	-0.0113
-14.4	-0.0235
-14.3	-0.0208003
-14.2	-0.0207003
-14.1	-0.0211001
-14	-0.0203
-13.9	-0.0249999
-13.8	-0.0322999
-13.7	-0.0159001
-13.6	0.00899965
-13.5	0.015
-13.4	0.00419965
-13.3	-0.0144004
-13.2	-0.0242002
-13.1	-0.0180004
-13	-0.0086
-12.9	-0.0134003
-12.8	-0.0166002
-12.7	-0.0196001
-12.6	-0.0273998
-12.5	-0.0269
-12.4	-0.0341996
-12.3	-0.0251001
-12.2	-0.00780023
-12.1	-0.00189992
-12	0.0059
-11.9	-0.00309984
-11.8	0.00189991
-11.7	0.00459985
-11.6	0.00399986
-11.5	0.0143
-11.4	0.0226998
-11.3	0.0208
-11.2	0.0195999
-11.1	0.0197999
-11	0.0229
-10.9	0.0197
-10.8	0.0196999
-10.7	0.0203999
-10.6	0.0199999
-10.5	0.0243
-10.4	0.0176999
-10.3	0.00869992
-10.2	0.00719984
-10.1	0.0110998
-10	0.0103
-9.9	0.00209991
-9.8	0.000199862
-9.7	-0.00140015
-9.6	-0.0150999
-9.5	-0.0151
-9.4	-0.0122001
-9.3	-0.0155998
-9.2	-0.0235998
-9.1	-0.00910003
-9	0.0116
-8.9	0.0185
-8.8	0.0203
-8.7	0.0192001
-8.6	0.0163001
-8.5	0.0139
-8.4	0.00830002
-8.3	0.00230004
-8.2	0.00350006
-8.1	-0.000699939
-8	-0.0009
-7.9	-0.00169999
-7.8	0.00359995
-7.7	-0.0014
-7.6	-0.0026999
-7.5	-0.0037
-7.4	-0.000500019
-7.3	0.0032
-7.2	0.0012
-7.1	-0.000999886
-7	0.0024
-6.9	0.00199999
-6.8	-0.0006
-6.7	-0.0003
-6.6	-0.00200004
-6.5	-0.0041
-6.4	-0.00380002
-6.3	-0.0051
-6.2	-0.0114
-6.1	-0.0119
-6	-0.0082
-5.9	-0.00769993
-5.8	-0.0102
-5.7	-0.0065
-5.6	-0.00879994
-5.5	-0.007
-5.4	-0.0027
-5.3	-0.0055
-5.2	-0.0068
-5.1	-0.00690002
-5	-0.0044
-4.9	-0.00050013
-4.8	-0.0003
-4.7	0.0008
-4.6	0.00210004
-4.5	-0.0019
-4.4	-0.00339997
-4.3	-0.0039
-4.2	-0.0058
-4.1	-0.00649998
-4	-0.007
-3.9	-0.00660004
-3.8	-0.0083
-3.7	-0.009
-3.6	-2.3653e-07
-3.5	-0.0028
-3.4	0.00589994
-3.3	0.0119
-3.2	0.0135
-3.1	0.0124
-3	0.0173
-2.9	0.0170001
-2.8	0.0149
-2.7	0.0094
-2.6	0.00799994
-2.5	0.0118
-2.4	0.0122
-2.3	0.0152
-2.2	0.0077
-2.1	0.00850002
-2	0.0083
-1.9	0.00540019
-1.8	0.0038
-1.7	0.0001
-1.6	0.00519983
-1.5	0.0007
-1.4	-0.000500149
-1.3	-0.009
-1.2	-0.0133
-1.1	-0.0247999
-1	-0.0323
-0.900002	-0.0389
-0.799999	-0.0525
-0.700001	-0.0389
-0.600002	-0.0323
-0.5	-0.0247999
-0.400002	-0.0133
-0.299999	-0.009
-0.200001	-0.000500149
-0.100002	0.0007
0	0.3835
0.0999985	1.13852
0.200001	2.6896
0.299999	3.5041
0.399998	3.5041
0.5	3.5041
0.599998	3.5041
0.700001	3.5041
0.799999	3.5041
0.899998	3.5041
1	3.5041
1.1	3.6205
1.2	3.6205
1.3	3.6205
1.4	3.6205
1.5	3.6205
1.6	3.6205
1.7	3.6205
1.8	3.5041
1.9	3.3424
2	3.0593
2.1	2.9141
2.2	2.6723
2.3	2.5012
2.4	2.291
2.5	2.1731
2.6	2.018
2.7	1.8813
2.8	1.7738
2.9	1.6551
3	1.5754
3.1	1.4643
3.2	1.3547
3.3	1.2499
3.4	1.145
3.5	1.0358
3.6	0.9286
3.7	0.8496
3.8	0.7853
3.9	0.694801
4	0.6171
4.1	0.5585
4.2	0.489
4.3	0.4112
4.4	0.3697
4.5	0.3112
4.6	0.2482
4.7	0.1946
4.8	0.151
4.9	0.0811003
5	0.0281999
5.1	-0.0182001
5.2	-0.0553999
5.3	-0.0925999
5.4	-0.1314
5.5	-0.1796
5.6	-0.2191
5.7	-0.2479
5.8	-0.297
5.9	-0.3276
6	-0.3576
6.1	-0.3962
6.2	-0.4379
6.3	-0.4676
6.4	-0.4956
6.5	-0.5272
6.6	-0.5575
6.7	-0.5977
6.8	-0.6316
6.9	-0.6624
7	-0.696
7.1	-0.732
7.2	-0.7519
7.3	-0.7739
7.4	-0.7924
7.5	-0.8198
7.6	-0.8453
7.7	-0.8793
7.8	-0.9022
7.9	-0.9281
8	-0.9472
8.1	-0.9744
8.2	-0.9991
8.3	-1.0266
8.4	-1.0502
8.5	-1.0725
8.6	-1.1006
8.7	-1.124
8.8	-1.1364
8.9	-1.1595
9	-1.1793
9.1	-1.1993
9.2	-1.2209
9.3	-1.238
9.4	-1.2544
9.5	-1.2721
9.6	-1.2938
9.7	-1.3137
9.8	-1.3303
9.9	-1.351
10	-1.3684
10.1	-1.3869
10.2	-1.4038
10.3	-1.4244
10.4	-1.4427
10.5	-1.4608
10.6	-1.4775
10.7	-1.4937
10.8	-1.5069
10.9	-1.5233
11	-1.5373
11.1	-1.5534
11.2	-1.5662
11.3	-1.5829
11.4	-1.6025
11.5	-1.6131
11.6	-1.633
11.7	-1.6495
11.8	-1.6605
11.9	-1.6722
12	-1.6859
12.1	-1.7005
12.2	-1.7095
12.3	-1.7238
12.4	-1.7388
12.5	-1.7506
12.6	-1.7645
12.7	-1.7773
12.8	-1.7889
12.9	-1.7991
13	-1.8115
13.1	-1.8241
13.2	-1.836
13.3	-1.8435
13.4	-1.8564
13.5	-1.8652
13.6	-1.871
13.7	-1.8831
13.8	-1.899
13.9	-1.9132
14	-1.9256
14.1	-1.9391
14.2	-1.9503
14.3	-1.9593
14.4	-1.9697
14.5	-1.9767
14.6	-1.987
14.7	-1.9927
14.8	-1.9976
14.9	-2.0103
15	-2.0187
15.1	-2.0283
15.2	-2.0388
15.3	-2.0469
15.4	-2.0583
15.5	-2.0726
15.6	-2.0818
15.7	-2.0955
15.8	-2.1082
15.9	-2.1163
16	-2.1219
16.1	-2.1276
16.2	-2.1392
16.3	-2.1477
16.4	-2.1549
16.5	-2.1657
16.6	-2.1747
16.7	-2.1856
16.8	-2.1912
16.9	-2.205
17	-2.2163
17.1	-2.2263
17.2	-2.2324
17.3	-2.2409
17.4	-2.2472
17.5	-2.253
17.6	-2.2609
17.7	-2.2674
17.8	-2.2742
17.9	-2.2759
18	-2.2822
18.1	-2.2944
18.2	-2.3036
18.3	-2.316
18.4	-2.3241
18.5	-2.3368
18.6	-2.3443
18.7	-2.3503
18.8	-2.3569
18.9	-2.3667
19	-2.3716
19.1	-2.3759
19.2	-2.3838
19.3	-2.3875
19.4	-2.3953
19.5	-2.4005
19.6	-2.4083
19.7	-2.4175
19.8	-2.4248
19.9	-2.436
20	-2.4421
20.1	-2.4454
20.2	-2.4515
20.3	-2.4596
20.4	-2.4657
20.5	-2.4729
20.6	-2.476
20.7	-2.4771
20.8	-2.483
20.9	-2.4907
21	-2.495
21.1	-2.4991
21.2	-2.5022
21.3	-2.5082
21.4	-2.5175
21.5	-2.5208
21.6	-2.5221
21.7	-2.5264
21.8	-2.5294
21.9	-2.5364
22	-2.5443
22.1	-2.551
22.2	-2.5576
22.3	-2.5638
22.4	-2.57
22.5	-2.5746
22.6	-2.5784
22.7	-2.5861
22.8	-2.5942
22.9	-2.5983
23	-2.6015
23.1	-2.605
23.2	-2.6123
23.3	-2.6214
23.4	-2.6253
23.5	-2.6303
23.6	-2.6364
23.7	-2.6409
23.8	-2.6454
23.9	-2.6478
24	-2.6509
24.1	-2.6544
24.2	-2.6566
24.3	-2.6604
24.4	-2.6645
24.5	-2.6715
24.6	-2.6761
24.7	-2.6863
24.8	-2.6921
24.9	-2.6984
25	-2.7031
25.1	-2.7086
25.2	-2.7106
25.3	-2.7072
25.4	-2.7097
25.5	-2.7156
25.6	-2.7198
25.7	-2.7225
25.8	-2.7222
25.9	-2.7206
26	-2.7245
26.1	-2.7285
26.2	-2.7342
26.3	-2.7343
26.4	-2.7363
26.5	-2.7398
26.6	-2.7424
26.7	-2.7464
26.8	-2.7454
26.9	-2.7471
27	-2.7508
27.1	-2.7515
27.2	-2.7541
27.3	-2.759
27.4	-2.7654
27.5	-2.7664
27.6	-2.7629
27.7	-2.7616
27.8	-2.7624
27.9	-2.7608
28	-2.7604
28.1	-2.7587
28.2	-2.7591
28.3	-2.7578
28.4	-2.7639
28.5	-2.7656
28.6	-2.7665
28.7	-2.7675
28.8	-2.7686
28.9	-2.7705
29	-2.7666
29.1	-2.7658
29.2	-2.7652
29.3	-2.7657
29.4	-2.7645
29.5	-2.7621
29.6	-2.7595
29.7	-2.7597
29.8	-2.7596
29.9	-2.7566
30	-2.7568
30.1	-2.7561
30.2	-2.7534
30.3	-2.7508
30.4	-2.749
30.5	-2.7471
30.6	-2.7447
30.7	-2.7447
30.8	-2.7444
30.9	-2.7471
31	-2.7489
31.1	-2.7521
31.2	-2.7493
31.3	-2.7475
31.4	-2.7479
31.5	-2.7495
31.6	-2.7478
31.7	-2.7531
31.8	-2.7549
31.9	-2.7515
32	-2.7557
32.1	-2.7539
32.2	-2.7494
32.3	-2.7479
32.4	-2.7493
32.5	-2.7493
32.6	-2.7471
32.7	-2.7458
32.8	-2.7414
32.9	-2.7412
33	-2.7399
33.1	-2.7392
33.2	-2.7414
33.3	-2.7414
33.4	-2.7405
33.5	-2.7406
33.6	-2.7395
33.7	-2.7389
33.8	-2.7395
33.9	-2.7397
34	-2.7411
34.1	-2.7376
34.2	-2.7413
34.3	-2.7406
34.4	-2.7387
34.5	-2.7365
34.6	-2.7348
34.7	-2.7345
34.8	-2.7336
34.9	-2.734
35	-2.7325
35.1	-2.7317
35.2	-2.7312
35.3	-2.7326
35.4	-2.7309
35.5	-2.7303
35.6	-2.7349
35.7	-2.7375
35.8	-2.7411
35.9	-2.741
36	-2.7403
36.1	-2.739
36.2	-2.7395
36.3	-2.7415
36.4	-2.7405
36.5	-2.7389
36.6	-2.7327
36.7	-2.7317
36.8	-2.732
36.9	-2.7335
37	-2.7357
37.1	-2.7385
37.2	-2.74
37.3	-2.7419
37.4	-2.7414
37.5	-2.7422
37.6	-2.739
37.7	-2.7415
37.8	-2.7369
37.9	-2.7376
38	-2.7389
38.1	-2.7427
38.2	-2.7452
38.3	-2.7526
38.4	-2.7553
38.5	-2.7538
38.6	-2.7568
38.7	-2.7575
38.8	-2.7612
38.9	-2.7592
39	-2.7565
39.1	-2.7567
39.2	-2.7558
39.3	-2.7582
39.4	-2.7623
39.5	-2.7641
39.6	-2.766
39.7	-2.7641
39.8	-2.7627
39.9	-2.767
40	-2.7699
40.1	-2.7742
40.2	-2.7773
40.3	-2.7743
40.4	-2.775
40.5	-2.776
40.6	-2.7804
40.7	-2.7855
40.8	-2.7883
40.9	-2.7874
41	-2.7879
41.1	-2.7914
41.2	-2.7958
41.3	-2.7976
41.4	-2.8
41.5	-2.8014
41.6	-2.7963
41.7	-2.797
41.8	-2.7963
41.9	-2.7928
42	-2.7926
42.1	-2.7924
42.2	-2.7936
42.3	-2.7894
42.4	-2.7893
42.5	-2.7912
42.6	-2.7953
42.7	-2.7947
42.8	-2.7935
42.9	-2.7927
43	-2.794
43.1	-2.7916
43.2	-2.7923
43.3	-2.789
43.4	-2.792
43.5	-2.7953
43.6	-2.794
43.7	-2.7939
43.8	-2.7937
43.9	-2.7916
44	-2.7927
44.1	-2.7961
44.2	-2.7951
44.3	-2.7919
44.4	-2.7876
44.5	-2.7849
44.6	-2.7859
44.7	-2.7863
44.8	-2.7904
44.9	-2.7901
45	-2.7948
45.1	-2.7992
45.2	-2.8
45.3	-2.7978
45.4	-2.7929
45.5	-2.791
45.6	-2.7911
45.7	-2.7928
45.8	-2.7947
45.9	-2.7926
46	-2.7919
46.1	-2.7922
46.2	-2.7892
46.3	-2.7871
46.4	-2.7895
46.5	-2.7892
46.6	-2.7953
46.7	-2.7951
46.8	-2.7878
46.9	-2.7859
47	-2.7871
47.1	-2.7875
47.2	-2.785
47.3	-2.7847
47.4	-2.7864
47.5	-2.7841
47.6	-2.7849
47.7	-2.789
47.8	-2.7868
47.9	-2.7876
48	-2.7909
48.1	-2.7924
48.2	-2.7925
48.3	-2.7949
48.4	-2.795
48.5	-2.7986
48.6	-2.7992
48.7	-2.7991
48.8	-2.8013
48.9	-2.8015
49	-2.8041
49.1	-2.8049
49.2	-2.8103
49.3	-2.8061
49.4	-2.8079
49.5	-2.805
49.6	-2.8047
49.7	-2.8046
49.8	-2.8038
49.9	-2.8015
50	-2.802
50.1	-2.7991
50.2	-2.7985
50.3	-2.8
50.4	-2.8014
50.5	-2.8041
50.6	-2.8053
50.7	-2.8063
50.8	-2.8074
50.9	-2.806
51	-2.806
51.1	-2.8035
51.2	-2.8033
51.3	-2.8036
51.4	-2.8066
51.5	-2.808
51.6	-2.808
51.7	-2.8101
51.8	-2.8084
51.9	-2.8105
52	-2.812
52.1	-2.8126
52.2	-2.8131
52.3	-2.8155
52.4	-2.819
52.5	-2.82
52.6	-2.8207
52.7	-2.8189
52.8	-2.8194
52.9	-2.8248
53	-2.8257
53.1	-2.8254
53.2	-2.8265
53.3	-2.8285
53.4	-2.8284
53.5	-2.8277
53.6	-2.8285
53.7	-2.8281
53.8	-2.8263
53.9	-2.8292
54	-2.8358
54.1	-2.8354
54.2	-2.8354
54.3	-2.8352
54.4	-2.8332
54.5	-2.8337
54.6	-2.833
54.7	-2.8339
54.8	-2.8358
54.9	-2.8374
55	-2.8373
55.1	-2.84
55.2	-2.8419
55.3	-2.8407
55.4	-2.8451
55.5	-2.8466
55.6	-2.8475
55.7	-2.8497
55.8	-2.8497
55.9	-2.8532
56	-2.8576
56.1	-2.8638
56.2	-2.8689
56.3	-2.868
56.4	-2.8734
56.5	-2.8789
56.6	-2.8831
56.7	-2.8856
56.8	-2.8861
56.9	-2.8878
57	-2.8909
57.1	-2.8915
57.2	-2.8922
57.3	-2.8927
57.4	-2.8952
57.5	-2.8972
57.6	-2.8974
57.7	-2.9012
57.8	-2.9022
57.9	-2.9014
58	-2.9006
58.1	-2.9048
58.2	-2.9071
58.3	-2.9087
58.4	-2.909
58.5	-2.9081
58.6	-2.9088
58.7	-2.911
58.8	-2.9128
58.9	-2.9153
59	-2.919
59.1	-2.9219
59.2	-2.9227
59.3	-2.922
59.4	-2.9241
59.5	-2.9284
59.6	-2.929
59.7	-2.9315
59.8	-2.9315
59.9	-2.9388
60	-2.9431
60.1	-2.943
60.2	-2.944
60.3	-2.9475
60.4	-2.9522
60.5	-2.9575
60.6	-2.964
60.7	-2.9659
60.8	-2.9659
60.9	-2.9641
61	-2.9679
61.1	-2.9704
61.2	-2.9715
61.3	-2.9765
61.4	-2.9721
61.5	-2.9768
61.6	-2.9798
61.7	-2.9838
61.8	-2.9836
61.9	-2.9877
62	-2.9875
62.1	-2.9896
62.2	-2.9897
62.3	-2.9915
62.4	-2.9954
62.5	-2.9934
62.6	-2.9925
62.7	-2.9913
62.8	-2.9905
62.9	-2.9919
63	-2.9914
63.1	-2.9929
63.2	-2.9989
63.3	-3.0034
63.4	-3.005
63.5	-3.0088
63.6	-3.0112
63.7	-3.0161
63.8	-3.0176
63.9	-3.0238
64	-3.033
64.1	-3.0349
64.2	-3.0362
64.3	-3.0375
64.4	-3.0357
64.5	-3.0353
64.6	-3.0389
64.7	-3.0416
64.8	-3.0438
64.9	-3.0474
65	-3.051
65.1	-3.0507
65.2	-3.0511
65.3	-3.0544
65.4	-3.0558
65.5	-3.056
65.6	-3.0553
65.7	-3.0556
65.8	-3.0569
65.9	-3.0606
66	-3.0584
66.1	-3.0598
66.2	-3.0595
66.3	-3.0623
66.4	-3.0607
66.5	-3.0578
66.6	-3.0562
66.7	-3.056
66.8	-3.0545
66.9	-3.0572
67	-3.0617
67.1	-3.0577
67.2	-3.0575
67.3	-3.0563
67.4	-3.0527
67.5	-3.0592
67.6	-3.0572
67.7	-3.0559
67.8	-3.0552
67.9	-3.0554
68	-3.0552
68.1	-3.0581
68.2	-3.0589
68.3	-3.0591
68.4	-3.0566
68.5	-3.0555
68.6	-3.0591
68.7	-3.0624
68.8	-3.0629
68.9	-3.0666
69	-3.068
69.1	-3.0697
69.2	-3.0695
69.3	-3.0607
69.4	-3.0591
69.5	-3.0599
69.6	-3.0576
69.7	-3.0561
69.8	-3.0559
69.9	-3.0568
70	-3.0519
70.1	-3.0483
70.2	-3.0551
70.3	-3.0559
70.4	-3.0577
70.5	-3.0616
70.6	-3.065
70.7	-3.066
70.8	-3.0649
70.9	-3.0646
71	-3.0629
71.1	-3.0584
71.2	-3.0593
71.3	-3.0613
71.4	-3.0661
71.5	-3.0729
71.6	-3.0774
71.7	-3.0792
71.8	-3.0818
71.9	-3.0833
72	-3.0836
72.1	-3.0868
72.2	-3.0899
72.3	-3.0926
72.4	-3.0941
72.5	-3.0991
72.6	-3.1024
72.7	-3.1045
72.8	-3.1082
72.9	-3.1135
73	-3.1147
73.1	-3.1152
73.2	-3.1212
73.3	-3.1233
73.4	-3.1262
73.5	-3.1281
73.6	-3.1312
73.7	-3.1363
73.8	-3.1384
73.9	-3.1448
74	-3.1494
74.1	-3.1538
74.2	-3.1536
74.3	-3.1581
74.4	-3.1626
74.5	-3.1665
74.6	-3.1682
74.7	-3.1712
74.8	-3.1712
74.9	-3.1721
75	-3.1758
75.1	-3.1805
75.2	-3.1814
75.3	-3.1822
75.4	-3.1931
75.5	-3.1951
75.6	-3.1997
75.7	-3.2008
75.8	-3.2056
75.9	-3.2078
76	-3.2094
76.1	-3.2098
76.2	-3.2109
76.3	-3.2098
76.4	-3.2116
76.5	-3.2131
76.6	-3.2118
76.7	-3.2156
76.8	-3.2156
76.9	-3.2188
77	-3.2189
77.1	-3.2217
77.2	-3.2279
77.3	-3.2267
77.4	-3.2284
77.5	-3.2298
77.6	-3.2273
77.7	-3.2274
77.8	-3.2284
77.9	-3.2313
78	-3.2332
78.1	-3.2335
78.2	-3.2338
78.3	-3.2365
78.4	-3.239
78.5	-3.2388
78.6	-3.2379
78.7	-3.2394
78.8	-3.2422
78.9	-3.2395
79	-3.2385
79.1	-3.2377
79.2	-3.2402
79.3	-3.2397
79.4	-3.244
79.5	-3.2466
79.6	-3.2512
79.7	-3.2476
79.8	-3.2464
79.9	-3.2492
80	-3.2464
80.1	-3.2482
80.2	-3.2495
80.3	-3.2509
80.4	-3.2505
80.5	-3.2505
80.6	-3.2487
80.7	-3.2503
80.8	-3.2478
80.9	-3.2495
81	-3.2496
81.1	-3.2485
81.2	-3.2489
81.3	-3.2539
81.4	-3.2559
81.5	-3.2552
81.6	-3.2591
81.7	-3.2604
81.8	-3.2623
81.9	-3.2647
82	-3.2663
82.1	-3.2671
82.2	-3.2709
82.3	-3.2745
82.4	-3.2747
82.5	-3.278
82.6	-3.2787
82.7	-3.2834
82.8	-3.2857
82.9	-3.2926
83	-3.2959
83.1	-3.2979
83.2	-3.3032
83.3	-3.3034
83.4	-3.3073
83.5	-3.3065
83.6	-3.3055
83.7	-3.3049
83.8	-3.3018
83.9	-3.3018
84	-3.3026
84.1	-3.3039
84.2	-3.3071
84.3	-3.3078
84.4	-3.306
84.5	-3.3058
84.6	-3.3077
84.7	-3.3079
84.8	-3.3118
84.9	-3.3132
85	-3.3166
85.1	-3.3181
85.2	-3.3214
85.3	-3.3234
85.4	-3.3241
85.5	-3.3242
85.6	-3.3228
85.7	-3.3208
85.8	-3.3261
85.9	-3.3267
86	-3.3273
86.1	-3.3357
86.2	-3.3369
86.3	-3.3395
86.4	-3.3426
86.5	-3.344
86.6	-3.3461
86.7	-3.3502
86.8	-3.356
86.9	-3.3604
87	-3.3641
87.1	-3.3697
87.2	-3.3714
87.3	-3.3712
87.4	-3.3715
87.5	-3.3758
87.6	-3.3753
87.7	-3.3744
87.8	-3.3742
87.9	-3.3786
88	-3.3805
88.1	-3.3849
88.2	-3.3872
88.3	-3.3862
88.4	-3.3867
88.5	-3.3879
88.6	-3.3888
88.7	-3.3917
88.8	-3.3922
88.9	-3.3913
89	-3.3871
89.1	-3.3861
89.2	-3.3908
89.3	-3.3887
89.4	-3.3911
89.5	-3.3914
89.6	-3.3945
89.7	-3.3957
89.8	-3.4028
89.9	-3.4074
90	-3.4099
90.1	-3.4111
90.2	-3.4133
90.3	-3.4166
90.4	-3.4203
90.5	-3.4196
90.6	-3.4191
90.7	-3.4231
90.8	-3.4249
90.9	-3.4266
91	-3.427
91.1	-3.4297
91.2	-3.4353
91.3	-3.4388
91.4	-3.4394
91.5	-3.4413
91.6	-3.4428
91.7	-3.4455
91.8	-3.4466
91.9	-3.4517
92	-3.4556
92.1	-3.4538
92.2	-3.4481
92.3	-3.4471
92.4	-3.4469
92.5	-3.45
92.6	-3.4489
92.7	-3.4498
92.8	-3.4506
92.9	-3.4494
93	-3.4479
93.1	-3.4438
93.2	-3.446
93.3	-3.45
93.4	-3.4535
93.5	-3.452
93.6	-3.4494
93.7	-3.4529
93.8	-3.4562
93.9	-3.4605
94	-3.4592
94.1	-3.4569
94.2	-3.4559
94.3	-3.4577
94.4	-3.4594
94.5	-3.4623
94.6	-3.4658
94.7	-3.468
94.8	-3.4659
94.9	-3.466
95	-3.4715
95.1	-3.4747
95.2	-3.4759
95.3	-3.4767
95.4	-3.4805
95.5	-3.4817
95.6	-3.4866
95.7	-3.4877
95.8	-3.4919
95.9	-3.4926
96	-3.4957
96.1	-3.499
96.2	-3.5015
96.3	-3.5059
96.4	-3.5081
96.5	-3.5088
96.6	-3.5118
96.7	-3.511
96.8	-3.5123
96.9	-3.5149
97	-3.5181
97.1	-3.5209
97.2	-3.5235
97.3	-3.5251
97.4	-3.5263
97.5	-3.5294
97.6	-3.5297
97.7	-3.53
97.8	-3.5346
97.9	-3.5363
98	-3.5334
98.1	-3.5372
98.2	-3.5417
98.3	-3.5442
98.4	-3.5449
98.5	-3.5461
98.6	-3.546
98.7	-3.5497
98.8	-3.5483
98.9	-3.5508
99	-3.5532
99.1	-3.5532
99.2	-3.558
99.3	-3.559
99.4	-3.5555
99.5	-3.5528
99.6	-3.5604
99.7	-3.5609
99.8	-3.5633
99.9	-3.5643
100	-3.5662
100.1	-3.5652
100.2	-3.566
100.3	-3.5712
100.4	-3.576
100.5	-3.5793
100.6	-3.5822
100.7	-3.5781
100.8	-3.5823
100.9	-3.5869
101	-3.5855
101.1	-3.586
101.2	-3.5882
101.3	-3.588
101.4	-3.5905
101.5	-3.5914
101.6	-3.5901
101.7	-3.5979
101.8	-3.5966
101.9	-3.5934
102	-3.5972
102.1	-3.6004
102.2	-3.5981
102.3	-3.599
102.4	-3.601
102.5	-3.6049
102.6	-3.6116
102.7	-3.6188
102.8	-3.622
102.9	-3.6286
103	-3.6304
103.1	-3.6311
103.2	-3.6338
103.3	-3.63
103.4	-3.6277
103.5	-3.6309
103.6	-3.6333
103.7	-3.6392
103.8	-3.6367
103.9	-3.6391
104	-3.6403
104.1	-3.6445
104.2	-3.6468
104.3	-3.6459
104.4	-3.6514
104.5	-3.6539
104.6	-3.6559
104.7	-3.6576
104.8	-3.6573
104.9	-3.66
105	-3.6608
105.1	-3.6646
105.2	-3.6681
105.3	-3.668
105.4	-3.6719
105.5	-3.6745
105.6	-3.6776
105.7	-3.6788
105.8	-3.6776
105.9	-3.6823
106	-3.6887
106.1	-3.6956
106.2	-3.6955
106.3	-3.6939
106.4	-3.6981
106.5	-3.698
106.6	-3.7008
106.7	-3.704
106.8	-3.7052
106.9	-3.7052
107	-3.7076
107.1	-3.7126
107.2	-3.7148
107.3	-3.7198
107.4	-3.7169
107.5	-3.722
107.6	-3.7226
107.7	-3.7258
107.8	-3.7297
107.9	-3.7328
108	-3.7338
108.1	-3.7374
108.2	-3.7401
108.3	-3.7415
108.4	-3.7427
108.5	-3.7423
108.6	-3.7446
108.7	-3.7417
108.8	-3.7443
108.9	-3.7449
109	-3.7476
109.1	-3.7488
109.2	-3.7501
109.3	-3.7511
109.4	-3.7528
109.5	-3.7577
109.6	-3.7584
109.7	-3.759
109.8	-3.7593
109.9	-3.7599
110	-3.7665
110.1	-3.7659
110.2	-3.7714
110.3	-3.7728
110.4	-3.7757
110.5	-3.7764
110.6	-3.7761
110.7	-3.7847
110.8	-3.792
110.9	-3.7992
111	-3.8015
111.1	-3.8024
111.2	-3.8023
111.3	-3.8053
111.4	-3.808
111.5	-3.8145
111.6	-3.8131
111.7	-3.8179
111.8	-3.8205
111.9	-3.8272
112	-3.831
112.1	-3.8265
112.2	-3.8289
112.3	-3.8337
112.4	-3.8365
112.5	-3.839
112.6	-3.8436
112.7	-3.8495
112.8	-3.8506
112.9	-3.8504
113	-3.8511
113.1	-3.855
113.2	-3.8534
113.3	-3.8527
113.4	-3.8597
113.5	-3.8603
113.6	-3.8624
113.7	-3.8663
113.8	-3.8709
113.9	-3.8725
114	-3.8755
114.1	-3.8771
114.2	-3.8797
114.3	-3.8846
114.4	-3.8884
114.5	-3.8905
114.6	-3.891
114.7	-3.8928
114.8	-3.8942
114.9	-3.9001
115	-3.9053
115.1	-3.9058
115.2	-3.9062
115.3	-3.9065
115.4	-3.9083
115.5	-3.908
115.6	-3.9078
115.7	-3.91
115.8	-3.9109
115.9	-3.9116
116	-3.9139
116.1	-3.9158
116.2	-3.9178
116.3	-3.9236
116.4	-3.9238
116.5	-3.9194
116.6	-3.923
116.7	-3.9228
116.8	-3.9263
116.9	-3.9222
117	-3.9287
117.1	-3.9338
117.2	-3.9346
117.3	-3.932
117.4	-3.928
117.5	-3.9316
117.6	-3.9279
117.7	-3.9291
117.8	-3.9327
117.9	-3.9316
118	-3.9321
118.1	-3.9331
118.2	-3.9398
118.3	-3.9254
118.4	-3.9198
118.5	-3.9105
118.6	-3.9123
118.7	-3.9153
118.8	-3.9179
118.9	-3.9349
119	-3.94
119.1	-3.9432
119.2	-3.9454
119.3	-3.9496
119.4	-3.9506
119.5	-3.9513
119.6	-3.9532
119.7	-3.9561
119.8	-3.9654
119.9	-3.9841
120	-4.0728
120.1	-4.53534
120.2	-5.0929
120.3	-6.1212
120.4	-7.87128
120.5	-10.0134
120.6	-10.7494
120.7	-10.7494
120.8	-10.7494
120.9	-10.7494
121	-10.7494
121.1	-10.7494
121.2	-10.7494
121.3	-10.7494
121.4	-10.7494
121.5	-10.8241
121.6	-10.9228
121.7	-10.9476
121.8	-11.0347
121.9	-11.0347
122	-10.9476
122.1	-10.8241
122.2	-10.6295
122.3	-10.5216
122.4	-10.4011
122.5	-10.2673
122.6	-10.1416
122.7	-10.0479
122.8	-9.9851
122.9	-9.8859
123	-9.7158
123.1	-9.6645
123.2	-9.5637
123.3	-9.5341
123.4	-9.4674
123.5	-9.3516
123.6	-9.2776
123.7	-9.2344
123.8	-9.1581
123.9	-9.1273
124	-9.0742
124.1	-9.0057
124.2	-8.9765
124.3	-8.9061
124.4	-8.8383
124.5	-8.7941
124.6	-8.7403
124.7	-8.6977
124.8	-8.63
124.9	-8.5893
125	-8.5437
125.1	-8.5071
125.2	-8.4777
125.3	-8.4342
125.4	-8.4192
125.5	-8.3862
125.6	-8.3582
125.7	-8.3274
125.8	-8.3008
125.9	-8.2618
126	-8.2249
126.1	-8.1944
126.2	-8.1537
126.3	-8.1162
126.4	-8.0923
126.5	-8.0742
126.6	-8.0354
126.7	-7.9952
126.8	-7.9641
126.9	-7.9307
127	-7.8986
127.1	-7.8602
127.2	-7.8231
127.3	-7.7941
127.4	-7.7751
127.5	-7.755
127.6	-7.7287
127.7	-7.7106
127.8	-7.6896
127.9	-7.6701
128	-7.6511
128.1	-7.6258
128.2	-7.5959
128.3	-7.5802
128.4	-7.5595
128.5	-7.5424
128.6	-7.5178
128.7	-7.4979
128.8	-7.4816
128.9	-7.4566
129	-7.4391
129.1	-7.4116
129.2	-7.3889
129.3	-7.3671
129.4	-7.3507
129.5	-7.3392
129.6	-7.3231
129.7	-7.3082
129.8	-7.2811
129.9	-7.27131
130	-7.2554
130.1	-7.2312
130.2	-7.2208
130.3	-7.1866
130.4	-7.1563
130.5	-7.1507
130.6	-7.0981
130.7	-6.9765
130.8	-7.0412
130.9	-6.98541
131	-6.9913
131.1	-6.9823
131.2	-7.0427
131.3	-6.861
131.4	-6.91461
131.5	-6.9294
131.6	-6.99491
131.7	-7.0021
131.8	-6.9932
131.9	-6.9968
132	-7.0163
132.1	-7.006
132.2	-6.9957
132.3	-6.9958
132.4	-6.9874
132.5	-6.9933
132.6	-7.02201
132.7	-7.0579
132.8	-6.9939
132.9	-6.90179
133	-6.8282
133.1	-6.8262
133.2	-6.8274
133.3	-6.8188
133.4	-6.8301
133.5	-6.8327
133.6	-6.8195
133.7	-6.8373
133.8	-6.8863
133.9	-6.9043
134	-6.9253
134.1	-6.89999
134.2	-6.8983
134.3	-6.8449
134.4	-6.75909
134.5	-6.6943
134.6	-6.64209
134.7	-6.6494
134.8	-6.6348
134.9	-6.57638
135	-6.5164
135.1	-6.4697
135.2	-6.4707
135.3	-6.4958
135.4	-6.5617
135.5	-6.5615
135.6	-6.60931
135.7	-6.6422
135.8	-6.66
135.9	-6.6512
136	-6.6561
136.1	-6.6494
136.2	-6.6558
136.3	-6.6348
136.4	-6.6315
136.5	-6.6409
136.6	-6.6361
136.7	-6.6298
136.8	-6.6145
136.9	-6.6047
137	-6.5906
137.1	-6.5727
137.2	-6.5556
137.3	-6.5515
137.4	-6.5528
137.5	-6.5386
137.6	-6.5228
137.7	-6.5057
137.8	-6.4896
137.9	-6.4739
138	-6.4608
138.1	-6.4481
138.2	-6.4352
138.3	-6.4295
138.4	-6.4209
138.5	-6.4054
138.6	-6.3971
138.7	-6.3826
138.8	-6.3665
138.9	-6.357
139	-6.343
139.1	-6.3299
139.2	-6.3113
139.3	-6.2975
139.4	-6.2827
139.5	-6.2685
139.6	-6.2572
139.7	-6.2449
139.8	-6.2325
139.9	-6.2219
140	-6.2068
140.1	-6.1931
140.2	-6.1797
140.3	-6.1661
140.4	-6.1541
140.5	-6.1452
140.6	-6.1316
140.7	-6.1178
140.8	-6.1084
140.9	-6.0974
141	-6.0868
141.1	-6.0703
141.2	-6.0613
141.3	-6.0515
141.4	-6.038
141.5	-6.0253
141.6	-6.0165
141.7	-6.0116
141.8	-5.9998
141.9	-5.9844
142	-5.9709
142.1	-5.9595
142.2	-5.945
142.3	-5.9365
142.4	-5.9289
142.5	-5.918
142.6	-5.9075
142.7	-5.8942
142.8	-5.8821
142.9	-5.8688
143	-5.8606
143.1	-5.8574
143.2	-5.85
143.3	-5.838
143.4	-5.8276
143.5	-5.818
143.6	-5.8138
143.7	-5.808
143.8	-5.7987
143.9	-5.789
144	-5.7828
144.1	-5.7742
144.2	-5.7665
144.3	-5.7551
144.4	-5.7485
144.5	-5.7451
144.6	-5.7396
144.7	-5.7319
144.8	-5.7237
144.9	-5.7174
145	-5.7167
145.1	-5.7122
145.2	-5.7043
145.3	-5.6978
145.4	-5.6912
145.5	-5.6817
145.6	-5.6704
145.7	-5.6672
145.8	-5.6615
145.9	-5.6585
146	-5.6528
146.1	-5.6454
146.2	-5.6396
146.3	-5.6332
146.4	-5.6291
146.5	-5.6209
146.6	-5.6061
146.7	-5.5939
146.8	-5.5887
146.9	-5.5943
147	-5.5925
147.1	-5.5813
147.2	-5.5696
147.3	-5.5632
147.4	-5.5577
147.5	-5.5576
147.6	-5.5548
147.7	-5.5415
147.8	-5.536
147.9	-5.5331
148	-5.524
148.1	-5.5203
148.2	-5.5101
148.3	-5.4967
148.4	-5.5039
148.5	-5.4945
148.6	-5.4771
148.7	-5.4706
148.8	-5.4655
148.9	-5.4645
149	-5.4619
149.1	-5.4499
149.2	-5.4421
149.3	-5.4228
149.4	-5.4137
149.5	-5.4037
149.6	-5.3953
149.7	-5.3855
149.8	-5.3776
149.9	-5.367
150	-5.3519
150.1	-5.346
150.2	-5.3329
150.3	-5.3283
150.4	-5.3188
150.5	-5.31
150.6	-5.3028
150.7	-5.2938
150.8	-5.2783
150.9	-5.2751
151	-5.2842
151.1	-5.3042
151.2	-5.3257
151.3	-5.335
151.4	-5.3281
151.5	-5.3124
151.6	-5.3002
151.7	-5.291
151.8	-5.282
151.9	-5.2711
152	-5.2784
152.1	-5.2785
152.2	-5.2785
152.3	-5.2629
152.4	-5.2514
152.5	-5.2237
152.6	-5.2201
152.7	-5.2179
152.8	-5.2398
152.9	-5.238
153	-5.2374
153.1	-5.2459
153.2	-5.2583
153.3	-5.25
153.4	-5.2336
153.5	-5.2331
153.6	-5.2325
153.7	-5.2215
153.8	-5.2444
153.9	-5.2544
154	-5.2584
154.1	-5.255
154.2	-5.2523
154.3	-5.2286
154.4	-5.21
154.5	-5.1795
154.6	-5.1596
154.7	-5.1297
154.8	-5.1061
154.9	-5.0875
155	-5.0927
155.1	-5.0794
155.2	-5.0772
155.3	-5.0863
155.4	-5.0969
155.5	-5.0939
155.6	-5.094
155.7	-5.0869
155.8	-5.08
155.9	-5.0725
156	-5.054
156.1	-5.0414
156.2	-5.0152
156.3	-4.9884
156.4	-4.9659
156.5	-4.957
156.6	-4.9655
156.7	-4.9842
156.8	-5.0137
156.9	-5.0371
157	-5.0521
157.1	-5.0462
157.2	-5.0345
157.3	-5.0258
157.4	-5.0145
157.5	-5.0069
157.6	-5.0028
157.7	-4.9898
157.8	-4.9907
157.9	-4.9819
158	-4.9866
158.1	-4.9792
158.2	-4.9664
158.3	-4.9562
158.4	-4.9452
158.5	-4.9334
158.6	-4.93
158.7	-4.9254
158.8	-4.9174
158.9	-4.9064
159	-4.8966
159.1	-4.8857
159.2	-4.8812
159.3	-4.8734
159.4	-4.8643
159.5	-4.8585
159.6	-4.8532
159.7	-4.8461
159.8	-4.844
159.9	-4.8361
160	-4.8336
160.1	-4.8297
160.2	-4.8335
[truncated: 12,876 more rows]

## Sheet: hCD26-A291E
Time (s)	Response units (RU)				Concentration (µM)	Response units (RU)	Response units (RU)
-39.6	0.490987				0	0.918774
-39.5	0.6109				0.505051	0.918852
-39.4	0.342503				1.0101	0.918929
-39.3	0.3391				1.51515	0.919005
-39.2	0.5467				2.0202	0.919079
-39.1	0.432005				2.52525	0.919153
-39	0.4255				3.0303	0.919225
-38.9	0.476696				3.53535	0.919296
-38.8	0.4994				4.0404	0.919366
-38.7	0.536				4.54545	0.919435
-38.6	0.5725				5.05051	0.919502
-38.5	0.666				5.55556	0.919569
-38.4	0.528002				6.06061	0.919635
-38.3	0.5575				6.56566	0.9197
-38.2	0.5125				7.07071	0.919764
-38.1	0.489801				7.57576	0.919827
-38	0.4569				8.08081	0.919889
-37.9	0.393102				8.58586	0.91995
-37.8	0.2966				9.09091	0.92001
-37.7	0.3383				9.59596	0.92007
-37.6	0.204008				10.101	0.920128
-37.5	0.2998				10.6061	0.920186
-37.4	0.607895				11.1111	0.920243
-37.3	0.6988				11.6162	0.920299
-37.2	0.5983				12.1212	0.920355
-37.1	0.015692				12.6263	0.920409
-37	0.1846				13.1313	0.920463
-36.9	0.0897957				13.6364	0.920517
-36.8	0.2274				14.1414	0.920569
-36.7	0.1905				14.6465	0.920621
-36.6	0.0413053				15.1515	0.920672
-36.5	0.0617				15.6566	0.920722
-36.4	0.1253				16.1616	0.920772
-36.3	0.1342				16.6667	0.920821
-36.2	0.2104				17.1717	0.92087
-36.1	0.2506				17.6768	0.920918
-36	0.2605				18.1818	0.920965
-35.9	0.2766				18.6869	0.921012
-35.8	0.2075				19.1919	0.921058
-35.7	0.2241				19.697	0.921104
-35.6	0.250699				20.202	0.921148
-35.5	0.255				20.7071	0.921193
-35.4	0.249601				21.2121	0.921237
-35.3	0.2295				21.7172	0.92128
-35.2	0.2418				22.2222	0.921323
-35.1	0.224701				22.7273	0.921365
-35	0.2578				23.2323	0.921407
-34.9	0.225801				23.7374	0.921448
-34.8	0.2268				24.2424	0.921489
-34.7	0.2394				24.7475	0.92153
-34.6	0.2252				25.2525	0.92157
-34.5	0.2175				25.7576	0.921609
-34.4	0.198601				26.2626	0.921648
-34.3	0.2282				26.7677	0.921687
-34.2	0.2167				27.2727	0.921725
-34.1	0.206301				27.7778	0.921762
-34	0.2302				28.2828	0.9218
-33.9	0.2193				28.7879	0.921836
-33.8	0.2256				29.2929	0.921873
-33.7	0.2251				29.798	0.921909
-33.6	0.2462				30.303	0.921944
-33.5	0.253				30.8081	0.92198
-33.4	0.2447				31.3131	0.922014
-33.3	0.2533				31.8182	0.922049
-33.2	0.2491				32.3232	0.922083
-33.1	0.2474				32.8283	0.922117
-33	0.244				33.3333	0.92215
-32.9	0.2487				33.8384	0.922183
-32.8	0.243				34.3434	0.922216
-32.7	0.2392				34.8485	0.922248
-32.6	0.2357				35.3535	0.92228
-32.5	0.2376				35.8586	0.922312
-32.4	0.2345				36.3636	0.922343
-32.3	0.2293				36.8687	0.922374
-32.2	0.2326				37.3737	0.922405
-32.1	0.2433				37.8788	0.922435
-32	0.2541				38.3838	0.922465
-31.9	0.2485				38.8889	0.922495
-31.8	0.2655				39.3939	0.922525
-31.7	0.2736				39.899	0.922554
-31.6	0.2704				40.404	0.922583
-31.5	0.2744				40.9091	0.922611
-31.4	0.2838				41.4141	0.92264
-31.3	0.2814				41.9192	0.922668
-31.2	0.2896				42.4242	0.922696
-31.1	0.2901				42.9293	0.922723
-31	0.3022				43.4343	0.92275
-30.9	0.3078				43.9394	0.922777
-30.8	0.3165				44.4444	0.922804
-30.7	0.3195				44.9495	0.92283
-30.6	0.3211				45.4545	0.922857
-30.5	0.3197				45.9596	0.922883
-30.4	0.3172				46.4646	0.922908
-30.3	0.3164				46.9697	0.922934
-30.2	0.3168				47.4747	0.922959
-30.1	0.3088				47.9798	0.922984
-30	0.3163				48.4848	0.923009
-29.9	0.3152				48.9899	0.923034
-29.8	0.311				49.4949	0.923058
-29.7	0.3094				50	0.923082
-29.6	0.3066
-29.5	0.2993				3.125		1.6563
-29.4	0.3018				6.25		3.0348
-29.3	0.3059				12.5		1.8506
-29.2	0.3054				25		0.6022
-29.1	0.304				50		-1.351
-29	0.303
-28.9	0.3002
-28.8	0.2999
-28.7	0.299
-28.6	0.2979
-28.5	0.3017
-28.4	0.3038
-28.3	0.3112
-28.2	0.308
-28.1	0.3083
-28	0.3045
-27.9	0.2992
-27.8	0.3061
-27.7	0.3
-27.6	0.2955
-27.5	0.2962
-27.4	0.2941
-27.3	0.2937
-27.2	0.2903
-27.1	0.2797
-27	0.2781
-26.9	0.2701
-26.8	0.267
-26.7	0.2607
-26.6	0.2657
-26.5	0.2618
-26.4	0.2555
-26.3	0.2492
-26.2	0.2437
-26.1	0.2468
-26	0.2416
-25.9	0.2396
-25.8	0.2353
-25.7	0.2339
-25.6	0.2303
-25.5	0.2295
-25.4	0.2311
-25.3	0.2306
-25.2	0.2316
-25.1	0.2258
-25	0.2225
-24.9	0.2177
-24.8	0.2153
-24.7	0.2115
-24.6	0.2158
-24.5	0.2119
-24.4	0.2127
-24.3	0.2114
-24.2	0.2074
-24.1	0.2056
-24	0.2036
-23.9	0.1941
-23.8	0.1909
-23.7	0.1839
-23.6	0.1788
-23.5	0.1808
-23.4	0.1754
-23.3	0.1693
-23.2	0.1659
-23.1	0.1614
-23	0.1587
-22.9	0.1588
-22.8	0.1656
-22.7	0.1624
-22.6	0.1635
-22.5	0.1579
-22.4	0.1656
-22.3	0.1704
-22.2	0.1627
-22.1	0.1629
-22	0.159
-21.9	0.1594
-21.8	0.1529
-21.7	0.1522
-21.6	0.1491
-21.5	0.1388
-21.4	0.1339
-21.3	0.1393
-21.2	0.1353
-21.1	0.1307
-21	0.1288
-20.9	0.1264
-20.8	0.1272
-20.7	0.1265
-20.6	0.1224
-20.5	0.1293
-20.4	0.1294
-20.3	0.1263
-20.2	0.1274
-20.1	0.1285
-20	0.1361
-19.9	0.1412
-19.8	0.1425
-19.7	0.1438
-19.6	0.1422
-19.5	0.129
-19.4	0.1277
-19.3	0.1235
-19.2	0.1285
-19.1	0.135
-19	0.1348
-18.9	0.1378
-18.8	0.1334
-18.7	0.1424
-18.6	0.145
-18.5	0.1419
-18.4	0.1432
-18.3	0.1337
-18.2	0.1298
-18.1	0.1226
-18	0.1088
-17.9	0.0969
-17.8	0.0840002
-17.7	0.0760001
-17.6	0.0721
-17.5	0.0709
-17.4	0.0741
-17.3	0.0848999
-17.2	0.0981999
-17.1	0.0939001
-17	0.0899
-16.9	0.1051
-16.8	0.1262
-16.7	0.157999
-16.6	0.1759
-16.5	0.1838
-16.4	0.1863
-16.3	0.1846
-16.2	0.1787
-16.1	0.1584
-16	0.139
-15.9	0.1315
-15.8	0.142
-15.7	0.1408
-15.6	0.1559
-15.5	0.1695
-15.4	0.1879
-15.3	0.1954
-15.2	0.1846
-15.1	0.1743
-15	0.1696
-14.9	0.1629
-14.8	0.1468
-14.7	0.1166
-14.6	0.0805006
-14.5	0.0662
-14.4	0.0484
-14.3	0.0231
-14.2	0.0450994
-14.1	0.0497
-14	0.0529
-13.9	0.0587998
-13.8	0.0571998
-13.7	0.0515999
-13.6	0.0426001
-13.5	0.0342
-13.4	0.0301
-13.3	0.0192999
-13.2	0.0172999
-13.1	0.00830006
-13	-0.0104
-12.9	-0.0246001
-12.8	-0.0417
-12.7	-0.0497001
-12.6	-0.0209003
-12.5	-0.00379999
-12.4	0.0128998
-12.3	0.0243997
-12.2	0.0254
-12.1	0.00560031
-12	-0.0306
-11.9	-0.0434001
-11.8	-0.0484002
-11.7	-0.0557999
-11.6	-0.0394003
-11.5	-0.0379
-11.4	-0.0240001
-11.3	-0.0215001
-11.2	-0.0131001
-11.1	-0.00879994
-11	-0.00700001
-10.9	-0.0113
-10.8	-0.0140001
-10.7	-0.0157
-10.6	-0.0104001
-10.5	-0.011
-10.4	-0.00750011
-10.3	-0.00620007
-10.2	-0.00550013
-10.1	0.00149987
-10	0.0047
-9.9	0.0163999
-9.8	0.0192
-9.7	0.0131
-9.6	0.0201998
-9.5	0.0215
-9.4	0.015
-9.3	0.00669998
-9.2	0.00789994
-9.1	0.0114
-9	0.0261
-8.9	0.0465
-8.8	0.0550001
-8.7	0.0599999
-8.6	0.0682999
-8.5	0.064
-8.4	0.0430999
-8.3	0.0277999
-8.2	0.0303999
-8.1	0.0334997
-8	0.0532
-7.9	0.0496997
-7.8	0.0445996
-7.7	0.0446
-7.6	0.0453991
-7.5	0.0398
-7.4	0.0268003
-7.3	0.0106
-7.2	-0.0097
-7.1	-0.0158998
-7	-0.0258
-6.9	-0.0373997
-6.8	-0.0401
-6.7	-0.045
-6.6	-0.0466998
-6.5	-0.0406
-6.4	-0.0286002
-6.3	-0.0243
-6.2	-0.0115
-6.1	-0.00370012
-6	-0.0015
-5.9	-0.00339995
-5.8	-0.0134
-5.7	-0.0263
-5.6	-0.0428996
-5.5	-0.0621
-5.4	-0.0899993
-5.3	-0.0974
-5.2	-0.0799
-5.1	-0.0493009
-5	-0.0086
-4.9	0.0267991
-4.8	0.047
-4.7	0.0514
-4.6	0.0556997
-4.5	0.0532
-4.4	0.0440997
-4.3	0.0446
-4.2	0.0509
-4.1	0.0630992
-4	0.0698
-3.9	0.0759996
-3.8	0.0831
-3.7	0.089
-3.6	0.0865
-3.5	0.1028
-3.4	0.1069
-3.3	0.1065
-3.2	0.1056
-3.1	0.1132
-3	0.1131
-2.9	0.1167
-2.8	0.1166
-2.7	0.118
-2.6	0.1255
-2.5	0.1308
-2.4	0.133
-2.3	0.1344
-2.2	0.1383
-2.1	0.1402
-2	0.1531
-1.9	0.1574
-1.8	0.1659
-1.7	0.1778
-1.6	0.1813
-1.5	0.1903
-1.4	0.1975
-1.3	0.213
-1.2	0.1975
-1.1	0.1944
-1	0.1903
-0.900002	0.1849
-0.799999	0.1903
-0.700001	0.1944
-0.600002	0.1975
-0.5	0.213
-0.400002	0.2134
-0.299999	0.2156
-0.200001	0.2472
-0.100002	0.250101
0	0.6903
0.0999985	1.5785
0.200001	3.1235
0.299999	8.4939
0.399998	8.4939
0.5	8.4939
0.599998	8.4939
0.700001	8.4939
0.799999	8.4939
0.899998	8.4939
1	8.4939
1.1	8.4939
1.2	8.4939
1.3	8.518
1.4	8.518
1.5	8.518
1.6	8.4939
1.7	8.4939
1.8	8.5459
1.9	8.4806
2	8.2904
2.1	8.2239
2.2	8.0373
2.3	7.8253
2.4	7.8123
2.5	7.8123
2.6	7.7316
2.7	7.6649
2.8	7.5792
2.9	7.3731
3	7.3197
3.1	7.3114
3.2	7.2634
3.3	7.2259
3.4	7.2261
3.5	7.1738
3.6	7.1717
3.7	7.1612
3.8	7.0846
3.9	7.0754
4	7.0066
4.1	6.9601
4.2	6.972
4.3	6.9295
4.4	6.8832
4.5	6.8646
4.6	6.8324
4.7	6.7991
4.8	6.7409
4.9	6.7111
5	6.6807
5.1	6.6553
5.2	6.6234
5.3	6.589
5.4	6.5522
5.5	6.5148
5.6	6.4642
5.7	6.4293
5.8	6.3816
5.9	6.3442
6	6.3297
6.1	6.3073
6.2	6.2795
6.3	6.2678
6.4	6.2482
6.5	6.2157
6.6	6.193
6.7	6.1715
6.8	6.1358
6.9	6.1147
7	6.0773
7.1	6.052
7.2	6.0359
7.3	6.0141
7.4	5.9924
7.5	5.9708
7.6	5.9532
7.7	5.9252
7.8	5.8976
7.9	5.8568
8	5.8367
8.1	5.8155
8.2	5.7973
8.3	5.7678
8.4	5.7577
8.5	5.7575
8.6	5.7705
8.7	5.7455
8.8	5.7181
8.9	5.7158
9	5.7027
9.1	5.6877
9.2	5.6723
9.3	5.6545
9.4	5.6463
9.5	5.6305
9.6	5.6211
9.7	5.6015
9.8	5.5953
9.9	5.5801
10	5.5593
10.1	5.5337
10.2	5.5109
10.3	5.4778
10.4	5.4488
10.5	5.4222
10.6	5.4129
10.7	5.3876
10.8	5.3587
10.9	5.333
11	5.3185
11.1	5.3025
11.2	5.2809
11.3	5.2559
11.4	5.2387
11.5	5.2129
11.6	5.1649
11.7	5.1325
11.8	5.132
11.9	5.1421
12	5.1257
12.1	5.1135
12.2	5.1073
12.3	5.0997
12.4	5.0891
12.5	5.0792
12.6	5.0619
12.7	5.048
12.8	5.0352
12.9	5.0249
13	5.0066
13.1	4.9971
13.2	4.9816
13.3	4.9733
13.4	4.9607
13.5	4.9341
13.6	4.9158
13.7	4.9018
13.8	4.8834
13.9	4.8515
14	4.8304
14.1	4.8211
14.2	4.8231
14.3	4.8226
14.4	4.8259
14.5	4.8189
14.6	4.8211
14.7	4.8218
14.8	4.8199
14.9	4.8169
15	4.8118
15.1	4.806
15.2	4.8002
15.3	4.787
15.4	4.7765
15.5	4.7665
15.6	4.7527
15.7	4.739
15.8	4.7273
15.9	4.7143
16	4.6978
16.1	4.6851
16.2	4.6753
16.3	4.667
16.4	4.6536
16.5	4.6429
16.6	4.6282
16.7	4.6162
16.8	4.6059
16.9	4.594
17	4.5825
17.1	4.5746
17.2	4.5646
17.3	4.5508
17.4	4.5337
17.5	4.5222
17.6	4.5111
17.7	4.5031
17.8	4.4941
17.9	4.487
18	4.4734
18.1	4.462
18.2	4.4531
18.3	4.4413
18.4	4.4345
18.5	4.4248
18.6	4.4147
18.7	4.4055
18.8	4.3986
18.9	4.3914
19	4.3818
19.1	4.3696
19.2	4.3563
19.3	4.3466
19.4	4.3352
19.5	4.3267
19.6	4.3166
19.7	4.3057
19.8	4.295
19.9	4.2884
20	4.2817
20.1	4.277
20.2	4.2688
20.3	4.2605
20.4	4.2534
20.5	4.2442
20.6	4.2382
20.7	4.2321
20.8	4.2238
20.9	4.2168
21	4.2034
21.1	4.1917
21.2	4.1853
21.3	4.178
21.4	4.1703
21.5	4.1607
21.6	4.1539
21.7	4.1409
21.8	4.1291
21.9	4.1222
22	4.1102
22.1	4.0995
22.2	4.091
22.3	4.0851
22.4	4.0772
22.5	4.0696
22.6	4.065
22.7	4.0619
22.8	4.0519
22.9	4.0446
23	4.0373
23.1	4.0297
23.2	4.0226
23.3	4.018
23.4	4.0129
23.5	4.0018
23.6	3.9942
23.7	3.9846
23.8	3.9835
23.9	3.9726
24	3.963
24.1	3.9585
24.2	3.9554
24.3	3.9467
24.4	3.9431
24.5	3.9311
24.6	3.927
24.7	3.9162
24.8	3.9061
24.9	3.896
25	3.8852
25.1	3.8788
25.2	3.869
25.3	3.8613
25.4	3.8512
25.5	3.8484
25.6	3.8472
25.7	3.8413
25.8	3.8391
25.9	3.8372
26	3.8233
26.1	3.8117
26.2	3.8063
26.3	3.8049
26.4	3.7999
26.5	3.7902
26.6	3.785
26.7	3.7776
26.8	3.7697
26.9	3.77
27	3.7672
27.1	3.7644
27.2	3.7591
27.3	3.7491
27.4	3.7412
27.5	3.7355
27.6	3.7317
27.7	3.7262
27.8	3.7224
27.9	3.7157
28	3.7073
28.1	3.6957
28.2	3.6879
28.3	3.6799
28.4	3.6759
28.5	3.6687
28.6	3.6642
28.7	3.658
28.8	3.6506
28.9	3.6449
29	3.6433
29.1	3.6377
29.2	3.6328
29.3	3.6254
29.4	3.6215
29.5	3.614
29.6	3.6071
29.7	3.5938
29.8	3.5898
29.9	3.5848
30	3.5803
30.1	3.5755
30.2	3.5704
30.3	3.5644
30.4	3.5575
30.5	3.5505
30.6	3.5485
30.7	3.5446
30.8	3.5387
30.9	3.5323
31	3.5267
31.1	3.5209
31.2	3.5146
31.3	3.5113
31.4	3.5012
31.5	3.4923
31.6	3.4875
31.7	3.4806
31.8	3.4726
31.9	3.4647
32	3.4594
32.1	3.4532
32.2	3.448
32.3	3.441
32.4	3.4314
32.5	3.4228
32.6	3.4159
32.7	3.407
32.8	3.3982
32.9	3.3936
33	3.3864
33.1	3.3806
33.2	3.3785
33.3	3.3718
33.4	3.3655
33.5	3.3596
33.6	3.3522
33.7	3.3452
33.8	3.3359
33.9	3.3322
34	3.3296
34.1	3.3248
34.2	3.3196
34.3	3.3171
34.4	3.3127
34.5	3.3096
34.6	3.3047
34.7	3.2972
34.8	3.2914
34.9	3.2843
35	3.2782
35.1	3.2699
35.2	3.2634
35.3	3.2564
35.4	3.2524
35.5	3.2471
35.6	3.2427
35.7	3.2375
35.8	3.2326
35.9	3.225
36	3.2181
36.1	3.2099
36.2	3.2053
36.3	3.2
36.4	3.1903
36.5	3.1835
36.6	3.1762
36.7	3.1699
36.8	3.1653
36.9	3.155
37	3.1499
37.1	3.1467
37.2	3.1447
37.3	3.1415
37.4	3.1362
37.5	3.1335
37.6	3.1277
37.7	3.1189
37.8	3.1131
37.9	3.1123
38	3.1059
38.1	3.0963
38.2	3.0936
38.3	3.0926
38.4	3.0855
38.5	3.0834
38.6	3.0823
38.7	3.0807
38.8	3.0741
38.9	3.0706
39	3.0683
39.1	3.0618
39.2	3.0591
39.3	3.0495
39.4	3.0456
39.5	3.0414
39.6	3.0358
39.7	3.0326
39.8	3.0301
39.9	3.028
40	3.0222
40.1	3.0149
40.2	3.0091
40.3	3.0077
40.4	3.0016
40.5	2.9963
40.6	2.9919
40.7	2.9858
40.8	2.9814
40.9	2.9744
41	2.971
41.1	2.9683
41.2	2.966
41.3	2.9649
41.4	2.9614
41.5	2.9585
41.6	2.9555
41.7	2.952
41.8	2.9472
41.9	2.9442
42	2.942
42.1	2.9392
42.2	2.9372
42.3	2.9354
42.4	2.9301
42.5	2.9299
42.6	2.9285
42.7	2.9241
42.8	2.9251
42.9	2.9213
43	2.9206
43.1	2.9151
43.2	2.9104
43.3	2.9035
43.4	2.8978
43.5	2.8915
43.6	2.8857
43.7	2.8829
43.8	2.8822
43.9	2.8814
44	2.8785
44.1	2.8779
44.2	2.8787
44.3	2.8716
44.4	2.8684
44.5	2.867
44.6	2.8624
44.7	2.8582
44.8	2.8528
44.9	2.8483
45	2.8458
45.1	2.8404
45.2	2.8359
45.3	2.8293
45.4	2.8296
45.5	2.8292
45.6	2.8276
45.7	2.8314
45.8	2.8283
45.9	2.8292
46	2.8272
46.1	2.825
46.2	2.8163
46.3	2.816
46.4	2.8088
46.5	2.8088
46.6	2.8054
46.7	2.7998
46.8	2.7996
46.9	2.7977
47	2.7984
47.1	2.7997
47.2	2.7996
47.3	2.7921
47.4	2.786
47.5	2.7785
47.6	2.7716
47.7	2.7655
47.8	2.7656
47.9	2.7623
48	2.7621
48.1	2.7602
48.2	2.7579
48.3	2.7538
48.4	2.7496
48.5	2.7532
48.6	2.7519
48.7	2.7468
48.8	2.7431
48.9	2.7381
49	2.7367
49.1	2.7357
49.2	2.7368
49.3	2.7354
49.4	2.7354
49.5	2.7322
49.6	2.733
49.7	2.7382
49.8	2.7399
49.9	2.7413
50	2.7386
50.1	2.7379
50.2	2.7323
50.3	2.7307
50.4	2.7248
50.5	2.7165
50.6	2.7129
50.7	2.7078
50.8	2.6954
50.9	2.6851
51	2.6798
51.1	2.6772
51.2	2.6704
51.3	2.667
51.4	2.6598
51.5	2.6494
51.6	2.6419
51.7	2.6392
51.8	2.6329
51.9	2.6284
52	2.6166
52.1	2.6091
52.2	2.6028
52.3	2.5984
52.4	2.5946
52.5	2.5844
52.6	2.5793
52.7	2.5718
52.8	2.5663
52.9	2.5567
53	2.5501
53.1	2.542
53.2	2.5335
53.3	2.5243
53.4	2.5198
53.5	2.5108
53.6	2.5029
53.7	2.4954
53.8	2.4917
53.9	2.4848
54	2.4753
54.1	2.468
54.2	2.4571
54.3	2.4424
54.4	2.4319
54.5	2.4204
54.6	2.406
54.7	2.3948
54.8	2.3897
54.9	2.3844
55	2.3697
55.1	2.3516
55.2	2.3459
55.3	2.3384
55.4	2.3279
55.5	2.314
55.6	2.2969
55.7	2.2781
55.8	2.2598
55.9	2.2622
56	2.2622
56.1	2.2771
56.2	2.2934
56.3	2.3225
56.4	2.3413
56.5	2.3632
56.6	2.3864
56.7	2.3984
56.8	2.4194
56.9	2.4381
57	2.4515
57.1	2.4695
57.2	2.4951
57.3	2.5147
57.4	2.5366
57.5	2.5464
57.6	2.5549
57.7	2.5738
57.8	2.5818
57.9	2.5967
58	2.6126
58.1	2.629
58.2	2.6346
58.3	2.6326
58.4	2.6136
58.5	2.5968
58.6	2.5819
58.7	2.57
58.8	2.5549
58.9	2.5449
59	2.5284
59.1	2.5141
59.2	2.5073
59.3	2.4981
59.4	2.489
59.5	2.4896
59.6	2.4837
59.7	2.4827
59.8	2.4727
59.9	2.4635
60	2.4608
60.1	2.4565
60.2	2.4572
60.3	2.4554
60.4	2.452
60.5	2.4496
60.6	2.4448
60.7	2.437
60.8	2.4381
60.9	2.432
61	2.4233
61.1	2.4167
61.2	2.4123
61.3	2.4028
61.4	2.398
61.5	2.3954
61.6	2.3935
61.7	2.3884
61.8	2.3874
61.9	2.3866
62	2.3814
62.1	2.3764
62.2	2.3732
62.3	2.3703
62.4	2.365
62.5	2.3675
62.6	2.3644
62.7	2.3627
62.8	2.3594
62.9	2.3585
63	2.3555
63.1	2.3529
63.2	2.3508
63.3	2.352
63.4	2.3529
63.5	2.3557
63.6	2.3536
63.7	2.3544
63.8	2.3515
63.9	2.3483
64	2.3489
64.1	2.3486
64.2	2.3485
64.3	2.3481
64.4	2.3432
64.5	2.3435
64.6	2.3455
64.7	2.3393
64.8	2.3352
64.9	2.337
65	2.3373
65.1	2.3342
65.2	2.3347
65.3	2.336
65.4	2.3414
65.5	2.3415
65.6	2.3385
65.7	2.3393
65.8	2.3388
65.9	2.3369
66	2.3373
66.1	2.3394
66.2	2.3353
66.3	2.3282
66.4	2.326
66.5	2.3222
66.6	2.3197
66.7	2.3242
66.8	2.3265
66.9	2.325
67	2.3261
67.1	2.3265
67.2	2.3259
67.3	2.3304
67.4	2.3349
67.5	2.335
67.6	2.3313
67.7	2.3269
67.8	2.3261
67.9	2.3245
68	2.3224
68.1	2.3225
68.2	2.3211
68.3	2.3193
68.4	2.3176
68.5	2.3174
68.6	2.3109
68.7	2.3087
68.8	2.3102
68.9	2.308
69	2.303
69.1	2.3003
69.2	2.302
69.3	2.2988
69.4	2.2945
69.5	2.2884
69.6	2.283
69.7	2.2837
69.8	2.2842
69.9	2.2829
70	2.2796
70.1	2.2758
70.2	2.2687
70.3	2.2661
70.4	2.2656
70.5	2.2666
70.6	2.2654
70.7	2.2635
70.8	2.2645
70.9	2.2641
71	2.2608
71.1	2.2598
71.2	2.2585
71.3	2.2554
71.4	2.25
71.5	2.2441
71.6	2.2447
71.7	2.2465
71.8	2.2468
71.9	2.2437
72	2.2437
72.1	2.2405
72.2	2.2357
72.3	2.2342
72.4	2.2344
72.5	2.2327
72.6	2.2382
72.7	2.2363
72.8	2.2327
72.9	2.2285
73	2.2233
73.1	2.2205
73.2	2.2182
73.3	2.2183
73.4	2.2121
73.5	2.2101
73.6	2.2092
73.7	2.2081
73.8	2.2014
73.9	2.1984
74	2.1913
74.1	2.1854
74.2	2.1871
74.3	2.1863
74.4	2.183
74.5	2.1826
74.6	2.1818
74.7	2.1795
74.8	2.1764
74.9	2.1705
75	2.1676
75.1	2.1669
75.2	2.1704
75.3	2.1674
75.4	2.1684
75.5	2.1734
75.6	2.1747
75.7	2.1745
75.8	2.1723
75.9	2.178
76	2.1862
76.1	2.1876
76.2	2.1943
76.3	2.2039
76.4	2.1991
76.5	2.1943
76.6	2.1907
76.7	2.197
76.8	2.197
76.9	2.1927
77	2.1854
77.1	2.1809
77.2	2.1653
77.3	2.1545
77.4	2.1399
77.5	2.1398
77.6	2.1388
77.7	2.143
77.8	2.1345
77.9	2.1272
78	2.1216
78.1	2.1034
78.2	2.0929
78.3	2.0803
78.4	2.0655
78.5	2.0546
78.6	2.0335
78.7	2.0281
78.8	2.0277
78.9	2.0315
79	2.0351
79.1	2.0361
79.2	2.0319
79.3	2.0363
79.4	2.0321
79.5	2.0277
79.6	2.0237
79.7	2.0208
79.8	2.0224
79.9	2.0289
80	2.0357
80.1	2.0357
80.2	2.0413
80.3	2.0492
80.4	2.0615
80.5	2.0715
80.6	2.0805
80.7	2.0812
80.8	2.0816
80.9	2.0902
81	2.0984
81.1	2.1059
81.2	2.1205
81.3	2.1333
81.4	2.1483
81.5	2.1511
81.6	2.1508
81.7	2.1637
81.8	2.1627
81.9	2.1479
82	2.1359
82.1	2.1214
82.2	2.1146
82.3	2.1036
82.4	2.095
82.5	2.0906
82.6	2.0916
82.7	2.0949
82.8	2.0896
82.9	2.0883
83	2.0881
83.1	2.0842
83.2	2.0846
83.3	2.0858
83.4	2.0827
83.5	2.0829
83.6	2.0807
83.7	2.0771
83.8	2.0736
83.9	2.0696
84	2.0689
84.1	2.0642
84.2	2.0627
84.3	2.0615
84.4	2.0575
84.5	2.0549
84.6	2.0491
84.7	2.0509
84.8	2.0485
84.9	2.0421
85	2.0395
85.1	2.0354
85.2	2.033
85.3	2.0293
85.4	2.0226
85.5	2.0162
85.6	2.0127
85.7	2.0153
85.8	2.0163
85.9	2.0129
86	2.007
86.1	2.0082
86.2	2.0072
86.3	1.9998
86.4	1.9984
86.5	1.9981
86.6	2.0021
86.7	2.0013
86.8	2.0048
86.9	1.999
87	2.0006
87.1	2.0066
87.2	2.0117
87.3	2.0116
87.4	2.0172
87.5	2.0062
87.6	1.9978
87.7	1.9861
87.8	1.9839
87.9	1.9808
88	1.9773
88.1	1.9776
88.2	1.9644
88.3	1.9561
88.4	1.9532
88.5	1.9456
88.6	1.9464
88.7	1.9456
88.8	1.9447
88.9	1.937
89	1.9336
89.1	1.9296
89.2	1.9313
89.3	1.936
89.4	1.93
89.5	1.9371
89.6	1.9382
89.7	1.9375
89.8	1.9433
89.9	1.9438
90	1.9431
90.1	1.9339
90.2	1.9309
90.3	1.9319
90.4	1.9255
90.5	1.925
90.6	1.9279
90.7	1.9248
90.8	1.92
90.9	1.9194
91	1.9183
91.1	1.9143
91.2	1.9105
91.3	1.9097
91.4	1.9182
91.5	1.9299
91.6	1.9399
91.7	1.9564
91.8	1.968
91.9	1.9775
92	1.9856
92.1	1.9894
92.2	1.9941
92.3	1.9912
92.4	1.9818
92.5	1.9759
92.6	1.9632
92.7	1.9541
92.8	1.9432
92.9	1.936
93	1.9359
93.1	1.9307
93.2	1.9363
93.3	1.9329
93.4	1.9289
93.5	1.9298
93.6	1.9359
93.7	1.9223
93.8	1.918
93.9	1.9193
94	1.9114
94.1	1.9057
94.2	1.8974
94.3	1.8854
94.4	1.8809
94.5	1.8735
94.6	1.8675
94.7	1.8641
94.8	1.8605
94.9	1.8604
95	1.8568
95.1	1.8581
95.2	1.8601
95.3	1.8527
95.4	1.8503
95.5	1.8471
95.6	1.845
95.7	1.8305
95.8	1.8155
95.9	1.7927
96	1.7617
96.1	1.7439
96.2	1.7353
96.3	1.7269
96.4	1.7196
96.5	1.7208
96.6	1.7198
96.7	1.7149
96.8	1.7052
96.9	1.7011
97	1.6939
97.1	1.6893
97.2	1.6945
97.3	1.7018
97.4	1.7025
97.5	1.7008
97.6	1.6929
97.7	1.7033
97.8	1.7337
97.9	1.7656
98	1.7903
98.1	1.8231
98.2	1.8475
98.3	1.8786
98.4	1.9027
98.5	1.9275
98.6	1.9475
98.7	1.9636
98.8	1.9672
98.9	1.9753
99	1.9628
99.1	1.9522
99.2	1.9526
99.3	1.956
99.4	1.9638
99.5	1.9584
99.6	1.9611
99.7	1.9743
99.8	1.9733
99.9	1.9799
100	1.984
100.1	1.9927
100.2	1.9931
100.3	1.9971
100.4	2.0074
100.5	2.018
100.6	2.0209
100.7	2.0276
100.8	2.0365
100.9	2.0446
101	2.041
101.1	2.0361
101.2	2.0353
101.3	2.0236
101.4	2.0124
101.5	1.9982
101.6	1.9912
101.7	1.9735
101.8	1.957
101.9	1.9447
102	1.9396
102.1	1.9286
102.2	1.9219
102.3	1.9254
102.4	1.9156
102.5	1.9004
102.6	1.8979
102.7	1.8906
102.8	1.8879
102.9	1.8982
103	1.9133
103.1	1.9235
103.2	1.9309
103.3	1.9162
103.4	1.8961
103.5	1.8889
103.6	1.8767
103.7	1.8589
103.8	1.8512
103.9	1.8358
104	1.8184
104.1	1.8001
104.2	1.7944
104.3	1.7761
104.4	1.7649
104.5	1.7567
104.6	1.7418
104.7	1.7284
104.8	1.7141
104.9	1.6971
105	1.6863
105.1	1.6713
105.2	1.658
105.3	1.6417
105.4	1.6301
105.5	1.6127
105.6	1.6002
105.7	1.5907
105.8	1.5885
105.9	1.5758
106	1.5656
106.1	1.5654
106.2	1.5808
106.3	1.5917
106.4	1.6135
106.5	1.6253
106.6	1.625
106.7	1.6235
106.8	1.6341
106.9	1.6327
107	1.6362
107.1	1.6334
107.2	1.6338
107.3	1.6296
107.4	1.6289
107.5	1.626
107.6	1.6181
107.7	1.615
107.8	1.6143
107.9	1.61
108	1.6108
108.1	1.6093
108.2	1.6105
108.3	1.6097
108.4	1.6113
108.5	1.6116
108.6	1.6089
108.7	1.6094
108.8	1.6127
108.9	1.6132
109	1.6135
109.1	1.6134
109.2	1.6116
109.3	1.6117
109.4	1.6163
109.5	1.6163
109.6	1.6207
109.7	1.6167
109.8	1.6025
109.9	1.5926
110	1.5784
110.1	1.5701
110.2	1.5716
110.3	1.5759
110.4	1.5841
110.5	1.5823
110.6	1.5807
110.7	1.5872
110.8	1.5942
110.9	1.5999
111	1.607
111.1	1.6114
111.2	1.6127
111.3	1.6153
111.4	1.6176
111.5	1.6253
111.6	1.6363
111.7	1.6413
111.8	1.6512
111.9	1.6465
112	1.6537
112.1	1.6596
112.2	1.6643
112.3	1.6794
112.4	1.6828
112.5	1.6829
112.6	1.6791
112.7	1.6738
112.8	1.6734
112.9	1.6823
113	1.688
113.1	1.6903
113.2	1.6925
113.3	1.6952
113.4	1.6913
113.5	1.6807
113.6	1.6986
113.7	1.7119
113.8	1.7067
113.9	1.7111
114	1.7233
114.1	1.7385
114.2	1.7377
114.3	1.7371
114.4	1.7266
114.5	1.7156
114.6	1.7042
114.7	1.689
114.8	1.6785
114.9	1.6656
115	1.6563
115.1	1.637
115.2	1.628
115.3	1.6184
115.4	1.6119
115.5	1.5898
115.6	1.5764
115.7	1.5659
115.8	1.5518
115.9	1.5411
116	1.5385
116.1	1.5248
116.2	1.5188
116.3	1.5104
116.4	1.5052
116.5	1.5025
116.6	1.504
116.7	1.4877
116.8	1.4856
116.9	1.4703
117	1.472
117.1	1.5016
117.2	1.5331
117.3	1.5529
117.4	1.5744
117.5	1.5682
117.6	1.5577
117.7	1.5376
117.8	1.5499
117.9	1.5415
118	1.5482
118.1	1.5439
118.2	1.5319
118.3	1.4922
118.4	1.4904
118.5	1.4811
118.6	1.4933
118.7	1.4933
118.8	1.493
118.9	1.493
119	1.4933
119.1	1.4933
119.2	1.4933
119.3	1.4973
119.4	1.4933
119.5	1.4933
119.6	1.4933
119.7	1.493
119.8	1.4925
119.9	1.4897
120	1.4897
120.1	1.4897
120.2	-0.0221998
120.3	-0.8626
120.4	-6.75992
120.5	-7.6036
120.6	-7.6036
120.7	-7.6036
120.8	-7.6036
120.9	-7.6036
121	-7.6036
121.1	-7.6036
121.2	-7.64619
121.3	-7.6663
121.4	-7.7005
121.5	-7.7085
121.6	-7.7005
121.7	-7.7085
121.8	-7.7085
121.9	-7.7085
122	-7.6036
122.1	-7.5338
122.2	-7.3212
122.3	-7.2634
122.4	-7.0688
122.5	-6.9039
122.6	-6.71961
122.7	-6.8132
122.8	-6.8039
122.9	-6.8315
123	-6.7444
123.1	-6.70189
123.2	-6.6327
123.3	-6.5754
123.4	-6.5402
123.5	-6.5077
123.6	-6.4944
123.7	-6.4765
123.8	-6.4179
123.9	-6.3612
124	-6.3399
124.1	-6.3129
124.2	-6.2961
124.3	-6.2572
124.4	-6.2219
124.5	-6.1955
124.6	-6.1624
124.7	-6.1389
124.8	-6.1151
124.9	-6.0788
125	-6.0413
125.1	-6.0321
125.2	-6.0109
125.3	-6.0004
125.4	-5.9716
125.5	-5.9403
125.6	-5.9356
125.7	-5.9187
125.8	-5.875
125.9	-5.8533
126	-5.8136
126.1	-5.7843
126.2	-5.7608
126.3	-5.735
126.4	-5.7206
126.5	-5.7014
126.6	-5.6779
126.7	-5.6529
126.8	-5.6374
126.9	-5.6237
127	-5.6049
127.1	-5.5952
127.2	-5.5692
127.3	-5.5608
127.4	-5.532
127.5	-5.5166
127.6	-5.4806
127.7	-5.4451
127.8	-5.4268
127.9	-5.4112
128	-5.4003
128.1	-5.40941
128.2	-5.4391
128.3	-5.4455
128.4	-5.4478
128.5	-5.4633
128.6	-5.4706
128.7	-5.485
128.8	-5.4857
128.9	-5.4904
129	-5.4826
129.1	-5.4786
129.2	-5.4666
129.3	-5.4455
129.4	-5.4305
129.5	-5.4148
129.6	-5.4326
129.7	-5.3951
129.8	-5.3471
129.9	-5.3263
130	-5.3534
130.1	-5.3693
130.2	-5.3206
130.3	-5.3048
130.4	-5.24051
130.5	-5.2324
130.6	-5.2354
130.7	-5.0262
130.8	-5.0569
130.9	-5.65143
131	-5.3718
131.1	-4.4478
131.2	-4.9008
131.3	-5.3488
131.4	-5.1795
131.5	-5.1247
131.6	-5.12421
131.7	-5.1469
131.8	-5.165
131.9	-5.1855
132	-5.1852
132.1	-5.2004
132.2	-5.2096
132.3	-5.1888
132.4	-5.1683
132.5	-5.1506
132.6	-5.1837
132.7	-5.1236
132.8	-5.0645
132.9	-5.0666
133	-5.068
133.1	-5.0475
133.2	-5.02
133.3	-4.9675
133.4	-4.8978
133.5	-4.8532
133.6	-4.7989
133.7	-4.7569
133.8	-4.724
133.9	-4.6655
134	-4.7218
134.1	-4.73981
134.2	-4.7345
134.3	-4.8138
134.4	-5.12551
134.5	-5.577
134.6	-5.90339
134.7	-6.2196
134.8	-6.1624
134.9	-6.03856
135	-5.743
135.1	-5.50337
135.2	-5.2774
135.3	-4.8799
135.4	-4.94119
135.5	-4.8755
135.6	-4.8614
135.7	-4.8635
135.8	-4.863
135.9	-4.92451
136	-4.992
136.1	-4.969
136.2	-4.9645
136.3	-5.0204
136.4	-4.9989
136.5	-4.9723
136.6	-4.9907
136.7	-4.9829
136.8	-4.9753
136.9	-4.9737
137	-4.9675
137.1	-4.9536
137.2	-4.9469
137.3	-4.9371
137.4	-4.9296
137.5	-4.9227
137.6	-4.9138
137.7	-4.9233
137.8	-4.9222
137.9	-4.9276
138	-4.9232
138.1	-4.9255
138.2	-4.9196
138.3	-4.9098
138.4	-4.8978
138.5	-4.885
138.6	-4.8659
138.7	-4.8598
138.8	-4.8479
138.9	-4.8474
139	-4.8312
139.1	-4.8336
139.2	-4.8213
139.3	-4.8102
139.4	-4.8035
139.5	-4.7933
139.6	-4.7888
139.7	-4.7836
139.8	-4.7642
139.9	-4.7528
140	-4.7449
140.1	-4.7316
140.2	-4.72
140.3	-4.7152
140.4	-4.705
140.5	-4.6924
140.6	-4.6794
140.7	-4.6704
140.8	-4.6686
140.9	-4.6614
141	-4.6554
141.1	-4.6495
141.2	-4.6458
141.3	-4.6433
141.4	-4.6396
141.5	-4.6348
141.6	-4.6322
141.7	-4.6282
141.8	-4.6196
141.9	-4.6118
142	-4.6054
142.1	-4.5994
142.2	-4.5944
142.3	-4.5872
142.4	-4.5821
142.5	-4.5747
142.6	-4.5645
142.7	-4.5579
142.8	-4.5522
142.9	-4.5441
143	-4.5382
143.1	-4.5328
143.2	-4.5256
143.3	-4.5179
143.4	-4.5109
143.5	-4.5089
143.6	-4.5015
143.7	-4.492
143.8	-4.4888
143.9	-4.483
144	-4.4767
144.1	-4.4695
144.2	-4.4633
144.3	-4.4582
144.4	-4.4529
144.5	-4.445
144.6	-4.4334
144.7	-4.4304
144.8	-4.4245
144.9	-4.4167
145	-4.4137
145.1	-4.4088
145.2	-4.3977
145.3	-4.3899
145.4	-4.3849
145.5	-4.3754
145.6	-4.3672
145.7	-4.3592
145.8	-4.3531
145.9	-4.3453
146	-4.3421
146.1	-4.3326
146.2	-4.3282
146.3	-4.3256
146.4	-4.3207
146.5	-4.3163
146.6	-4.3155
146.7	-4.3117
146.8	-4.3048
146.9	-4.2943
147	-4.2821
147.1	-4.2664
147.2	-4.2547
147.3	-4.2433
147.4	-4.2337
147.5	-4.2211
147.6	-4.2013
147.7	-4.1972
147.8	-4.1935
147.9	-4.1831
148	-4.1873
148.1	-4.1932
148.2	-4.1958
148.3	-4.1936
148.4	-4.1876
148.5	-4.1837
148.6	-4.1746
148.7	-4.1691
148.8	-4.1638
148.9	-4.1559
149	-4.1535
149.1	-4.1474
149.2	-4.1441
149.3	-4.1534
149.4	-4.1555
149.5	-4.1539
149.6	-4.1529
149.7	-4.1556
149.8	-4.1507
149.9	-4.145
150	-4.1371
150.1	-4.1317
150.2	-4.1225
150.3	-4.1187
150.4	-4.1184
150.5	-4.1209
150.6	-4.1265
150.7	-4.1354
150.8	-4.1375
150.9	-4.1379
151	-4.1292
151.1	-4.1201
151.2	-4.1064
151.3	-4.0921
151.4	-4.0813
151.5	-4.0853
151.6	-4.0921
151.7	-4.0934
151.8	-4.0997
151.9	-4.1028
152	-4.109
152.1	-4.1216
152.2	-4.1218
152.3	-4.1027
152.4	-4.0871
152.5	-4.0663
152.6	-4.0515
152.7	-4.0451
152.8	-4.0388
152.9	-4.044
153	-4.0527
153.1	-4.0613
153.2	-4.0741
153.3	-4.0774
153.4	-4.0734
153.5	-4.0723
153.6	-4.063
153.7	-4.0586
153.8	-4.052
153.9	-4.0532
154	-4.0513
154.1	-4.0503
154.2	-4.0483
154.3	-4.0522
154.4	-4.0464
154.5	-4.036
154.6	-4.0304
154.7	-4.02
154.8	-4.0089
154.9	-3.9961
155	-3.9816
155.1	-3.9804
155.2	-3.9772
155.3	-3.9763
155.4	-3.9777
155.5	-3.9819
155.6	-3.9917
155.7	-3.987
155.8	-3.978
155.9	-3.9658
156	-3.9601
156.1	-3.9625
156.2	-3.9611
156.3	-3.9579
156.4	-3.9496
156.5	-3.9494
156.6	-3.9427
156.7	-3.9374
156.8	-3.9252
156.9	-3.9095
157	-3.8905
157.1	-3.8778
157.2	-3.8677
157.3	-3.8563
157.4	-3.8421
157.5	-3.8341
157.6	-3.8177
157.7	-3.7979
157.8	-3.7913
157.9	-3.7848
158	-3.7826
158.1	-3.776
158.2	-3.7668
158.3	-3.7667
158.4	-3.761
158.5	-3.7599
158.6	-3.758
158.7	-3.7539
158.8	-3.7474
158.9	-3.7395
159	-3.7297
159.1	-3.7243
159.2	-3.7222
159.3	-3.7171
159.4	-3.7121
159.5	-3.7094
159.6	-3.7036
159.7	-3.6964
159.8	-3.6891
159.9	-3.6801
160	-3.6703
160.1	-3.6637
160.2	-3.664
[truncated: 12,877 more rows]

## Sheet: hCD26-S292D
Time (s)	Response units (RU)				Concentration (µM)	Response units (RU)	Response units (RU)
-39.6	0.984875				0	-379.975
-39.5	0.4048				0.505051	-75.0624
-39.4	-0.240673				1.0101	-22.5511
-39.3	0.5974				1.51515	-0.783211
-39.2	0.0877				2.0202	11.1262
-39.1	0.486599				2.52525	18.6379
-39	0.5994				3.0303	23.808
-38.9	0.423102				3.53535	27.5838
-38.8	0.397				4.0404	30.4624
-38.7	0.4405				4.54545	32.7295
-38.6	0.459399				5.05051	34.5613
-38.5	0.5248				5.55556	36.0722
-38.4	0.492				6.06061	37.3398
-38.3	0.4773				6.56566	38.4183
-38.2	0.4574				7.07071	39.3473
-38.1	0.531				7.57576	40.1557
-38	0.5276				8.08081	40.8656
-37.9	0.5265				8.58586	41.494
-37.8	0.5194				9.09091	42.0542
-37.7	0.5773				9.59596	42.5566
-37.6	0.5547				10.101	43.0099
-37.5	0.7583				10.6061	43.4208
-37.4	0.625001				11.1111	43.795
-37.3	0.3353				11.6162	44.1373
-37.2	-0.1605				12.1212	44.4516
-37.1	-0.3593				12.6263	44.7411
-37	-0.5169				13.1313	45.0087
-36.9	-0.508201				13.6364	45.2568
-36.8	-0.4579				14.1414	45.4874
-36.7	-0.3967				14.6465	45.7023
-36.6	-0.427198				15.1515	45.9031
-36.5	-0.4248				15.6566	46.0911
-36.4	-0.431299				16.1616	46.2676
-36.3	-0.3761				16.6667	46.4334
-36.2	-0.101				17.1717	46.5896
-36.1	0.20879				17.6768	46.737
-36	0.3734				18.1818	46.8763
-35.9	0.466597				18.6869	47.0082
-35.8	0.4631				19.1919	47.1332
-35.7	0.4972				19.697	47.2518
-35.6	0.476701				20.202	47.3646
-35.5	0.369				20.7071	47.472
-35.4	0.346301				21.2121	47.5742
-35.3	0.3173				21.7172	47.6718
-35.2	0.2745				22.2222	47.765
-35.1	0.2641				22.7273	47.854
-35	0.2658				23.2323	47.9392
-34.9	0.238401				23.7374	48.0209
-34.8	0.2539				24.2424	48.0991
-34.7	0.2338				24.7475	48.1742
-34.6	0.2463				25.2525	48.2464
-34.5	0.2191				25.7576	48.3157
-34.4	0.218399				26.2626	48.3823
-34.3	0.2317				26.7677	48.4465
-34.2	0.2348				27.2727	48.5083
-34.1	0.2279				27.7778	48.5679
-34	0.2355				28.2828	48.6253
-33.9	0.2479				28.7879	48.6808
-33.8	0.255				29.2929	48.7344
-33.7	0.2318				29.798	48.7861
-33.6	0.2325				30.303	48.8362
-33.5	0.2245				30.8081	48.8846
-33.4	0.2207				31.3131	48.9315
-33.3	0.2127				31.8182	48.9769
-33.2	0.2044				32.3232	49.0209
-33.1	0.1978				32.8283	49.0635
-33	0.1855				33.3333	49.1048
-32.9	0.1675				33.8384	49.145
-32.8	0.186				34.3434	49.1839
-32.7	0.1769				34.8485	49.2218
-32.6	0.1828				35.3535	49.2585
-32.5	0.1786				35.8586	49.2942
-32.4	0.1822				36.3636	49.329
-32.3	0.1883				36.8687	49.3628
-32.2	0.1933				37.3737	49.3957
-32.1	0.1945				37.8788	49.4277
-32	0.1944				38.3838	49.4588
-31.9	0.188				38.8889	49.4892
-31.8	0.1777				39.3939	49.5188
-31.7	0.1724				39.899	49.5477
-31.6	0.1676				40.404	49.5758
-31.5	0.1664				40.9091	49.6032
-31.4	0.1589				41.4141	49.63
-31.3	0.1531				41.9192	49.6561
-31.2	0.1467				42.4242	49.6817
-31.1	0.1456				42.9293	49.7066
-31	0.1445				43.4343	49.7309
-30.9	0.1449				43.9394	49.7547
-30.8	0.1417				44.4444	49.7779
-30.7	0.1395				44.9495	49.8007
-30.6	0.1381				45.4545	49.8229
-30.5	0.1371				45.9596	49.8446
-30.4	0.1379				46.4646	49.8659
-30.3	0.1294				46.9697	49.8867
-30.2	0.1239				47.4747	49.9071
-30.1	0.1265				47.9798	49.927
-30	0.1231				48.4848	49.9465
-29.9	0.1205				48.9899	49.9657
-29.8	0.1203				49.4949	49.9844
-29.7	0.1204				50	50.0028
-29.6	0.1155
-29.5	0.1086				3.125		21.472
-29.4	0.1084				6.25		36.5588
-29.3	0.1064				12.5		54.646
-29.2	0.1036				25		57.7434
-29.1	0.0989				50		33.6669
-29	0.0943
-28.9	0.0883
-28.8	0.0846
-28.7	0.0832
-28.6	0.0853999
-28.5	0.0863
-28.4	0.0911999
-28.3	0.0953999
-28.2	0.0954
-28.1	0.0967999
-28	0.1011
-27.9	0.0998
-27.8	0.0975
-27.7	0.1005
-27.6	0.0984
-27.5	0.0977
-27.4	0.0944
-27.3	0.0917
-27.2	0.0917999
-27.1	0.0879
-27	0.0872
-26.9	0.084
-26.8	0.0816
-26.7	0.0805
-26.6	0.0801
-26.5	0.0771
-26.4	0.0796999
-26.3	0.0809
-26.2	0.0809
-26.1	0.0844999
-26	0.083
-25.9	0.0819
-25.8	0.0818
-25.7	0.0833
-25.6	0.0817999
-25.5	0.0831
-25.4	0.0859999
-25.3	0.0904
-25.2	0.0881
-25.1	0.0859
-25	0.0823
-24.9	0.0820999
-24.8	0.0767
-24.7	0.0745
-24.6	0.0711
-24.5	0.0702
-24.4	0.0688999
-24.3	0.0663
-24.2	0.0674999
-24.1	0.0668999
-24	0.0645
-23.9	0.0645
-23.8	0.0641
-23.7	0.0659999
-23.6	0.0642999
-23.5	0.0639
-23.4	0.0645
-23.3	0.0641
-23.2	0.0647
-23.1	0.069
-23	0.0718
-22.9	0.0706
-22.8	0.0732999
-22.7	0.0734999
-22.6	0.0765
-22.5	0.0736
-22.4	0.0767
-22.3	0.0753
-22.2	0.0682001
-22.1	0.0610001
-22	0.0596
-21.9	0.0518001
-21.8	0.0534
-21.7	0.0561
-21.6	0.0531
-21.5	0.051
-21.4	0.0477
-21.3	0.0469
-21.2	0.0462
-21.1	0.0461
-21	0.0486
-20.9	0.0506
-20.8	0.0521
-20.7	0.057
-20.6	0.0564
-20.5	0.0578
-20.4	0.0646999
-20.3	0.0694999
-20.2	0.0664999
-20.1	0.0696
-20	0.0673
-19.9	0.0698999
-19.8	0.0763999
-19.7	0.0777
-19.6	0.0763
-19.5	0.0765
-19.4	0.0716
-19.3	0.0742
-19.2	0.0762
-19.1	0.0817
-19	0.0848
-18.9	0.0847001
-18.8	0.0867
-18.7	0.0896
-18.6	0.0877001
-18.5	0.0931
-18.4	0.0955
-18.3	0.1006
-18.2	0.1014
-18.1	0.1009
-18	0.1083
-17.9	0.1116
-17.8	0.1096
-17.7	0.1086
-17.6	0.1082
-17.5	0.1053
-17.4	0.1022
-17.3	0.0930002
-17.2	0.0808002
-17.1	0.0762001
-17	0.0755
-16.9	0.0784
-16.8	0.077
-16.7	0.0906999
-16.6	0.1016
-16.5	0.1135
-16.4	0.1221
-16.3	0.1313
-16.2	0.1373
-16.1	0.1381
-16	0.1389
-15.9	0.1321
-15.8	0.1305
-15.7	0.129
-15.6	0.1226
-15.5	0.1121
-15.4	0.1061
-15.3	0.0893
-15.2	0.0743
-15.1	0.0621
-15	0.0508
-14.9	0.0504999
-14.8	0.0464999
-14.7	0.0433999
-14.6	0.0470999
-14.5	0.0478
-14.4	0.0530998
-14.3	0.0552998
-14.2	0.0596998
-14.1	0.0611
-14	0.0604
-13.9	0.0600999
-13.8	0.0607999
-13.7	0.0643998
-13.6	0.0708999
-13.5	0.0831
-13.4	0.0820999
-13.3	0.0847
-13.2	0.0814
-13.1	0.0892999
-13	0.0972
-12.9	0.0837002
-12.8	0.0787
-12.7	0.0792999
-12.6	0.0779999
-12.5	0.0695
-12.4	0.0769998
-12.3	0.0826999
-12.2	0.0901999
-12.1	0.0932999
-12	0.0909
-11.9	0.0974
-11.8	0.0998999
-11.7	0.1039
-11.6	0.0992
-11.5	0.0995
-11.4	0.0958
-11.3	0.1019
-11.2	0.1119
-11.1	0.1139
-11	0.1187
-10.9	0.1248
-10.8	0.1253
-10.7	0.1199
-10.6	0.1191
-10.5	0.1194
-10.4	0.1191
-10.3	0.1191
-10.2	0.1198
-10.1	0.1177
-10	0.1128
-9.9	0.1108
-9.8	0.1037
-9.7	0.1055
-9.6	0.1013
-9.5	0.0947
-9.4	0.0902
-9.3	0.0845999
-9.2	0.0826999
-9.1	0.0755
-9	0.073
-8.9	0.0694
-8.8	0.0544001
-8.7	0.0400001
-8.6	0.0364
-8.5	0.0357
-8.4	0.0366
-8.3	0.0469999
-8.2	0.0569998
-8.1	0.0578999
-8	0.0662
-7.9	0.0599
-7.8	0.0637999
-7.7	0.0624
-7.6	0.0632999
-7.5	0.06
-7.4	0.0568001
-7.3	0.047
-7.2	0.0451
-7.1	0.0398
-7	0.0389
-6.9	0.0381
-6.8	0.0362
-6.7	0.0335
-6.6	0.0302
-6.5	0.0304
-6.4	0.0247
-6.3	0.0198
-6.2	0.0147
-6.1	0.0131999
-6	0.0121
-5.9	0.00810005
-5.8	0.0065
-5.7	0.0031
-5.6	-0.00149988
-5.5	-0.0023
-5.4	0.00149999
-5.3	0.0022
-5.2	-0.0005
-5.1	-0.00380003
-5	-0.0031
-4.9	-0.00690001
-4.8	-0.0052
-4.7	-0.0043
-4.6	-0.00610003
-4.5	-0.0088
-4.4	-0.00640013
-4.3	-0.0127
-4.2	-0.0088
-4.1	0.000699909
-4	0.0064
-3.9	0.00200004
-3.8	-0.0044
-3.7	-0.0077
-3.6	-0.0155998
-3.5	-0.0139
-3.4	-0.0205003
-3.3	-0.0133
-3.2	-0.0075
-3.1	-0.00410002
-3	-0.0118
-2.9	-0.00970003
-2.8	-0.0082
-2.7	-0.0043
-2.6	-0.0013
-2.5	-0.0038
-2.4	-0.00630005
-2.3	-0.0084
-2.2	-0.0052
-2.1	-0.000500118
-2	-0.001
-1.9	-0.000400248
-1.8	0.0091
-1.7	0.0073
-1.6	0.0127
-1.5	0.0187
-1.4	0.0233
-1.3	0.0189
-1.2	0.0187
-1.1	0.0178
-1	-0.0244
-0.900002	-0.0406994
-0.799999	-0.0422
-0.700001	-0.0422
-0.600002	-0.0406994
-0.5	-0.0244
-0.400002	0.0178
-0.299999	0.0187
-0.200001	0.0189
-0.100002	0.0233
0	0.0251998
0.0999985	0.098
0.200001	0.2125
0.299999	0.657441
0.399998	0.6772
0.5	1.6302
0.599998	2.5289
0.700001	3.0826
0.799999	3.5654
0.899998	4.3672
1	4.6503
1.1	5.06
1.2	5.2055
1.3	5.2719
1.4	5.2972
1.5	5.6
1.6	5.7524
1.7	5.9128
1.8	6.2178
1.9	6.3815
2	6.5591
2.1	6.6345
2.2	6.7828
2.3	6.864
2.4	6.9731
2.5	7.0516
2.6	7.1101
2.7	7.1499
2.8	7.2858
2.9	7.3187
3	7.441
3.1	7.4762
3.2	7.5185
3.3	7.5727
3.4	7.6313
3.5	7.6745
3.6	7.7499
3.7	7.7807
3.8	7.8171
3.9	7.8536
4	7.9019
4.1	7.9746
4.2	8.0435
4.3	8.078
4.4	8.1219
4.5	8.1523
4.6	8.2062
4.7	8.2272
4.8	8.3156
4.9	8.3669
5	8.4357
5.1	8.4715
5.2	8.5061
5.3	8.5399
5.4	8.5921
5.5	8.6569
5.6	8.7128
5.7	8.7426
5.8	8.8019
5.9	8.8596
6	8.9162
6.1	8.9537
6.2	8.9657
6.3	8.9999
6.4	9.025
6.5	9.0604
6.6	9.092
6.7	9.1334
6.8	9.1733
6.9	9.2176
7	9.2642
7.1	9.3036
7.2	9.3454
7.3	9.3896
7.4	9.4298
7.5	9.4563
7.6	9.4821
7.7	9.5146
7.8	9.5429
7.9	9.5685
8	9.59
8.1	9.6158
8.2	9.6487
8.3	9.6818
8.4	9.7115
8.5	9.7529
8.6	9.7831
8.7	9.8168
8.8	9.8639
8.9	9.9024
9	9.9472
9.1	9.9954
9.2	10.0275
9.3	10.0647
9.4	10.0956
9.5	10.1284
9.6	10.164
9.7	10.1992
9.8	10.2282
9.9	10.2618
10	10.298
10.1	10.335
10.2	10.3757
10.3	10.4031
10.4	10.4278
10.5	10.4627
10.6	10.4805
10.7	10.5042
10.8	10.5312
10.9	10.5646
11	10.5958
11.1	10.6349
11.2	10.6664
11.3	10.6981
11.4	10.7214
11.5	10.7542
11.6	10.7834
11.7	10.8151
11.8	10.841
11.9	10.8676
12	10.8871
12.1	10.9155
12.2	10.9434
12.3	10.969
12.4	10.998
12.5	11.0284
12.6	11.0619
12.7	11.0944
12.8	11.1213
12.9	11.1514
13	11.1855
13.1	11.2183
13.2	11.2451
13.3	11.2775
13.4	11.3053
13.5	11.3361
13.6	11.3637
13.7	11.3917
13.8	11.4129
13.9	11.4396
14	11.4653
14.1	11.4933
14.2	11.5153
14.3	11.5445
14.4	11.5746
14.5	11.6018
14.6	11.6307
14.7	11.6571
14.8	11.6845
14.9	11.7096
15	11.7341
15.1	11.7621
15.2	11.7863
15.3	11.8083
15.4	11.827
15.5	11.8539
15.6	11.879
15.7	11.9029
15.8	11.9298
15.9	11.9571
16	11.9739
16.1	12.0017
16.2	12.0233
16.3	12.0439
16.4	12.0608
16.5	12.0894
16.6	12.115
16.7	12.1399
16.8	12.1661
16.9	12.1931
17	12.2217
17.1	12.2452
17.2	12.2697
17.3	12.2964
17.4	12.3219
17.5	12.3469
17.6	12.3722
17.7	12.3958
17.8	12.416
17.9	12.4401
18	12.4708
18.1	12.4999
18.2	12.5217
18.3	12.5459
18.4	12.5643
18.5	12.5859
18.6	12.6034
18.7	12.6266
18.8	12.6521
18.9	12.6734
19	12.6987
19.1	12.7211
19.2	12.7458
19.3	12.7678
19.4	12.7959
19.5	12.8204
19.6	12.8427
19.7	12.8684
19.8	12.8938
19.9	12.9158
20	12.9418
20.1	12.9653
20.2	12.989
20.3	13.0146
20.4	13.0403
20.5	13.0656
20.6	13.0961
20.7	13.1174
20.8	13.1368
20.9	13.1562
21	13.1787
21.1	13.1996
21.2	13.2269
21.3	13.2551
21.4	13.2761
21.5	13.2984
21.6	13.3188
21.7	13.3438
21.8	13.3668
21.9	13.3893
22	13.4137
22.1	13.4391
22.2	13.4632
22.3	13.4871
22.4	13.5073
22.5	13.5252
22.6	13.5438
22.7	13.5666
22.8	13.5871
22.9	13.6056
23	13.6281
23.1	13.6473
23.2	13.6708
23.3	13.69
23.4	13.7137
23.5	13.7384
23.6	13.7571
23.7	13.7813
23.8	13.8092
23.9	13.8386
24	13.8614
24.1	13.878
24.2	13.8991
24.3	13.9166
24.4	13.9359
24.5	13.9552
24.6	13.976
24.7	14.0055
24.8	14.0332
24.9	14.0539
25	14.0723
25.1	14.0909
25.2	14.1097
25.3	14.1283
25.4	14.1509
25.5	14.1756
25.6	14.1975
25.7	14.2186
25.8	14.2398
25.9	14.2624
26	14.2878
26.1	14.3094
26.2	14.3327
26.3	14.3525
26.4	14.3766
26.5	14.3948
26.6	14.407
26.7	14.425
26.8	14.4451
26.9	14.4641
27	14.4856
27.1	14.5064
27.2	14.5298
27.3	14.5499
27.4	14.5711
27.5	14.5906
27.6	14.6091
27.7	14.6301
27.8	14.6501
27.9	14.6623
28	14.6768
28.1	14.691
28.2	14.7079
28.3	14.7228
28.4	14.7368
28.5	14.756
28.6	14.7764
28.7	14.7938
28.8	14.8108
28.9	14.8325
29	14.8502
29.1	14.864
29.2	14.8835
29.3	14.901
29.4	14.9233
29.5	14.942
29.6	14.9589
29.7	14.978
29.8	14.9956
29.9	15.0133
30	15.0252
30.1	15.0392
30.2	15.0545
30.3	15.069
30.4	15.0825
30.5	15.1013
30.6	15.1145
30.7	15.1344
30.8	15.1488
30.9	15.1626
31	15.1795
31.1	15.1948
31.2	15.2102
31.3	15.2296
31.4	15.2413
31.5	15.2564
31.6	15.268
31.7	15.2825
31.8	15.2979
31.9	15.3143
32	15.3341
32.1	15.3498
32.2	15.3676
32.3	15.3859
32.4	15.4003
32.5	15.415
32.6	15.4278
32.7	15.4456
32.8	15.4576
32.9	15.4724
33	15.488
33.1	15.5008
33.2	15.5166
33.3	15.5269
33.4	15.5403
33.5	15.5526
33.6	15.5672
33.7	15.5816
33.8	15.595
33.9	15.6074
34	15.6261
34.1	15.6409
34.2	15.6583
34.3	15.6706
34.4	15.6851
34.5	15.7002
34.6	15.715
34.7	15.7285
34.8	15.7421
34.9	15.7564
35	15.7691
35.1	15.7844
35.2	15.8018
35.3	15.8152
35.4	15.8303
35.5	15.8432
35.6	15.8556
35.7	15.8649
35.8	15.8787
35.9	15.891
36	15.9036
36.1	15.9177
36.2	15.9357
36.3	15.9489
36.4	15.9595
36.5	15.9723
36.6	15.9856
36.7	16.0047
36.8	16.0156
36.9	16.0284
37	16.0381
37.1	16.0504
37.2	16.0637
37.3	16.0768
37.4	16.0896
37.5	16.1069
37.6	16.1194
37.7	16.1297
37.8	16.1436
37.9	16.1603
38	16.1777
38.1	16.1898
38.2	16.2064
38.3	16.2228
38.4	16.2356
38.5	16.2485
38.6	16.2594
38.7	16.2741
38.8	16.2848
38.9	16.2977
39	16.3109
39.1	16.3239
39.2	16.3336
39.3	16.3468
39.4	16.3638
39.5	16.381
39.6	16.3897
39.7	16.4031
39.8	16.4171
39.9	16.4292
40	16.4416
40.1	16.4532
40.2	16.4679
40.3	16.4801
40.4	16.4978
40.5	16.5112
40.6	16.5248
40.7	16.5434
40.8	16.556
40.9	16.5676
41	16.5824
41.1	16.5926
41.2	16.6079
41.3	16.62
41.4	16.6369
41.5	16.6519
41.6	16.6665
41.7	16.6803
41.8	16.6923
41.9	16.707
42	16.7207
42.1	16.7336
42.2	16.7499
42.3	16.7595
42.4	16.7712
42.5	16.7835
42.6	16.8019
42.7	16.8154
42.8	16.8304
42.9	16.8465
43	16.8604
43.1	16.8781
43.2	16.8982
43.3	16.9164
43.4	16.9292
43.5	16.9431
43.6	16.958
43.7	16.9706
43.8	16.9843
43.9	16.9935
44	17.0018
44.1	17.0088
44.2	17.0182
44.3	17.0281
44.4	17.0423
44.5	17.0581
44.6	17.0727
44.7	17.0844
44.8	17.0962
44.9	17.1099
45	17.122
45.1	17.1312
45.2	17.1408
45.3	17.155
45.4	17.1641
45.5	17.1777
45.6	17.1923
45.7	17.2104
45.8	17.2248
45.9	17.2364
46	17.2493
46.1	17.2629
46.2	17.2782
46.3	17.2905
46.4	17.3012
46.5	17.3097
46.6	17.3155
46.7	17.3278
46.8	17.336
46.9	17.344
47	17.3546
47.1	17.3653
47.2	17.3769
47.3	17.3888
47.4	17.4
47.5	17.4059
47.6	17.4173
47.7	17.4292
47.8	17.4376
47.9	17.4507
48	17.4565
48.1	17.4654
48.2	17.4794
48.3	17.491
48.4	17.5052
48.5	17.5158
48.6	17.5278
48.7	17.5356
48.8	17.5491
48.9	17.5588
49	17.5709
49.1	17.5806
49.2	17.5905
49.3	17.5985
49.4	17.6053
49.5	17.6127
49.6	17.622
49.7	17.6341
49.8	17.6429
49.9	17.6546
50	17.6631
50.1	17.6766
50.2	17.689
50.3	17.6969
50.4	17.7047
50.5	17.7141
50.6	17.7251
50.7	17.7361
50.8	17.7522
50.9	17.7635
51	17.7741
51.1	17.7864
51.2	17.7955
51.3	17.8047
51.4	17.8192
51.5	17.83
51.6	17.8359
51.7	17.8441
51.8	17.8563
51.9	17.8666
52	17.8755
52.1	17.8884
52.2	17.8993
52.3	17.9052
52.4	17.9151
52.5	17.9264
52.6	17.9375
52.7	17.9538
52.8	17.965
52.9	17.9767
53	17.9905
53.1	18.0053
53.2	18.0157
53.3	18.0266
53.4	18.0395
53.5	18.0521
53.6	18.0654
53.7	18.0744
53.8	18.0805
53.9	18.0894
54	18.0975
54.1	18.1079
54.2	18.1194
54.3	18.1251
54.4	18.1336
54.5	18.1429
54.6	18.1573
54.7	18.1638
54.8	18.1719
54.9	18.1815
55	18.1924
55.1	18.1988
55.2	18.2091
55.3	18.2152
55.4	18.2221
55.5	18.229
55.6	18.2384
55.7	18.2517
55.8	18.2616
55.9	18.2699
56	18.281
56.1	18.2926
56.2	18.2988
56.3	18.3058
56.4	18.3185
56.5	18.33
56.6	18.337
56.7	18.3406
56.8	18.3492
56.9	18.3541
57	18.3592
57.1	18.3659
57.2	18.3704
57.3	18.3801
57.4	18.3893
57.5	18.3954
57.6	18.4048
57.7	18.4152
57.8	18.4218
57.9	18.4298
58	18.4338
58.1	18.4472
58.2	18.458
58.3	18.4655
58.4	18.4707
58.5	18.4819
58.6	18.496
58.7	18.5043
58.8	18.5129
58.9	18.5209
59	18.5282
59.1	18.5342
59.2	18.539
59.3	18.5455
59.4	18.554
59.5	18.5597
59.6	18.565
59.7	18.5707
59.8	18.5798
59.9	18.5907
60	18.6002
60.1	18.6052
60.2	18.6148
60.3	18.6238
60.4	18.6368
60.5	18.6407
60.6	18.648
60.7	18.654
60.8	18.666
60.9	18.6743
61	18.6852
61.1	18.6913
61.2	18.7014
61.3	18.7099
61.4	18.7157
61.5	18.7259
61.6	18.7345
61.7	18.7414
61.8	18.7418
61.9	18.7478
62	18.7576
62.1	18.764
62.2	18.7713
62.3	18.7791
62.4	18.7853
62.5	18.7945
62.6	18.8054
62.7	18.8144
62.8	18.8258
62.9	18.8366
63	18.8439
63.1	18.8567
63.2	18.8633
63.3	18.8696
63.4	18.8763
63.5	18.8863
63.6	18.8941
63.7	18.904
63.8	18.9096
63.9	18.9189
64	18.9223
64.1	18.9304
64.2	18.9332
64.3	18.9409
64.4	18.9512
64.5	18.9597
64.6	18.9634
64.7	18.9685
64.8	18.9769
64.9	18.9857
65	18.9934
65.1	18.9982
65.2	19.0031
65.3	19.0096
65.4	19.0171
65.5	19.0294
65.6	19.0374
65.7	19.0456
65.8	19.057
65.9	19.0643
66	19.072
66.1	19.0804
66.2	19.0912
66.3	19.0984
66.4	19.1047
66.5	19.1089
66.6	19.1178
66.7	19.1257
66.8	19.1324
66.9	19.1363
67	19.1372
67.1	19.1367
67.2	19.1412
67.3	19.1523
67.4	19.1594
67.5	19.1694
67.6	19.1769
67.7	19.1887
67.8	19.1966
67.9	19.2074
68	19.2129
68.1	19.2212
68.2	19.2287
68.3	19.2375
68.4	19.2446
68.5	19.2514
68.6	19.2589
68.7	19.2632
68.8	19.2674
68.9	19.2705
69	19.2774
69.1	19.2815
69.2	19.2863
69.3	19.2975
69.4	19.3072
69.5	19.3122
69.6	19.3187
69.7	19.3293
69.8	19.3325
69.9	19.3415
70	19.3501
70.1	19.3583
70.2	19.366
70.3	19.371
70.4	19.3779
70.5	19.3833
70.6	19.387
70.7	19.3921
70.8	19.3948
70.9	19.4002
71	19.4059
71.1	19.4156
71.2	19.4239
71.3	19.43
71.4	19.437
71.5	19.4453
71.6	19.4463
71.7	19.4506
71.8	19.4531
71.9	19.4611
72	19.4649
72.1	19.4681
72.2	19.4773
72.3	19.4847
72.4	19.491
72.5	19.4977
72.6	19.5038
72.7	19.5097
72.8	19.515
72.9	19.52
73	19.5311
73.1	19.5405
73.2	19.5539
73.3	19.5594
73.4	19.5612
73.5	19.5686
73.6	19.5731
73.7	19.5797
73.8	19.5825
73.9	19.5935
74	19.6002
74.1	19.6042
74.2	19.6112
74.3	19.6165
74.4	19.6206
74.5	19.6251
74.6	19.6319
74.7	19.6357
74.8	19.6431
74.9	19.6543
75	19.6631
75.1	19.6682
75.2	19.6748
75.3	19.6796
75.4	19.6841
75.5	19.691
75.6	19.6987
75.7	19.7052
75.8	19.7086
75.9	19.7181
76	19.7234
76.1	19.7285
76.2	19.734
76.3	19.7411
76.4	19.7507
76.5	19.7585
76.6	19.7648
76.7	19.7763
76.8	19.7837
76.9	19.7878
77	19.7895
77.1	19.7944
77.2	19.7987
77.3	19.8086
77.4	19.8166
77.5	19.8198
77.6	19.8262
77.7	19.8341
77.8	19.8399
77.9	19.8488
78	19.8532
78.1	19.8585
78.2	19.8635
78.3	19.8658
78.4	19.8697
78.5	19.8767
78.6	19.8905
78.7	19.9023
78.8	19.9109
78.9	19.9166
79	19.9238
79.1	19.9266
79.2	19.9329
79.3	19.9375
79.4	19.9445
79.5	19.9528
79.6	19.9578
79.7	19.9676
79.8	19.9716
79.9	19.9811
80	19.9828
80.1	19.9862
80.2	19.9915
80.3	19.9964
80.4	20.0022
80.5	20.0097
80.6	20.021
80.7	20.0273
80.8	20.0346
80.9	20.0417
81	20.0469
81.1	20.0549
81.2	20.062
81.3	20.0685
81.4	20.0723
81.5	20.0811
81.6	20.0895
81.7	20.0981
81.8	20.1029
81.9	20.104
82	20.1071
82.1	20.1127
82.2	20.1193
82.3	20.1277
82.4	20.1356
82.5	20.1415
82.6	20.148
82.7	20.1561
82.8	20.1645
82.9	20.1697
83	20.1773
83.1	20.1874
83.2	20.1925
83.3	20.1991
83.4	20.2042
83.5	20.2066
83.6	20.2147
83.7	20.2217
83.8	20.2321
83.9	20.2364
84	20.2434
84.1	20.2515
84.2	20.2547
84.3	20.2643
84.4	20.2756
84.5	20.2769
84.6	20.2809
84.7	20.2839
84.8	20.2884
84.9	20.2888
85	20.2958
85.1	20.3021
85.2	20.3073
85.3	20.3119
85.4	20.3174
85.5	20.3246
85.6	20.3272
85.7	20.3379
85.8	20.3474
85.9	20.355
86	20.3655
86.1	20.3748
86.2	20.3829
86.3	20.3953
86.4	20.402
86.5	20.4091
86.6	20.4164
86.7	20.4202
86.8	20.4231
86.9	20.4247
87	20.4271
87.1	20.4323
87.2	20.4384
87.3	20.4446
87.4	20.4463
87.5	20.4505
87.6	20.4547
87.7	20.4591
87.8	20.4666
87.9	20.4743
88	20.4833
88.1	20.4872
88.2	20.497
88.3	20.499
88.4	20.4991
88.5	20.5036
88.6	20.5097
88.7	20.5151
88.8	20.5139
88.9	20.5191
89	20.5223
89.1	20.5281
89.2	20.5359
89.3	20.5445
89.4	20.5496
89.5	20.5552
89.6	20.5614
89.7	20.5643
89.8	20.5679
89.9	20.5726
90	20.5819
90.1	20.5895
90.2	20.5932
90.3	20.6009
90.4	20.6054
90.5	20.6093
90.6	20.6144
90.7	20.6232
90.8	20.6324
90.9	20.6338
91	20.6405
91.1	20.6438
91.2	20.6493
91.3	20.6516
91.4	20.6559
91.5	20.6581
91.6	20.663
91.7	20.6707
91.8	20.675
91.9	20.679
92	20.6865
92.1	20.6882
92.2	20.6944
92.3	20.6976
92.4	20.7034
92.5	20.7101
92.6	20.7119
92.7	20.7194
92.8	20.7245
92.9	20.7343
93	20.7393
93.1	20.7472
93.2	20.7534
93.3	20.7577
93.4	20.7613
93.5	20.7716
93.6	20.7755
93.7	20.7798
93.8	20.7778
93.9	20.7814
94	20.791
94.1	20.7971
94.2	20.8056
94.3	20.8105
94.4	20.8134
94.5	20.8187
94.6	20.8237
94.7	20.8295
94.8	20.8328
94.9	20.8394
95	20.8452
95.1	20.8537
95.2	20.8587
95.3	20.8615
95.4	20.8658
95.5	20.8688
95.6	20.8769
95.7	20.8807
95.8	20.8836
95.9	20.8952
96	20.8996
96.1	20.9062
96.2	20.9075
96.3	20.9103
96.4	20.9133
96.5	20.9177
96.6	20.9213
96.7	20.9261
96.8	20.9265
96.9	20.9342
97	20.9339
97.1	20.9395
97.2	20.944
97.3	20.9479
97.4	20.9565
97.5	20.9629
97.6	20.9665
97.7	20.9681
97.8	20.9741
97.9	20.9771
98	20.9782
98.1	20.9796
98.2	20.9817
98.3	20.9862
98.4	20.986
98.5	20.9882
98.6	20.9869
98.7	20.9893
98.8	20.9945
98.9	20.9991
99	21.0028
99.1	21.0057
99.2	21.0093
99.3	21.0132
99.4	21.0138
99.5	21.0163
99.6	21.0208
99.7	21.0253
99.8	21.0333
99.9	21.0366
100	21.0364
100.1	21.0384
100.2	21.0408
100.3	21.0456
100.4	21.0492
100.5	21.0568
100.6	21.0597
100.7	21.0613
100.8	21.0611
100.9	21.0635
101	21.0658
101.1	21.0757
101.2	21.075
101.3	21.0766
101.4	21.0821
101.5	21.0868
101.6	21.0928
101.7	21.0939
101.8	21.0944
101.9	21.0935
102	21.0929
102.1	21.0967
102.2	21.1062
102.3	21.1123
102.4	21.1161
102.5	21.1198
102.6	21.1184
102.7	21.1242
102.8	21.125
102.9	21.1327
103	21.1379
103.1	21.1448
103.2	21.1501
103.3	21.1545
103.4	21.156
103.5	21.158
103.6	21.1618
103.7	21.1656
103.8	21.1696
103.9	21.1775
104	21.1827
104.1	21.1909
104.2	21.1978
104.3	21.2049
104.4	21.2106
104.5	21.2154
104.6	21.2209
104.7	21.2254
104.8	21.2341
104.9	21.2394
105	21.2416
105.1	21.2441
105.2	21.2481
105.3	21.2555
105.4	21.2593
105.5	21.2676
105.6	21.2694
105.7	21.2702
105.8	21.2784
105.9	21.2779
106	21.2822
106.1	21.2849
106.2	21.2887
106.3	21.2901
106.4	21.2981
106.5	21.304
106.6	21.3067
106.7	21.3159
106.8	21.3221
106.9	21.326
107	21.3307
107.1	21.3376
107.2	21.3458
107.3	21.3513
107.4	21.36
107.5	21.3617
107.6	21.3639
107.7	21.3695
107.8	21.3772
107.9	21.3847
108	21.3895
108.1	21.3933
108.2	21.3926
108.3	21.3916
108.4	21.3913
108.5	21.3965
108.6	21.4014
108.7	21.4033
108.8	21.4087
108.9	21.4127
109	21.417
109.1	21.4217
109.2	21.4224
109.3	21.4257
109.4	21.4245
109.5	21.427
109.6	21.4265
109.7	21.429
109.8	21.4345
109.9	21.4362
110	21.4343
110.1	21.4357
110.2	21.436
110.3	21.437
110.4	21.4406
110.5	21.4404
110.6	21.4452
110.7	21.4459
110.8	21.4445
110.9	21.4416
111	21.4424
111.1	21.4423
111.2	21.4446
111.3	21.4479
111.4	21.4534
111.5	21.4525
111.6	21.4535
111.7	21.4542
111.8	21.4543
111.9	21.4587
112	21.4623
112.1	21.4619
112.2	21.4656
112.3	21.4686
112.4	21.4668
112.5	21.4668
112.6	21.4685
112.7	21.4694
112.8	21.4706
112.9	21.4695
113	21.4718
113.1	21.4724
113.2	21.4699
113.3	21.4696
113.4	21.4694
113.5	21.473
113.6	21.472
113.7	21.4709
113.8	21.4694
113.9	21.4677
114	21.4649
114.1	21.4662
114.2	21.466
114.3	21.4677
114.4	21.4723
114.5	21.4759
114.6	21.4757
114.7	21.4773
114.8	21.4708
114.9	21.4615
115	21.4553
115.1	21.4513
115.2	21.4432
115.3	21.4368
115.4	21.4448
115.5	21.4556
115.6	21.4634
115.7	21.4752
115.8	21.4814
115.9	21.4879
116	21.4953
116.1	21.5046
116.2	21.5105
116.3	21.5152
116.4	21.5157
116.5	21.5196
116.6	21.524
116.7	21.528
116.8	21.5361
116.9	21.5467
117	21.557
117.1	21.5548
117.2	21.5625
117.3	21.5627
117.4	21.5721
117.5	21.5761
117.6	21.5699
117.7	21.5735
117.8	21.5783
117.9	21.5878
118	21.5949
118.1	21.6056
118.2	21.6359
118.3	21.6324
118.4	21.6629
118.5	21.6608
118.6	21.6893
118.7	21.6877
118.8	21.6867
118.9	21.686
119	21.685
119.1	21.6845
119.2	21.6822
119.3	21.6608
119.4	21.6822
119.5	21.6822
119.6	21.6608
119.7	21.6608
119.8	21.6463
119.9	21.6044
120	21.5994
120.1	21.5188
120.2	21.5145
120.3	21.5108
120.4	21.4837
120.5	21.3762
120.6	19.8186
120.7	18.9846
120.8	18.3065
120.9	17.8526
121	17.4413
121.1	16.9388
121.2	16.7219
121.3	16.356
121.4	16.3305
121.5	16.0898
121.6	15.98
121.7	15.6253
121.8	15.3506
121.9	15.221
122	15.0523
122.1	14.9758
122.2	14.8452
122.3	14.7617
122.4	14.7579
122.5	14.524
122.6	14.4611
122.7	14.4378
122.8	14.4243
122.9	14.315
123	14.3406
123.1	14.2859
123.2	14.2607
123.3	14.1453
123.4	14.0649
123.5	14.0684
123.6	14.0851
123.7	14.0501
123.8	13.9645
123.9	13.8708
124	13.819
124.1	13.7733
124.2	13.7144
124.3	13.6277
124.4	13.5578
124.5	13.5241
124.6	13.4663
124.7	13.4074
124.8	13.3652
124.9	13.3259
125	13.2885
125.1	13.2358
125.2	13.1719
125.3	13.1399
125.4	13.0828
125.5	13.0519
125.6	13.021
125.7	12.9981
125.8	12.9626
125.9	12.9276
126	12.8953
126.1	12.8663
126.2	12.8398
126.3	12.799
126.4	12.759
126.5	12.7272
126.6	12.6999
126.7	12.6634
126.8	12.6045
126.9	12.5654
127	12.5262
127.1	12.4717
127.2	12.4355
127.3	12.3933
127.4	12.3488
127.5	12.3142
127.6	12.2833
127.7	12.2504
127.8	12.1733
127.9	12.181
128	12.175
128.1	12.1688
128.2	12.1326
128.3	12.0923
128.4	12.0612
128.5	12.0396
128.6	12.0055
128.7	11.9768
128.8	11.9402
128.9	11.9196
129	11.8964
129.1	11.8663
129.2	11.8378
129.3	11.8039
129.4	11.7976
129.5	11.7632
129.6	11.7228
129.7	11.7111
129.8	11.6768
129.9	11.5898
130	11.5587
130.1	11.5439
130.2	11.5173
130.3	11.49
130.4	11.4926
130.5	11.478
130.6	11.3988
130.7	11.3745
130.8	11.3837
130.9	11.2812
131	11.3259
131.1	10.8761
131.2	10.9861
131.3	11.3418
131.4	11.3639
131.5	11.2006
131.6	11.0857
131.7	11.1101
131.8	11.0853
131.9	11.0712
132	11.0552
132.1	11.0544
132.2	11.0412
132.3	11.0147
132.4	10.995
132.5	10.971
132.6	10.9579
132.7	10.9472
132.8	10.9144
132.9	10.8856
133	10.8706
133.1	10.8568
133.2	10.8283
133.3	10.7882
133.4	10.7335
133.5	10.6344
133.6	10.5608
133.7	10.5889
133.8	10.5228
133.9	10.6253
134	10.7617
134.1	10.995
134.2	11.222
134.3	11.2461
134.4	11.2592
134.5	11.2284
134.6	11.1088
134.7	10.8712
134.8	10.7398
134.9	10.5873
135	10.4736
135.1	10.3752
135.2	10.3326
135.3	10.3124
135.4	10.2096
135.5	10.1772
135.6	10.1532
135.7	10.0964
135.8	10.1213
135.9	10.1138
136	10.1117
136.1	10.1356
136.2	10.0982
136.3	10.0785
136.4	10.0548
136.5	10.0473
136.6	10.0472
136.7	10.0174
136.8	9.9825
136.9	9.9714
137	9.95
137.1	9.914
137.2	9.8964
137.3	9.8745
137.4	9.8536
137.5	9.8309
137.6	9.813
137.7	9.7949
137.8	9.774
137.9	9.7515
138	9.7303
138.1	9.7206
138.2	9.7056
138.3	9.6919
138.4	9.673
138.5	9.6559
138.6	9.6365
138.7	9.6145
138.8	9.5963
138.9	9.5792
139	9.5581
139.1	9.5367
139.2	9.5196
139.3	9.5012
139.4	9.4841
139.5	9.4662
139.6	9.4467
139.7	9.4307
139.8	9.4136
139.9	9.395
140	9.3774
140.1	9.3621
140.2	9.3435
140.3	9.326
140.4	9.3143
140.5	9.3014
140.6	9.2855
140.7	9.271
140.8	9.2568
140.9	9.237
141	9.2251
141.1	9.2037
141.2	9.1861
141.3	9.1682
141.4	9.1545
141.5	9.1387
141.6	9.1245
141.7	9.1108
141.8	9.095
141.9	9.0796
142	9.0626
142.1	9.0492
142.2	9.0385
142.3	9.0273
142.4	9.011
142.5	8.9875
142.6	8.9693
142.7	8.9541
142.8	8.9334
142.9	8.917
143	8.9028
143.1	8.8829
143.2	8.864
143.3	8.8507
143.4	8.8364
143.5	8.8252
143.6	8.8175
143.7	8.8064
143.8	8.7917
143.9	8.7782
144	8.7615
144.1	8.7451
144.2	8.7273
144.3	8.71
144.4	8.6939
144.5	8.6735
144.6	8.6551
144.7	8.6409
144.8	8.6265
144.9	8.6106
145	8.5924
145.1	8.5767
145.2	8.5595
145.3	8.5443
145.4	8.5284
145.5	8.5141
145.6	8.4998
145.7	8.486
145.8	8.473
145.9	8.4585
146	8.4403
146.1	8.4275
146.2	8.4171
146.3	8.3992
146.4	8.3797
146.5	8.3653
146.6	8.3459
146.7	8.3292
146.8	8.3269
146.9	8.3195
147	8.3019
147.1	8.2829
147.2	8.2638
147.3	8.2436
147.4	8.2259
147.5	8.2037
147.6	8.1886
147.7	8.1726
147.8	8.1531
147.9	8.1352
148	8.1255
148.1	8.1165
148.2	8.1065
148.3	8.0943
148.4	8.0847
148.5	8.0694
148.6	8.0508
148.7	8.0363
148.8	8.0223
148.9	8.0087
149	7.9931
149.1	7.9745
149.2	7.9547
149.3	7.9312
149.4	7.9139
149.5	7.8978
149.6	7.8847
149.7	7.873
149.8	7.8616
149.9	7.8437
150	7.8283
150.1	7.8176
150.2	7.8022
150.3	7.7871
150.4	7.7696
150.5	7.7543
150.6	7.7458
150.7	7.7324
150.8	7.725
150.9	7.7187
151	7.7062
151.1	7.686
151.2	7.6677
151.3	7.6479
151.4	7.635
151.5	7.622
151.6	7.6136
151.7	7.6007
151.8	7.5936
151.9	7.5893
152	7.5758
152.1	7.5682
152.2	7.5617
152.3	7.542
152.4	7.5192
152.5	7.5029
152.6	7.4954
152.7	7.4858
152.8	7.4716
152.9	7.4535
153	7.4456
153.1	7.4353
153.2	7.4207
153.3	7.4114
153.4	7.3974
153.5	7.3764
153.6	7.3592
153.7	7.3448
153.8	7.3322
153.9	7.3118
154	7.2952
154.1	7.2843
154.2	7.2714
154.3	7.2538
154.4	7.2378
154.5	7.2255
154.6	7.211
154.7	7.195
154.8	7.1845
154.9	7.1728
155	7.1611
155.1	7.1477
155.2	7.1311
155.3	7.1165
155.4	7.1038
155.5	7.0903
155.6	7.0763
155.7	7.0643
155.8	7.0483
155.9	7.0382
156	7.0244
156.1	7.0091
156.2	6.9966
156.3	6.9844
156.4	6.9676
156.5	6.9509
156.6	6.9414
156.7	6.9329
156.8	6.9238
156.9	6.9137
157	6.9059
157.1	6.8885
157.2	6.8757
157.3	6.8597
157.4	6.8427
157.5	6.8298
157.6	6.8192
157.7	6.8061
157.8	6.7895
157.9	6.774
158	6.7673
158.1	6.7602
158.2	6.7512
158.3	6.7433
158.4	6.7392
158.5	6.7283
158.6	6.7112
158.7	6.6959
158.8	6.6855
158.9	6.6731
159	6.6651
159.1	6.6523
159.2	6.6432
159.3	6.6322
159.4	6.6223
159.5	6.6116
159.6	6.6022
159.7	6.5962
159.8	6.5901
159.9	6.5835
160	6.5778
160.1	6.5669
160.2	6.5524
[truncated: 12,877 more rows]

## Sheet: hCD26-A291D
Time (s)	Response units (RU)				Concentration (µM)	Response units (RU)	Response units (RU)
-39.6	0.748976				0	-9.21272
-39.5	0.9655				0.505051	-9.20728
-39.4	-0.654981				1.0101	-9.20185
-39.3	-0.1768				1.51515	-9.19644
-39.2	-0.1361				2.0202	-9.19105
-39.1	-0.800675				2.52525	-9.18567
-39	-0.0304				3.0303	-9.18031
-38.9	-0.181398				3.53535	-9.17496
-38.8	-0.0375				4.0404	-9.16963
-38.7	-0.0273				4.54545	-9.16431
-38.6	-0.0194999				5.05051	-9.15901
-38.5	-0.115				5.55556	-9.15372
-38.4	-0.2007				6.06061	-9.14845
-38.3	0.000699942				6.56566	-9.14319
-38.2	-0.0203999				7.07071	-9.13795
-38.1	-0.0553979				7.57576	-9.13272
-38	-0.1424				8.08081	-9.1275
-37.9	-0.0756007				8.58586	-9.1223
-37.8	-0.0377				9.09091	-9.11712
-37.7	-0.0142				9.59596	-9.11195
-37.6	-0.0667989				10.101	-9.10679
-37.5	-0.0773				10.6061	-9.10165
-37.4	-0.0603997				11.1111	-9.09652
-37.3	-0.0362				11.6162	-9.09141
-37.2	0.0913				12.1212	-9.08631
-37.1	-0.0844985				12.6263	-9.08123
-37	-0.0447				13.1313	-9.07616
-36.9	-0.0638998				13.6364	-9.0711
-36.8	-0.0397				14.1414	-9.06606
-36.7	-0.053				14.6465	-9.06103
-36.6	-0.0554997				15.1515	-9.05601
-36.5	-0.0617				15.6566	-9.05101
-36.4	-0.0756992				16.1616	-9.04603
-36.3	-0.0620001				16.6667	-9.04105
-36.2	-0.137				17.1717	-9.03609
-36.1	-0.217196				17.6768	-9.03115
-36	-0.2753				18.1818	-9.02621
-35.9	-0.179401				18.6869	-9.02129
-35.8	0.016				19.1919	-9.01639
-35.7	0.0427				19.697	-9.01149
-35.6	0.0534888				20.202	-9.00661
-35.5	0.0701				20.7071	-9.00175
-35.4	0.00560391				21.2121	-8.99689
-35.3	-0.0429				21.7172	-8.99205
-35.2	-0.0886				22.2222	-8.98723
-35.1	-0.0997				22.7273	-8.98241
-35	-0.1388				23.2323	-8.97761
-34.9	-0.159099				23.7374	-8.97282
-34.8	-0.201				24.2424	-8.96805
-34.7	-0.182				24.7475	-8.96329
-34.6	-0.188499				25.2525	-8.95854
-34.5	-0.1903				25.7576	-8.9538
-34.4	-0.2074				26.2626	-8.94907
-34.3	-0.1618				26.7677	-8.94436
-34.2	-0.1357				27.2727	-8.93966
-34.1	-0.1672				27.7778	-8.93498
-34	-0.1587				28.2828	-8.9303
-33.9	-0.1595				28.7879	-8.92564
-33.8	-0.1387				29.2929	-8.92099
-33.7	-0.143				29.798	-8.91635
-33.6	-0.1387				30.303	-8.91173
-33.5	-0.1349				30.8081	-8.90711
-33.4	-0.1299				31.3131	-8.90251
-33.3	-0.1296				31.8182	-8.89792
-33.2	-0.132				32.3232	-8.89335
-33.1	-0.1271				32.8283	-8.88878
-33	-0.1271				33.3333	-8.88423
-32.9	-0.1282				33.8384	-8.87969
-32.8	-0.1352				34.3434	-8.87516
-32.7	-0.1292				34.8485	-8.87064
-32.6	-0.1333				35.3535	-8.86614
-32.5	-0.1327				35.8586	-8.86164
-32.4	-0.1315				36.3636	-8.85716
-32.3	-0.1297				36.8687	-8.85269
-32.2	-0.1236				37.3737	-8.84823
-32.1	-0.1261				37.8788	-8.84379
-32	-0.1248				38.3838	-8.83935
-31.9	-0.1273				38.8889	-8.83493
-31.8	-0.1249				39.3939	-8.83051
-31.7	-0.1217				39.899	-8.82611
-31.6	-0.1163				40.404	-8.82172
-31.5	-0.1116				40.9091	-8.81734
-31.4	-0.108				41.4141	-8.81298
-31.3	-0.1051				41.9192	-8.80862
-31.2	-0.1029				42.4242	-8.80428
-31.1	-0.1002				42.9293	-8.79994
-31	-0.0999				43.4343	-8.79562
-30.9	-0.1003				43.9394	-8.79131
-30.8	-0.0969001				44.4444	-8.78701
-30.7	-0.0949001				44.9495	-8.78272
-30.6	-0.0903001				45.4545	-8.77844
-30.5	-0.0905				45.9596	-8.77417
-30.4	-0.0902001				46.4646	-8.76991
-30.3	-0.0903001				46.9697	-8.76566
-30.2	-0.0847001				47.4747	-8.76143
-30.1	-0.0874				47.9798	-8.7572
-30	-0.0887				48.4848	-8.75299
-29.9	-0.0878001				48.9899	-8.74878
-29.8	-0.0874001				49.4949	-8.74459
-29.7	-0.0836001				50	-8.74041
-29.6	-0.0831
-29.5	-0.083				3.125		-5.7022
-29.4	-0.0856				6.25		-7.0433
-29.3	-0.0883				12.5		-8.553
-29.2	-0.0906				25		-10.3236
-29.1	-0.0914				50		-16.6132
-29	-0.0938
-28.9	-0.0897001
-28.8	-0.0872
-28.7	-0.0887
-28.6	-0.0903001
-28.5	-0.0904
-28.4	-0.0904001
-28.3	-0.0880001
-28.2	-0.0922
-28.1	-0.0889001
-28	-0.0867
-27.9	-0.0863001
-27.8	-0.0821002
-27.7	-0.0781001
-27.6	-0.0776001
-27.5	-0.0765
-27.4	-0.0745001
-27.3	-0.0665002
-27.2	-0.0638001
-27.1	-0.0597001
-27	-0.0588
-26.9	-0.0618
-26.8	-0.0617001
-26.7	-0.0557001
-26.6	-0.0507001
-26.5	-0.0457
-26.4	-0.0401001
-26.3	-0.0395001
-26.2	-0.0408
-26.1	-0.0402001
-26	-0.0411
-25.9	-0.0395001
-25.8	-0.0415001
-25.7	-0.0443
-25.6	-0.046
-25.5	-0.0472
-25.4	-0.0483
-25.3	-0.0523
-25.2	-0.0552001
-25.1	-0.0548
-25	-0.0545
-24.9	-0.0530001
-24.8	-0.0505
-24.7	-0.0524
-24.6	-0.0522
-24.5	-0.056
-24.4	-0.0583
-24.3	-0.0575001
-24.2	-0.0577001
-24.1	-0.0625
-24	-0.059
-23.9	-0.0609
-23.8	-0.0606001
-23.7	-0.06
-23.6	-0.0622
-23.5	-0.0648
-23.4	-0.0625
-23.3	-0.0618001
-23.2	-0.0590001
-23.1	-0.0529001
-23	-0.0508
-22.9	-0.0493001
-22.8	-0.0506
-22.7	-0.0494001
-22.6	-0.0508
-22.5	-0.0514
-22.4	-0.0469002
-22.3	-0.0479
-22.2	-0.0473001
-22.1	-0.049
-22	-0.049
-21.9	-0.0474
-21.8	-0.0526
-21.7	-0.0567999
-21.6	-0.0555001
-21.5	-0.0641
-21.4	-0.0718999
-21.3	-0.0724
-21.2	-0.0715
-21.1	-0.0711
-21	-0.0706
-20.9	-0.0702
-20.8	-0.0713998
-20.7	-0.0859997
-20.6	-0.1232
-20.5	-0.1296
-20.4	-0.1476
-20.3	-0.1345
-20.2	-0.108301
-20.1	-0.1172
-20	-0.1176
-19.9	-0.1097
-19.8	-0.1001
-19.7	-0.0915
-19.6	-0.0901999
-19.5	-0.086
-19.4	-0.0776001
-19.3	-0.0683001
-19.2	-0.0598002
-19.1	-0.0554001
-19	-0.062
-18.9	-0.0629998
-18.8	-0.0893994
-18.7	-0.1014
-18.6	-0.0562006
-18.5	-0.0437
-18.4	-0.0396
-18.3	-0.0634997
-18.2	-0.0767998
-18.1	-0.0773998
-18	-0.0598
-17.9	-0.0454001
-17.8	-0.0289002
-17.7	-0.0157004
-17.6	-0.0119002
-17.5	-0.000199997
-17.4	0.00619989
-17.3	0.00809997
-17.2	0.0115001
-17.1	-0.00369964
-17	-0.0147
-16.9	-0.0119998
-16.8	-0.00799987
-16.7	0.00959963
-16.6	0.0207997
-16.5	0.0197
-16.4	0.0335995
-16.3	0.00880037
-16.2	-0.0399997
-16.1	-0.0298003
-16	-0.0347
-15.9	-0.0461998
-15.8	-0.0578999
-15.7	-0.0701998
-15.6	-0.0775999
-15.5	-0.0811
-15.4	-0.102
-15.3	-0.1095
-15.2	-0.0990004
-15.1	-0.0740006
-15	-0.0592
-14.9	-0.0631002
-14.8	-0.0538003
-14.7	-0.0494003
-14.6	-0.0627999
-14.5	-0.077
-14.4	-0.0736001
-14.3	-0.0743999
-14.2	-0.0393003
-14.1	-0.0313004
-14	-0.033
-13.9	-0.0382999
-13.8	-0.0372998
-13.7	-0.0310001
-13.6	-0.0402998
-13.5	-0.0492
-13.4	-0.0597999
-13.3	-0.0732999
-13.2	-0.0821999
-13.1	-0.1045
-13	-0.1147
-12.9	-0.1077
-12.8	-0.114
-12.7	-0.1084
-12.6	-0.107
-12.5	-0.1095
-12.4	-0.1016
-12.3	-0.1062
-12.2	-0.1085
-12.1	-0.1138
-12	-0.1235
-11.9	-0.1295
-11.8	-0.1272
-11.7	-0.1278
-11.6	-0.1336
-11.5	-0.1229
-11.4	-0.1199
-11.3	-0.1099
-11.2	-0.0977002
-11.1	-0.0821001
-11	-0.0694
-10.9	-0.058
-10.8	-0.0462002
-10.7	-0.0464001
-10.6	-0.0398001
-10.5	-0.0267
-10.4	-0.0206001
-10.3	-0.0209001
-10.2	-0.0187
-10.1	-0.0129001
-10	-0.000599999
-9.9	0.0152999
-9.8	0.00190026
-9.7	-0.0117996
-9.6	-0.0214997
-9.5	-0.018
-9.4	-0.0161
-9.3	-0.00860013
-9.2	0.00129997
-9.1	0.000200054
-9	0.0086
-8.9	0.0114
-8.8	0.0108
-8.7	0.00150015
-8.6	-0.0104999
-8.5	-0.0075
-8.4	-0.0101999
-8.3	-0.00689999
-8.2	-0.00559993
-8.1	0.000199928
-8	0.0004
-7.9	-0.00419993
-7.8	-0.00599993
-7.7	-0.0072
-7.6	-0.00849995
-7.5	-0.0079
-7.4	-0.0168999
-7.3	-0.0159
-7.2	-0.0168
-7.1	-0.0183999
-7	-0.0195
-6.9	-0.0209999
-6.8	-0.0198
-6.7	-0.0202
-6.6	-0.0210001
-6.5	-0.0204
-6.4	-0.0181001
-6.3	-0.0165
-6.2	-0.0147
-6.1	-0.0106002
-6	-0.0108
-5.9	-0.0088
-5.8	-0.0048
-5.7	-0.0037
-5.6	-0.00130006
-5.5	-0.0019
-5.4	-0.000400072
-5.3	0.0015
-5.2	0.005
-5.1	0.00419999
-5	0.0042
-4.9	0.00460004
-4.8	0.0036
-4.7	0.0041
-4.6	0.0076999
-4.5	0.0093
-4.4	0.00819998
-4.3	0.0065
-4.2	0.0068
-4.1	0.00340002
-4	0.0046
-3.9	0.0069999
-3.8	0.0119
-3.7	0.0137
-3.6	0.0172
-3.5	0.0181
-3.4	0.0183999
-3.3	0.0173
-3.2	0.0179
-3.1	0.0173001
-3	0.0227
-2.9	0.0232
-2.8	0.0231
-2.7	0.0212
-2.6	0.0205998
-2.5	0.0279
-2.4	0.0263
-2.3	0.0281
-2.2	0.0302
-2.1	0.0334
-2	0.0326
-1.9	0.0397999
-1.8	0.047
-1.7	0.0473
-1.6	0.0630998
-1.5	0.0759
-1.4	0.066
-1.3	0.066
-1.2	0.0545
-1.1	0.0455001
-1	0.0451
-0.900002	0.0420001
-0.799999	0.0333
-0.700001	0.0420001
-0.600002	0.0451
-0.5	0.0455001
-0.400002	0.0545
-0.299999	0.066
-0.200001	0.066
-0.100002	0.0759
0	0.7558
0.0999985	1.3059
0.200001	1.3059
0.299999	1.3059
0.399998	1.3059
0.5	1.3059
0.599998	1.3059
0.700001	1.3059
0.799999	1.3059
0.899998	1.3059
1	1.3059
1.1	1.3059
1.2	1.3059
1.3	1.3059
1.4	1.3059
1.5	1.3059
1.6	1.3059
1.7	1.3025
1.8	1.0239
1.9	0.9039
2	0.7642
2.1	0.5735
2.2	0.3876
2.3	0.259
2.4	0.135199
2.5	0.04
2.6	-0.0623
2.7	-0.2319
2.8	-0.2856
2.9	-0.317701
3	-0.4015
3.1	-0.4848
3.2	-0.5892
3.3	-0.6593
3.4	-0.711
3.5	-0.7768
3.6	-0.8072
3.7	-0.8447
3.8	-0.8684
3.9	-0.9324
4	-0.9678
4.1	-0.9903
4.2	-1.0315
4.3	-1.0682
4.4	-1.0874
4.5	-1.1084
4.6	-1.1508
4.7	-1.1644
4.8	-1.1886
4.9	-1.2112
5	-1.2301
5.1	-1.2558
5.2	-1.2908
5.3	-1.3127
5.4	-1.3313
5.5	-1.3576
5.6	-1.3891
5.7	-1.4051
5.8	-1.432
5.9	-1.4513
6	-1.4777
6.1	-1.4913
6.2	-1.5075
6.3	-1.5349
6.4	-1.5637
6.5	-1.5896
6.6	-1.6163
6.7	-1.645
6.8	-1.6693
6.9	-1.6931
7	-1.7137
7.1	-1.7247
7.2	-1.7456
7.3	-1.7613
7.4	-1.778
7.5	-1.7906
7.6	-1.815
7.7	-1.8346
7.8	-1.8601
7.9	-1.8848
8	-1.9038
8.1	-1.9294
8.2	-1.9496
8.3	-1.9702
8.4	-1.9871
8.5	-2.0058
8.6	-2.0222
8.7	-2.0402
8.8	-2.0645
8.9	-2.0828
9	-2.1078
9.1	-2.1295
9.2	-2.144
9.3	-2.1611
9.4	-2.1819
9.5	-2.2002
9.6	-2.2218
9.7	-2.2485
9.8	-2.2676
9.9	-2.2821
10	-2.2989
10.1	-2.3164
10.2	-2.3327
10.3	-2.3528
10.4	-2.3715
10.5	-2.3869
10.6	-2.4055
10.7	-2.4262
10.8	-2.4412
10.9	-2.4563
11	-2.4663
11.1	-2.4835
11.2	-2.4979
11.3	-2.5127
11.4	-2.5285
11.5	-2.5459
11.6	-2.5654
11.7	-2.5831
11.8	-2.6032
11.9	-2.6236
12	-2.6423
12.1	-2.6542
12.2	-2.6733
12.3	-2.6903
12.4	-2.7116
12.5	-2.7275
12.6	-2.7434
12.7	-2.7574
12.8	-2.7745
12.9	-2.787
13	-2.8036
13.1	-2.8198
13.2	-2.8379
13.3	-2.8556
13.4	-2.8661
13.5	-2.8727
13.6	-2.8819
13.7	-2.893
13.8	-2.9035
13.9	-2.9186
14	-2.931
14.1	-2.9412
14.2	-2.9546
14.3	-2.9692
14.4	-2.9778
14.5	-2.9865
14.6	-3.0011
14.7	-3.0167
14.8	-3.029
14.9	-3.0415
15	-3.0534
15.1	-3.0649
15.2	-3.0782
15.3	-3.0942
15.4	-3.1079
15.5	-3.1215
15.6	-3.1313
15.7	-3.1411
15.8	-3.1448
15.9	-3.1555
16	-3.1699
16.1	-3.1845
16.2	-3.2
16.3	-3.2101
16.4	-3.2165
16.5	-3.226
16.6	-3.2364
16.7	-3.2493
16.8	-3.2604
16.9	-3.2689
17	-3.2835
17.1	-3.2926
17.2	-3.3013
17.3	-3.3139
17.4	-3.3203
17.5	-3.329
17.6	-3.3366
17.7	-3.3429
17.8	-3.3538
17.9	-3.3669
18	-3.3788
18.1	-3.3926
18.2	-3.3977
18.3	-3.3996
18.4	-3.4116
18.5	-3.4208
18.6	-3.4321
18.7	-3.4421
18.8	-3.4516
18.9	-3.4577
19	-3.4664
19.1	-3.4772
19.2	-3.4863
19.3	-3.4917
19.4	-3.5022
19.5	-3.5129
19.6	-3.5208
19.7	-3.5273
19.8	-3.5372
19.9	-3.5461
20	-3.5567
20.1	-3.5652
20.2	-3.5736
20.3	-3.5838
20.4	-3.5879
20.5	-3.5949
20.6	-3.6062
20.7	-3.6133
20.8	-3.6202
20.9	-3.6263
21	-3.635
21.1	-3.642
21.2	-3.6473
21.3	-3.6528
21.4	-3.6592
21.5	-3.666
21.6	-3.6701
21.7	-3.6829
21.8	-3.687
21.9	-3.6955
22	-3.7023
22.1	-3.7099
22.2	-3.7157
22.3	-3.7196
22.4	-3.7215
22.5	-3.7273
22.6	-3.7334
22.7	-3.7462
22.8	-3.752
22.9	-3.7579
23	-3.7623
23.1	-3.7699
23.2	-3.7799
23.3	-3.791
23.4	-3.7998
23.5	-3.8072
23.6	-3.8105
23.7	-3.8166
23.8	-3.8246
23.9	-3.8312
24	-3.8327
24.1	-3.8405
24.2	-3.8494
24.3	-3.8578
24.4	-3.8682
24.5	-3.8748
24.6	-3.8824
24.7	-3.8874
24.8	-3.8916
24.9	-3.8915
25	-3.8928
25.1	-3.9033
25.2	-3.9121
25.3	-3.9131
25.4	-3.9184
25.5	-3.923
25.6	-3.928
25.7	-3.9352
25.8	-3.9437
25.9	-3.9497
26	-3.9532
26.1	-3.9561
26.2	-3.9658
26.3	-3.9734
26.4	-3.9756
26.5	-3.9824
26.6	-3.9855
26.7	-3.9886
26.8	-3.9947
26.9	-3.9975
27	-4.0059
27.1	-4.0145
27.2	-4.0221
27.3	-4.0294
27.4	-4.0412
27.5	-4.0467
27.6	-4.0474
27.7	-4.0539
27.8	-4.0596
27.9	-4.0614
28	-4.0644
28.1	-4.0712
28.2	-4.0783
28.3	-4.086
28.4	-4.0921
28.5	-4.0975
28.6	-4.0991
28.7	-4.1047
28.8	-4.1081
28.9	-4.1128
29	-4.1183
29.1	-4.1255
29.2	-4.1337
29.3	-4.1364
29.4	-4.141
29.5	-4.1417
29.6	-4.1483
29.7	-4.1545
29.8	-4.1578
29.9	-4.1611
30	-4.1635
30.1	-4.1686
30.2	-4.1739
30.3	-4.1734
30.4	-4.1723
30.5	-4.1756
30.6	-4.1816
30.7	-4.1876
30.8	-4.1916
30.9	-4.2018
31	-4.2069
31.1	-4.214
31.2	-4.2181
31.3	-4.2237
31.4	-4.2281
31.5	-4.2319
31.6	-4.2358
31.7	-4.2381
31.8	-4.2384
31.9	-4.2398
32	-4.2425
32.1	-4.2471
32.2	-4.2498
32.3	-4.2502
32.4	-4.2556
32.5	-4.2591
32.6	-4.2605
32.7	-4.2687
32.8	-4.2709
32.9	-4.2778
33	-4.2848
33.1	-4.2859
33.2	-4.2852
33.3	-4.2866
33.4	-4.2888
33.5	-4.2916
33.6	-4.2988
33.7	-4.3063
33.8	-4.3121
33.9	-4.3174
34	-4.3241
34.1	-4.3311
34.2	-4.3331
34.3	-4.3369
34.4	-4.3399
34.5	-4.3459
34.6	-4.3501
34.7	-4.3534
34.8	-4.3562
34.9	-4.3633
35	-4.3693
35.1	-4.3736
35.2	-4.3784
35.3	-4.3827
35.4	-4.3851
35.5	-4.3878
35.6	-4.3972
35.7	-4.4007
35.8	-4.4023
35.9	-4.4017
36	-4.4126
36.1	-4.4211
36.2	-4.4232
36.3	-4.4233
36.4	-4.4303
36.5	-4.4354
36.6	-4.4353
36.7	-4.4381
36.8	-4.4376
36.9	-4.4391
37	-4.44
37.1	-4.4424
37.2	-4.442
37.3	-4.4428
37.4	-4.4458
37.5	-4.4502
37.6	-4.4564
37.7	-4.462
37.8	-4.4681
37.9	-4.4728
38	-4.4792
38.1	-4.4851
38.2	-4.4911
38.3	-4.5004
38.4	-4.505
38.5	-4.5095
38.6	-4.5138
38.7	-4.5181
38.8	-4.5203
38.9	-4.5232
39	-4.5244
39.1	-4.5281
39.2	-4.5342
39.3	-4.5383
39.4	-4.5436
39.5	-4.5515
39.6	-4.5538
39.7	-4.553
39.8	-4.5583
39.9	-4.5635
40	-4.5703
40.1	-4.5694
40.2	-4.5717
40.3	-4.5715
40.4	-4.5734
40.5	-4.576
40.6	-4.5801
40.7	-4.5824
40.8	-4.5873
40.9	-4.5878
41	-4.5885
41.1	-4.5924
41.2	-4.5924
41.3	-4.5917
41.4	-4.5935
41.5	-4.5946
41.6	-4.595
41.7	-4.5987
41.8	-4.6011
41.9	-4.6048
42	-4.6046
42.1	-4.6037
42.2	-4.6053
42.3	-4.6061
42.4	-4.6129
42.5	-4.616
42.6	-4.6205
42.7	-4.6264
42.8	-4.6296
42.9	-4.638
43	-4.6405
43.1	-4.6474
43.2	-4.6541
43.3	-4.6599
43.4	-4.6646
43.5	-4.6644
43.6	-4.6698
43.7	-4.6697
43.8	-4.6752
43.9	-4.6795
44	-4.6864
44.1	-4.6884
44.2	-4.6919
44.3	-4.6929
44.4	-4.6939
44.5	-4.6984
44.6	-4.7009
44.7	-4.7058
44.8	-4.7076
44.9	-4.7137
45	-4.7209
45.1	-4.7256
45.2	-4.7262
45.3	-4.7315
45.4	-4.7348
45.5	-4.742
45.6	-4.7436
45.7	-4.7447
45.8	-4.7446
45.9	-4.7426
46	-4.7454
46.1	-4.7474
46.2	-4.7553
46.3	-4.7586
46.4	-4.7614
46.5	-4.762
46.6	-4.7652
46.7	-4.7684
46.8	-4.7676
46.9	-4.7733
47	-4.7764
47.1	-4.7796
47.2	-4.7873
47.3	-4.7877
47.4	-4.7877
47.5	-4.7907
47.6	-4.7945
47.7	-4.8007
47.8	-4.8033
47.9	-4.8094
48	-4.8141
48.1	-4.8161
48.2	-4.8231
48.3	-4.8291
48.4	-4.833
48.5	-4.8312
48.6	-4.8343
48.7	-4.8393
48.8	-4.8397
48.9	-4.8451
49	-4.8527
49.1	-4.8519
49.2	-4.8524
49.3	-4.857
49.4	-4.8609
49.5	-4.8625
49.6	-4.8705
49.7	-4.8732
49.8	-4.8753
49.9	-4.8733
50	-4.875
50.1	-4.8781
50.2	-4.8808
50.3	-4.8862
50.4	-4.8857
50.5	-4.887
50.6	-4.8899
50.7	-4.8922
50.8	-4.8913
50.9	-4.8954
51	-4.9005
51.1	-4.9026
51.2	-4.902
51.3	-4.9016
51.4	-4.8985
51.5	-4.9028
51.6	-4.9032
51.7	-4.9027
51.8	-4.9081
51.9	-4.9137
52	-4.9162
52.1	-4.918
52.2	-4.9261
52.3	-4.9318
52.4	-4.935
52.5	-4.9373
52.6	-4.9436
52.7	-4.9461
52.8	-4.9468
52.9	-4.9529
53	-4.9577
53.1	-4.9572
53.2	-4.9527
53.3	-4.9527
53.4	-4.9498
53.5	-4.9533
53.6	-4.9575
53.7	-4.9632
53.8	-4.9651
53.9	-4.9705
54	-4.9725
54.1	-4.9743
54.2	-4.9771
54.3	-4.979
54.4	-4.979
54.5	-4.9812
54.6	-4.9821
54.7	-4.987
54.8	-4.9911
54.9	-4.9928
55	-4.9945
55.1	-4.9968
55.2	-5.0018
55.3	-5.0043
55.4	-5.0072
55.5	-5.0134
55.6	-5.012
55.7	-5.0132
55.8	-5.0161
55.9	-5.013
56	-5.0167
56.1	-5.0177
56.2	-5.0194
56.3	-5.0177
56.4	-5.0229
56.5	-5.0263
56.6	-5.0279
56.7	-5.0298
56.8	-5.0388
56.9	-5.0423
57	-5.0459
57.1	-5.0476
57.2	-5.0535
57.3	-5.0558
57.4	-5.058
57.5	-5.0607
57.6	-5.0614
57.7	-5.0648
57.8	-5.0714
57.9	-5.0735
58	-5.0769
58.1	-5.0801
58.2	-5.0877
58.3	-5.0907
58.4	-5.0916
58.5	-5.0951
58.6	-5.0943
58.7	-5.0973
58.8	-5.1046
58.9	-5.108
59	-5.1145
59.1	-5.1197
59.2	-5.1244
59.3	-5.1297
59.4	-5.1326
59.5	-5.1322
59.6	-5.1335
59.7	-5.1393
59.8	-5.1407
59.9	-5.1393
60	-5.1417
60.1	-5.1429
60.2	-5.1434
60.3	-5.1414
60.4	-5.1388
60.5	-5.1365
60.6	-5.1342
60.7	-5.135
60.8	-5.1353
60.9	-5.1394
61	-5.1353
61.1	-5.1346
61.2	-5.1385
61.3	-5.1375
61.4	-5.1421
61.5	-5.1435
61.6	-5.143
61.7	-5.1467
61.8	-5.148
61.9	-5.1508
62	-5.1551
62.1	-5.1554
62.2	-5.1552
62.3	-5.1623
62.4	-5.1615
62.5	-5.1646
62.6	-5.1655
62.7	-5.1652
62.8	-5.1642
62.9	-5.1615
63	-5.1646
63.1	-5.1686
63.2	-5.171
63.3	-5.1689
63.4	-5.1706
63.5	-5.1705
63.6	-5.1741
63.7	-5.1756
63.8	-5.1777
63.9	-5.1819
64	-5.1813
64.1	-5.1839
64.2	-5.1852
64.3	-5.1839
64.4	-5.187
64.5	-5.1889
64.6	-5.192
64.7	-5.1976
64.8	-5.2003
64.9	-5.2007
65	-5.207
65.1	-5.2125
65.2	-5.2158
65.3	-5.2192
65.4	-5.2218
65.5	-5.2233
65.6	-5.2291
65.7	-5.2318
65.8	-5.2356
65.9	-5.2401
66	-5.2443
66.1	-5.2477
66.2	-5.2504
66.3	-5.2548
66.4	-5.261
66.5	-5.2692
66.6	-5.2725
66.7	-5.2756
66.8	-5.2772
66.9	-5.2775
67	-5.2794
67.1	-5.2829
67.2	-5.2886
67.3	-5.2912
67.4	-5.2937
67.5	-5.2964
67.6	-5.297
67.7	-5.3012
67.8	-5.3007
67.9	-5.3057
68	-5.3061
68.1	-5.3082
68.2	-5.3162
68.3	-5.3208
68.4	-5.3197
68.5	-5.3241
68.6	-5.329
68.7	-5.3308
68.8	-5.3362
68.9	-5.3383
69	-5.3404
69.1	-5.3377
69.2	-5.3384
69.3	-5.3453
69.4	-5.3464
69.5	-5.3472
69.6	-5.3513
69.7	-5.3545
69.8	-5.356
69.9	-5.3558
70	-5.3548
70.1	-5.3601
70.2	-5.3597
70.3	-5.3623
70.4	-5.3647
70.5	-5.3654
70.6	-5.3646
70.7	-5.3629
70.8	-5.3611
70.9	-5.364
71	-5.3679
71.1	-5.3693
71.2	-5.3661
71.3	-5.365
71.4	-5.3657
71.5	-5.3704
71.6	-5.3764
71.7	-5.3772
71.8	-5.3758
71.9	-5.3755
72	-5.3785
72.1	-5.3808
72.2	-5.3801
72.3	-5.3817
72.4	-5.3836
72.5	-5.3885
72.6	-5.3862
72.7	-5.3905
72.8	-5.3901
72.9	-5.3936
73	-5.3979
73.1	-5.3972
73.2	-5.3978
73.3	-5.3972
73.4	-5.3992
73.5	-5.4049
73.6	-5.4032
73.7	-5.4065
73.8	-5.406
73.9	-5.4099
74	-5.4091
74.1	-5.411
74.2	-5.409
74.3	-5.4077
74.4	-5.4084
74.5	-5.4127
74.6	-5.4132
74.7	-5.4161
74.8	-5.4186
74.9	-5.4189
75	-5.4242
75.1	-5.4257
75.2	-5.4256
75.3	-5.4261
75.4	-5.4228
75.5	-5.4251
75.6	-5.4286
75.7	-5.4291
75.8	-5.4271
75.9	-5.43
76	-5.436
76.1	-5.4376
76.2	-5.4389
76.3	-5.4409
76.4	-5.4419
76.5	-5.4439
76.6	-5.4448
76.7	-5.4471
76.8	-5.4512
76.9	-5.452
77	-5.4558
77.1	-5.4551
77.2	-5.456
77.3	-5.4595
77.4	-5.4633
77.5	-5.4653
77.6	-5.4667
77.7	-5.4678
77.8	-5.4675
77.9	-5.4699
78	-5.4668
78.1	-5.4637
78.2	-5.4651
78.3	-5.4679
78.4	-5.4686
78.5	-5.469
78.6	-5.4666
78.7	-5.4678
78.8	-5.4701
78.9	-5.4769
79	-5.4809
79.1	-5.4815
79.2	-5.4826
79.3	-5.4867
79.4	-5.4874
79.5	-5.4864
79.6	-5.4849
79.7	-5.4895
79.8	-5.4924
79.9	-5.4933
80	-5.4899
80.1	-5.487
80.2	-5.4877
80.3	-5.4912
80.4	-5.4929
80.5	-5.4908
80.6	-5.4875
80.7	-5.4872
80.8	-5.4804
80.9	-5.4832
81	-5.4831
81.1	-5.4834
81.2	-5.4864
81.3	-5.4911
81.4	-5.4941
81.5	-5.4989
81.6	-5.5002
81.7	-5.5001
81.8	-5.5035
81.9	-5.5051
82	-5.5065
82.1	-5.5051
82.2	-5.5044
82.3	-5.5031
82.4	-5.506
82.5	-5.5083
82.6	-5.5098
82.7	-5.5124
82.8	-5.5146
82.9	-5.5118
83	-5.5148
83.1	-5.5118
83.2	-5.5101
83.3	-5.5086
83.4	-5.5079
83.5	-5.5123
83.6	-5.5124
83.7	-5.5121
83.8	-5.5119
83.9	-5.513
84	-5.518
84.1	-5.5257
84.2	-5.5292
84.3	-5.5317
84.4	-5.534
84.5	-5.5337
84.6	-5.5378
84.7	-5.5351
84.8	-5.5347
84.9	-5.532
85	-5.5302
85.1	-5.5317
85.2	-5.532
85.3	-5.5319
85.4	-5.5285
85.5	-5.5315
85.6	-5.5341
85.7	-5.5313
85.8	-5.5297
85.9	-5.5286
86	-5.5279
86.1	-5.534
86.2	-5.5417
86.3	-5.5434
86.4	-5.5457
86.5	-5.5495
86.6	-5.5504
86.7	-5.5525
86.8	-5.5511
86.9	-5.5576
87	-5.558
87.1	-5.5639
87.2	-5.5621
87.3	-5.5599
87.4	-5.5608
87.5	-5.5613
87.6	-5.5608
87.7	-5.5625
87.8	-5.5604
87.9	-5.5597
88	-5.5598
88.1	-5.5614
88.2	-5.5632
88.3	-5.5653
88.4	-5.5669
88.5	-5.5642
88.6	-5.5623
88.7	-5.5634
88.8	-5.5654
88.9	-5.5655
89	-5.5656
89.1	-5.5658
89.2	-5.5649
89.3	-5.5682
89.4	-5.5736
89.5	-5.5773
89.6	-5.5713
89.7	-5.5697
89.8	-5.5681
89.9	-5.568
90	-5.5741
90.1	-5.5762
90.2	-5.5757
90.3	-5.5722
90.4	-5.5688
90.5	-5.5673
90.6	-5.573
90.7	-5.5715
90.8	-5.5762
90.9	-5.5795
91	-5.584
91.1	-5.5835
91.2	-5.5859
91.3	-5.5883
91.4	-5.5906
91.5	-5.5965
91.6	-5.5967
91.7	-5.5959
91.8	-5.5973
91.9	-5.6005
92	-5.6037
92.1	-5.6038
92.2	-5.6052
92.3	-5.6036
92.4	-5.6005
92.5	-5.5971
92.6	-5.595
92.7	-5.5944
92.8	-5.5932
92.9	-5.6025
93	-5.6005
93.1	-5.6014
93.2	-5.5969
93.3	-5.5982
93.4	-5.6032
93.5	-5.6045
93.6	-5.6061
93.7	-5.6094
93.8	-5.6118
93.9	-5.6132
94	-5.6153
94.1	-5.6163
94.2	-5.6176
94.3	-5.6182
94.4	-5.6213
94.5	-5.6201
94.6	-5.6217
94.7	-5.622
94.8	-5.627
94.9	-5.6278
95	-5.6264
95.1	-5.6287
95.2	-5.6301
95.3	-5.6354
95.4	-5.6319
95.5	-5.6291
95.6	-5.6317
95.7	-5.6386
95.8	-5.6395
95.9	-5.6459
96	-5.6432
96.1	-5.6406
96.2	-5.6403
96.3	-5.6359
96.4	-5.6373
96.5	-5.6416
96.6	-5.6432
96.7	-5.642
96.8	-5.6417
96.9	-5.6447
97	-5.6444
97.1	-5.6438
97.2	-5.643
97.3	-5.6413
97.4	-5.6435
97.5	-5.647
97.6	-5.6469
97.7	-5.6521
97.8	-5.6541
97.9	-5.6592
98	-5.6565
98.1	-5.6572
98.2	-5.6615
98.3	-5.6638
98.4	-5.6647
98.5	-5.6668
98.6	-5.6694
98.7	-5.6736
98.8	-5.6775
98.9	-5.682
99	-5.6774
99.1	-5.6766
99.2	-5.6797
99.3	-5.6823
99.4	-5.6838
99.5	-5.6826
99.6	-5.682
99.7	-5.6791
99.8	-5.6773
99.9	-5.6762
100	-5.675
100.1	-5.6731
100.2	-5.6705
100.3	-5.6657
100.4	-5.6643
100.5	-5.6649
100.6	-5.669
100.7	-5.6694
100.8	-5.672
100.9	-5.6664
101	-5.6629
101.1	-5.6671
101.2	-5.6658
101.3	-5.6662
101.4	-5.6661
101.5	-5.6699
101.6	-5.6697
101.7	-5.6665
101.8	-5.6646
101.9	-5.6677
102	-5.6662
102.1	-5.6711
102.2	-5.6674
102.3	-5.6665
102.4	-5.6715
102.5	-5.6746
102.6	-5.6681
102.7	-5.667
102.8	-5.6658
102.9	-5.6687
103	-5.6694
103.1	-5.6723
103.2	-5.6712
103.3	-5.6709
103.4	-5.6708
103.5	-5.6666
103.6	-5.6614
103.7	-5.6575
103.8	-5.6537
103.9	-5.6516
104	-5.6489
104.1	-5.652
104.2	-5.6519
104.3	-5.6536
104.4	-5.6496
104.5	-5.6493
104.6	-5.6493
104.7	-5.648
104.8	-5.6427
104.9	-5.6403
105	-5.639
105.1	-5.6389
105.2	-5.6428
105.3	-5.6396
105.4	-5.6389
105.5	-5.6405
105.6	-5.6413
105.7	-5.6436
105.8	-5.6457
105.9	-5.6505
106	-5.6534
106.1	-5.6591
106.2	-5.6617
106.3	-5.6661
106.4	-5.6646
106.5	-5.6629
106.6	-5.6625
106.7	-5.6638
106.8	-5.6638
106.9	-5.6652
107	-5.6644
107.1	-5.6676
107.2	-5.6704
107.3	-5.6768
107.4	-5.6807
107.5	-5.6791
107.6	-5.679
107.7	-5.6791
107.8	-5.6778
107.9	-5.6777
108	-5.677
108.1	-5.6745
108.2	-5.6752
108.3	-5.6773
108.4	-5.6792
108.5	-5.6843
108.6	-5.6865
108.7	-5.6864
108.8	-5.6903
108.9	-5.694
109	-5.6934
109.1	-5.6888
109.2	-5.6862
109.3	-5.6895
109.4	-5.6896
109.5	-5.6883
109.6	-5.6943
109.7	-5.6968
109.8	-5.7019
109.9	-5.7023
110	-5.7046
110.1	-5.7067
110.2	-5.7036
110.3	-5.7065
110.4	-5.7028
110.5	-5.7058
110.6	-5.7067
110.7	-5.7085
110.8	-5.7142
110.9	-5.7135
111	-5.7142
111.1	-5.7186
111.2	-5.7201
111.3	-5.7217
111.4	-5.7222
111.5	-5.7203
111.6	-5.718
111.7	-5.7149
111.8	-5.7112
111.9	-5.7143
112	-5.7128
112.1	-5.7134
112.2	-5.7127
112.3	-5.7124
112.4	-5.7106
112.5	-5.7109
112.6	-5.7141
112.7	-5.713
112.8	-5.7092
112.9	-5.7081
113	-5.7113
113.1	-5.71
113.2	-5.7099
113.3	-5.713
113.4	-5.7044
113.5	-5.7013
113.6	-5.6993
113.7	-5.6993
113.8	-5.7009
113.9	-5.6999
114	-5.7026
114.1	-5.7019
114.2	-5.7056
114.3	-5.7054
114.4	-5.7042
114.5	-5.7003
114.6	-5.7002
114.7	-5.7019
114.8	-5.7039
114.9	-5.7064
115	-5.7051
115.1	-5.7082
115.2	-5.7119
115.3	-5.7128
115.4	-5.7082
115.5	-5.7039
115.6	-5.7075
115.7	-5.7014
115.8	-5.7027
115.9	-5.6989
116	-5.6964
116.1	-5.7
116.2	-5.6995
116.3	-5.6984
116.4	-5.6973
116.5	-5.7007
116.6	-5.7009
116.7	-5.6999
116.8	-5.697
116.9	-5.6986
117	-5.7001
117.1	-5.6998
117.2	-5.7018
117.3	-5.7074
117.4	-5.7014
117.5	-5.7022
117.6	-5.7055
117.7	-5.713
117.8	-5.7102
117.9	-5.7121
118	-5.7124
118.1	-5.7056
118.2	-5.7215
118.3	-5.7302
118.4	-5.7371
118.5	-5.7251
118.6	-5.7251
118.7	-5.7173
118.8	-5.7169
118.9	-5.7173
119	-5.7173
119.1	-5.7173
119.2	-5.7173
119.3	-5.7173
119.4	-5.7173
119.5	-5.7181
119.6	-5.7187
119.7	-5.7251
119.8	-5.7251
119.9	-5.7266
120	-5.7266
120.1	-6.73509
120.2	-6.9068
120.3	-8.3137
120.4	-8.3852
120.5	-8.3852
120.6	-8.3852
120.7	-8.3852
120.8	-8.3852
120.9	-8.3852
121	-8.3852
121.1	-8.3852
121.2	-8.3852
121.3	-8.3852
121.4	-8.3852
121.5	-8.3852
121.6	-8.3852
121.7	-8.3852
121.8	-8.427
121.9	-8.3852
122	-8.2582
122.1	-8.1998
122.2	-8.0459
122.3	-7.8853
122.4	-7.7492
122.5	-7.5772
122.6	-7.4241
122.7	-7.3667
122.8	-7.2259
122.9	-7.1681
123	-7.0716
123.1	-7.0196
123.2	-6.9328
123.3	-6.8611
123.4	-6.8335
123.5	-6.7573
123.6	-6.7029
123.7	-6.6277
123.8	-6.5658
123.9	-6.5152
124	-6.4715
124.1	-6.4314
124.2	-6.3762
124.3	-6.3367
124.4	-6.2927
124.5	-6.2778
124.6	-6.2301
124.7	-6.1979
124.8	-6.1579
124.9	-6.1488
125	-6.1195
125.1	-6.0778
125.2	-6.0457
125.3	-6.0149
125.4	-5.9821
125.5	-5.9525
125.6	-5.9162
125.7	-5.8862
125.8	-5.8403
125.9	-5.7988
126	-5.7673
126.1	-5.7299
126.2	-5.6975
126.3	-5.6663
126.4	-5.6417
126.5	-5.6166
126.6	-5.5808
126.7	-5.5505
126.8	-5.5246
126.9	-5.4938
127	-5.4678
127.1	-5.4322
127.2	-5.4037
127.3	-5.3791
127.4	-5.3559
127.5	-5.3289
127.6	-5.3012
127.7	-5.2861
127.8	-5.2613
127.9	-5.2397
128	-5.218
128.1	-5.1942
128.2	-5.1694
128.3	-5.1489
128.4	-5.1245
128.5	-5.0982
128.6	-5.084
128.7	-5.0651
128.8	-5.043
128.9	-5.0192
129	-4.9931
129.1	-4.9695
129.2	-4.9508
129.3	-4.922
129.4	-4.8993
129.5	-4.883
129.6	-4.8625
129.7	-4.8475
129.8	-4.8345
129.9	-4.829
130	-4.7758
130.1	-4.8344
130.2	-4.8234
130.3	-4.8105
130.4	-4.7634
130.5	-4.7488
130.6	-4.90978
130.7	-4.8581
130.8	-4.9061
130.9	-4.95213
131	-5.022
131.1	-4.96781
131.2	-4.6985
131.3	-4.3047
131.4	-4.48221
131.5	-4.6376
131.6	-4.6602
131.7	-4.6568
131.8	-4.6402
131.9	-4.6376
132	-4.6051
132.1	-4.6097
132.2	-4.5866
132.3	-4.5797
132.4	-4.5593
132.5	-4.5981
132.6	-4.654
132.7	-4.6608
132.8	-4.5996
132.9	-4.5416
133	-4.3545
133.1	-4.47451
133.2	-4.4945
133.3	-4.4554
133.4	-4.3722
133.5	-4.2572
133.6	-4.0318
133.7	-3.956
133.8	-3.4973
133.9	-4.26571
134	-4.4027
134.1	-4.64482
134.2	-5.0129
134.3	-4.9938
134.4	-5.07359
134.5	-5.0901
134.6	-5.07198
134.7	-4.9947
134.8	-4.9423
134.9	-4.92398
135	-4.7973
135.1	-4.67068
135.2	-4.5359
135.3	-4.4237
135.4	-4.346
135.5	-4.3154
135.6	-4.33291
135.7	-4.3487
135.8	-4.3637
135.9	-4.37441
136	-4.4051
136.1	-4.4102
136.2	-4.392
136.3	-4.3979
136.4	-4.4028
136.5	-4.4002
136.6	-4.3931
136.7	-4.3727
136.8	-4.3616
136.9	-4.351
137	-4.3456
137.1	-4.3215
137.2	-4.3072
137.3	-4.2984
137.4	-4.2895
137.5	-4.2701
137.6	-4.2532
137.7	-4.2472
137.8	-4.2353
137.9	-4.2389
138	-4.2272
138.1	-4.2157
138.2	-4.2114
138.3	-4.2008
138.4	-4.1897
138.5	-4.1762
138.6	-4.1647
138.7	-4.154
138.8	-4.1431
138.9	-4.1318
139	-4.1195
139.1	-4.1137
139.2	-4.1057
139.3	-4.0938
139.4	-4.0844
139.5	-4.0711
139.6	-4.0599
139.7	-4.0496
139.8	-4.049
139.9	-4.041
140	-4.0323
140.1	-4.0203
140.2	-4.0098
140.3	-4.0017
140.4	-3.9921
140.5	-3.9817
140.6	-3.9752
140.7	-3.9661
140.8	-3.9569
140.9	-3.9497
141	-3.9429
141.1	-3.9336
141.2	-3.924
141.3	-3.9187
141.4	-3.9113
141.5	-3.9042
141.6	-3.8945
141.7	-3.883
141.8	-3.8787
141.9	-3.8736
142	-3.8674
142.1	-3.8648
142.2	-3.86
142.3	-3.8509
142.4	-3.8417
142.5	-3.8346
142.6	-3.8251
142.7	-3.8197
142.8	-3.815
142.9	-3.8052
143	-3.795
143.1	-3.79
143.2	-3.7862
143.3	-3.7772
143.4	-3.7699
143.5	-3.7601
143.6	-3.7522
143.7	-3.7478
143.8	-3.7433
143.9	-3.7346
144	-3.7266
144.1	-3.7268
144.2	-3.7219
144.3	-3.7152
144.4	-3.7131
144.5	-3.7072
144.6	-3.7035
144.7	-3.6982
144.8	-3.6907
144.9	-3.6823
145	-3.6756
145.1	-3.6745
145.2	-3.6743
145.3	-3.6701
145.4	-3.6649
145.5	-3.6598
145.6	-3.6532
145.7	-3.649
145.8	-3.6405
145.9	-3.6357
146	-3.6312
146.1	-3.627
146.2	-3.6236
146.3	-3.6173
146.4	-3.6114
146.5	-3.6081
146.6	-3.6001
146.7	-3.5889
146.8	-3.5822
146.9	-3.5754
147	-3.5672
147.1	-3.5532
147.2	-3.5481
147.3	-3.541
147.4	-3.5228
147.5	-3.5167
147.6	-3.5199
147.7	-3.5056
147.8	-3.498
147.9	-3.4946
148	-3.4898
148.1	-3.4769
148.2	-3.4846
148.3	-3.4751
148.4	-3.466
148.5	-3.4596
148.6	-3.4406
148.7	-3.4302
148.8	-3.4201
148.9	-3.4118
149	-3.3873
149.1	-3.3649
149.2	-3.3665
149.3	-3.355
149.4	-3.3505
149.5	-3.3365
149.6	-3.3305
149.7	-3.3178
149.8	-3.307
149.9	-3.2994
150	-3.2976
150.1	-3.284
150.2	-3.2734
150.3	-3.2823
150.4	-3.2894
150.5	-3.2791
150.6	-3.268
150.7	-3.2595
150.8	-3.255
150.9	-3.23791
151	-3.2865
151.1	-3.3016
151.2	-3.2822
151.3	-3.253
151.4	-3.2251
151.5	-3.2094
151.6	-3.194
151.7	-3.1709
151.8	-3.1526
151.9	-3.1359
152	-3.1217
152.1	-3.1115
152.2	-3.1099
152.3	-3.1259
152.4	-3.1762
152.5	-3.2359
152.6	-3.2323
152.7	-3.2536
152.8	-3.2701
152.9	-3.2642
153	-3.226
153.1	-3.1908
153.2	-3.2
153.3	-3.1866
153.4	-3.1522
153.5	-3.1463
153.6	-3.1399
153.7	-3.1462
153.8	-3.145
153.9	-3.1355
154	-3.1267
154.1	-3.1092
154.2	-3.1052
154.3	-3.0883
154.4	-3.0799
154.5	-3.0709
154.6	-3.0576
154.7	-3.0559
154.8	-3.038
154.9	-3.0326
155	-3.0199
155.1	-3.0187
155.2	-3.001
155.3	-3.0086
155.4	-3.0105
155.5	-2.998
155.6	-3.0193
155.7	-2.9854
155.8	-2.9914
155.9	-2.9856
156	-2.9605
156.1	-2.9637
156.2	-2.9585
156.3	-2.9352
156.4	-2.9438
156.5	-2.9339
156.6	-2.9339
156.7	-2.9415
156.8	-2.9428
156.9	-2.9377
157	-2.9276
157.1	-2.9338
157.2	-2.9064
157.3	-2.901
157.4	-2.8884
157.5	-2.8703
157.6	-2.87
157.7	-2.8649
157.8	-2.8505
157.9	-2.8449
158	-2.8419
158.1	-2.8296
158.2	-2.8252
158.3	-2.8251
158.4	-2.8261
158.5	-2.8205
158.6	-2.8175
158.7	-2.8085
158.8	-2.7973
158.9	-2.7835
159	-2.7741
159.1	-2.7686
159.2	-2.7497
159.3	-2.7246
159.4	-2.7233
159.5	-2.7275
159.6	-2.7371
159.7	-2.738
159.8	-2.7441
159.9	-2.744
160	-2.7487
160.1	-2.7389
160.2	-2.7318
[truncated: 12,876 more rows]

## Sheet: hCD26-S292A-I295T-R336K-Q344E
Time (s)	Response units (RU)			Concentration (µM)	Response units (RU)	Response units (RU)
-39.4	0.45739			0	0.322593
-39.3	0.175			0.505051	1.67431
-39.2	0.1464			1.0101	3.01174
-39.1	-0.0723			1.51515	4.33512
-39	-0.179			2.0202	5.64467
-38.9	-0.1711			2.52525	6.94059
-38.8	-0.2321			3.0303	8.22311
-38.7	-0.00860001			3.53535	9.49243
-38.6	0.074			4.0404	10.7488
-38.5	0.0656			4.54545	11.9923
-38.4	-0.0173962			5.05051	13.2232
-38.3	-0.0643			5.55556	14.4417
-38.2	-0.0651			6.06061	15.648
-38.1	0.017			6.56566	16.8422
-38	0.0602			7.07071	18.0246
-37.9	0.0582003			7.57576	19.1953
-37.8	0.0337			8.08081	20.3545
-37.7	0.0165			8.58586	21.5023
-37.6	0.0312			9.09091	22.6389
-37.5	0.0342			9.59596	23.7646
-37.4	0.0452			10.101	24.8793
-37.3	0.0257			10.6061	25.9834
-37.2	0.047			11.1111	27.0769
-37.1	0.128			11.6162	28.16
-37	0.0609			12.1212	29.2329
-36.9	-0.046097			12.6263	30.2956
-36.8	-0.0705			13.1313	31.3484
-36.7	-0.1061			13.6364	32.3914
-36.6	-0.1234			14.1414	33.4247
-36.5	-0.0975			14.6465	34.4484
-36.4	-0.0181015			15.1515	35.4627
-36.3	0.0898			15.6566	36.4678
-36.2	0.2206			16.1616	37.4636
-36.1	0.338			16.6667	38.4504
-36	0.3513			17.1717	39.4283
-35.9	0.295897			17.6768	40.3974
-35.8	0.2061			18.1818	41.3578
-35.7	0.1732			18.6869	42.3097
-35.6	0.1504			19.1919	43.2531
-35.5	0.0776			19.697	44.1882
-35.4	0.0253984			20.202	45.115
-35.3	0.0096			20.7071	46.0338
-35.2	-0.0186			21.2121	46.9445
-35.1	-0.0392			21.7172	47.8473
-35	-0.0305			22.2222	48.7423
-34.9	-0.0124993			22.7273	49.6296
-34.8	-0.0247			23.2323	50.5093
-34.7	-0.0182			23.7374	51.3814
-34.6	-0.0174			24.2424	52.2462
-34.5	-0.0362			24.7475	53.1037
-34.4	-0.0331997			25.2525	53.9539
-34.3	-0.046			25.7576	54.797
-34.2	-0.0586			26.2626	55.633
-34.1	-0.0735			26.7677	56.4621
-34	-0.0879			27.2727	57.2843
-33.9	-0.0854001			27.7778	58.0998
-33.8	-0.0854			28.2828	58.9085
-33.7	-0.0929			28.7879	59.7106
-33.6	-0.0927			29.2929	60.5062
-33.5	-0.0938			29.798	61.2953
-33.4	-0.0974			30.303	62.078
-33.3	-0.11			30.8081	62.8544
-33.2	-0.1053			31.3131	63.6246
-33.1	-0.1065			31.8182	64.3886
-33	-0.1138			32.3232	65.1466
-32.9	-0.1136			32.8283	65.8986
-32.8	-0.1111			33.3333	66.6446
-32.7	-0.114			33.8384	67.3847
-32.6	-0.1117			34.3434	68.1191
-32.5	-0.1106			34.8485	68.8477
-32.4	-0.1219			35.3535	69.5707
-32.3	-0.1218			35.8586	70.288
-32.2	-0.1212			36.3636	70.9999
-32.1	-0.1231			36.8687	71.7062
-32	-0.1244			37.3737	72.4072
-31.9	-0.1252			37.8788	73.1028
-31.8	-0.1223			38.3838	73.7931
-31.7	-0.1267			38.8889	74.4782
-31.6	-0.1285			39.3939	75.1581
-31.5	-0.1282			39.899	75.833
-31.4	-0.1288			40.404	76.5028
-31.3	-0.1325			40.9091	77.1676
-31.2	-0.1364			41.4141	77.8274
-31.1	-0.1372			41.9192	78.4824
-31	-0.1374			42.4242	79.1325
-30.9	-0.1387			42.9293	79.7779
-30.8	-0.1394			43.4343	80.4185
-30.7	-0.1399			43.9394	81.0545
-30.6	-0.1409			44.4444	81.6859
-30.5	-0.143			44.9495	82.3127
-30.4	-0.139			45.4545	82.9349
-30.3	-0.1373			45.9596	83.5527
-30.2	-0.1372			46.4646	84.1661
-30.1	-0.1355			46.9697	84.7751
-30	-0.1356			47.4747	85.3798
-29.9	-0.1326			47.9798	85.9801
-29.8	-0.1301			48.4848	86.5763
-29.7	-0.1286			48.9899	87.1682
-29.6	-0.1291			49.4949	87.756
-29.5	-0.1258			50	88.3397
-29.4	-0.1253
-29.3	-0.1281
-29.2	-0.1262			3.125		8.1648
-29.1	-0.1297			6.25		16.1306
-29	-0.1311			12.5		30.754
-28.9	-0.1308			25		52.9372
-28.8	-0.1289			50		88.4751
-28.7	-0.1305
-28.6	-0.1299
-28.5	-0.1255
-28.4	-0.1242
-28.3	-0.1245
-28.2	-0.1284
-28.1	-0.1304
-28	-0.1293
-27.9	-0.1308
-27.8	-0.1253
-27.7	-0.1239
-27.6	-0.1264
-27.5	-0.1281
-27.4	-0.1265
-27.3	-0.1272
-27.2	-0.1301
-27.1	-0.1263
-27	-0.1231
-26.9	-0.1256
-26.8	-0.1229
-26.7	-0.1226
-26.6	-0.1208
-26.5	-0.1208
-26.4	-0.1176
-26.3	-0.1154
-26.2	-0.1137
-26.1	-0.1153
-26	-0.1112
-25.9	-0.11
-25.8	-0.1068
-25.7	-0.1113
-25.6	-0.1102
-25.5	-0.1097
-25.4	-0.1094
-25.3	-0.1091
-25.2	-0.1063
-25.1	-0.1076
-25	-0.109
-24.9	-0.1149
-24.8	-0.1147
-24.7	-0.114
-24.6	-0.1145
-24.5	-0.1156
-24.4	-0.111
-24.3	-0.11
-24.2	-0.1063
-24.1	-0.1018
-24	-0.1034
-23.9	-0.1029
-23.8	-0.1047
-23.7	-0.1065
-23.6	-0.1033
-23.5	-0.1047
-23.4	-0.1091
-23.3	-0.1097
-23.2	-0.1128
-23.1	-0.1098
-23	-0.106
-22.9	-0.1043
-22.8	-0.1042
-22.7	-0.1048
-22.6	-0.1061
-22.5	-0.1112
-22.4	-0.1193
-22.3	-0.1183
-22.2	-0.1178
-22.1	-0.1069
-22	-0.1146
-21.9	-0.1182
-21.8	-0.1194
-21.7	-0.1203
-21.6	-0.1196
-21.5	-0.1138
-21.4	-0.1107
-21.3	-0.0991
-21.2	-0.0953002
-21.1	-0.0771002
-21	-0.0578
-20.9	-0.0493
-20.8	-0.0421
-20.7	-0.0329
-20.6	-0.0316999
-20.5	-0.0374
-20.4	-0.0456
-20.3	-0.0602
-20.2	-0.0710999
-20.1	-0.0859999
-20	-0.0933
-19.9	-0.0966
-19.8	-0.0927
-19.7	-0.0861001
-19.6	-0.0879999
-19.5	-0.0877
-19.4	-0.091
-19.3	-0.1013
-19.2	-0.1013
-19.1	-0.1074
-19	-0.1085
-18.9	-0.1066
-18.8	-0.1093
-18.7	-0.1019
-18.6	-0.0867001
-18.5	-0.0773
-18.4	-0.0782
-18.3	-0.0903
-18.2	-0.1068
-18.1	-0.1195
-18	-0.1183
-17.9	-0.1155
-17.8	-0.1171
-17.7	-0.1139
-17.6	-0.122
-17.5	-0.1229
-17.4	-0.1294
-17.3	-0.1365
-17.2	-0.1446
-17.1	-0.1552
-17	-0.1415
-16.9	-0.1229
-16.8	-0.1147
-16.7	-0.1073
-16.6	-0.0960002
-16.5	-0.0958
-16.4	-0.0886
-16.3	-0.0875
-16.2	-0.0838001
-16.1	-0.0809001
-16	-0.0815
-15.9	-0.0778
-15.8	-0.0735
-15.7	-0.0757001
-15.6	-0.0751001
-15.5	-0.0697
-15.4	-0.0647
-15.3	-0.057
-15.2	-0.0530001
-15.1	-0.0536
-15	-0.0491
-14.9	-0.0438
-14.8	-0.0417
-14.7	-0.0383001
-14.6	-0.0416
-14.5	-0.0407
-14.4	-0.0452
-14.3	-0.0441
-14.2	-0.0418
-14.1	-0.0351001
-14	-0.0421
-13.9	-0.0469
-13.8	-0.0474
-13.7	-0.0431001
-13.6	-0.0413001
-13.5	-0.0364
-13.4	-0.036
-13.3	-0.0377
-13.2	-0.0401
-13.1	-0.0357001
-13	-0.0355
-12.9	-0.0396
-12.8	-0.0318
-12.7	-0.0267001
-12.6	-0.0229002
-12.5	-0.0113
-12.4	-0.0094
-12.3	-0.0113
-12.2	-0.0108
-12.1	-0.00610001
-12	-0.0088
-11.9	-0.0112
-11.8	-0.0124
-11.7	-0.0111001
-11.6	-0.0116001
-11.5	-0.0127
-11.4	-0.0103
-11.3	-0.0078
-11.2	-0.00620001
-11.1	-0.0076
-11	-0.0091
-10.9	-0.0105
-10.8	-0.011
-10.7	-0.016
-10.6	-0.0163
-10.5	-0.0213
-10.4	-0.0227
-10.3	-0.0247
-10.2	-0.0232
-10.1	-0.0249
-10	-0.0325
-9.9	-0.0312
-9.8	-0.0297
-9.7	-0.0264001
-9.6	-0.0207001
-9.5	-0.018
-9.4	-0.0172
-9.3	-0.0157
-9.2	-0.0208
-9.1	-0.0155001
-9	-0.0136
-8.9	-0.0091
-8.8	-0.0084
-8.7	-0.00390008
-8.6	-0.00310004
-8.5	-0.0014
-8.4	0.0024
-8.3	0.0013
-8.2	0.00499993
-8.1	0.00769995
-8	0.0027
-7.9	-0.0022
-7.8	0.0036
-7.7	0.0001
-7.6	-0.000200072
-7.5	0.0016
-7.4	0.00299994
-7.3	0.0053
-7.2	0.0058
-7.1	0.0061
-7	0.0083
-6.9	0.00719999
-6.8	0.0027
-6.7	0.0061
-6.6	0.0004
-6.5	-0.0038
-6.4	-0.0038001
-6.3	-0.005
-6.2	-0.0036
-6.1	-0.0057
-6	0.0001
-5.9	-0.00469986
-5.8	-0.0003
-5.7	0.0017
-5.6	-0.0009
-5.5	0.0025
-5.4	0.00329995
-5.3	0.0006
-5.2	-0.0023
-5.1	-0.0034
-5	-0.0011
-4.9	0.00279987
-4.8	0.0073
-4.7	0.0092
-4.6	0.0077
-4.5	0.0057
-4.4	0.000900076
-4.3	0.0026
-4.2	0.0036
-4.1	0.0067
-4	0.0052
-3.9	0.00879985
-3.8	0.0068
-3.7	0.0048
-3.6	0.0039
-3.5	0.0007
-3.4	0.00129997
-3.3	0.0009
-3.2	0.0041
-3.1	0.0051
-3	-9.99999e-05
-2.9	-0.00459988
-2.8	0.000100001
-2.7	-0.0023
-2.6	0.0008
-2.5	0.0003
-2.4	-9.98666e-05
-2.3	0.0005
-2.2	-0.0029
-2.1	-0.0057
-2	-0.0055
-1.9	-0.0057
-1.8	-0.0061
-1.7	-0.0032
-1.6	-0.0014
-1.5	-0.0082
-1.4	-0.0082
-1.3	-0.0056
-1.2	-0.0058
-1.1	-0.0067
-1	-0.0074
-0.900002	-0.0082
-0.799999	-0.00829994
-0.700001	-0.0082
-0.599998	-0.0074
-0.5	-0.0067
-0.400002	-0.0058
-0.299999	-0.0056
-0.200001	-0.0052
-0.0999985	-0.0051
0	0.0645
0.0999985	0.656306
0.200001	1.0854
0.299999	3.1984
0.400002	4.7545
0.5	6.1914
0.599998	6.8883
0.700001	7.1204
0.799999	7.213
0.900002	7.2249
1	7.229
1.1	7.2612
1.2	7.2647
1.3	7.2862
1.4	7.29
1.5	7.29
1.6	7.3582
1.7	7.4078
1.8	7.4187
1.9	7.4197
2	7.4288
2.1	7.4316
2.2	7.4288
2.3	7.4197
2.4	7.4197
2.5	7.4197
2.6	7.4339
2.7	7.419
2.8	7.4273
2.9	7.4437
3	7.4439
3.1	7.4181
3.2	7.4126
3.3	7.4499
3.4	7.457
3.5	7.477
3.6	7.5065
3.7	7.5185
3.8	7.5125
3.9	7.5176
4	7.5314
4.1	7.5276
4.2	7.5177
4.3	7.5193
4.4	7.5061
4.5	7.5055
4.6	7.5061
4.7	7.4976
4.8	7.5032
4.9	7.491
5	7.463
5.1	7.4567
5.2	7.4376
5.3	7.4287
5.4	7.4157
5.5	7.4135
5.6	7.4084
5.7	7.4189
5.8	7.4013
5.9	7.3987
6	7.4052
6.1	7.3978
6.2	7.3926
6.3	7.3869
6.4	7.3797
6.5	7.3734
6.6	7.3649
6.7	7.3671
6.8	7.3655
6.9	7.3616
7	7.3701
7.1	7.3637
7.2	7.3688
7.3	7.3498
7.4	7.3471
7.5	7.3353
7.6	7.3314
7.7	7.3217
7.8	7.3175
7.9	7.3188
8	7.32
8.1	7.309
8.2	7.3031
8.3	7.2975
8.4	7.2885
8.5	7.2917
8.6	7.292
8.7	7.2935
8.8	7.2854
8.9	7.284
9	7.2826
9.1	7.2826
9.2	7.2788
9.3	7.2727
9.4	7.2787
9.5	7.2735
9.6	7.2778
9.7	7.2807
9.8	7.2802
9.9	7.2741
10	7.2741
10.1	7.2722
10.2	7.2697
10.3	7.267
10.4	7.2693
10.5	7.2699
10.6	7.2727
10.7	7.2747
10.8	7.2768
10.9	7.2798
11	7.2847
11.1	7.2815
11.2	7.2816
11.3	7.2785
11.4	7.2771
11.5	7.2756
11.6	7.2727
11.7	7.2666
11.8	7.2588
11.9	7.2596
12	7.2621
12.1	7.2666
12.2	7.2724
12.3	7.2729
12.4	7.2722
12.5	7.2727
12.6	7.2759
12.7	7.2742
12.8	7.2726
12.9	7.272
13	7.2715
13.1	7.2724
13.2	7.2677
13.3	7.2638
13.4	7.2632
13.5	7.2646
13.6	7.2639
13.7	7.2656
13.8	7.2629
13.9	7.261
14	7.2584
14.1	7.2588
14.2	7.2553
14.3	7.2564
14.4	7.2514
14.5	7.2512
14.6	7.2491
14.7	7.2466
14.8	7.2436
14.9	7.247
15	7.2465
15.1	7.2488
15.2	7.2388
15.3	7.2322
15.4	7.2263
15.5	7.2275
15.6	7.2291
15.7	7.2288
15.8	7.2366
15.9	7.2385
16	7.2434
16.1	7.2447
16.2	7.245
16.3	7.2411
16.4	7.243
16.5	7.2361
16.6	7.2353
16.7	7.2341
16.8	7.235
16.9	7.2319
17	7.2304
17.1	7.2276
17.2	7.2244
17.3	7.2206
17.4	7.2205
17.5	7.2224
17.6	7.2275
17.7	7.2234
17.8	7.2186
17.9	7.2155
18	7.2146
18.1	7.2147
18.2	7.213
18.3	7.2094
18.4	7.2108
18.5	7.2157
18.6	7.2187
18.7	7.2193
18.8	7.2251
18.9	7.2297
19	7.2318
19.1	7.2286
19.2	7.2279
19.3	7.2313
19.4	7.2381
19.5	7.2426
19.6	7.2441
19.7	7.242
19.8	7.2417
19.9	7.2422
20	7.2414
20.1	7.2416
20.2	7.2389
20.3	7.2397
20.4	7.2391
20.5	7.2399
20.6	7.2454
20.7	7.245
20.8	7.2417
20.9	7.2446
21	7.253
21.1	7.2527
21.2	7.2526
21.3	7.2561
21.4	7.2603
21.5	7.2623
21.6	7.2648
21.7	7.271
21.8	7.2709
21.9	7.27
22	7.2707
22.1	7.2728
22.2	7.2712
22.3	7.2685
22.4	7.2672
22.5	7.2677
22.6	7.2696
22.7	7.2666
22.8	7.2665
22.9	7.2655
23	7.2653
23.1	7.267
23.2	7.2684
23.3	7.2672
23.4	7.2663
23.5	7.2663
23.6	7.2665
23.7	7.2618
23.8	7.2613
23.9	7.2648
24	7.27
24.1	7.2716
24.2	7.2754
24.3	7.2764
24.4	7.2773
24.5	7.2774
24.6	7.282
24.7	7.2777
24.8	7.2806
24.9	7.2825
25	7.2823
25.1	7.2846
25.2	7.2845
25.3	7.2814
25.4	7.2836
25.5	7.2844
25.6	7.2827
25.7	7.2839
25.8	7.2875
25.9	7.2933
26	7.2967
26.1	7.2968
26.2	7.2987
26.3	7.2984
26.4	7.2995
26.5	7.3014
26.6	7.301
26.7	7.3038
26.8	7.3089
26.9	7.3119
27	7.3141
27.1	7.308
27.2	7.3149
27.3	7.3184
27.4	7.322
27.5	7.3246
27.6	7.3254
27.7	7.3222
27.8	7.3237
27.9	7.3219
28	7.324
28.1	7.3262
28.2	7.328
28.3	7.3351
28.4	7.3378
28.5	7.3389
28.6	7.335
28.7	7.3326
28.8	7.3388
28.9	7.3409
29	7.3458
29.1	7.3484
29.2	7.3486
29.3	7.3509
29.4	7.3526
29.5	7.3561
29.6	7.3577
29.7	7.3557
29.8	7.3604
29.9	7.3616
30	7.3596
30.1	7.3598
30.2	7.3589
30.3	7.3607
30.4	7.3643
30.5	7.3655
30.6	7.3702
30.7	7.3732
30.8	7.3761
30.9	7.3791
31	7.381
31.1	7.3786
31.2	7.3792
31.3	7.3834
31.4	7.3879
31.5	7.3889
31.6	7.3897
31.7	7.3941
31.8	7.3978
31.9	7.3987
32	7.4016
32.1	7.4023
32.2	7.4021
32.3	7.4031
32.4	7.4071
32.5	7.4115
32.6	7.4175
32.7	7.4163
32.8	7.416
32.9	7.4171
33	7.4207
33.1	7.4187
33.2	7.4222
33.3	7.4257
33.4	7.4285
33.5	7.4324
33.6	7.4355
33.7	7.4356
33.8	7.434
33.9	7.4357
34	7.4391
34.1	7.4407
34.2	7.4418
34.3	7.4442
34.4	7.445
34.5	7.4444
34.6	7.446
34.7	7.4513
34.8	7.454
34.9	7.4593
35	7.4587
35.1	7.4631
35.2	7.4675
35.3	7.4659
35.4	7.4654
35.5	7.4704
35.6	7.4743
35.7	7.4805
35.8	7.4838
35.9	7.4846
36	7.4875
36.1	7.4896
36.2	7.4951
36.3	7.5012
36.4	7.5028
36.5	7.5013
36.6	7.5025
36.7	7.5052
36.8	7.5043
36.9	7.508
37	7.5088
37.1	7.5056
37.2	7.5095
37.3	7.5119
37.4	7.5134
37.5	7.5159
37.6	7.5145
37.7	7.5209
37.8	7.525
37.9	7.5306
38	7.5324
38.1	7.5346
38.2	7.5385
38.3	7.5413
38.4	7.5435
38.5	7.5463
38.6	7.5476
38.7	7.5479
38.8	7.5504
38.9	7.5541
39	7.5553
39.1	7.556
39.2	7.5576
39.3	7.5557
39.4	7.5589
39.5	7.5626
39.6	7.5647
39.7	7.5621
39.8	7.5665
39.9	7.571
40	7.5739
40.1	7.5762
40.2	7.5788
40.3	7.5822
40.4	7.5814
40.5	7.5852
40.6	7.5871
40.7	7.5892
40.8	7.5907
40.9	7.5882
41	7.5899
41.1	7.5938
41.2	7.5907
41.3	7.5917
41.4	7.5909
41.5	7.5972
41.6	7.5942
41.7	7.5943
41.8	7.592
41.9	7.5959
42	7.5977
42.1	7.5959
42.2	7.6019
42.3	7.6007
42.4	7.6013
42.5	7.6092
42.6	7.6152
42.7	7.6205
42.8	7.6206
42.9	7.6231
43	7.622
43.1	7.6263
43.2	7.6322
43.3	7.6297
43.4	7.6352
43.5	7.6357
43.6	7.6322
43.7	7.6379
43.8	7.6364
43.9	7.6349
44	7.6335
44.1	7.6364
44.2	7.6421
44.3	7.6398
44.4	7.6389
44.5	7.6398
44.6	7.6384
44.7	7.6387
44.8	7.6402
44.9	7.6405
45	7.6424
45.1	7.6488
45.2	7.6503
45.3	7.6539
45.4	7.6575
45.5	7.658
45.6	7.6587
45.7	7.6593
45.8	7.6585
45.9	7.657
46	7.6565
46.1	7.6604
46.2	7.66
46.3	7.661
46.4	7.6585
46.5	7.66
46.6	7.6604
46.7	7.6638
46.8	7.6629
46.9	7.6649
47	7.6703
47.1	7.67
47.2	7.6675
47.3	7.6707
47.4	7.6744
47.5	7.6788
47.6	7.678
47.7	7.6832
47.8	7.6831
47.9	7.6871
48	7.6897
48.1	7.6874
48.2	7.6911
48.3	7.6901
48.4	7.6919
48.5	7.6924
48.6	7.6902
48.7	7.6906
48.8	7.6866
48.9	7.69
49	7.6911
49.1	7.6938
49.2	7.6945
49.3	7.6949
49.4	7.6987
49.5	7.6948
49.6	7.6949
49.7	7.7027
49.8	7.7025
49.9	7.7052
50	7.7071
50.1	7.7068
50.2	7.7062
50.3	7.7039
50.4	7.7052
50.5	7.7093
50.6	7.7141
50.7	7.7187
50.8	7.7243
50.9	7.7282
51	7.725
51.1	7.7249
51.2	7.7221
51.3	7.7272
51.4	7.7283
51.5	7.7318
51.6	7.7353
51.7	7.7359
51.8	7.7358
51.9	7.7428
52	7.7465
52.1	7.7495
52.2	7.7521
52.3	7.7596
52.4	7.7628
52.5	7.7677
52.6	7.7697
52.7	7.7708
52.8	7.7709
52.9	7.7758
53	7.7763
53.1	7.7795
53.2	7.7837
53.3	7.7897
53.4	7.7896
53.5	7.786
53.6	7.7821
53.7	7.7799
53.8	7.7836
53.9	7.7894
54	7.791
54.1	7.7915
54.2	7.7972
54.3	7.7985
54.4	7.803
54.5	7.8014
54.6	7.804
54.7	7.8079
54.8	7.8084
54.9	7.8142
55	7.815
55.1	7.8146
55.2	7.8126
55.3	7.818
55.4	7.8222
55.5	7.8222
55.6	7.8248
55.7	7.8295
55.8	7.8266
55.9	7.8261
56	7.8283
56.1	7.832
56.2	7.8356
56.3	7.8359
56.4	7.8379
56.5	7.8406
56.6	7.8398
56.7	7.842
56.8	7.842
56.9	7.8446
57	7.8459
57.1	7.849
57.2	7.8538
57.3	7.8594
57.4	7.8635
57.5	7.8649
57.6	7.8674
57.7	7.8664
57.8	7.8631
57.9	7.8641
58	7.8626
58.1	7.8616
58.2	7.8623
58.3	7.8622
58.4	7.8686
58.5	7.8708
58.6	7.8727
58.7	7.8747
58.8	7.8716
58.9	7.8719
59	7.8718
59.1	7.8753
59.2	7.8751
59.3	7.8796
59.4	7.8853
59.5	7.8834
59.6	7.8851
59.7	7.8853
59.8	7.8899
59.9	7.8917
60	7.8905
60.1	7.8901
60.2	7.8869
60.3	7.8894
60.4	7.8881
60.5	7.8886
60.6	7.8958
60.7	7.8927
60.8	7.8942
60.9	7.8947
61	7.8956
61.1	7.8961
61.2	7.8955
61.3	7.8937
61.4	7.8948
61.5	7.8971
61.6	7.8981
61.7	7.8977
61.8	7.8956
61.9	7.8953
62	7.8977
62.1	7.8916
62.2	7.8884
62.3	7.8861
62.4	7.8871
62.5	7.8844
62.6	7.8856
62.7	7.885
62.8	7.8837
62.9	7.8836
63	7.8805
63.1	7.8797
63.2	7.88
63.3	7.8732
63.4	7.8694
63.5	7.8697
63.6	7.8723
63.7	7.8692
63.8	7.8702
63.9	7.8762
64	7.8806
64.1	7.8823
64.2	7.8866
64.3	7.8861
64.4	7.8842
64.5	7.8814
64.6	7.8801
64.7	7.8805
64.8	7.8816
64.9	7.8841
65	7.8855
65.1	7.8825
65.2	7.8796
65.3	7.8769
65.4	7.8775
65.5	7.8773
65.6	7.8779
65.7	7.8757
65.8	7.8731
65.9	7.8719
66	7.869
66.1	7.8643
66.2	7.8669
66.3	7.8675
66.4	7.8677
66.5	7.8688
66.6	7.8679
66.7	7.8642
66.8	7.8624
66.9	7.8579
67	7.8646
67.1	7.8655
67.2	7.8652
67.3	7.8617
67.4	7.8635
67.5	7.8636
67.6	7.863
67.7	7.861
67.8	7.8614
67.9	7.8672
68	7.867
68.1	7.8637
68.2	7.8616
68.3	7.8603
68.4	7.8558
68.5	7.8527
68.6	7.8562
68.7	7.858
68.8	7.8585
68.9	7.8573
69	7.8566
69.1	7.8584
69.2	7.8646
69.3	7.8653
69.4	7.8642
69.5	7.8665
69.6	7.8705
69.7	7.8689
69.8	7.866
69.9	7.8681
70	7.8656
70.1	7.8611
70.2	7.8562
70.3	7.855
70.4	7.8543
70.5	7.8573
70.6	7.8569
70.7	7.8591
70.8	7.8535
70.9	7.8524
71	7.8576
71.1	7.859
71.2	7.8598
71.3	7.8571
71.4	7.8576
71.5	7.8562
71.6	7.8542
71.7	7.8528
71.8	7.8591
71.9	7.8624
72	7.8637
72.1	7.8611
72.2	7.8629
72.3	7.8622
72.4	7.8626
72.5	7.8611
72.6	7.8613
72.7	7.857
72.8	7.8582
72.9	7.859
73	7.8594
73.1	7.8605
73.2	7.8621
73.3	7.8599
73.4	7.8578
73.5	7.8549
73.6	7.8589
73.7	7.862
73.8	7.8629
73.9	7.8663
74	7.8659
74.1	7.8689
74.2	7.8744
74.3	7.8736
74.4	7.8741
74.5	7.8761
74.6	7.8797
74.7	7.8802
74.8	7.8824
74.9	7.8809
75	7.8764
75.1	7.8734
75.2	7.8732
75.3	7.8731
75.4	7.875
75.5	7.8741
75.6	7.8721
75.7	7.8688
75.8	7.8717
75.9	7.8688
76	7.867
76.1	7.8659
76.2	7.8613
76.3	7.8632
76.4	7.866
76.5	7.8706
76.6	7.8689
76.7	7.866
76.8	7.8653
76.9	7.8656
77	7.8607
77.1	7.8555
77.2	7.8541
77.3	7.8567
77.4	7.8617
77.5	7.8632
77.6	7.8631
77.7	7.8625
77.8	7.8644
77.9	7.8632
78	7.8631
78.1	7.8675
78.2	7.8658
78.3	7.8647
78.4	7.8647
78.5	7.8666
78.6	7.8661
78.7	7.8619
78.8	7.8635
78.9	7.8637
79	7.8676
79.1	7.867
79.2	7.8608
79.3	7.8569
79.4	7.8566
79.5	7.8577
79.6	7.8593
79.7	7.8575
79.8	7.8545
79.9	7.8531
80	7.8554
80.1	7.855
80.2	7.8545
80.3	7.8568
80.4	7.8535
80.5	7.8538
80.6	7.8508
80.7	7.8463
80.8	7.844
80.9	7.8415
81	7.8405
81.1	7.8432
81.2	7.8415
81.3	7.836
81.4	7.8362
81.5	7.8367
81.6	7.8395
81.7	7.8391
81.8	7.8377
81.9	7.833
82	7.8358
82.1	7.8351
82.2	7.8361
82.3	7.8316
82.4	7.8294
82.5	7.8257
82.6	7.8245
82.7	7.8229
82.8	7.8192
82.9	7.8209
83	7.817
83.1	7.8192
83.2	7.8198
83.3	7.8214
83.4	7.8215
83.5	7.8212
83.6	7.8189
83.7	7.821
83.8	7.8211
83.9	7.8194
84	7.817
84.1	7.8179
84.2	7.8165
84.3	7.8181
84.4	7.8182
84.5	7.8201
84.6	7.8197
84.7	7.8166
84.8	7.8156
84.9	7.8209
85	7.818
85.1	7.8141
85.2	7.816
85.3	7.8148
85.4	7.8134
85.5	7.8133
85.6	7.8145
85.7	7.8183
85.8	7.821
85.9	7.8231
86	7.8221
86.1	7.8216
86.2	7.8214
86.3	7.8179
86.4	7.8226
86.5	7.8257
86.6	7.8315
86.7	7.8316
86.8	7.836
86.9	7.8398
87	7.8423
87.1	7.8464
87.2	7.8452
87.3	7.8457
87.4	7.8461
87.5	7.8497
87.6	7.8494
87.7	7.8484
87.8	7.852
87.9	7.8558
88	7.8555
88.1	7.8561
88.2	7.8531
88.3	7.8536
88.4	7.8539
88.5	7.8542
88.6	7.8582
88.7	7.8623
88.8	7.865
88.9	7.8644
89	7.8677
89.1	7.8741
89.2	7.8691
89.3	7.8698
89.4	7.8689
89.5	7.8672
89.6	7.8658
89.7	7.8651
89.8	7.8622
89.9	7.8644
90	7.8634
90.1	7.8645
90.2	7.8662
90.3	7.8691
90.4	7.8731
90.5	7.8719
90.6	7.8725
90.7	7.8688
90.8	7.8684
90.9	7.8701
91	7.8692
91.1	7.872
91.2	7.8743
91.3	7.8763
91.4	7.8776
91.5	7.8799
91.6	7.8806
91.7	7.8801
91.8	7.8806
91.9	7.8787
92	7.8754
92.1	7.8762
92.2	7.8754
92.3	7.8754
92.4	7.8777
92.5	7.8741
92.6	7.8709
92.7	7.8651
92.8	7.8615
92.9	7.863
93	7.8672
93.1	7.8654
93.2	7.8649
93.3	7.8666
93.4	7.872
93.5	7.8741
93.6	7.877
93.7	7.8759
93.8	7.8747
93.9	7.8737
94	7.8738
94.1	7.8782
94.2	7.881
94.3	7.8867
94.4	7.8862
94.5	7.8897
94.6	7.8903
94.7	7.8882
94.8	7.8874
94.9	7.8926
95	7.8941
95.1	7.8951
95.2	7.8918
95.3	7.8988
95.4	7.9031
95.5	7.9049
95.6	7.9094
95.7	7.9108
95.8	7.9161
95.9	7.9193
96	7.9195
96.1	7.9184
96.2	7.9182
96.3	7.9171
96.4	7.9144
96.5	7.9147
96.6	7.9197
96.7	7.9242
96.8	7.9294
96.9	7.9297
97	7.9289
97.1	7.9286
97.2	7.9326
97.3	7.9372
97.4	7.939
97.5	7.9431
97.6	7.9438
97.7	7.9477
97.8	7.9467
97.9	7.9447
98	7.9485
98.1	7.9561
98.2	7.9578
98.3	7.9602
98.4	7.9665
98.5	7.9691
98.6	7.9668
98.7	7.97
98.8	7.9762
98.9	7.9822
99	7.9807
99.1	7.9774
99.2	7.9784
99.3	7.9816
99.4	7.9858
99.5	7.9854
99.6	7.9879
99.7	7.9875
99.8	7.9891
99.9	7.9919
100	7.9971
100.1	7.9997
100.2	8.0001
100.3	8
100.4	8.0022
100.5	8.0058
100.6	8.0084
100.7	8.0107
100.8	8.0145
100.9	8.0169
101	8.0165
101.1	8.015
101.2	8.0178
101.3	8.0221
101.4	8.023
101.5	8.024
101.6	8.0246
101.7	8.0261
101.8	8.0248
101.9	8.022
102	8.0241
102.1	8.022
102.2	8.0288
102.3	8.0332
102.4	8.0371
102.5	8.0426
102.6	8.0446
102.7	8.0403
102.8	8.0369
102.9	8.035
103	8.0371
103.1	8.0385
103.2	8.041
103.3	8.0394
103.4	8.036
103.5	8.0327
103.6	8.0317
103.7	8.0319
103.8	8.0341
103.9	8.0414
104	8.043
104.1	8.0465
104.2	8.0459
104.3	8.045
104.4	8.047
104.5	8.0451
104.6	8.0393
104.7	8.0426
104.8	8.0426
104.9	8.0418
105	8.0448
105.1	8.0485
105.2	8.0536
105.3	8.0574
105.4	8.0567
105.5	8.053
105.6	8.0479
105.7	8.0453
105.8	8.0491
105.9	8.0486
106	8.0474
106.1	8.0473
106.2	8.0491
106.3	8.0486
106.4	8.0511
106.5	8.0507
106.6	8.0519
106.7	8.0496
106.8	8.0467
106.9	8.0451
107	8.0444
107.1	8.047
107.2	8.051
107.3	8.0509
107.4	8.0494
107.5	8.0437
107.6	8.043
107.7	8.0467
107.8	8.0466
107.9	8.0525
108	8.0569
108.1	8.0583
108.2	8.064
108.3	8.064
108.4	8.063
108.5	8.0636
108.6	8.0591
108.7	8.058
108.8	8.0602
108.9	8.0609
109	8.0609
109.1	8.0619
109.2	8.0652
109.3	8.0658
109.4	8.0678
109.5	8.0717
109.6	8.0774
109.7	8.0791
109.8	8.0799
109.9	8.0809
110	8.0763
110.1	8.0777
110.2	8.0781
110.3	8.0808
110.4	8.0854
110.5	8.0859
110.6	8.0877
110.7	8.0968
110.8	8.0976
110.9	8.1011
111	8.1067
111.1	8.1056
111.2	8.1052
111.3	8.1043
111.4	8.1029
111.5	8.1034
111.6	8.1089
111.7	8.1169
111.8	8.1237
111.9	8.122
112	8.1225
112.1	8.1241
112.2	8.1241
112.3	8.1237
112.4	8.1246
112.5	8.1251
112.6	8.1266
112.7	8.1258
112.8	8.1267
112.9	8.1323
113	8.1384
113.1	8.1392
113.2	8.1373
113.3	8.1357
113.4	8.1397
113.5	8.1462
113.6	8.1505
113.7	8.1528
113.8	8.1551
113.9	8.1598
114	8.1602
114.1	8.1578
114.2	8.1568
114.3	8.1555
114.4	8.1534
114.5	8.155
114.6	8.1534
114.7	8.1572
114.8	8.1615
114.9	8.1627
115	8.1648
115.1	8.1677
115.2	8.1696
115.3	8.1697
115.4	8.1737
115.5	8.1743
115.6	8.1766
115.7	8.1745
115.8	8.1763
115.9	8.1796
116	8.1803
116.1	8.1831
116.2	8.1864
116.3	8.1819
116.4	8.1799
116.5	8.1798
116.6	8.1796
116.7	8.1807
116.8	8.1777
116.9	8.1806
117	8.1835
117.1	8.1769
117.2	8.179
117.3	8.1805
117.4	8.1797
117.5	8.1751
117.6	8.1809
117.7	8.1803
117.8	8.1831
117.9	8.1843
118	8.1879
118.1	8.1825
118.2	8.1896
118.3	8.1818
118.4	8.1835
118.5	8.1754
118.6	8.1754
118.7	8.1772
118.8	8.1799
118.9	8.1826
119	8.1826
119.1	8.1799
119.2	8.1772
119.3	8.1765
119.4	8.1754
119.5	8.1717
119.6	8.1667
119.7	8.1509
119.8	8.1489
119.9	8.1218
120	8.10372
120.1	8.0932
120.2	8.0143
120.3	7.0026
120.4	5.4634
120.5	3.7768
120.6	2.2719
120.7	1.7457
120.8	1.4583
120.9	1.0565
121	0.834014
121.1	0.8286
121.2	0.7966
121.3	0.6337
121.4	0.577877
121.5	0.5576
121.6	0.5421
121.7	0.4165
121.8	0.3044
121.9	0.2617
122	0.2417
122.1	0.182099
122.2	0.1331
122.3	0.1124
122.4	0.0876
122.5	0.0634999
122.6	-0.0236051
122.7	-0.0641999
122.8	-0.0738999
122.9	-0.1138
123	-0.1592
123.1	-0.205698
123.2	-0.215
123.3	-0.2711
123.4	-0.2881
123.5	-0.3211
123.6	-0.314102
123.7	-0.3414
123.8	-0.3509
123.9	-0.3495
124	-0.3734
124.1	-0.398499
124.2	-0.4071
124.3	-0.4126
124.4	-0.4197
124.5	-0.4429
124.6	-0.459799
124.7	-0.469
124.8	-0.4788
124.9	-0.4827
125	-0.4895
125.1	-0.499501
125.2	-0.5118
125.3	-0.5277
125.4	-0.5314
125.5	-0.5329
125.6	-0.5508
125.7	-0.5695
125.8	-0.5787
125.9	-0.5943
126	-0.6047
126.1	-0.597
126.2	-0.6047
126.3	-0.6127
126.4	-0.6121
126.5	-0.6144
126.6	-0.6108
126.7	-0.6124
126.8	-0.6177
126.9	-0.6239
127	-0.6207
127.1	-0.6253
127.2	-0.6314
127.3	-0.6247
127.4	-0.6222
127.5	-0.6289
127.6	-0.6353
127.7	-0.6408
127.8	-0.6399
127.9	-0.6321
128	-0.6278
128.1	-0.621
128.2	-0.6138
128.3	-0.6174
128.4	-0.6202
128.5	-0.6161
128.6	-0.615701
128.7	-0.6185
128.8	-0.6268
128.9	-0.6406
129	-0.6468
129.1	-0.648703
129.2	-0.6609
129.3	-0.6589
129.4	-0.6486
129.5	-0.6527
129.6	-0.685697
129.7	-0.641
129.8	-0.6056
129.9	-0.5746
130	-0.5178
130.1	-0.515599
130.2	-0.5008
130.3	-0.4934
130.4	-0.4693
130.5	-0.4522
130.6	-0.414702
130.7	-0.415
130.8	-0.4229
130.9	-0.4256
131	-0.4236
131.1	-0.436004
131.2	-0.4461
131.3	-0.4537
131.4	-0.4777
131.5	-0.5068
131.6	-0.532104
131.7	-0.546
131.8	-0.5684
131.9	-0.6174
132	-0.5789
132.1	-0.578599
132.2	-0.6101
132.3	-0.6016
132.4	-0.5333
132.5	-0.5197
132.6	-0.496603
132.7	-0.5025
132.8	-0.4706
132.9	-0.4706
133	-0.4571
133.1	-0.468607
133.2	-0.5021
133.3	-0.499
133.4	-0.4995
133.5	-0.5076
133.6	-0.436501
133.7	-0.4709
133.8	-0.426
133.9	-0.4036
134	-0.4434
134.1	-0.4319
134.2	-0.4834
134.3	-0.4961
134.4	-0.5019
134.5	-0.523
134.6	-0.553391
134.7	-0.5309
134.8	-0.5456
134.9	-0.5795
135	-0.571
135.1	-0.553297
135.2	-0.5262
135.3	-0.5121
135.4	-0.4895
135.5	-0.4909
135.6	-0.4996
135.7	-0.5197
135.8	-0.525
135.9	-0.5426
136	-0.5575
136.1	-0.598799
136.2	-0.592
136.3	-0.5773
136.4	-0.5827
136.5	-0.5707
136.6	-0.574999
136.7	-0.5673
136.8	-0.5646
136.9	-0.5722
137	-0.5714
137.1	-0.566601
137.2	-0.5572
137.3	-0.5614
137.4	-0.5723
137.5	-0.5711
137.6	-0.561
137.7	-0.5478
137.8	-0.5468
137.9	-0.5424
138	-0.5388
138.1	-0.533299
138.2	-0.5205
138.3	-0.5092
138.4	-0.5071
138.5	-0.5004
138.6	-0.4908
138.7	-0.4885
138.8	-0.4855
138.9	-0.482
139	-0.4766
139.1	-0.474401
139.2	-0.4786
139.3	-0.4807
139.4	-0.4842
139.5	-0.4842
139.6	-0.4839
139.7	-0.4848
139.8	-0.4802
139.9	-0.4779
140	-0.4749
140.1	-0.468399
140.2	-0.4611
140.3	-0.4576
140.4	-0.4558
140.5	-0.4581
140.6	-0.4567
140.7	-0.4549
140.8	-0.4552
140.9	-0.4471
141	-0.4404
141.1	-0.440701
141.2	-0.4427
141.3	-0.4437
141.4	-0.4452
141.5	-0.4448
141.6	-0.4372
141.7	-0.4344
141.8	-0.4298
141.9	-0.4263
142	-0.4236
142.1	-0.4191
142.2	-0.4136
142.3	-0.4055
142.4	-0.4066
142.5	-0.4062
142.6	-0.402701
142.7	-0.4022
142.8	-0.3994
142.9	-0.4014
143	-0.3951
143.1	-0.397
143.2	-0.3954
143.3	-0.393
143.4	-0.3939
143.5	-0.3947
143.6	-0.3931
143.7	-0.3947
143.8	-0.3943
143.9	-0.3936
144	-0.3928
144.1	-0.390501
144.2	-0.3931
144.3	-0.3875
144.4	-0.3823
144.5	-0.378
144.6	-0.3699
144.7	-0.3666
144.8	-0.3647
144.9	-0.3607
145	-0.3557
145.1	-0.3555
145.2	-0.3531
145.3	-0.3496
145.4	-0.3489
145.5	-0.3486
145.6	-0.339899
145.7	-0.3295
145.8	-0.3161
145.9	-0.3133
146	-0.3114
146.1	-0.304
146.2	-0.2998
146.3	-0.3
146.4	-0.2988
146.5	-0.2971
146.6	-0.297
146.7	-0.2929
146.8	-0.2936
146.9	-0.2894
147	-0.2926
147.1	-0.2909
147.2	-0.2862
147.3	-0.2857
147.4	-0.2776
147.5	-0.2642
147.6	-0.2629
147.7	-0.2541
147.8	-0.2493
147.9	-0.2439
148	-0.2383
148.1	-0.223301
148.2	-0.2233
148.3	-0.223
148.4	-0.2163
148.5	-0.2202
148.6	-0.2141
148.7	-0.2136
148.8	-0.2096
148.9	-0.2078
149	-0.2081
149.1	-0.2106
149.2	-0.2055
149.3	-0.2065
149.4	-0.2063
149.5	-0.2043
149.6	-0.208501
149.7	-0.2104
149.8	-0.2109
149.9	-0.2101
150	-0.2029
150.1	-0.1975
150.2	-0.1976
150.3	-0.1964
150.4	-0.1952
150.5	-0.1939
150.6	-0.1955
150.7	-0.1975
150.8	-0.1989
150.9	-0.1967
151	-0.1888
151.1	-0.1831
151.2	-0.1833
151.3	-0.1817
151.4	-0.1884
151.5	-0.1878
151.6	-0.193701
151.7	-0.1997
151.8	-0.2037
151.9	-0.2159
152	-0.2199
152.1	-0.2049
152.2	-0.1895
152.3	-0.1908
152.4	-0.1836
152.5	-0.1921
152.6	-0.1959
152.7	-0.1992
152.8	-0.207
152.9	-0.2091
153	-0.211
153.1	-0.210499
153.2	-0.2035
153.3	-0.1962
153.4	-0.1871
153.5	-0.1793
153.6	-0.165799
153.7	-0.1625
153.8	-0.1527
153.9	-0.1468
154	-0.1411
154.1	-0.1392
154.2	-0.1335
154.3	-0.1299
154.4	-0.1327
154.5	-0.135
154.6	-0.128999
154.7	-0.1261
154.8	-0.121
154.9	-0.1138
155	-0.1163
155.1	-0.121601
155.2	-0.1272
155.3	-0.1356
155.4	-0.1423
155.5	-0.1436
155.6	-0.149501
155.7	-0.1576
155.8	-0.156
155.9	-0.1551
156	-0.152
156.1	-0.145899
156.2	-0.1433
156.3	-0.143
156.4	-0.1399
156.5	-0.1351
156.6	-0.1288
156.7	-0.1252
156.8	-0.1237
156.9	-0.1206
157	-0.1175
157.1	-0.1164
157.2	-0.115
157.3	-0.1178
157.4	-0.1176
157.5	-0.1157
157.6	-0.1153
157.7	-0.1152
157.8	-0.11
157.9	-0.1023
158	-0.0947
158.1	-0.0910999
158.2	-0.091
158.3	-0.0875
158.4	-0.0817
158.5	-0.0801001
158.6	-0.0830998
158.7	-0.083
158.8	-0.0775999
158.9	-0.0742
159	-0.0726001
159.1	-0.0729999
159.2	-0.0715
159.3	-0.0724
159.4	-0.0729
159.5	-0.0739
159.6	-0.0714999
159.7	-0.0671001
159.8	-0.0654
159.9	-0.0689
160	-0.0747
160.1	-0.0768005
160.2	-0.0781
160.3	-0.0773999
160.4	-0.072
[truncated: 12,876 more rows]
