# Supplementary material for: Molecular basis for receptor recognition and broad host tropism for merbecovirus MjHKU4r-CoV-1
Source: EMBO Rep. 2024 Jun 14;25(7):17. doi: 10.1038/s44319-024-00169-8 (PMC11239678; doi:10.1038/s44319-024-00169-8)
Supplement: Supplementary file 6 — EV Figures Source Data [file 44319_2024_169_MOESM6_ESM.zip › Figure EV3.xlsx]

## Sheet: hCD26-T288S
Time (s)	Response units (RU)				Concentration (µM)	Response units (RU)	Response units (RU)
-39.6	2.74204				0	-49.1613
-39.5	1.0757				0.00789141	-30.5873
-39.4	0.30374				0.0157828	-13.0493
-39.3	1.2094				0.0236742	3.53687
-39.2	0.497				0.0315657	19.2468
-39.1	1.01291				0.0394571	34.148
-39	1.1548				0.0473485	48.3015
-38.9	1.1063				0.0552399	61.7621
-38.8	1.0891				0.0631313	74.5795
-38.7	1.1172				0.0710227	86.7987
-38.6	1.1915				0.0789141	98.4607
-38.5	1.2218				0.0868056	109.603
-38.4	1.1279				0.094697	120.259
-38.3	1.2013				0.102588	130.46
-38.2	1.126				0.11048	140.235
-38.1	1.1749				0.118371	149.609
-38	1.1306				0.126263	158.608
-37.9	1.0992				0.134154	167.253
-37.8	0.9584				0.142045	175.564
-37.7	0.9905				0.149937	183.561
-37.6	0.702707				0.157828	191.26
-37.5	1.1278				0.16572	198.68
-37.4	1.78318				0.173611	205.833
-37.3	1.9556				0.181503	212.735
-37.2	1.4339				0.189394	219.398
-37.1	0.961398				0.197285	225.835
-37	1.0383				0.205177	232.056
-36.9	0.983901				0.213068	238.074
-36.8	0.9659				0.22096	243.896
-36.7	0.9442				0.228851	249.534
-36.6	0.971901				0.236742	254.994
-36.5	0.9689				0.244634	260.287
-36.4	0.941401				0.252525	265.418
-36.3	0.9083				0.260417	270.397
-36.2	0.888				0.268308	275.228
-36.1	0.831001				0.276199	279.919
-36	0.82				0.284091	284.476
-35.9	0.738801				0.291982	288.904
-35.8	0.7307				0.299874	293.209
-35.7	0.7419				0.307765	297.396
-35.6	0.7325				0.315657	301.469
-35.5	0.7198				0.323548	305.434
-35.4	0.7023				0.331439	309.294
-35.3	0.7094				0.339331	313.053
-35.2	0.6916				0.347222	316.716
-35.1	0.695801				0.355114	320.286
-35	0.6819				0.363005	323.767
-34.9	0.697				0.370896	327.161
-34.8	0.6857				0.378788	330.473
-34.7	0.6851				0.386679	333.705
-34.6	0.6848				0.394571	336.859
-34.5	0.6771				0.402462	339.939
-34.4	0.656501				0.410354	342.948
-34.3	0.6357				0.418245	345.887
-34.2	0.6204				0.426136	348.759
-34.1	0.6074				0.434028	351.567
-34	0.6023				0.441919	354.312
-33.9	0.5939				0.449811	356.997
-33.8	0.5843				0.457702	359.623
-33.7	0.5844				0.465593	362.193
-33.6	0.565301				0.473485	364.708
-33.5	0.5475				0.481376	367.17
-33.4	0.536401				0.489268	369.58
-33.3	0.4947				0.497159	371.941
-33.2	0.4876				0.505051	374.254
-33.1	0.4703				0.512942	376.519
-33	0.4692				0.520833	378.74
-32.9	0.468501				0.528725	380.916
-32.8	0.4649				0.536616	383.05
-32.7	0.4528				0.544508	385.142
-32.6	0.443101				0.552399	387.193
-32.5	0.4217				0.56029	389.206
-32.4	0.392001				0.568182	391.181
-32.3	0.3816				0.576073	393.118
-32.2	0.3703				0.583965	395.02
-32.1	0.3615				0.591856	396.887
-32	0.3448				0.599747	398.72
-31.9	0.346				0.607639	400.52
-31.8	0.3294				0.61553	402.287
-31.7	0.3277				0.623422	404.024
-31.6	0.3268				0.631313	405.729
-31.5	0.3272				0.639205	407.405
-31.4	0.3151				0.647096	409.052
-31.3	0.3163				0.654987	410.671
-31.2	0.3184				0.662879	412.263
-31.1	0.3159				0.67077	413.827
-31	0.3219				0.678662	415.366
-30.9	0.3147				0.686553	416.879
-30.8	0.3127				0.694444	418.367
-30.7	0.3065				0.702336	419.831
-30.6	0.2974				0.710227	421.272
-30.5	0.2933				0.718119	422.689
-30.4	0.2863				0.72601	424.084
-30.3	0.2795				0.733902	425.457
-30.2	0.2734				0.741793	426.808
-30.1	0.2668				0.749684	428.139
-30	0.2672				0.757576	429.448
-29.9	0.2655				0.765467	430.738
-29.8	0.2586				0.773359	432.009
-29.7	0.2611				0.78125	433.26
-29.6	0.2556
-29.5	0.2531				0.048828		53.1308
-29.4	0.2545				0.0976562		120.525
-29.3	0.2565				0.195312		223.837
-29.2	0.2548				0.390625		338.762
-29.1	0.2582				0.78125		431.556
-29	0.2619
-28.9	0.2605
-28.8	0.2634
-28.7	0.2605
-28.6	0.251
-28.5	0.2413
-28.4	0.236
-28.3	0.2331
-28.2	0.2301
-28.1	0.2262
-28	0.2243
-27.9	0.2238
-27.8	0.2207
-27.7	0.2145
-27.6	0.2087
-27.5	0.2064
-27.4	0.2064
-27.3	0.2109
-27.2	0.2097
-27.1	0.2012
-27	0.2004
-26.9	0.2015
-26.8	0.203
-26.7	0.2042
-26.6	0.2067
-26.5	0.2058
-26.4	0.2054
-26.3	0.2053
-26.2	0.2022
-26.1	0.202
-26	0.1992
-25.9	0.1955
-25.8	0.1937
-25.7	0.1924
-25.6	0.187
-25.5	0.1867
-25.4	0.1827
-25.3	0.179
-25.2	0.1779
-25.1	0.1812
-25	0.1811
-24.9	0.1759
-24.8	0.1716
-24.7	0.1689
-24.6	0.1698
-24.5	0.1734
-24.4	0.1691
-24.3	0.1621
-24.2	0.1616
-24.1	0.1607
-24	0.1619
-23.9	0.1615
-23.8	0.1592
-23.7	0.1563
-23.6	0.154
-23.5	0.1514
-23.4	0.1534
-23.3	0.1504
-23.2	0.1484
-23.1	0.1451
-23	0.1428
-22.9	0.1378
-22.8	0.1334
-22.7	0.1265
-22.6	0.1242
-22.5	0.1273
-22.4	0.1213
-22.3	0.1175
-22.2	0.1165
-22.1	0.1121
-22	0.1066
-21.9	0.106
-21.8	0.1062
-21.7	0.1078
-21.6	0.1067
-21.5	0.1036
-21.4	0.1046
-21.3	0.1036
-21.2	0.0991001
-21.1	0.106
-21	0.1094
-20.9	0.1109
-20.8	0.1102
-20.7	0.1083
-20.6	0.1099
-20.5	0.1118
-20.4	0.1185
-20.3	0.1156
-20.2	0.1145
-20.1	0.1117
-20	0.1052
-19.9	0.103
-19.8	0.1047
-19.7	0.1035
-19.6	0.1051
-19.5	0.1077
-19.4	0.1078
-19.3	0.1077
-19.2	0.1123
-19.1	0.1127
-19	0.1109
-18.9	0.1063
-18.8	0.1081
-18.7	0.106
-18.6	0.1098
-18.5	0.1138
-18.4	0.1153
-18.3	0.1197
-18.2	0.1291
-18.1	0.1381
-18	0.1452
-17.9	0.156
-17.8	0.1649
-17.7	0.1668
-17.6	0.1634
-17.5	0.1641
-17.4	0.1626
-17.3	0.1675
-17.2	0.1706
-17.1	0.1774
-17	0.1821
-16.9	0.1837
-16.8	0.1956
-16.7	0.2049
-16.6	0.2263
-16.5	0.2383
-16.4	0.2513
-16.3	0.2566
-16.2	0.2631
-16.1	0.2642
-16	0.2686
-15.9	0.2766
-15.8	0.2797
-15.7	0.2762
-15.6	0.2769
-15.5	0.2745
-15.4	0.2744
-15.3	0.239
-15.2	0.2123
-15.1	0.199
-15	0.1787
-14.9	0.1559
-14.8	0.1391
-14.7	0.1308
-14.6	0.1214
-14.5	0.1113
-14.4	0.1076
-14.3	0.1022
-14.2	0.1009
-14.1	0.1059
-14	0.1096
-13.9	0.1112
-13.8	0.1137
-13.7	0.1217
-13.6	0.1256
-13.5	0.1338
-13.4	0.1362
-13.3	0.1367
-13.2	0.1468
-13.1	0.1541
-13	0.1586
-12.9	0.1625
-12.8	0.175
-12.7	0.1866
-12.6	0.2019
-12.5	0.2036
-12.4	0.1975
-12.3	0.2017
-12.2	0.2021
-12.1	0.2003
-12	0.1952
-11.9	0.1927
-11.8	0.1804
-11.7	0.1758
-11.6	0.1655
-11.5	0.1615
-11.4	0.1545
-11.3	0.1604
-11.2	0.1675
-11.1	0.1735
-11	0.1648
-10.9	0.1567
-10.8	0.15
-10.7	0.1465
-10.6	0.1415
-10.5	0.1311
-10.4	0.1302
-10.3	0.1317
-10.2	0.1252
-10.1	0.1164
-10	0.1079
-9.9	0.1108
-9.8	0.1064
-9.7	0.1039
-9.6	0.0898002
-9.5	0.0765
-9.4	0.0675001
-9.3	0.0635001
-9.2	0.0560001
-9.1	0.0516
-9	0.0447
-8.9	0.0409
-8.8	0.0293001
-8.7	0.0238001
-8.6	0.0204001
-8.5	0.0128
-8.4	0.000300196
-8.3	-0.00769989
-8.2	-0.0145999
-8.1	-0.0217999
-8	-0.0199
-7.9	-0.0235
-7.8	-0.0203
-7.7	-0.0133
-7.6	-0.00540015
-7.5	-0.0073
-7.4	-0.0071999
-7.3	-0.0029
-7.2	-0.0047
-7.1	-0.00340005
-7	-0.006
-6.9	-0.00899994
-6.8	-0.0086
-6.7	-0.0074
-6.6	-0.00909982
-6.5	-0.0112
-6.4	-0.0180999
-6.3	-0.017
-6.2	-0.0178
-6.1	-0.0132001
-6	-0.0151
-5.9	-0.00850024
-5.8	-0.0026
-5.7	0.0029
-5.6	0.0031999
-5.5	0.0015
-5.4	-0.00219996
-5.3	-0.0025
-5.2	0.0011
-5.1	0.00189993
-5	0.0016
-4.9	0.00160003
-4.8	0.0044
-4.7	0.0037
-4.6	0.00499989
-4.5	0.0035
-4.4	0.00430001
-4.3	0.0017
-4.2	0.0018
-4.1	0.0029999
-4	0.0026
-3.9	0.00269994
-3.8	0.0051
-3.7	0.004
-3.6	0.00530001
-3.5	0.0222
-3.4	0.0373996
-3.3	0.034
-3.2	0.0276
-3.1	0.0228
-3	0.0229
-2.9	0.0266999
-2.8	0.0294
-2.7	0.0338
-2.6	0.0195005
-2.5	0.0083
-2.4	0.00590001
-2.3	0.0084
-2.2	0.0041
-2.1	-0.000600039
-2	-0.0022
-1.9	-0.00799975
-1.8	-0.0135
-1.7	-0.025
-1.6	-0.0278
-1.5	-0.0418
-1.4	-0.0418
-1.3	-0.0454
-1.2	-0.0454
-1.1	-0.0426002
-1	-0.0418
-0.900002	-0.0418
-0.799999	-0.0418
-0.700001	-0.0418
-0.600002	-0.0418
-0.5	-0.041
-0.400002	-0.0407
-0.299999	-0.0390999
-0.200001	-0.0371
-0.100002	-0.0212
0	-0.0194
0.0999985	0.1665
0.200001	0.5023
0.299999	2.1213
0.399998	3.2712
0.5	3.7041
0.599998	3.9907
0.700001	4.0239
0.799999	4.1226
0.899998	4.194
1	4.1965
1.1	4.2652
1.2	4.292
1.3	4.4117
1.4	4.5108
1.5	4.5615
1.6	4.8845
1.7	5.069
1.8	5.2871
1.9	5.4972
2	5.6826
2.1	5.8894
2.2	6.1749
2.3	6.3872
2.4	6.6967
2.5	6.9361
2.6	7.0938
2.7	7.3237
2.8	7.5294
2.9	7.7485
3	7.9573
3.1	8.1617
3.2	8.3735
3.3	8.5775
3.4	8.774
3.5	8.9723
3.6	9.1479
3.7	9.3429
3.8	9.538
3.9	9.7301
4	9.9308
4.1	10.1305
4.2	10.3334
4.3	10.5292
4.4	10.7112
4.5	10.9121
4.6	11.1056
4.7	11.3008
4.8	11.4826
4.9	11.6519
5	11.8253
5.1	12.0088
5.2	12.18
5.3	12.3491
5.4	12.5165
5.5	12.6818
5.6	12.8433
5.7	12.9917
5.8	13.1398
5.9	13.2899
6	13.4299
6.1	13.5856
6.2	13.7282
6.3	13.8683
6.4	14.01
6.5	14.155
6.6	14.2993
6.7	14.4412
6.8	14.5792
6.9	14.7225
7	14.8618
7.1	15.004
7.2	15.1443
7.3	15.2814
7.4	15.4156
7.5	15.5382
7.6	15.6678
7.7	15.8004
7.8	15.9346
7.9	16.0617
8	16.1845
8.1	16.311
8.2	16.4241
8.3	16.5365
8.4	16.6481
8.5	16.7606
8.6	16.8756
8.7	16.9938
8.8	17.107
8.9	17.2217
9	17.3357
9.1	17.4526
9.2	17.5586
9.3	17.6688
9.4	17.7762
9.5	17.8748
9.6	17.985
9.7	18.0906
9.8	18.1931
9.9	18.2936
10	18.3957
10.1	18.5044
10.2	18.6088
10.3	18.712
10.4	18.8167
10.5	18.9214
10.6	19.0254
10.7	19.1301
10.8	19.2297
10.9	19.3247
11	19.415
11.1	19.5064
11.2	19.6027
11.3	19.7026
11.4	19.8
11.5	19.8955
11.6	19.989
11.7	20.0868
11.8	20.1791
11.9	20.2741
12	20.3686
12.1	20.4563
12.2	20.5416
12.3	20.6285
12.4	20.7163
12.5	20.8048
12.6	20.8941
12.7	20.9813
12.8	21.0696
12.9	21.1628
13	21.2507
13.1	21.3379
13.2	21.4265
13.3	21.5101
13.4	21.5958
13.5	21.6781
13.6	21.7643
13.7	21.8533
13.8	21.9446
13.9	22.0258
14	22.1105
14.1	22.1906
14.2	22.2662
14.3	22.3434
14.4	22.4173
14.5	22.4883
14.6	22.5635
14.7	22.636
14.8	22.7115
14.9	22.7898
15	22.8652
15.1	22.9407
15.2	23.0183
15.3	23.0948
15.4	23.1646
15.5	23.2368
15.6	23.3116
15.7	23.3786
15.8	23.4484
15.9	23.5186
16	23.5935
16.1	23.6645
16.2	23.7299
16.3	23.8
16.4	23.8662
16.5	23.9305
16.6	23.9945
16.7	24.062
16.8	24.1248
16.9	24.1896
17	24.254
17.1	24.3245
17.2	24.3913
17.3	24.4561
17.4	24.517
17.5	24.58
17.6	24.6431
17.7	24.7015
17.8	24.7607
17.9	24.8208
18	24.8801
18.1	24.9418
18.2	25.0031
18.3	25.0638
18.4	25.1256
18.5	25.188
18.6	25.2519
18.7	25.3133
18.8	25.3713
18.9	25.4239
19	25.4827
19.1	25.541
19.2	25.5969
19.3	25.6548
19.4	25.7121
19.5	25.7707
19.6	25.8243
19.7	25.8807
19.8	25.9323
19.9	25.981
20	26.0347
20.1	26.0905
20.2	26.1425
20.3	26.1946
20.4	26.2472
20.5	26.3025
20.6	26.3603
20.7	26.4108
20.8	26.4646
20.9	26.5176
21	26.5718
21.1	26.6241
21.2	26.6777
21.3	26.7317
21.4	26.7843
21.5	26.838
21.6	26.8902
21.7	26.9424
21.8	26.9927
21.9	27.0431
22	27.0947
22.1	27.1446
22.2	27.1965
22.3	27.2476
22.4	27.2928
22.5	27.3476
22.6	27.4007
22.7	27.4539
22.8	27.5016
22.9	27.5527
23	27.6103
23.1	27.6618
23.2	27.7095
23.3	27.7592
23.4	27.8062
23.5	27.8578
23.6	27.9052
23.7	27.9519
23.8	28.0025
23.9	28.0517
24	28.0991
24.1	28.1509
24.2	28.202
24.3	28.25
24.4	28.2908
24.5	28.336
24.6	28.385
24.7	28.4316
24.8	28.4767
24.9	28.5229
25	28.569
25.1	28.6123
25.2	28.6561
25.3	28.703
25.4	28.7448
25.5	28.7907
25.6	28.8324
25.7	28.871
25.8	28.9134
25.9	28.9581
26	29.009
26.1	29.0551
26.2	29.0971
26.3	29.1374
26.4	29.18
26.5	29.2205
26.6	29.2617
26.7	29.3059
26.8	29.3441
26.9	29.382
27	29.4148
27.1	29.4566
27.2	29.5046
27.3	29.5465
27.4	29.5909
27.5	29.6358
27.6	29.6844
27.7	29.7285
27.8	29.7681
27.9	29.8165
28	29.8638
28.1	29.9124
28.2	29.954
28.3	29.997
28.4	30.0431
28.5	30.082
28.6	30.122
28.7	30.1653
28.8	30.2081
28.9	30.2528
29	30.2913
29.1	30.331
29.2	30.3744
29.3	30.423
29.4	30.4594
29.5	30.5017
29.6	30.5432
29.7	30.5823
29.8	30.6246
29.9	30.6728
30	30.7214
30.1	30.7632
30.2	30.804
30.3	30.8463
30.4	30.8891
30.5	30.9317
30.6	30.9713
30.7	31.014
30.8	31.0608
30.9	31.1096
31	31.1567
31.1	31.2033
31.2	31.2518
31.3	31.2929
31.4	31.33
31.5	31.3732
31.6	31.4172
31.7	31.4568
31.8	31.4932
31.9	31.5277
32	31.5545
32.1	31.5733
32.2	31.5946
32.3	31.6209
32.4	31.6541
32.5	31.6911
32.6	31.729
32.7	31.7643
32.8	31.7988
32.9	31.8309
33	31.8653
33.1	31.9013
33.2	31.9391
33.3	31.9756
33.4	32.0066
33.5	32.0391
33.6	32.0749
33.7	32.11
33.8	32.1462
33.9	32.1858
34	32.2218
34.1	32.2525
34.2	32.2849
34.3	32.32
34.4	32.3558
34.5	32.3899
34.6	32.4237
34.7	32.4582
34.8	32.4924
34.9	32.5275
35	32.56
35.1	32.5946
35.2	32.6311
35.3	32.6685
35.4	32.7005
35.5	32.7329
35.6	32.7678
35.7	32.8018
35.8	32.8346
35.9	32.8613
36	32.8956
36.1	32.9264
36.2	32.9553
36.3	32.988
36.4	33.02
36.5	33.0531
36.6	33.0899
36.7	33.1217
36.8	33.1529
36.9	33.1864
37	33.2174
37.1	33.2507
37.2	33.2813
37.3	33.3155
37.4	33.3465
37.5	33.3767
37.6	33.4108
37.7	33.4429
37.8	33.4733
37.9	33.5026
38	33.5334
38.1	33.5667
38.2	33.6
38.3	33.634
38.4	33.6665
38.5	33.6985
38.6	33.7268
38.7	33.7571
38.8	33.7926
38.9	33.8269
39	33.8581
39.1	33.8921
39.2	33.9238
39.3	33.961
39.4	33.994
39.5	34.0251
39.6	34.0586
39.7	34.0858
39.8	34.1178
39.9	34.1477
40	34.1794
40.1	34.211
40.2	34.239
40.3	34.2659
40.4	34.2952
40.5	34.3267
40.6	34.3587
40.7	34.3878
40.8	34.4199
40.9	34.4507
41	34.4767
41.1	34.5001
41.2	34.5234
41.3	34.5511
41.4	34.5766
41.5	34.5984
41.6	34.6324
41.7	34.6658
41.8	34.7041
41.9	34.7375
42	34.7709
42.1	34.8028
42.2	34.8376
42.3	34.8755
42.4	34.9171
42.5	34.9496
42.6	34.9841
42.7	35.0159
42.8	35.0474
42.9	35.0795
43	35.1181
43.1	35.1549
43.2	35.1871
43.3	35.2215
43.4	35.2568
43.5	35.2943
43.6	35.3285
43.7	35.3624
43.8	35.3997
43.9	35.4374
44	35.468
44.1	35.5122
44.2	35.5457
44.3	35.5746
44.4	35.6107
44.5	35.642
44.6	35.6721
44.7	35.7064
44.8	35.7392
44.9	35.7704
45	35.8029
45.1	35.8386
45.2	35.875
45.3	35.9091
45.4	35.9431
45.5	35.9738
45.6	36.0071
45.7	36.0406
45.8	36.0809
45.9	36.1166
46	36.152
46.1	36.1846
46.2	36.221
46.3	36.2569
46.4	36.2796
46.5	36.3051
46.6	36.3322
46.7	36.3565
46.8	36.3807
46.9	36.4019
47	36.4252
47.1	36.449
47.2	36.4725
47.3	36.4969
47.4	36.5139
47.5	36.5418
47.6	36.5658
47.7	36.5906
47.8	36.617
47.9	36.6408
48	36.6673
48.1	36.6914
48.2	36.7208
48.3	36.7499
48.4	36.7725
48.5	36.7953
48.6	36.8215
48.7	36.8505
48.8	36.8718
48.9	36.8983
49	36.9257
49.1	36.9466
49.2	36.9748
49.3	37.0062
49.4	37.032
49.5	37.0586
49.6	37.0846
49.7	37.1116
49.8	37.1383
49.9	37.1652
50	37.1896
50.1	37.2191
50.2	37.2375
50.3	37.2594
50.4	37.2837
50.5	37.3074
50.6	37.3339
50.7	37.3665
50.8	37.3942
50.9	37.421
51	37.4451
51.1	37.471
51.2	37.4969
51.3	37.5193
51.4	37.5432
51.5	37.5751
51.6	37.6065
51.7	37.6322
51.8	37.6633
51.9	37.6908
52	37.7216
52.1	37.7545
52.2	37.7861
52.3	37.8107
52.4	37.8396
52.5	37.8685
52.6	37.8988
52.7	37.929
52.8	37.9568
52.9	37.9823
53	38.013
53.1	38.0368
53.2	38.0665
53.3	38.0947
53.4	38.126
53.5	38.1581
53.6	38.1855
53.7	38.2099
53.8	38.2345
53.9	38.2569
54	38.2821
54.1	38.312
54.2	38.3433
54.3	38.3755
54.4	38.4054
54.5	38.4311
54.6	38.4553
54.7	38.4818
54.8	38.5113
54.9	38.5362
55	38.559
55.1	38.5824
55.2	38.6112
55.3	38.636
55.4	38.6606
55.5	38.6874
55.6	38.716
55.7	38.7416
55.8	38.7637
55.9	38.7891
56	38.8149
56.1	38.8423
56.2	38.8693
56.3	38.8983
56.4	38.9286
56.5	38.9589
56.6	38.9841
56.7	39.0056
56.8	39.0305
56.9	39.0598
57	39.0907
57.1	39.1185
57.2	39.1464
57.3	39.1731
57.4	39.2066
57.5	39.2418
57.6	39.2664
57.7	39.2927
57.8	39.3239
57.9	39.3498
58	39.3794
58.1	39.4061
58.2	39.4358
58.3	39.4613
58.4	39.4905
58.5	39.5223
58.6	39.5507
58.7	39.5763
58.8	39.6018
58.9	39.6338
59	39.6611
59.1	39.6797
59.2	39.7044
59.3	39.7239
59.4	39.7496
59.5	39.7773
59.6	39.8007
59.7	39.8235
59.8	39.8469
59.9	39.8697
60	39.8923
60.1	39.9152
60.2	39.9394
60.3	39.969
60.4	39.9976
60.5	40.0205
60.6	40.0491
60.7	40.073
60.8	40.096
60.9	40.1165
61	40.1412
61.1	40.1647
61.2	40.1892
61.3	40.2162
61.4	40.2434
61.5	40.2704
61.6	40.2925
61.7	40.3162
61.8	40.3416
61.9	40.3625
62	40.3847
62.1	40.4078
62.2	40.4366
62.3	40.4718
62.4	40.5125
62.5	40.5349
62.6	40.5562
62.7	40.5812
62.8	40.6071
62.9	40.6339
63	40.6532
63.1	40.6769
63.2	40.6998
63.3	40.7225
63.4	40.7489
63.5	40.773
63.6	40.7975
63.7	40.8203
63.8	40.8463
63.9	40.8691
64	40.8936
64.1	40.9177
64.2	40.9404
64.3	40.9635
64.4	40.9916
64.5	41.0176
64.6	41.0363
64.7	41.0608
64.8	41.0901
64.9	41.1141
65	41.1344
65.1	41.1566
65.2	41.1834
65.3	41.2082
65.4	41.2382
65.5	41.2678
65.6	41.2946
65.7	41.3219
65.8	41.3465
65.9	41.3714
66	41.3964
66.1	41.4166
66.2	41.4425
66.3	41.4652
66.4	41.4914
66.5	41.5165
66.6	41.5456
66.7	41.5749
66.8	41.5995
66.9	41.6212
67	41.6446
67.1	41.6716
67.2	41.7021
67.3	41.732
67.4	41.7614
67.5	41.79
67.6	41.8192
67.7	41.8426
67.8	41.87
67.9	41.8919
68	41.9186
68.1	41.9456
68.2	41.9757
68.3	41.9999
68.4	42.0247
68.5	42.0523
68.6	42.0794
68.7	42.107
68.8	42.1336
68.9	42.1587
69	42.1829
69.1	42.2108
69.2	42.2372
69.3	42.2659
69.4	42.296
69.5	42.3206
69.6	42.3457
69.7	42.3714
69.8	42.3951
69.9	42.4184
70	42.4475
70.1	42.474
70.2	42.4998
70.3	42.5218
70.4	42.5501
70.5	42.5745
70.6	42.5994
70.7	42.6246
70.8	42.6501
70.9	42.6796
71	42.708
71.1	42.7404
71.2	42.7683
71.3	42.7941
71.4	42.8229
71.5	42.848
71.6	42.8772
71.7	42.9044
71.8	42.9363
71.9	42.9639
72	42.9897
72.1	43.0191
72.2	43.0473
72.3	43.0745
72.4	43.1007
72.5	43.1267
72.6	43.1578
72.7	43.1865
72.8	43.2125
72.9	43.2404
73	43.2663
73.1	43.2894
73.2	43.3189
73.3	43.3464
73.4	43.3759
73.5	43.4028
73.6	43.4354
73.7	43.4656
73.8	43.4948
73.9	43.5177
74	43.5431
74.1	43.5702
74.2	43.5886
74.3	43.6121
74.4	43.6441
74.5	43.6764
74.6	43.7035
74.7	43.7279
74.8	43.7503
74.9	43.7708
75	43.7962
75.1	43.8227
75.2	43.8442
75.3	43.8642
75.4	43.8925
75.5	43.9126
75.6	43.9324
75.7	43.9552
75.8	43.9695
75.9	43.9897
76	44.0106
76.1	44.0285
76.2	44.0533
76.3	44.0784
76.4	44.1003
76.5	44.1235
76.6	44.1426
76.7	44.1662
76.8	44.1913
76.9	44.2113
77	44.2344
77.1	44.2582
77.2	44.2784
77.3	44.3028
77.4	44.3263
77.5	44.3458
77.6	44.3687
77.7	44.3908
77.8	44.4138
77.9	44.4321
78	44.4509
78.1	44.4726
78.2	44.4952
78.3	44.5138
78.4	44.5181
78.5	44.5278
78.6	44.5341
78.7	44.542
78.8	44.5713
78.9	44.6036
79	44.6323
79.1	44.6643
79.2	44.6883
79.3	44.7154
79.4	44.7423
79.5	44.7723
79.6	44.8044
79.7	44.839
79.8	44.8697
79.9	44.8982
80	44.925
80.1	44.9587
80.2	44.9925
80.3	45.0281
80.4	45.0601
80.5	45.0927
80.6	45.122
80.7	45.1534
80.8	45.1889
80.9	45.2208
81	45.2518
81.1	45.2762
81.2	45.3039
81.3	45.334
81.4	45.3598
81.5	45.3851
81.6	45.4098
81.7	45.4361
81.8	45.4635
81.9	45.485
82	45.5078
82.1	45.5341
82.2	45.5622
82.3	45.5878
82.4	45.6096
82.5	45.633
82.6	45.659
82.7	45.6839
82.8	45.7103
82.9	45.7394
83	45.7656
83.1	45.7941
83.2	45.8229
83.3	45.8446
83.4	45.8634
83.5	45.8791
83.6	45.8966
83.7	45.9161
83.8	45.9345
83.9	45.9498
84	45.9679
84.1	45.9909
84.2	46.0162
84.3	46.0373
84.4	46.0632
84.5	46.0865
84.6	46.0992
84.7	46.1201
84.8	46.148
84.9	46.1687
85	46.1917
85.1	46.2129
85.2	46.2345
85.3	46.2518
85.4	46.2726
85.5	46.2911
85.6	46.3118
85.7	46.3329
85.8	46.356
85.9	46.3818
86	46.4121
86.1	46.4423
86.2	46.4619
86.3	46.4826
86.4	46.5092
86.5	46.5345
86.6	46.5538
86.7	46.5731
86.8	46.5962
86.9	46.6231
87	46.6503
87.1	46.669
87.2	46.6925
87.3	46.7181
87.4	46.7432
87.5	46.7662
87.6	46.7879
87.7	46.8136
87.8	46.8376
87.9	46.8593
88	46.8868
88.1	46.9101
88.2	46.9329
88.3	46.9523
88.4	46.9763
88.5	46.9973
88.6	47.0174
88.7	47.0383
88.8	47.0618
88.9	47.0837
89	47.1045
89.1	47.1298
89.2	47.1482
89.3	47.1677
89.4	47.1909
89.5	47.2141
89.6	47.2344
89.7	47.2578
89.8	47.2806
89.9	47.3057
90	47.3261
90.1	47.3459
90.2	47.3678
90.3	47.3879
90.4	47.4098
90.5	47.4341
90.6	47.4576
90.7	47.4819
90.8	47.5062
90.9	47.5277
91	47.5491
91.1	47.5744
91.2	47.6036
91.3	47.6263
91.4	47.651
91.5	47.6731
91.6	47.7064
91.7	47.7313
91.8	47.7569
91.9	47.7807
92	47.7948
92.1	47.8104
92.2	47.833
92.3	47.8566
92.4	47.8833
92.5	47.9074
92.6	47.9336
92.7	47.9606
92.8	47.987
92.9	48.0111
93	48.0363
93.1	48.0614
93.2	48.0912
93.3	48.1179
93.4	48.1449
93.5	48.171
93.6	48.2
93.7	48.2246
93.8	48.252
93.9	48.2813
94	48.3044
94.1	48.322
94.2	48.3474
94.3	48.3745
94.4	48.4018
94.5	48.4273
94.6	48.4516
94.7	48.4763
94.8	48.5032
94.9	48.5254
95	48.5555
95.1	48.5818
95.2	48.6109
95.3	48.6351
95.4	48.6578
95.5	48.6801
95.6	48.7067
95.7	48.7375
95.8	48.7694
95.9	48.7965
96	48.8243
96.1	48.8541
96.2	48.879
96.3	48.9058
96.4	48.9318
96.5	48.9552
96.6	48.9829
96.7	49.0075
96.8	49.0316
96.9	49.0575
97	49.0796
97.1	49.104
97.2	49.1397
97.3	49.162
97.4	49.1836
97.5	49.1999
97.6	49.2281
97.7	49.2528
97.8	49.2747
97.9	49.2949
98	49.3203
98.1	49.3396
98.2	49.36
98.3	49.3864
98.4	49.4135
98.5	49.4382
98.6	49.4598
98.7	49.4818
98.8	49.5021
98.9	49.521
99	49.5401
99.1	49.56
99.2	49.5856
99.3	49.6112
99.4	49.6333
99.5	49.6579
99.6	49.6808
99.7	49.7041
99.8	49.7283
99.9	49.7524
100	49.7732
100.1	49.7984
100.2	49.8256
100.3	49.8457
100.4	49.8719
100.5	49.8971
100.6	49.92
100.7	49.9437
100.8	49.9689
100.9	49.9895
101	50.0131
101.1	50.0333
101.2	50.0508
101.3	50.0716
101.4	50.095
101.5	50.1131
101.6	50.1335
101.7	50.1546
101.8	50.1759
101.9	50.1944
102	50.2161
102.1	50.2462
102.2	50.2742
102.3	50.2985
102.4	50.3251
102.5	50.345
102.6	50.3714
102.7	50.3972
102.8	50.4238
102.9	50.4506
103	50.4757
103.1	50.4988
103.2	50.5403
103.3	50.5741
103.4	50.6078
103.5	50.6363
103.6	50.6582
103.7	50.6803
103.8	50.7073
103.9	50.7291
104	50.7515
104.1	50.7756
104.2	50.796
104.3	50.818
104.4	50.8407
104.5	50.8656
104.6	50.8891
104.7	50.9093
104.8	50.9263
104.9	50.9465
105	50.9673
105.1	50.9861
105.2	51.0047
105.3	51.0299
105.4	51.0578
105.5	51.0858
105.6	51.1054
105.7	51.129
105.8	51.1482
105.9	51.1686
106	51.1939
106.1	51.2182
106.2	51.242
106.3	51.2689
106.4	51.2913
106.5	51.3095
106.6	51.3306
106.7	51.352
106.8	51.3765
106.9	51.3977
107	51.4251
107.1	51.4472
107.2	51.4693
107.3	51.4878
107.4	51.5038
107.5	51.5164
107.6	51.5305
107.7	51.5549
107.8	51.591
107.9	51.628
108	51.646
108.1	51.6762
108.2	51.699
108.3	51.7278
108.4	51.7536
108.5	51.7768
108.6	51.7966
108.7	51.8167
108.8	51.8456
108.9	51.8659
109	51.8846
109.1	51.9068
109.2	51.9308
109.3	51.9472
109.4	51.964
109.5	51.9843
109.6	52.0003
109.7	52.0196
109.8	52.0451
109.9	52.0657
110	52.0879
110.1	52.1097
110.2	52.1329
110.3	52.1522
110.4	52.1756
110.5	52.1908
110.6	52.2135
110.7	52.237
110.8	52.2529
110.9	52.2702
111	52.2778
111.1	52.2914
111.2	52.3114
111.3	52.3298
111.4	52.354
111.5	52.3768
111.6	52.3932
111.7	52.4137
111.8	52.4447
111.9	52.4793
112	52.512
112.1	52.5409
112.2	52.5676
112.3	52.5898
112.4	52.6143
112.5	52.6386
112.6	52.6587
112.7	52.6819
112.8	52.7016
112.9	52.7242
113	52.7378
113.1	52.7514
113.2	52.7623
113.3	52.7769
113.4	52.7976
113.5	52.8267
113.6	52.8485
113.7	52.8684
113.8	52.8915
113.9	52.919
114	52.9385
114.1	52.9533
114.2	52.9708
114.3	52.9874
114.4	53.0112
114.5	53.0226
114.6	53.0389
114.7	53.0539
114.8	53.0762
114.9	53.1004
115	53.1308
115.1	53.1579
115.2	53.1815
115.3	53.1998
115.4	53.2334
115.5	53.2526
115.6	53.2711
115.7	53.284
115.8	53.2973
115.9	53.3071
116	53.3264
116.1	53.3417
116.2	53.3716
116.3	53.3994
116.4	53.4289
116.5	53.4616
116.6	53.4957
116.7	53.5302
116.8	53.5601
116.9	53.5925
117	53.6182
117.1	53.6497
117.2	53.6793
117.3	53.7123
117.4	53.7368
117.5	53.7519
117.6	53.7734
117.7	53.8008
117.8	53.8206
117.9	53.8545
118	53.8865
118.1	53.9218
118.2	53.9575
118.3	53.9653
118.4	53.9812
118.5	53.9991
118.6	54.0194
118.7	54.0434
118.8	54.0628
118.9	54.0784
119	54.1093
119.1	54.1104
119.2	54.1104
119.3	54.1268
119.4	54.1104
119.5	54.1093
119.6	54.0933
119.7	54.0784
119.8	54.0628
119.9	54.0434
120	54.0194
120.1	54.0194
120.2	53.9988
120.3	53.6079
120.4	51.8324
120.5	51.0076
120.6	50.6728
120.7	50.5231
120.8	50.5161
120.9	50.4342
121	50.4322
121.1	50.4264
121.2	50.4218
121.3	50.42
121.4	50.3914
121.5	50.3517
121.6	50.2708
121.7	50.0401
121.8	49.8542
121.9	49.7018
122	49.5268
122.1	49.3657
122.2	49.2046
122.3	48.9669
122.4	48.8069
122.5	48.5672
122.6	48.4083
122.7	48.2966
122.8	48.1147
122.9	47.9798
123	47.8374
123.1	47.6458
123.2	47.5155
123.3	47.3521
123.4	47.2009
123.5	47.0261
123.6	46.863
123.7	46.7258
123.8	46.5777
123.9	46.4285
124	46.2745
124.1	46.1207
124.2	45.9766
124.3	45.8321
124.4	45.6967
124.5	45.5844
124.6	45.4348
124.7	45.3037
124.8	45.1806
124.9	45.04
125	44.9125
125.1	44.7849
125.2	44.6587
125.3	44.5299
125.4	44.4269
125.5	44.3162
125.6	44.2039
125.7	44.088
125.8	43.976
125.9	43.86
126	43.7471
126.1	43.6438
126.2	43.5347
126.3	43.4299
126.4	43.325
126.5	43.2174
126.6	43.111
126.7	42.975
126.8	42.8682
126.9	42.7459
127	42.6371
127.1	42.5198
127.2	42.419
127.3	42.3004
127.4	42.1811
127.5	42.0801
127.6	41.9808
127.7	41.8923
127.8	41.8309
127.9	41.7675
128	41.7161
128.1	41.6512
128.2	41.589
128.3	41.5269
128.4	41.4628
128.5	41.3915
128.6	41.3304
128.7	41.2731
128.8	41.2062
128.9	41.1385
129	41.067
129.1	41.0067
129.2	40.9264
129.3	40.8439
129.4	40.7599
129.5	40.7007
129.6	40.6272
129.7	40.5389
129.8	40.4515
129.9	40.3302
130	40.2791
130.1	40.2344
130.2	40.1856
130.3	40.055
130.4	39.9696
130.5	39.9137
130.6	39.8349
130.7	39.7638
130.8	39.6294
130.9	39.5337
131	39.681
131.1	39.6861
131.2	39.5357
131.3	39.2329
131.4	39.2465
131.5	39.2995
131.6	39.2584
131.7	39.2186
131.8	39.1728
131.9	39.1878
132	39.1537
132.1	39.1213
132.2	39.0854
132.3	39.0715
132.4	39.0358
132.5	39.0212
132.6	38.9987
132.7	38.9678
132.8	38.9669
132.9	38.9475
133	38.9247
133.1	38.9131
133.2	38.9456
133.3	38.9636
133.4	39.009
133.5	38.962
133.6	38.9786
133.7	39.0275
133.8	39.0589
133.9	39.0609
134	38.9726
134.1	38.92
134.2	38.8724
134.3	38.822
134.4	38.7686
134.5	38.6408
134.6	38.6313
134.7	38.5561
134.8	38.498
134.9	38.4934
135	38.4029
135.1	38.2966
135.2	38.1309
135.3	38.0609
135.4	37.9957
135.5	37.9977
135.6	37.9357
135.7	37.8986
135.8	37.8596
135.9	37.834
136	37.7393
136.1	37.6955
136.2	37.6894
136.3	37.6243
136.4	37.5932
136.5	37.563
136.6	37.5067
136.7	37.4434
136.8	37.367
136.9	37.3196
137	37.258
137.1	37.2039
137.2	37.1529
137.3	37.1035
137.4	37.0408
137.5	36.9792
137.6	36.9338
137.7	36.8757
137.8	36.8405
137.9	36.7925
138	36.7364
138.1	36.6935
138.2	36.6397
138.3	36.6
138.4	36.562
138.5	36.5339
138.6	36.4871
138.7	36.4412
138.8	36.405
138.9	36.3519
139	36.3048
139.1	36.2707
139.2	36.2388
139.3	36.2041
139.4	36.1598
139.5	36.1141
139.6	36.0714
139.7	36.0289
139.8	35.986
139.9	35.9416
140	35.9034
140.1	35.861
140.2	35.8179
140.3	35.7808
140.4	35.7522
140.5	35.7153
140.6	35.6753
140.7	35.6353
140.8	35.5961
140.9	35.5599
141	35.5261
141.1	35.4947
141.2	35.4628
141.3	35.4263
141.4	35.3888
141.5	35.3551
141.6	35.3234
141.7	35.2921
141.8	35.2605
141.9	35.2271
142	35.189
142.1	35.1533
142.2	35.1252
142.3	35.0974
142.4	35.0654
142.5	35.034
142.6	35.0049
142.7	34.9721
142.8	34.9397
142.9	34.9101
143	34.8829
143.1	34.8561
143.2	34.8241
143.3	34.7983
143.4	34.7758
143.5	34.749
143.6	34.7214
143.7	34.6915
143.8	34.6638
143.9	34.6371
144	34.6074
144.1	34.5778
144.2	34.5488
144.3	34.5224
144.4	34.4966
144.5	34.4733
144.6	34.4521
144.7	34.4289
144.8	34.4043
144.9	34.3802
145	34.3539
145.1	34.3329
145.2	34.3075
145.3	34.2857
145.4	34.2612
145.5	34.2394
145.6	34.2188
145.7	34.201
145.8	34.1816
145.9	34.1594
146	34.1396
146.1	34.1198
146.2	34.0958
146.3	34.0686
146.4	34.0403
146.5	34.0157
146.6	33.999
146.7	33.9811
146.8	33.9577
146.9	33.9361
147	33.912
147.1	33.8929
147.2	33.872
147.3	33.8493
147.4	33.831
147.5	33.8082
147.6	33.7886
147.7	33.77
147.8	33.748
147.9	33.7287
148	33.6998
148.1	33.6834
148.2	33.6672
148.3	33.6466
148.4	33.6259
148.5	33.6046
148.6	33.5885
148.7	33.572
148.8	33.5543
148.9	33.5363
149	33.5182
149.1	33.4972
149.2	33.4754
149.3	33.4596
149.4	33.4438
149.5	33.4268
149.6	33.4065
149.7	33.3886
149.8	33.3744
149.9	33.3577
150	33.3435
150.1	33.3344
150.2	33.3181
150.3	33.299
150.4	33.2819
150.5	33.2722
150.6	33.2615
150.7	33.2494
150.8	33.2383
150.9	33.2241
151	33.2052
151.1	33.1974
151.2	33.1944
151.3	33.1905
151.4	33.1815
151.5	33.1733
151.6	33.1658
151.7	33.1334
151.8	33.1058
151.9	33.0754
152	33.0566
152.1	33.0333
152.2	33.0106
152.3	32.9893
152.4	32.9736
152.5	32.9586
152.6	32.9461
152.7	32.9257
152.8	32.9088
152.9	32.8897
153	32.8784
153.1	32.8679
153.2	32.8537
153.3	32.8383
153.4	32.8191
153.5	32.8038
153.6	32.7805
153.7	32.7703
153.8	32.7642
153.9	32.7561
154	32.7482
154.1	32.7525
154.2	32.7469
154.3	32.7471
154.4	32.728
154.5	32.7147
154.6	32.7005
154.7	32.6782
154.8	32.6661
154.9	32.6629
155	32.6554
155.1	32.6503
155.2	32.639
155.3	32.6142
155.4	32.5959
155.5	32.5782
155.6	32.5531
155.7	32.5303
155.8	32.5056
155.9	32.4737
156	32.4491
156.1	32.4371
156.2	32.419
156.3	32.4109
156.4	32.4095
156.5	32.4029
156.6	32.3937
156.7	32.3908
156.8	32.3878
156.9	32.3769
157	32.3509
157.1	32.3219
157.2	32.2943
157.3	32.277
157.4	32.2656
157.5	32.2476
157.6	32.2337
157.7	32.2257
157.8	32.2134
157.9	32.2075
158	32.1967
158.1	32.1867
158.2	32.1681
158.3	32.1542
158.4	32.1403
158.5	32.1274
158.6	32.1109
158.7	32.0961
158.8	32.0856
158.9	32.0803
159	32.0731
159.1	32.064
159.2	32.0495
159.3	32.0298
159.4	32.0142
159.5	31.9928
159.6	31.9786
159.7	31.9625
159.8	31.9568
159.9	31.9477
160	31.9385
160.1	31.9249
160.2	31.9092
[truncated: 12,878 more rows]

## Sheet: hCD26-A289P
Time (s)	Response units (RU)				Concentration (µM)	Response units (RU)	Response units (RU)
-39.5	-0.5307				0	-35.7382
-39.4	-0.5951				0.0157828	-16.3813
-39.3	-0.4993				0.0315657	1.37043
-39.2	-0.212397				0.0473485	17.7086
-39.1	-0.3934				0.0631313	32.7956
-39	-0.5924				0.0789141	46.7698
-38.9	-0.8037				0.094697	59.75
-38.8	-0.5874				0.11048	71.8387
-38.7	-0.6099				0.126263	83.1245
-38.6	-0.6029				0.142045	93.685
-38.5	-0.4339				0.157828	103.588
-38.4	-0.4982				0.173611	112.893
-38.3	-0.4491				0.189394	121.652
-38.2	-0.5983				0.205177	129.912
-38.1	-0.5642				0.22096	137.715
-38	-0.5594				0.236742	145.098
-37.9	-0.5422				0.252525	152.093
-37.8	-0.5288				0.268308	158.731
-37.7	-0.521				0.284091	165.037
-37.6	-0.5189				0.299874	171.037
-37.5	-0.519				0.315657	176.752
-37.4	-0.5239				0.331439	182.202
-37.3	-0.5312				0.347222	187.405
-37.2	-0.533898				0.363005	192.377
-37.1	-0.5018				0.378788	197.133
-37	-0.5947				0.394571	201.688
-36.9	-0.5503				0.410354	206.053
-36.8	-0.5692				0.426136	210.241
-36.7	-0.582701				0.441919	214.261
-36.6	-0.5945				0.457702	218.125
-36.5	-0.6169				0.473485	221.839
-36.4	-0.6745				0.489268	225.414
-36.3	-0.7452				0.505051	228.857
-36.2	-0.822702				0.520833	232.175
-36.1	-0.8302				0.536616	235.375
-36	-0.7224				0.552399	238.463
-35.9	-0.5561				0.568182	241.444
-35.8	-0.3541				0.583965	244.325
-35.7	-0.204693				0.599747	247.109
-35.6	-0.0958				0.61553	249.803
-35.5	-0.1147				0.631313	252.41
-35.4	-0.2381				0.647096	254.934
-35.3	-0.4191				0.662879	257.38
-35.2	-0.507801				0.678662	259.75
-35.1	-0.5497				0.694444	262.049
-35	-0.5491				0.710227	264.279
-34.9	-0.5542				0.72601	266.444
-34.8	-0.5456				0.741793	268.546
-34.7	-0.570301				0.757576	270.588
-34.6	-0.5951				0.773359	272.572
-34.5	-0.5837				0.789141	274.502
-34.4	-0.6067				0.804924	276.379
-34.3	-0.608				0.820707	278.205
-34.2	-0.5864				0.83649	279.983
-34.1	-0.5956				0.852273	281.714
-34	-0.6155				0.868056	283.4
-33.9	-0.5901				0.883838	285.042
-33.8	-0.5935				0.899621	286.644
-33.7	-0.621				0.915404	288.205
-33.6	-0.6237				0.931187	289.728
-33.5	-0.6114				0.94697	291.214
-33.4	-0.6094				0.962753	292.664
-33.3	-0.605				0.978535	294.079
-33.2	-0.613399				0.994318	295.461
-33.1	-0.5967				1.0101	296.812
-33	-0.5919				1.02588	298.131
-32.9	-0.5876				1.04167	299.42
-32.8	-0.5905				1.05745	300.68
-32.7	-0.5878				1.07323	301.913
-32.6	-0.5892				1.08902	303.118
-32.5	-0.5837				1.1048	304.297
-32.4	-0.5852				1.12058	305.451
-32.3	-0.5792				1.13636	306.58
-32.2	-0.5832				1.15215	307.686
-32.1	-0.587				1.16793	308.768
-32	-0.5829				1.18371	309.828
-31.9	-0.5741				1.19949	310.867
-31.8	-0.5739				1.21528	311.884
-31.7	-0.5743				1.23106	312.882
-31.6	-0.575				1.24684	313.859
-31.5	-0.5737				1.26263	314.818
-31.4	-0.5703				1.27841	315.758
-31.3	-0.5675				1.29419	316.679
-31.2	-0.5692				1.30997	317.584
-31.1	-0.5671				1.32576	318.471
-31	-0.5649				1.34154	319.342
-30.9	-0.5603				1.35732	320.196
-30.8	-0.5587				1.37311	321.035
-30.7	-0.5531				1.38889	321.859
-30.6	-0.5485				1.40467	322.668
-30.5	-0.5437				1.42045	323.462
-30.4	-0.5415				1.43624	324.242
-30.3	-0.5382				1.45202	325.009
-30.2	-0.5356				1.4678	325.762
-30.1	-0.5333				1.48359	326.503
-30	-0.53				1.49937	327.23
-29.9	-0.5279				1.51515	327.946
-29.8	-0.5211				1.53093	328.649
-29.7	-0.5203				1.54672	329.341
-29.6	-0.5187				1.5625	330.021
-29.5	-0.5165
-29.4	-0.5144				0.0976562		62.89
-29.3	-0.5147				0.195312		123.572
-29.2	-0.5077				0.390625		199.708
-29.1	-0.504				0.78125		276.162
-29	-0.4972				1.5625		328.688
-28.9	-0.4897
-28.8	-0.4868
-28.7	-0.4861
-28.6	-0.4812
-28.5	-0.4811
-28.4	-0.4813
-28.3	-0.4831
-28.2	-0.4796
-28.1	-0.4778
-28	-0.4748
-27.9	-0.4711
-27.8	-0.4679
-27.7	-0.4649
-27.6	-0.4591
-27.5	-0.4564
-27.4	-0.453
-27.3	-0.4501
-27.2	-0.4468
-27.1	-0.4409
-27	-0.4388
-26.9	-0.4374
-26.8	-0.4335
-26.7	-0.4331
-26.6	-0.4326
-26.5	-0.4337
-26.4	-0.4304
-26.3	-0.4314
-26.2	-0.4302
-26.1	-0.4321
-26	-0.43
-25.9	-0.4289
-25.8	-0.4279
-25.7	-0.424
-25.6	-0.417
-25.5	-0.4114
-25.4	-0.4093
-25.3	-0.4047
-25.2	-0.4018
-25.1	-0.4013
-25	-0.402
-24.9	-0.3989
-24.8	-0.3952
-24.7	-0.3904
-24.6	-0.3868
-24.5	-0.3837
-24.4	-0.3807
-24.3	-0.379
-24.2	-0.3774
-24.1	-0.3767
-24	-0.3779
-23.9	-0.3755
-23.8	-0.3706
-23.7	-0.3664
-23.6	-0.3688
-23.5	-0.3672
-23.4	-0.3664
-23.3	-0.364
-23.2	-0.3611
-23.1	-0.3583
-23	-0.3542
-22.9	-0.3569
-22.8	-0.3602
-22.7	-0.3623
-22.6	-0.3612
-22.5	-0.3617
-22.4	-0.3515
-22.3	-0.342
-22.2	-0.349
-22.1	-0.3486
-22	-0.346
-21.9	-0.3434
-21.8	-0.341
-21.7	-0.339
-21.6	-0.3322
-21.5	-0.3379
-21.4	-0.3438
-21.3	-0.3389
-21.2	-0.3253
-21.1	-0.3155
-21	-0.2995
-20.9	-0.2804
-20.8	-0.2702
-20.7	-0.2882
-20.6	-0.2796
-20.5	-0.2748
-20.4	-0.2927
-20.3	-0.3071
-20.2	-0.3154
-20.1	-0.3137
-20	-0.3214
-19.9	-0.319
-19.8	-0.3022
-19.7	-0.2935
-19.6	-0.2901
-19.5	-0.2845
-19.4	-0.2765
-19.3	-0.2689
-19.2	-0.2718
-19.1	-0.2626
-19	-0.2588
-18.9	-0.2577
-18.8	-0.253
-18.7	-0.2556
-18.6	-0.2359
-18.5	-0.2191
-18.4	-0.2273
-18.3	-0.2372
-18.2	-0.238
-18.1	-0.2329
-18	-0.2296
-17.9	-0.2321
-17.8	-0.2177
-17.7	-0.2081
-17.6	-0.1919
-17.5	-0.1858
-17.4	-0.1916
-17.3	-0.2042
-17.2	-0.2135
-17.1	-0.2214
-17	-0.2261
-16.9	-0.2189
-16.8	-0.2208
-16.7	-0.2203
-16.6	-0.2069
-16.5	-0.2025
-16.4	-0.1985
-16.3	-0.1917
-16.2	-0.1914
-16.1	-0.2375
-16	-0.2504
-15.9	-0.2607
-15.8	-0.2645
-15.7	-0.2592
-15.6	-0.2541
-15.5	-0.2443
-15.4	-0.2327
-15.3	-0.2262
-15.2	-0.2263
-15.1	-0.2297
-15	-0.2447
-14.9	-0.2581
-14.8	-0.2683
-14.7	-0.2637
-14.6	-0.2357
-14.5	-0.212899
-14.4	-0.180899
-14.3	-0.1578
-14.2	-0.1637
-14.1	-0.1588
-14	-0.1581
-13.9	-0.1691
-13.8	-0.169
-13.7	-0.1729
-13.6	-0.1881
-13.5	-0.1888
-13.4	-0.174499
-13.3	-0.1499
-13.2	-0.1402
-13.1	-0.1349
-13	-0.1329
-12.9	-0.1387
-12.8	-0.1364
-12.7	-0.1351
-12.6	-0.1371
-12.5	-0.1391
-12.4	-0.1252
-12.3	-0.1158
-12.2	-0.0994
-12.1	-0.0963
-12	-0.0903
-11.9	-0.0921
-11.8	-0.0952
-11.7	-0.0985
-11.6	-0.1059
-11.5	-0.1088
-11.4	-0.1133
-11.3	-0.1154
-11.2	-0.1155
-11.1	-0.1158
-11	-0.1102
-10.9	-0.1133
-10.8	-0.111
-10.7	-0.1064
-10.6	-0.0999
-10.5	-0.0967998
-10.4	-0.0972998
-10.3	-0.0918
-10.2	-0.0878
-10.1	-0.0883
-10	-0.0910997
-9.9	-0.0832998
-9.8	-0.082
-9.7	-0.0881
-9.6	-0.0941
-9.5	-0.0974999
-9.4	-0.1003
-9.3	-0.0929
-9.2	-0.0756
-9.1	-0.0624
-9	-0.0552999
-8.9	-0.0382002
-8.8	-0.0481
-8.7	-0.0481
-8.6	-0.061
-8.5	-0.0556
-8.4	-0.0599999
-8.3	-0.0599
-8.2	-0.0584
-8.1	-0.0561
-8	-0.0523
-7.9	-0.0516
-7.8	-0.052
-7.7	-0.0486999
-7.6	-0.046
-7.5	-0.0399
-7.4	-0.0422
-7.3	-0.0401
-7.2	-0.0372999
-7.1	-0.0342
-7	-0.0312
-6.9	-0.0289
-6.8	-0.0303
-6.7	-0.0282999
-6.6	-0.0244
-6.5	-0.0245
-6.4	-0.0267
-6.3	-0.0264
-6.2	-0.0254998
-6.1	-0.0204
-6	-0.0212
-5.9	-0.0228
-5.8	-0.0179
-5.7	-0.0132999
-5.6	-0.0103
-5.5	-0.0067
-5.4	-0.0028
-5.3	-0.0063
-5.2	-0.00509994
-5.1	-0.005
-5	-0.0037
-4.9	-0.0029
-4.8	-0.0008
-4.7	0.00210006
-4.6	0.0034
-4.5	0.0063
-4.4	0.0057
-4.3	0.009
-4.2	0.0132001
-4.1	0.017
-4	0.0226
-3.9	0.0278
-3.8	0.03
-3.7	0.0323001
-3.6	0.0353
-3.5	0.0425
-3.4	0.0377
-3.3	0.0454
-3.2	0.0609003
-3.1	0.0731
-3	0.0831
-2.9	0.0807
-2.8	0.0732
-2.7	0.0750001
-2.6	0.0779
-2.5	0.0764
-2.4	0.0809
-2.3	0.0811
-2.2	0.0805002
-2.1	0.0836
-2	0.0883
-1.9	0.09
-1.8	0.1058
-1.7	0.1086
-1.6	0.1195
-1.5	0.1249
-1.4	0.129
-1.3	0.1298
-1.2	0.129
-1.1	0.1277
-1	0.1273
-0.899998	0.1265
-0.799999	0.1249
-0.699997	0.1249
-0.599998	0.1265
-0.5	0.1273
-0.399998	0.1277
-0.299999	0.129
-0.199997	0.1298
-0.0999985	0.1303
0	0.1314
0.100002	0.6601
0.200001	0.8759
0.300003	2.3246
0.400002	5.0979
0.5	6.2358
0.600002	6.3264
0.700001	6.3912
0.800003	6.3982
0.900002	6.421
1	6.4586
1.1	6.4739
1.2	6.4863
1.3	6.5021
1.4	6.5159
1.5	6.5723
1.6	6.5821
1.7	6.7587
1.8	7.0682
1.9	7.2892
2	7.4177
2.1	7.7675
2.2	8.0433
2.3	8.3599
2.4	8.7207
2.5	9.0623
2.6	9.4111
2.7	9.728
2.8	10.0883
2.9	10.4585
3	10.8242
3.1	11.2108
3.2	11.5567
3.3	11.8755
3.4	12.1821
3.5	12.5037
3.6	12.8483
3.7	13.168
3.8	13.4571
3.9	13.7696
4	14.0835
4.1	14.4002
4.2	14.7461
4.3	15.0667
4.4	15.3642
4.5	15.6724
4.6	15.9578
4.7	16.2443
4.8	16.5364
4.9	16.8211
5	17.1003
5.1	17.3744
5.2	17.6245
5.3	17.887
5.4	18.1489
5.5	18.4042
5.6	18.6575
5.7	18.9133
5.8	19.1638
5.9	19.4174
6	19.6698
6.1	19.9276
6.2	20.1714
6.3	20.4181
6.4	20.6647
6.5	20.9125
6.6	21.1519
6.7	21.3881
6.8	21.6242
6.9	21.8652
7	22.0842
7.1	22.315
7.2	22.5444
7.3	22.7657
7.4	22.9851
7.5	23.2002
7.6	23.4202
7.7	23.6445
7.8	23.8556
7.9	24.0557
8	24.2558
8.1	24.4625
8.2	24.6517
8.3	24.8371
8.4	25.0329
8.5	25.223
8.6	25.4122
8.7	25.6011
8.8	25.7796
8.9	25.9511
9	26.1273
9.1	26.298
9.2	26.4729
9.3	26.6468
9.4	26.8192
9.5	26.9882
9.6	27.1483
9.7	27.3177
9.8	27.4931
9.9	27.6559
10	27.8169
10.1	27.9794
10.2	28.1413
10.3	28.3053
10.4	28.4646
10.5	28.623
10.6	28.779
10.7	28.9342
10.8	29.091
10.9	29.242
11	29.4021
11.1	29.5525
11.2	29.6943
11.3	29.8381
11.4	29.9695
11.5	30.1071
11.6	30.249
11.7	30.3783
11.8	30.5175
11.9	30.6525
12	30.7845
12.1	30.9163
12.2	31.0509
12.3	31.1843
12.4	31.3156
12.5	31.444
12.6	31.573
12.7	31.7003
12.8	31.827
12.9	31.9511
13	32.0659
13.1	32.1834
13.2	32.3013
13.3	32.4175
13.4	32.5344
13.5	32.6521
13.6	32.7728
13.7	32.891
13.8	33.009
13.9	33.1244
14	33.2434
14.1	33.3529
14.2	33.4681
14.3	33.5884
14.4	33.697
14.5	33.8002
14.6	33.9067
14.7	34.0164
14.8	34.1256
14.9	34.2322
15	34.3372
15.1	34.4394
15.2	34.5361
15.3	34.6283
15.4	34.7212
15.5	34.8207
15.6	34.9206
15.7	35.0204
15.8	35.1193
15.9	35.2064
16	35.2989
16.1	35.3988
16.2	35.497
16.3	35.5932
16.4	35.6823
16.5	35.7741
16.6	35.865
16.7	35.9539
16.8	36.0323
16.9	36.121
17	36.2065
17.1	36.2901
17.2	36.3778
17.3	36.4664
17.4	36.5559
17.5	36.6462
17.6	36.7347
17.7	36.816
17.8	36.8975
17.9	36.9817
18	37.063
18.1	37.1481
18.2	37.2335
18.3	37.3128
18.4	37.3917
18.5	37.4726
18.6	37.5528
18.7	37.6326
18.8	37.7113
18.9	37.7875
19	37.8607
19.1	37.9333
19.2	38.0062
19.3	38.0771
19.4	38.1513
19.5	38.2224
19.6	38.2936
19.7	38.3618
19.8	38.4312
19.9	38.5027
20	38.5783
20.1	38.6458
20.2	38.7166
20.3	38.7799
20.4	38.8485
20.5	38.919
20.6	38.9877
20.7	39.0554
20.8	39.1225
20.9	39.1842
21	39.2385
21.1	39.2957
21.2	39.3571
21.3	39.4149
21.4	39.4806
21.5	39.547
21.6	39.6098
21.7	39.6703
21.8	39.7301
21.9	39.7969
22	39.8628
22.1	39.9272
22.2	39.9841
22.3	40.0484
22.4	40.1112
22.5	40.1738
22.6	40.2346
22.7	40.2971
22.8	40.3542
22.9	40.4141
23	40.4725
23.1	40.5308
23.2	40.5901
23.3	40.6481
23.4	40.7107
23.5	40.7652
23.6	40.8246
23.7	40.8819
23.8	40.9385
23.9	40.9966
24	41.05
24.1	41.106
24.2	41.1598
24.3	41.2155
24.4	41.2709
24.5	41.3235
24.6	41.3742
24.7	41.4232
24.8	41.4738
24.9	41.5265
25	41.5743
25.1	41.6276
25.2	41.6832
25.3	41.7334
25.4	41.7841
25.5	41.8362
25.6	41.8894
25.7	41.9429
25.8	41.9952
25.9	42.0438
26	42.0931
26.1	42.1386
26.2	42.1872
26.3	42.2326
26.4	42.2804
26.5	42.3252
26.6	42.3751
26.7	42.4229
26.8	42.4735
26.9	42.5264
27	42.5775
27.1	42.6194
27.2	42.6634
27.3	42.7077
27.4	42.7586
27.5	42.8042
27.6	42.846
27.7	42.8891
27.8	42.9312
27.9	42.9785
28	43.0242
28.1	43.0623
28.2	43.1037
28.3	43.148
28.4	43.1885
28.5	43.228
28.6	43.2694
28.7	43.3131
28.8	43.3532
28.9	43.396
29	43.4346
29.1	43.4691
29.2	43.5104
29.3	43.5547
29.4	43.5901
29.5	43.628
29.6	43.6697
29.7	43.7057
29.8	43.7429
29.9	43.7826
30	43.8246
30.1	43.8678
30.2	43.9088
30.3	43.9512
30.4	43.9909
30.5	44.0301
30.6	44.068
30.7	44.105
30.8	44.1449
30.9	44.1834
31	44.2187
31.1	44.2555
31.2	44.2979
31.3	44.3394
31.4	44.3754
31.5	44.4106
31.6	44.449
31.7	44.4843
31.8	44.5224
31.9	44.5612
32	44.6009
32.1	44.6381
32.2	44.6776
32.3	44.712
32.4	44.7503
32.5	44.7825
32.6	44.8178
32.7	44.8566
32.8	44.8877
32.9	44.919
33	44.952
33.1	44.9827
33.2	45.0192
33.3	45.0579
33.4	45.0916
33.5	45.1214
33.6	45.1508
33.7	45.1862
33.8	45.2236
33.9	45.2583
34	45.2906
34.1	45.3218
34.2	45.358
34.3	45.3952
34.4	45.4273
34.5	45.4616
34.6	45.4954
34.7	45.5314
34.8	45.563
34.9	45.5928
35	45.6285
35.1	45.6656
35.2	45.7011
35.3	45.7319
35.4	45.7612
35.5	45.7954
35.6	45.8276
35.7	45.8599
35.8	45.8898
35.9	45.9206
36	45.9556
36.1	45.9853
36.2	46.0167
36.3	46.0486
36.4	46.0784
36.5	46.111
36.6	46.1445
36.7	46.1736
36.8	46.2005
36.9	46.2262
37	46.2547
37.1	46.2845
37.2	46.3182
37.3	46.3468
37.4	46.3748
37.5	46.4084
37.6	46.4419
37.7	46.4738
37.8	46.5062
37.9	46.5324
38	46.5577
38.1	46.5851
38.2	46.6147
38.3	46.6442
38.4	46.676
38.5	46.7083
38.6	46.7422
38.7	46.7738
38.8	46.7969
38.9	46.8274
39	46.8559
39.1	46.8847
39.2	46.9145
39.3	46.9429
39.4	46.9726
39.5	47.004
39.6	47.033
39.7	47.0598
39.8	47.0866
39.9	47.1172
40	47.1432
40.1	47.173
40.2	47.2018
40.3	47.234
40.4	47.2589
40.5	47.2852
40.6	47.3114
40.7	47.3401
40.8	47.365
40.9	47.3908
41	47.4221
41.1	47.4442
41.2	47.47
41.3	47.494
41.4	47.5236
41.5	47.5523
41.6	47.579
41.7	47.6029
41.8	47.6259
41.9	47.6573
42	47.6839
42.1	47.7024
42.2	47.7287
42.3	47.7532
42.4	47.7776
42.5	47.8052
42.6	47.831
42.7	47.8574
42.8	47.8878
42.9	47.9167
43	47.9431
43.1	47.9738
43.2	48.0015
43.3	48.0275
43.4	48.0562
43.5	48.0831
43.6	48.1075
43.7	48.1304
43.8	48.1516
43.9	48.1762
44	48.2036
44.1	48.2306
44.2	48.2552
44.3	48.2747
44.4	48.3032
44.5	48.3286
44.6	48.3525
44.7	48.3818
44.8	48.4092
44.9	48.4376
45	48.462
45.1	48.4868
45.2	48.5112
45.3	48.535
45.4	48.5633
45.5	48.5892
45.6	48.609
45.7	48.6315
45.8	48.6595
45.9	48.686
46	48.7101
46.1	48.7353
46.2	48.7567
46.3	48.7822
46.4	48.8065
46.5	48.8336
46.6	48.861
46.7	48.8863
46.8	48.9077
46.9	48.9324
47	48.9601
47.1	48.9826
47.2	49.0127
47.3	49.0415
47.4	49.0715
47.5	49.1015
47.6	49.1281
47.7	49.1568
47.8	49.1818
47.9	49.2048
48	49.2249
48.1	49.2492
48.2	49.28
48.3	49.3081
48.4	49.3356
48.5	49.3649
48.6	49.3874
48.7	49.4134
48.8	49.4387
48.9	49.4613
49	49.4863
49.1	49.5131
49.2	49.5367
49.3	49.5598
49.4	49.5815
49.5	49.6026
49.6	49.6314
49.7	49.6562
49.8	49.6815
49.9	49.7058
50	49.7246
50.1	49.744
50.2	49.7668
50.3	49.7878
50.4	49.8115
50.5	49.8283
50.6	49.8518
50.7	49.8817
50.8	49.9036
50.9	49.9235
51	49.9433
51.1	49.9657
51.2	49.994
51.3	50.0198
51.4	50.0422
51.5	50.0648
51.6	50.09
51.7	50.1194
51.8	50.1493
51.9	50.1732
52	50.1934
52.1	50.2138
52.2	50.2398
52.3	50.2646
52.4	50.2883
52.5	50.3122
52.6	50.3328
52.7	50.348
52.8	50.3712
52.9	50.3964
53	50.4192
53.1	50.442
53.2	50.4676
53.3	50.4884
53.4	50.5088
53.5	50.5282
53.6	50.5512
53.7	50.5749
53.8	50.6
53.9	50.6254
54	50.6497
54.1	50.6724
54.2	50.6947
54.3	50.7168
54.4	50.7411
54.5	50.7634
54.6	50.7837
54.7	50.8082
54.8	50.829
54.9	50.8511
55	50.8742
55.1	50.8996
55.2	50.9259
55.3	50.9502
55.4	50.9751
55.5	51.0007
55.6	51.0241
55.7	51.049
55.8	51.0734
55.9	51.098
56	51.1227
56.1	51.1469
56.2	51.1703
56.3	51.1952
56.4	51.2165
56.5	51.2425
56.6	51.2619
56.7	51.2807
56.8	51.301
56.9	51.3202
57	51.3431
57.1	51.3645
57.2	51.3912
57.3	51.4101
57.4	51.4366
57.5	51.4621
57.6	51.4866
57.7	51.5107
57.8	51.5344
57.9	51.5541
58	51.5804
58.1	51.6046
58.2	51.6264
58.3	51.6452
58.4	51.6663
58.5	51.6887
58.6	51.7095
58.7	51.7337
58.8	51.7562
58.9	51.7806
59	51.8056
59.1	51.8295
59.2	51.8589
59.3	51.8853
59.4	51.9089
59.5	51.9349
59.6	51.9547
59.7	51.9772
59.8	51.9968
59.9	52.0189
60	52.0441
60.1	52.0696
60.2	52.0897
60.3	52.1116
60.4	52.1315
60.5	52.1574
60.6	52.1823
60.7	52.2042
60.8	52.2264
60.9	52.2508
61	52.27
61.1	52.2887
61.2	52.3087
61.3	52.3307
61.4	52.351
61.5	52.3699
61.6	52.3874
61.7	52.4063
61.8	52.4244
61.9	52.4432
62	52.4645
62.1	52.4846
62.2	52.5038
62.3	52.5224
62.4	52.5423
62.5	52.5624
62.6	52.5842
62.7	52.6094
62.8	52.6337
62.9	52.6566
63	52.6778
63.1	52.6997
63.2	52.716
63.3	52.7332
63.4	52.7525
63.5	52.7735
63.6	52.7957
63.7	52.8198
63.8	52.8375
63.9	52.8589
64	52.8798
64.1	52.9014
64.2	52.9209
64.3	52.9438
64.4	52.9654
64.5	52.9838
64.6	53.0037
64.7	53.0229
64.8	53.0435
64.9	53.0675
65	53.0869
65.1	53.1038
65.2	53.1207
65.3	53.1408
65.4	53.1605
65.5	53.1805
65.6	53.1967
65.7	53.2168
65.8	53.2346
65.9	53.2579
66	53.2787
66.1	53.3029
66.2	53.3214
66.3	53.3425
66.4	53.3635
66.5	53.387
66.6	53.4055
66.7	53.4274
66.8	53.4493
66.9	53.4665
67	53.4895
67.1	53.5144
67.2	53.5417
67.3	53.5622
67.4	53.5776
67.5	53.5961
67.6	53.6192
67.7	53.6397
67.8	53.6578
67.9	53.6801
68	53.7014
68.1	53.7207
68.2	53.7448
68.3	53.7678
68.4	53.7927
68.5	53.8154
68.6	53.8359
68.7	53.8548
68.8	53.8733
68.9	53.8939
69	53.9166
69.1	53.937
69.2	53.9589
69.3	53.9823
69.4	54.0027
69.5	54.026
69.6	54.0474
69.7	54.0664
69.8	54.0848
69.9	54.1074
70	54.13
70.1	54.15
70.2	54.1713
70.3	54.1935
70.4	54.2139
70.5	54.2367
70.6	54.2562
70.7	54.2745
70.8	54.2942
70.9	54.315
71	54.3364
71.1	54.3591
71.2	54.3828
71.3	54.4077
71.4	54.4298
71.5	54.4507
71.6	54.4754
71.7	54.5001
71.8	54.5223
71.9	54.5416
72	54.56
72.1	54.5762
72.2	54.5932
72.3	54.613
72.4	54.6352
72.5	54.6558
72.6	54.6788
72.7	54.6994
72.8	54.7203
72.9	54.7399
73	54.7598
73.1	54.7835
73.2	54.8032
73.3	54.8244
73.4	54.8453
73.5	54.8698
73.6	54.8966
73.7	54.9184
73.8	54.9421
73.9	54.9668
74	54.9899
74.1	55.0086
74.2	55.0318
74.3	55.0488
74.4	55.0695
74.5	55.0893
74.6	55.1063
74.7	55.1285
74.8	55.1544
74.9	55.1773
75	55.1946
75.1	55.2109
75.2	55.2297
75.3	55.2491
75.4	55.2724
75.5	55.2953
75.6	55.317
75.7	55.3393
75.8	55.3595
75.9	55.3809
76	55.4
76.1	55.4187
76.2	55.4372
76.3	55.4602
76.4	55.4792
76.5	55.5023
76.6	55.5227
76.7	55.5448
76.8	55.5649
76.9	55.5863
77	55.6097
77.1	55.6265
77.2	55.6438
77.3	55.6645
77.4	55.686
77.5	55.7035
77.6	55.7243
77.7	55.7429
77.8	55.764
77.9	55.7806
78	55.8019
78.1	55.8272
78.2	55.8487
78.3	55.8677
78.4	55.8862
78.5	55.9055
78.6	55.9268
78.7	55.9445
78.8	55.9657
78.9	55.9874
79	56.0063
79.1	56.0283
79.2	56.0416
79.3	56.0608
79.4	56.0786
79.5	56.0987
79.6	56.1181
79.7	56.1334
79.8	56.1499
79.9	56.168
80	56.184
80.1	56.1987
80.2	56.2201
80.3	56.2373
80.4	56.2557
80.5	56.2705
80.6	56.2896
80.7	56.3095
80.8	56.3319
80.9	56.3478
81	56.3682
81.1	56.3908
81.2	56.4134
81.3	56.4381
81.4	56.4564
81.5	56.4751
81.6	56.4947
81.7	56.5146
81.8	56.5364
81.9	56.5556
82	56.5753
82.1	56.5941
82.2	56.6094
82.3	56.629
82.4	56.6474
82.5	56.6703
82.6	56.6888
82.7	56.7069
82.8	56.7274
82.9	56.7482
83	56.7639
83.1	56.7824
83.2	56.8024
83.3	56.8237
83.4	56.8427
83.5	56.8602
83.6	56.8785
83.7	56.8973
83.8	56.9193
83.9	56.9393
84	56.9618
84.1	56.9827
84.2	56.9975
84.3	57.0176
84.4	57.0384
84.5	57.056
84.6	57.0687
84.7	57.0839
84.8	57.1013
84.9	57.1194
85	57.1375
85.1	57.1603
85.2	57.1786
85.3	57.198
85.4	57.2184
85.5	57.242
85.6	57.2649
85.7	57.2872
85.8	57.3051
85.9	57.3274
86	57.3501
86.1	57.3706
86.2	57.3911
86.3	57.4063
86.4	57.4251
86.5	57.4451
86.6	57.4699
86.7	57.488
86.8	57.5067
86.9	57.5224
87	57.5422
87.1	57.5559
87.2	57.5751
87.3	57.5944
87.4	57.6086
87.5	57.6324
87.6	57.6483
87.7	57.6679
87.8	57.687
87.9	57.7065
88	57.7296
88.1	57.7452
88.2	57.7665
88.3	57.7892
88.4	57.8101
88.5	57.8271
88.6	57.848
88.7	57.8708
88.8	57.8941
88.9	57.9113
89	57.9318
89.1	57.9586
89.2	57.9799
89.3	58.0021
89.4	58.0232
89.5	58.0453
89.6	58.0689
89.7	58.0927
89.8	58.1148
89.9	58.1313
90	58.1466
90.1	58.1685
90.2	58.189
90.3	58.2103
90.4	58.2285
90.5	58.244
90.6	58.2714
90.7	58.2949
90.8	58.3136
90.9	58.3364
91	58.3609
91.1	58.3803
91.2	58.3995
91.3	58.4213
91.4	58.4442
91.5	58.4658
91.6	58.4827
91.7	58.4969
91.8	58.5123
91.9	58.5362
92	58.5543
92.1	58.575
92.2	58.5966
92.3	58.6165
92.4	58.6386
92.5	58.66
92.6	58.6801
92.7	58.6971
92.8	58.7192
92.9	58.739
93	58.7602
93.1	58.7775
93.2	58.8002
93.3	58.8179
93.4	58.8381
93.5	58.8601
93.6	58.8751
93.7	58.8954
93.8	58.9141
93.9	58.9319
94	58.9497
94.1	58.9658
94.2	58.9883
94.3	59.0073
94.4	59.026
94.5	59.0472
94.6	59.0689
94.7	59.0872
94.8	59.1042
94.9	59.1203
95	59.137
95.1	59.1548
95.2	59.1676
95.3	59.1859
95.4	59.2032
95.5	59.2198
95.6	59.2367
95.7	59.2558
95.8	59.2763
95.9	59.2939
96	59.3141
96.1	59.3345
96.2	59.353
96.3	59.3715
96.4	59.391
96.5	59.412
96.6	59.4327
96.7	59.4491
96.8	59.4713
96.9	59.495
97	59.5164
97.1	59.533
97.2	59.5513
97.3	59.5693
97.4	59.586
97.5	59.6045
97.6	59.6206
97.7	59.6429
97.8	59.6672
97.9	59.688
98	59.7092
98.1	59.7285
98.2	59.7467
98.3	59.7615
98.4	59.7799
98.5	59.7969
98.6	59.8147
98.7	59.8332
98.8	59.8516
98.9	59.8685
99	59.8849
99.1	59.904
99.2	59.9213
99.3	59.94
99.4	59.9597
99.5	59.9792
99.6	59.9978
99.7	60.018
99.8	60.0395
99.9	60.0567
100	60.0743
100.1	60.0959
100.2	60.1173
100.3	60.135
100.4	60.1536
100.5	60.1677
100.6	60.1835
100.7	60.1995
100.8	60.2144
100.9	60.2321
101	60.248
101.1	60.2674
101.2	60.2874
101.3	60.3065
101.4	60.3224
101.5	60.3434
101.6	60.3613
101.7	60.3825
101.8	60.396
101.9	60.4114
102	60.4277
102.1	60.4467
102.2	60.4676
102.3	60.4836
102.4	60.5003
102.5	60.5197
102.6	60.5369
102.7	60.5544
102.8	60.5689
102.9	60.5861
103	60.6026
103.1	60.6174
103.2	60.6357
103.3	60.6565
103.4	60.6744
103.5	60.6907
103.6	60.7091
103.7	60.7275
103.8	60.7427
103.9	60.76
104	60.78
104.1	60.7966
104.2	60.8185
104.3	60.8379
104.4	60.8599
104.5	60.8792
104.6	60.8997
104.7	60.9201
104.8	60.9398
104.9	60.9603
105	60.9807
105.1	61.0038
105.2	61.021
105.3	61.0422
105.4	61.061
105.5	61.0806
105.6	61.0977
105.7	61.1181
105.8	61.1358
105.9	61.149
106	61.1709
106.1	61.1906
106.2	61.207
106.3	61.2249
106.4	61.2458
106.5	61.2633
106.6	61.2861
106.7	61.3041
106.8	61.324
106.9	61.3451
107	61.365
107.1	61.3854
107.2	61.4057
107.3	61.4243
107.4	61.4468
107.5	61.4681
107.6	61.4852
107.7	61.504
107.8	61.5212
107.9	61.5426
108	61.5595
108.1	61.5809
108.2	61.6023
108.3	61.6209
108.4	61.6396
108.5	61.6626
108.6	61.6804
108.7	61.7002
108.8	61.7227
108.9	61.745
109	61.7625
109.1	61.7827
109.2	61.7997
109.3	61.8214
109.4	61.8408
109.5	61.862
109.6	61.8844
109.7	61.9033
109.8	61.9269
109.9	61.9478
110	61.9676
110.1	61.9855
110.2	62.0024
110.3	62.0188
110.4	62.0344
110.5	62.052
110.6	62.0713
110.7	62.0911
110.8	62.1081
110.9	62.1287
111	62.1471
111.1	62.1671
111.2	62.1826
111.3	62.2019
111.4	62.2186
111.5	62.2336
111.6	62.2504
111.7	62.2698
111.8	62.2892
111.9	62.3127
112	62.3341
112.1	62.3538
112.2	62.3742
112.3	62.3935
112.4	62.4097
112.5	62.4265
112.6	62.4471
112.7	62.4707
112.8	62.4912
112.9	62.511
113	62.5267
113.1	62.5458
113.2	62.5622
113.3	62.5795
113.4	62.5938
113.5	62.6114
113.6	62.6305
113.7	62.6516
113.8	62.6737
113.9	62.6916
114	62.7152
114.1	62.7342
114.2	62.7542
114.3	62.7711
114.4	62.791
114.5	62.809
114.6	62.8214
114.7	62.8377
114.8	62.854
114.9	62.8729
115	62.89
115.1	62.9083
115.2	62.9281
115.3	62.951
115.4	62.966
115.5	62.9855
115.6	63.0041
115.7	63.0235
115.8	63.0374
115.9	63.0579
116	63.0728
116.1	63.0894
116.2	63.1071
116.3	63.1271
116.4	63.1468
116.5	63.1642
116.6	63.1815
116.7	63.1932
116.8	63.2068
116.9	63.2248
117	63.2402
117.1	63.2604
117.2	63.2826
117.3	63.3036
117.4	63.3264
117.5	63.3391
117.6	63.3523
117.7	63.3691
117.8	63.3895
117.9	63.4049
118	63.4237
118.1	63.4408
118.2	63.4611
118.3	63.4819
118.4	63.4978
118.5	63.5042
118.6	63.5142
118.7	63.5311
118.8	63.5504
118.9	63.5708
119	63.59
119.1	63.5837
119.2	63.5734
119.3	63.5713
119.4	63.5708
119.5	63.5693
119.6	63.5644
119.7	63.5504
119.8	63.5311
119.9	63.5142
120	63.5042
120.1	63.4948
120.2	62.8698
120.3	62.5434
120.4	60.4908
120.5	58.7394
120.6	58.517
120.7	58.4354
120.8	58.4335
120.9	58.4264
121	58.3813
121.1	58.3437
121.2	58.3382
121.3	58.3241
121.4	58.2968
121.5	58.2948
121.6	58.2461
121.7	58.1657
121.8	58.1261
121.9	58.0304
122	57.6591
122.1	57.3399
122.2	57.1517
122.3	56.9432
122.4	56.6653
122.5	56.3618
122.6	55.9992
122.7	55.724
122.8	55.483
122.9	55.2172
123	54.9549
123.1	54.6948
123.2	54.4083
123.3	54.1605
123.4	53.9177
123.5	53.6537
123.6	53.3897
123.7	53.1226
123.8	52.8531
123.9	52.5627
124	52.3136
124.1	52.0553
124.2	51.8048
124.3	51.5553
124.4	51.301
124.5	51.0743
124.6	50.8512
124.7	50.6144
124.8	50.4038
124.9	50.1678
125	49.9458
125.1	49.7422
125.2	49.5221
125.3	49.3126
125.4	49.1168
125.5	48.9263
125.6	48.7398
125.7	48.5544
125.8	48.3744
125.9	48.1942
126	48.0234
126.1	47.8523
126.2	47.6719
126.3	47.4906
126.4	47.3112
126.5	47.1222
126.6	46.9278
126.7	46.7459
126.8	46.553
126.9	46.3791
127	46.1996
127.1	46.0316
127.2	45.8557
127.3	45.7071
127.4	45.5623
127.5	45.4082
127.6	45.2624
127.7	45.1069
127.8	44.9502
127.9	44.7973
128	44.6613
128.1	44.5232
128.2	44.3852
128.3	44.2461
128.4	44.1208
128.5	44.0022
128.6	43.8798
128.7	43.7523
128.8	43.6272
128.9	43.4954
129	43.3647
129.1	43.2403
129.2	43.1153
129.3	42.9808
129.4	42.8521
129.5	42.7246
129.6	42.5923
129.7	42.4559
129.8	42.3273
129.9	42.1609
130	42.0662
130.1	41.8788
130.2	41.7673
130.3	41.6464
130.4	41.5259
130.5	41.4005
130.6	41.3934
130.7	41.4612
130.8	41.4389
130.9	41.7671
131	41.2336
131.1	40.6185
131.2	40.3122
131.3	40.6153
131.4	40.903
131.5	40.6775
131.6	40.5194
131.7	40.4902
131.8	40.3878
131.9	40.3289
132	40.2739
132.1	40.2336
132.2	40.2076
132.3	40.1281
132.4	40.0578
132.5	40.0514
132.6	39.9863
132.7	39.9652
132.8	39.9913
132.9	40.0384
133	39.9616
133.1	39.7404
133.2	39.6158
133.3	39.5764
133.4	39.5404
133.5	39.4862
133.6	39.4475
133.7	39.4281
133.8	39.3796
133.9	39.3277
134	39.2272
134.1	39.1488
134.2	39.2242
134.3	39.221
134.4	39.2383
134.5	39.2031
134.6	39.1025
134.7	39.0224
134.8	38.9494
134.9	38.8191
135	38.6428
135.1	38.4762
135.2	38.3152
135.3	38.1897
135.4	38.0655
135.5	37.9388
135.6	37.8557
135.7	37.7763
135.8	37.6747
135.9	37.6298
136	37.5794
136.1	37.5403
136.2	37.4977
136.3	37.451
136.4	37.3748
136.5	37.3167
136.6	37.2581
136.7	37.205
136.8	37.1365
136.9	37.0697
137	36.9873
137.1	36.9009
137.2	36.8273
137.3	36.7539
137.4	36.6821
137.5	36.6125
137.6	36.5437
137.7	36.4729
137.8	36.41
137.9	36.3409
138	36.2705
138.1	36.2061
138.2	36.1349
138.3	36.0641
138.4	35.9958
138.5	35.9282
138.6	35.8612
138.7	35.7924
138.8	35.7267
138.9	35.6609
139	35.5976
139.1	35.537
139.2	35.4779
139.3	35.4258
139.4	35.3693
139.5	35.3163
139.6	35.2603
139.7	35.2047
139.8	35.1526
139.9	35.0981
140	35.0398
140.1	34.9758
140.2	34.9213
140.3	34.871
140.4	34.8161
140.5	34.7592
140.6	34.7067
140.7	34.6556
140.8	34.6067
140.9	34.5567
141	34.5057
141.1	34.4541
141.2	34.3982
141.3	34.3492
141.4	34.2981
141.5	34.2462
141.6	34.1989
141.7	34.1511
141.8	34.1063
141.9	34.0634
142	34.0185
142.1	33.9746
142.2	33.935
142.3	33.8874
142.4	33.8386
142.5	33.7902
142.6	33.7425
142.7	33.699
142.8	33.6538
142.9	33.6118
143	33.5632
143.1	33.5209
143.2	33.4744
143.3	33.4307
143.4	33.3846
143.5	33.3431
143.6	33.3005
143.7	33.2593
143.8	33.216
143.9	33.174
144	33.1359
144.1	33.0982
144.2	33.0582
144.3	33.0193
144.4	32.9779
144.5	32.9402
144.6	32.8983
144.7	32.8586
144.8	32.8161
144.9	32.7737
145	32.7325
145.1	32.6933
145.2	32.6569
145.3	32.6206
145.4	32.5794
145.5	32.5404
145.6	32.5004
145.7	32.4662
145.8	32.4296
145.9	32.394
146	32.363
146.1	32.3282
146.2	32.2906
146.3	32.2528
146.4	32.2167
146.5	32.1837
146.6	32.1529
146.7	32.1174
146.8	32.0857
146.9	32.0415
147	31.9985
147.1	31.9713
147.2	31.9353
147.3	31.8999
147.4	31.87
147.5	31.8383
147.6	31.8156
147.7	31.7942
147.8	31.777
147.9	31.7561
148	31.7367
148.1	31.7207
148.2	31.6836
148.3	31.6613
148.4	31.6454
148.5	31.6234
148.6	31.6102
148.7	31.6025
148.8	31.5762
148.9	31.5559
149	31.5264
149.1	31.4972
149.2	31.4616
149.3	31.4218
149.4	31.3719
149.5	31.3264
149.6	31.2795
149.7	31.2334
149.8	31.1919
149.9	31.163
150	31.1494
150.1	31.1271
150.2	31.1063
150.3	31.089
150.4	31.079
150.5	31.0693
150.6	31.0527
150.7	31.0224
150.8	30.9877
150.9	30.9497
151	30.9075
151.1	30.8749
151.2	30.8434
151.3	30.812
151.4	30.7901
151.5	30.7678
151.6	30.7444
151.7	30.7154
151.8	30.6981
151.9	30.68
152	30.6569
152.1	30.6302
152.2	30.5988
152.3	30.5785
152.4	30.5576
152.5	30.5479
152.6	30.5408
152.7	30.5232
152.8	30.511
152.9	30.5085
153	30.4892
153.1	30.4554
153.2	30.4257
153.3	30.39
153.4	30.3552
153.5	30.3324
153.6	30.3062
153.7	30.2959
153.8	30.2872
153.9	30.2605
154	30.2521
154.1	30.2435
154.2	30.2247
154.3	30.2121
154.4	30.1909
154.5	30.1662
154.6	30.1269
154.7	30.0885
154.8	30.053
154.9	30.0166
155	29.993
155.1	29.9653
155.2	29.9427
155.3	29.9346
155.4	29.9345
155.5	29.9232
155.6	29.908
155.7	29.892
155.8	29.8818
155.9	29.8577
156	29.8411
156.1	29.8161
156.2	29.7949
156.3	29.7781
156.4	29.7584
156.5	29.7487
156.6	29.7499
156.7	29.7547
156.8	29.7381
156.9	29.7381
157	29.7333
157.1	29.7263
157.2	29.7132
157.3	29.7009
157.4	29.6899
157.5	29.6767
157.6	29.6569
157.7	29.6371
157.8	29.6206
157.9	29.6033
158	29.5873
158.1	29.5761
158.2	29.5474
158.3	29.5289
158.4	29.5121
158.5	29.4969
158.6	29.4807
158.7	29.4676
158.8	29.448
158.9	29.441
159	29.4235
159.1	29.3992
159.2	29.3742
159.3	29.3524
159.4	29.3428
159.5	29.3286
159.6	29.3079
159.7	29.2947
159.8	29.2934
159.9	29.2921
160	29.3038
160.1	29.2968
160.2	29.2852
160.3	29.2722
[truncated: 12,875 more rows]

## Sheet: hCD26-A291P
Time (s)	Response units (RU)				Concentration (µM)	Response units (RU)	Response units (RU)
-39.6	-0.0761972				0	-71.7172
-39.5	2.5531				0.0157828	-42.8787
-39.4	-1.22813				0.0315657	-15.9854
-39.3	0.534				0.0473485	9.1529
-39.2	0.4079				0.0631313	32.7027
-39.1	-0.0263788				0.0789141	54.8099
-39	0.4807				0.094697	75.6032
-38.9	0.306306				0.11048	95.1963
-38.8	0.1439				0.126263	113.69
-38.7	0.1631				0.142045	131.175
-38.6	0.186001				0.157828	147.731
-38.5	0.21				0.173611	163.43
-38.4	0.411692				0.189394	178.337
-38.3	0.1152				0.205177	192.511
-38.2	0.1583				0.22096	206.004
-38.1	0.0244034				0.236742	218.864
-38	0.0395				0.252525	231.135
-37.9	-0.0548965				0.268308	242.857
-37.8	0.0141				0.284091	254.065
-37.7	-0.1361				0.299874	264.792
-37.6	-0.120491				0.315657	275.07
-37.5	0.1385				0.331439	284.924
-37.4	0.683489				0.347222	294.382
-37.3	0.5454				0.363005	303.466
-37.2	0.2568				0.378788	312.199
-37.1	0.0271957				0.394571	320.599
-37	0.062				0.410354	328.687
-36.9	0.114098				0.426136	336.479
-36.8	0.0571				0.441919	343.99
-36.7	0.0746				0.457702	351.237
-36.6	0.0107017				0.473485	358.232
-36.5	-0.00539998				0.489268	364.988
-36.4	-0.00620013				0.505051	371.518
-36.3	0.00270001				0.520833	377.833
-36.2	0.0223				0.536616	383.942
-36.1	-0.0335996				0.552399	389.857
-36	-0.00630002				0.568182	395.586
-35.9	-0.0425998				0.583965	401.138
-35.8	-0.0498				0.599747	406.52
-35.7	-0.0518				0.61553	411.741
-35.6	-0.0754997				0.631313	416.808
-35.5	-0.0882				0.647096	421.727
-35.4	-0.0721005				0.662879	426.504
-35.3	-0.0857				0.678662	431.147
-35.2	-0.0893				0.694444	435.66
-35.1	-0.1086				0.710227	440.049
-35	-0.0866				0.72601	444.318
-34.9	-0.1003				0.741793	448.473
-34.8	-0.0977				0.757576	452.518
-34.7	-0.0957				0.773359	456.458
-34.6	-0.0932				0.789141	460.296
-34.5	-0.1175				0.804924	464.037
-34.4	-0.1198				0.820707	467.684
-34.3	-0.1337				0.83649	471.24
-34.2	-0.1345				0.852273	474.709
-34.1	-0.1319				0.868056	478.094
-34	-0.1427				0.883838	481.399
-33.9	-0.1397				0.899621	484.625
-33.8	-0.1323				0.915404	487.776
-33.7	-0.141				0.931187	490.854
-33.6	-0.1395				0.94697	493.862
-33.5	-0.149				0.962753	496.802
-33.4	-0.1594				0.978535	499.676
-33.3	-0.1553				0.994318	502.487
-33.2	-0.1623				1.0101	505.237
-33.1	-0.1714				1.02588	507.927
-33	-0.1839				1.04167	510.56
-32.9	-0.1914				1.05745	513.138
-32.8	-0.1937				1.07323	515.661
-32.7	-0.1959				1.08902	518.132
-32.6	-0.2024				1.1048	520.553
-32.5	-0.1966				1.12058	522.924
-32.4	-0.1889				1.13636	525.248
-32.3	-0.1925				1.15215	527.526
-32.2	-0.203				1.16793	529.758
-32.1	-0.1956				1.18371	531.948
-32	-0.192				1.19949	534.095
-31.9	-0.1916				1.21528	536.201
-31.8	-0.1904				1.23106	538.267
-31.7	-0.1906				1.24684	540.295
-31.6	-0.1907				1.26263	542.285
-31.5	-0.1858				1.27841	544.238
-31.4	-0.1902				1.29419	546.155
-31.3	-0.1928				1.30997	548.038
-31.2	-0.1942				1.32576	549.887
-31.1	-0.1945				1.34154	551.704
-31	-0.1962				1.35732	553.488
-30.9	-0.1965				1.37311	555.241
-30.8	-0.1951				1.38889	556.964
-30.7	-0.1991				1.40467	558.658
-30.6	-0.2014				1.42045	560.322
-30.5	-0.2083				1.43624	561.959
-30.4	-0.2113				1.45202	563.568
-30.3	-0.2165				1.4678	565.15
-30.2	-0.218				1.48359	566.707
-30.1	-0.2204				1.49937	568.238
-30	-0.2178				1.51515	569.744
-29.9	-0.2176				1.53093	571.226
-29.8	-0.2201				1.54672	572.685
-29.7	-0.2188				1.5625	574.121
-29.6	-0.2207
-29.5	-0.2191				0.0976562		79.0217
-29.4	-0.2209				0.195312		184.463
-29.3	-0.2276				0.390625		318.149
-29.2	-0.2299				0.78125		458.245
-29.1	-0.2253				1.5625		574.262
-29	-0.2286
-28.9	-0.2276
-28.8	-0.2257
-28.7	-0.2273
-28.6	-0.2269
-28.5	-0.2254
-28.4	-0.2189
-28.3	-0.2164
-28.2	-0.2171
-28.1	-0.2167
-28	-0.2155
-27.9	-0.2173
-27.8	-0.2187
-27.7	-0.2211
-27.6	-0.2225
-27.5	-0.2221
-27.4	-0.2277
-27.3	-0.2306
-27.2	-0.2331
-27.1	-0.2312
-27	-0.2281
-26.9	-0.2286
-26.8	-0.232
-26.7	-0.2345
-26.6	-0.2367
-26.5	-0.2395
-26.4	-0.2381
-26.3	-0.2433
-26.2	-0.2471
-26.1	-0.2463
-26	-0.2493
-25.9	-0.2509
-25.8	-0.2508
-25.7	-0.2522
-25.6	-0.2495
-25.5	-0.252
-25.4	-0.2551
-25.3	-0.2504
-25.2	-0.2485
-25.1	-0.251
-25	-0.2531
-24.9	-0.2549
-24.8	-0.2556
-24.7	-0.2627
-24.6	-0.2626
-24.5	-0.2575
-24.4	-0.2528
-24.3	-0.253
-24.2	-0.2497
-24.1	-0.2473
-24	-0.2463
-23.9	-0.2476
-23.8	-0.2508
-23.7	-0.2487
-23.6	-0.2492
-23.5	-0.2489
-23.4	-0.248
-23.3	-0.2441
-23.2	-0.2385
-23.1	-0.2361
-23	-0.2402
-22.9	-0.2428
-22.8	-0.2416
-22.7	-0.2446
-22.6	-0.2415
-22.5	-0.2443
-22.4	-0.2481
-22.3	-0.2577
-22.2	-0.2575
-22.1	-0.2554
-22	-0.2477
-21.9	-0.2398
-21.8	-0.2392
-21.7	-0.2434
-21.6	-0.2394
-21.5	-0.2367
-21.4	-0.2373
-21.3	-0.2404
-21.2	-0.2397
-21.1	-0.2406
-21	-0.2376
-20.9	-0.2338
-20.8	-0.2313
-20.7	-0.2335
-20.6	-0.224
-20.5	-0.2147
-20.4	-0.2174
-20.3	-0.2301
-20.2	-0.2415
-20.1	-0.2458
-20	-0.2448
-19.9	-0.2401
-19.8	-0.2218
-19.7	-0.2116
-19.6	-0.2002
-19.5	-0.1946
-19.4	-0.1879
-19.3	-0.18
-19.2	-0.1812
-19.1	-0.1829
-19	-0.1837
-18.9	-0.1987
-18.8	-0.2046
-18.7	-0.2126
-18.6	-0.218
-18.5	-0.2276
-18.4	-0.233
-18.3	-0.2325
-18.2	-0.2253
-18.1	-0.2095
-18	-0.1963
-17.9	-0.1714
-17.8	-0.1419
-17.7	-0.1331
-17.6	-0.1218
-17.5	-0.1311
-17.4	-0.1418
-17.3	-0.1449
-17.2	-0.1508
-17.1	-0.1549
-17	-0.1473
-16.9	-0.1391
-16.8	-0.1207
-16.7	-0.107
-16.6	-0.0837004
-16.5	-0.0796
-16.4	-0.0869
-16.3	-0.0947
-16.2	-0.0804
-16.1	-0.0895997
-16	-0.0997
-15.9	-0.1006
-15.8	-0.0949001
-15.7	-0.0872003
-15.6	-0.0653005
-15.5	-0.0334
-15.4	-0.00290042
-15.3	0.0341994
-15.2	0.0529997
-15.1	0.0394
-15	0.0075
-14.9	-0.0294999
-14.8	-0.0535998
-14.7	-0.0726999
-14.6	-0.1037
-14.5	-0.1262
-14.4	-0.1854
-14.3	-0.2286
-14.2	-0.2565
-14.1	-0.2806
-14	-0.2977
-13.9	-0.2929
-13.8	-0.3059
-13.7	-0.3078
-13.6	-0.2955
-13.5	-0.3057
-13.4	-0.336
-13.3	-0.3473
-13.2	-0.3459
-13.1	-0.3461
-13	-0.3357
-12.9	-0.2891
-12.8	-0.2416
-12.7	-0.2063
-12.6	-0.1667
-12.5	-0.1294
-12.4	-0.1024
-12.3	-0.1033
-12.2	-0.0977001
-12.1	-0.0695999
-12	-0.0354
-11.9	-0.0168
-11.8	-0.0128999
-11.7	-0.0036
-11.6	-0.0148999
-11.5	-0.0181
-11.4	-0.0181
-11.3	-0.0152001
-11.2	-0.018
-11.1	-0.0281001
-11	-0.0397
-10.9	-0.0453001
-10.8	-0.0454
-10.7	-0.0444
-10.6	-0.0488999
-10.5	-0.0445
-10.4	-0.0411
-10.3	-0.0402001
-10.2	-0.0499999
-10.1	-0.0489
-10	-0.0479
-9.9	-0.0467
-9.8	-0.0425
-9.7	-0.0419
-9.6	-0.0488
-9.5	-0.0531
-9.4	-0.0465001
-9.3	-0.043
-9.2	-0.0459001
-9.1	-0.0508
-9	-0.0633
-8.9	-0.0748
-8.8	-0.0832999
-8.7	-0.0926999
-8.6	-0.0987999
-8.5	-0.0942
-8.4	-0.0830001
-8.3	-0.08
-8.2	-0.083
-8.1	-0.0749002
-8	-0.0703
-7.9	-0.0702
-7.8	-0.069
-7.7	-0.0662
-7.6	-0.0667001
-7.5	-0.0618
-7.4	-0.0563002
-7.3	-0.0582
-7.2	-0.0582
-7.1	-0.0538001
-7	-0.0476
-6.9	-0.0405
-6.8	-0.0395
-6.7	-0.0407
-6.6	-0.0381001
-6.5	-0.0337
-6.4	-0.0297001
-6.3	-0.0279
-6.2	-0.024
-6.1	-0.0205
-6	-0.0187
-5.9	-0.0170999
-5.8	-0.0139
-5.7	-0.0124
-5.6	-0.00930004
-5.5	-0.0099
-5.4	-0.00330027
-5.3	-0.0037
-5.2	0.0015
-5.1	0.00589993
-5	0.0077
-4.9	0.00539993
-4.8	0.0106
-4.7	0.0137
-4.6	0.00929996
-4.5	0.0094
-4.4	0.0163998
-4.3	0.0226
-4.2	0.017
-4.1	0.0136001
-4	0.0131
-3.9	0.00459996
-3.8	0.008
-3.7	0.0137
-3.6	0.0131
-3.5	0.0122
-3.4	0.0104
-3.3	0.0134
-3.2	0.0194
-3.1	0.0176
-3	0.0161
-2.9	0.0193999
-2.8	0.0185
-2.7	0.0188
-2.6	0.021
-2.5	0.0086
-2.4	0.00419994
-2.3	0.0044
-2.2	-0.005
-2.1	-0.0121001
-2	-0.005
-1.9	-0.00329999
-1.8	-0.0005
-1.7	-0.0072
-1.6	-0.000200111
-1.5	-0.0241
-1.4	-0.0241
-1.3	-0.0212
-1.2	-0.0081
-1.1	0.0177001
-1	0.0228
-0.900002	0.0671
-0.799999	0.082
-0.700001	0.082
-0.600002	0.082
-0.5	0.082
-0.400002	0.0873
-0.299999	0.0926002
-0.200001	0.0981
-0.100002	0.1658
0	0.1681
0.0999985	0.3441
0.200001	0.369603
0.299999	0.4022
0.399998	0.4119
0.5	0.6602
0.599998	0.8514
0.700001	1.2227
0.799999	1.2344
0.899998	1.389
1	1.5586
1.1	1.8467
1.2	1.8712
1.3	2.11141
1.4	2.1643
1.5	2.4512
1.6	3.09689
1.7	3.45
1.8	4.1622
1.9	4.6424
2	5.2047
2.1	5.5846
2.2	6.0369
2.3	6.4298
2.4	6.8355
2.5	7.278
2.6	7.665
2.7	7.9495
2.8	8.2824
2.9	8.6537
3	8.9463
3.1	9.3055
3.2	9.5466
3.3	9.8706
3.4	10.1805
3.5	10.466
3.6	10.7775
3.7	11.0533
3.8	11.3422
3.9	11.6203
4	11.899
4.1	12.1509
4.2	12.4067
4.3	12.6524
4.4	12.8796
4.5	13.1102
4.6	13.327
4.7	13.5624
4.8	13.7775
4.9	13.98
5	14.1899
5.1	14.4113
5.2	14.6093
5.3	14.8159
5.4	15.0091
5.5	15.1953
5.6	15.3719
5.7	15.5466
5.8	15.7264
5.9	15.9091
6	16.0929
6.1	16.2586
6.2	16.4425
6.3	16.6119
6.4	16.7734
6.5	16.9326
6.6	17.1031
6.7	17.2458
6.8	17.4038
6.9	17.5365
7	17.6906
7.1	17.8298
7.2	17.9584
7.3	18.0785
7.4	18.2021
7.5	18.3311
7.6	18.4603
7.7	18.5933
7.8	18.7231
7.9	18.8291
8	18.9592
8.1	19.0817
8.2	19.2074
8.3	19.3102
8.4	19.4277
8.5	19.5528
8.6	19.6697
8.7	19.7816
8.8	19.8905
8.9	19.998
9	20.098
9.1	20.1972
9.2	20.2981
9.3	20.4067
9.4	20.5065
9.5	20.6085
9.6	20.7068
9.7	20.7976
9.8	20.891
9.9	20.9879
10	21.0687
10.1	21.1604
10.2	21.2551
10.3	21.3514
10.4	21.4349
10.5	21.5212
10.6	21.6162
10.7	21.7077
10.8	21.7892
10.9	21.8744
11	21.9552
11.1	22.0471
11.2	22.1299
11.3	22.2057
11.4	22.2862
11.5	22.368
11.6	22.4481
11.7	22.5146
11.8	22.5839
11.9	22.6597
12	22.7357
12.1	22.8072
12.2	22.8764
12.3	22.9534
12.4	23.0096
12.5	23.0755
12.6	23.1461
12.7	23.2127
12.8	23.2816
12.9	23.3425
13	23.4149
13.1	23.4785
13.2	23.541
13.3	23.6148
13.4	23.6879
13.5	23.7548
13.6	23.8284
13.7	23.8926
13.8	23.9567
13.9	24.0264
14	24.0929
14.1	24.1621
14.2	24.2307
14.3	24.3007
14.4	24.3738
14.5	24.4451
14.6	24.5088
14.7	24.5771
14.8	24.6464
14.9	24.7126
15	24.778
15.1	24.8484
15.2	24.9249
15.3	24.9952
15.4	25.0665
15.5	25.1235
15.6	25.184
15.7	25.2506
15.8	25.3163
15.9	25.3763
16	25.4409
16.1	25.5084
16.2	25.5628
16.3	25.6202
16.4	25.682
16.5	25.7334
16.6	25.7961
16.7	25.8529
16.8	25.911
16.9	25.9744
17	26.033
17.1	26.0932
17.2	26.1573
17.3	26.2183
17.4	26.2771
17.5	26.3357
17.6	26.4021
17.7	26.4616
17.8	26.5238
17.9	26.5916
18	26.6563
18.1	26.7171
18.2	26.7818
18.3	26.846
18.4	26.9088
18.5	26.9699
18.6	27.0307
18.7	27.0938
18.8	27.1542
18.9	27.2225
19	27.2884
19.1	27.3462
19.2	27.4112
19.3	27.4776
19.4	27.5387
19.5	27.5997
19.6	27.6615
19.7	27.726
19.8	27.7887
19.9	27.8517
20	27.9118
20.1	27.9707
20.2	28.031
20.3	28.0842
20.4	28.1438
20.5	28.1996
20.6	28.257
20.7	28.3121
20.8	28.362
20.9	28.4184
21	28.4701
21.1	28.5211
21.2	28.5734
21.3	28.6284
21.4	28.6874
21.5	28.7464
21.6	28.7952
21.7	28.8467
21.8	28.9045
21.9	28.9534
22	29.0059
22.1	29.0647
22.2	29.1239
22.3	29.182
22.4	29.241
22.5	29.3002
22.6	29.3579
22.7	29.418
22.8	29.4782
22.9	29.5376
23	29.5932
23.1	29.6497
23.2	29.7047
23.3	29.7612
23.4	29.8182
23.5	29.8799
23.6	29.9381
23.7	29.9943
23.8	30.0506
23.9	30.1111
24	30.1662
24.1	30.2234
24.2	30.2853
24.3	30.344
24.4	30.3995
24.5	30.4558
24.6	30.5144
24.7	30.5735
24.8	30.6324
24.9	30.6963
25	30.756
25.1	30.816
25.2	30.8763
25.3	30.9384
25.4	30.9935
25.5	31.0541
25.6	31.1102
25.7	31.1689
25.8	31.2322
25.9	31.2954
26	31.359
26.1	31.422
26.2	31.4808
26.3	31.54
26.4	31.6009
26.5	31.6646
26.6	31.7253
26.7	31.779
26.8	31.8378
26.9	31.8991
27	31.9547
27.1	32.0159
27.2	32.075
27.3	32.1348
27.4	32.1945
27.5	32.2582
27.6	32.3189
27.7	32.383
27.8	32.4443
27.9	32.5014
28	32.5648
28.1	32.6237
28.2	32.6812
28.3	32.7321
28.4	32.791
28.5	32.85
28.6	32.9084
28.7	32.9653
28.8	33.0225
28.9	33.0803
29	33.1396
29.1	33.2037
29.2	33.268
29.3	33.3328
29.4	33.3997
29.5	33.4661
29.6	33.5303
29.7	33.5918
29.8	33.6518
29.9	33.7143
30	33.7713
30.1	33.8339
30.2	33.8914
30.3	33.9484
30.4	34.0037
30.5	34.0644
30.6	34.1231
30.7	34.1842
30.8	34.2446
30.9	34.3026
31	34.3592
31.1	34.4162
31.2	34.4774
31.3	34.5363
31.4	34.5901
31.5	34.6476
31.6	34.7065
31.7	34.7705
31.8	34.8306
31.9	34.8923
32	34.9556
32.1	35.0141
32.2	35.0718
32.3	35.1318
32.4	35.1936
32.5	35.2541
32.6	35.3073
32.7	35.361
32.8	35.4197
32.9	35.4731
33	35.5263
33.1	35.5802
33.2	35.6323
33.3	35.6893
33.4	35.7485
33.5	35.8077
33.6	35.8632
33.7	35.9214
33.8	35.9796
33.9	36.0395
34	36.098
34.1	36.1545
34.2	36.2112
34.3	36.2693
34.4	36.333
34.5	36.3916
34.6	36.4491
34.7	36.509
34.8	36.5675
34.9	36.6275
35	36.6879
35.1	36.7474
35.2	36.8038
35.3	36.8604
35.4	36.9175
35.5	36.9708
35.6	37.0222
35.7	37.0765
35.8	37.1307
35.9	37.189
36	37.2466
36.1	37.3089
36.2	37.367
36.3	37.4213
36.4	37.4759
36.5	37.5366
36.6	37.6027
36.7	37.6622
36.8	37.7252
36.9	37.7875
37	37.8445
37.1	37.9001
37.2	37.9643
37.3	38.0251
37.4	38.0841
37.5	38.1423
37.6	38.2031
37.7	38.264
37.8	38.3217
37.9	38.3815
38	38.4403
38.1	38.4974
38.2	38.5548
38.3	38.6162
38.4	38.6769
38.5	38.7363
38.6	38.792
38.7	38.8498
38.8	38.9102
38.9	38.9709
39	39.029
39.1	39.086
39.2	39.1483
39.3	39.2126
39.4	39.2708
39.5	39.3238
39.6	39.38
39.7	39.4379
39.8	39.4972
39.9	39.5569
40	39.6192
40.1	39.6831
40.2	39.7403
40.3	39.7928
40.4	39.8505
40.5	39.9073
40.6	39.9652
40.7	40.027
40.8	40.0871
40.9	40.1475
41	40.2093
41.1	40.2654
41.2	40.3241
41.3	40.3851
41.4	40.4414
41.5	40.4979
41.6	40.5557
41.7	40.6114
41.8	40.6685
41.9	40.7253
42	40.7839
42.1	40.8441
42.2	40.9018
42.3	40.957
42.4	41.0171
42.5	41.0755
42.6	41.1316
42.7	41.1881
42.8	41.2431
42.9	41.3004
43	41.3554
43.1	41.4156
43.2	41.4755
43.3	41.5331
43.4	41.5889
43.5	41.6444
43.6	41.7031
43.7	41.7577
43.8	41.8157
43.9	41.873
44	41.9296
44.1	41.9878
44.2	42.0489
44.3	42.1047
44.4	42.1613
44.5	42.2116
44.6	42.2662
44.7	42.327
44.8	42.3845
44.9	42.4437
45	42.5037
45.1	42.5611
45.2	42.6157
45.3	42.675
45.4	42.7317
45.5	42.7892
45.6	42.8533
45.7	42.9145
45.8	42.9731
45.9	43.0283
46	43.0837
46.1	43.1363
46.2	43.1907
46.3	43.2491
46.4	43.3078
46.5	43.3621
46.6	43.4236
46.7	43.4794
46.8	43.5407
46.9	43.5991
47	43.6563
47.1	43.7131
47.2	43.773
47.3	43.8318
47.4	43.8889
47.5	43.9482
47.6	44.002
47.7	44.0603
47.8	44.1178
47.9	44.1678
48	44.2264
48.1	44.2849
48.2	44.3406
48.3	44.4039
48.4	44.4599
48.5	44.5146
48.6	44.5748
48.7	44.6358
48.8	44.695
48.9	44.7587
49	44.8155
49.1	44.8709
49.2	44.9278
49.3	44.9855
49.4	45.0408
49.5	45.1004
49.6	45.1615
49.7	45.2199
49.8	45.274
49.9	45.3311
50	45.3815
50.1	45.4361
50.2	45.4889
50.3	45.5443
50.4	45.6039
50.5	45.6587
50.6	45.7145
50.7	45.7746
50.8	45.8289
50.9	45.8817
51	45.9374
51.1	45.9978
51.2	46.0554
51.3	46.1182
51.4	46.1772
51.5	46.2361
51.6	46.2988
51.7	46.3583
51.8	46.4155
51.9	46.4709
52	46.5292
52.1	46.587
52.2	46.6452
52.3	46.7028
52.4	46.7568
52.5	46.8144
52.6	46.866
52.7	46.918
52.8	46.9763
52.9	47.0345
53	47.0851
53.1	47.139
53.2	47.1918
53.3	47.2458
53.4	47.3072
53.5	47.3626
53.6	47.42
53.7	47.4773
53.8	47.5368
53.9	47.5984
54	47.6584
54.1	47.7158
54.2	47.7707
54.3	47.8268
54.4	47.8865
54.5	47.9468
54.6	48.0035
54.7	48.0651
54.8	48.1297
54.9	48.1821
55	48.2358
55.1	48.2907
55.2	48.344
55.3	48.3949
55.4	48.4549
55.5	48.5124
55.6	48.5679
55.7	48.6194
55.8	48.6742
55.9	48.7361
56	48.7891
56.1	48.8494
56.2	48.9125
56.3	48.9707
56.4	49.0238
56.5	49.0799
56.6	49.1375
56.7	49.1977
56.8	49.2552
56.9	49.3114
57	49.3713
57.1	49.4315
57.2	49.4839
57.3	49.5373
57.4	49.5932
57.5	49.6452
57.6	49.6998
57.7	49.7569
57.8	49.8121
57.9	49.8682
58	49.9208
58.1	49.9763
58.2	50.0332
58.3	50.0861
58.4	50.1417
58.5	50.1985
58.6	50.2555
58.7	50.3177
58.8	50.3794
58.9	50.4383
59	50.4923
59.1	50.5472
59.2	50.6002
59.3	50.66
59.4	50.7183
59.5	50.7773
59.6	50.8307
59.7	50.8867
59.8	50.9445
59.9	50.9993
60	51.0554
60.1	51.1134
60.2	51.171
60.3	51.2252
60.4	51.2801
60.5	51.3382
60.6	51.3874
60.7	51.4384
60.8	51.4869
60.9	51.5413
61	51.6027
61.1	51.6583
61.2	51.7113
61.3	51.7582
61.4	51.8114
61.5	51.8639
61.6	51.9188
61.7	51.9737
61.8	52.0283
61.9	52.0783
62	52.135
62.1	52.197
62.2	52.255
62.3	52.3152
62.4	52.3708
62.5	52.423
62.6	52.4762
62.7	52.5304
62.8	52.5905
62.9	52.6461
63	52.6965
63.1	52.7453
63.2	52.7968
63.3	52.8495
63.4	52.9026
63.5	52.961
63.6	53.0191
63.7	53.0733
63.8	53.1282
63.9	53.1801
64	53.2296
64.1	53.2829
64.2	53.3348
64.3	53.3896
64.4	53.4432
64.5	53.4988
64.6	53.5545
64.7	53.6082
64.8	53.6608
64.9	53.7177
65	53.7791
65.1	53.8371
65.2	53.8913
65.3	53.9443
65.4	54.0029
65.5	54.0576
65.6	54.1096
65.7	54.1664
65.8	54.2219
65.9	54.2744
66	54.3267
66.1	54.3817
66.2	54.4316
66.3	54.4865
66.4	54.5446
66.5	54.5972
66.6	54.6441
66.7	54.6983
66.8	54.7509
66.9	54.8106
67	54.8683
67.1	54.9235
67.2	54.9742
67.3	55.0273
67.4	55.0856
67.5	55.1414
67.6	55.1962
67.7	55.2507
67.8	55.306
67.9	55.3623
68	55.4229
68.1	55.483
68.2	55.5409
68.3	55.5943
68.4	55.6459
68.5	55.7002
68.6	55.7571
68.7	55.807
68.8	55.8626
68.9	55.9192
69	55.9713
69.1	56.0263
69.2	56.0851
69.3	56.1424
69.4	56.1951
69.5	56.2498
69.6	56.2989
69.7	56.3502
69.8	56.4032
69.9	56.4563
70	56.5086
70.1	56.5598
70.2	56.6142
70.3	56.6774
70.4	56.7287
70.5	56.7816
70.6	56.8341
70.7	56.888
70.8	56.9452
70.9	56.999
71	57.0528
71.1	57.1055
71.2	57.162
71.3	57.2173
71.4	57.2688
71.5	57.3206
71.6	57.3753
71.7	57.4295
71.8	57.4801
71.9	57.5275
72	57.581
72.1	57.6346
72.2	57.6868
72.3	57.7474
72.4	57.8018
72.5	57.8579
72.6	57.9147
72.7	57.9683
72.8	58.0246
72.9	58.0762
73	58.1249
73.1	58.1781
73.2	58.2234
73.3	58.275
73.4	58.3296
73.5	58.3847
73.6	58.4369
73.7	58.4896
73.8	58.5446
73.9	58.5975
74	58.6512
74.1	58.7033
74.2	58.7507
74.3	58.8041
74.4	58.8655
74.5	58.9187
74.6	58.9675
74.7	59.0181
74.8	59.0717
74.9	59.1254
75	59.1808
75.1	59.2401
75.2	59.2948
75.3	59.3464
75.4	59.4016
75.5	59.4594
75.6	59.5156
75.7	59.5635
75.8	59.6163
75.9	59.667
76	59.7188
76.1	59.7695
76.2	59.8233
76.3	59.8766
76.4	59.9345
76.5	59.9871
76.6	60.0402
76.7	60.0913
76.8	60.1471
76.9	60.1987
77	60.2529
77.1	60.3024
77.2	60.3569
77.3	60.4109
77.4	60.4603
77.5	60.5132
77.6	60.5673
77.7	60.6227
77.8	60.6775
77.9	60.7329
78	60.7843
78.1	60.835
78.2	60.8864
78.3	60.9391
78.4	60.9873
78.5	61.0387
78.6	61.0885
78.7	61.1387
78.8	61.19
78.9	61.2437
79	61.2967
79.1	61.3501
79.2	61.4014
79.3	61.4568
79.4	61.5147
79.5	61.5676
79.6	61.6162
79.7	61.6725
79.8	61.7245
79.9	61.7797
80	61.835
80.1	61.8893
80.2	61.9445
80.3	61.9961
80.4	62.0453
80.5	62.094
80.6	62.1446
80.7	62.2009
80.8	62.2547
80.9	62.3077
81	62.3616
81.1	62.4099
81.2	62.4601
81.3	62.514
81.4	62.5613
81.5	62.6102
81.6	62.6594
81.7	62.7106
81.8	62.7641
81.9	62.8181
82	62.8699
82.1	62.9188
82.2	62.9723
82.3	63.0224
82.4	63.0685
82.5	63.1162
82.6	63.1723
82.7	63.223
82.8	63.268
82.9	63.3153
83	63.367
83.1	63.4168
83.2	63.4719
83.3	63.5222
83.4	63.5738
83.5	63.6271
83.6	63.6805
83.7	63.7326
83.8	63.78
83.9	63.8258
84	63.8816
84.1	63.9322
84.2	63.9816
84.3	64.0349
84.4	64.0889
84.5	64.1388
84.6	64.1842
84.7	64.2339
84.8	64.2843
84.9	64.3411
85	64.3933
85.1	64.4415
85.2	64.4919
85.3	64.5432
85.4	64.5978
85.5	64.6461
85.6	64.6981
85.7	64.743
85.8	64.7912
85.9	64.8402
86	64.8961
86.1	64.9426
86.2	64.997
86.3	65.0522
86.4	65.1016
86.5	65.1548
86.6	65.2068
86.7	65.2615
86.8	65.3152
86.9	65.3673
87	65.4174
87.1	65.4699
87.2	65.5225
87.3	65.5725
87.4	65.6253
87.5	65.6728
87.6	65.7209
87.7	65.7723
87.8	65.8251
87.9	65.8761
88	65.926
88.1	65.9693
88.2	66.0208
88.3	66.0707
88.4	66.123
88.5	66.1755
88.6	66.2268
88.7	66.2733
88.8	66.3251
88.9	66.3742
89	66.4233
89.1	66.4781
89.2	66.5288
89.3	66.5799
89.4	66.6313
89.5	66.6865
89.6	66.7332
89.7	66.7811
89.8	66.8304
89.9	66.8854
90	66.939
90.1	66.9915
90.2	67.0386
90.3	67.0843
90.4	67.1298
90.5	67.1827
90.6	67.2383
90.7	67.2923
90.8	67.3452
90.9	67.3998
91	67.4503
91.1	67.5032
91.2	67.5505
91.3	67.6019
91.4	67.6549
91.5	67.6986
91.6	67.7496
91.7	67.8054
91.8	67.8564
91.9	67.9038
92	67.9503
92.1	67.9989
92.2	68.0488
92.3	68.0999
92.4	68.1452
92.5	68.1947
92.6	68.2459
92.7	68.2946
92.8	68.3389
92.9	68.3808
93	68.4333
93.1	68.4865
93.2	68.5429
93.3	68.5938
93.4	68.64
93.5	68.6843
93.6	68.7293
93.7	68.7775
93.8	68.8303
93.9	68.8808
94	68.9306
94.1	68.9769
94.2	69.0196
94.3	69.0662
94.4	69.1132
94.5	69.1652
94.6	69.216
94.7	69.2638
94.8	69.3112
94.9	69.3585
95	69.4047
95.1	69.4524
95.2	69.503
95.3	69.5498
95.4	69.5939
95.5	69.6432
95.6	69.692
95.7	69.7422
95.8	69.7907
95.9	69.8413
96	69.8926
96.1	69.9432
96.2	69.9972
96.3	70.044
96.4	70.0916
96.5	70.1409
96.6	70.1862
96.7	70.2399
96.8	70.2908
96.9	70.3367
97	70.3779
97.1	70.4264
97.2	70.4793
97.3	70.5271
97.4	70.5773
97.5	70.6208
97.6	70.6695
97.7	70.7184
97.8	70.7663
97.9	70.8079
98	70.8491
98.1	70.8943
98.2	70.9408
98.3	70.9867
98.4	71.0352
98.5	71.0836
98.6	71.1338
98.7	71.181
98.8	71.226
98.9	71.271
99	71.3238
99.1	71.3727
99.2	71.4231
99.3	71.4744
99.4	71.5226
99.5	71.5717
99.6	71.6207
99.7	71.673
99.8	71.7203
99.9	71.7705
100	71.8223
100.1	71.8702
100.2	71.9162
100.3	71.9644
100.4	72.0146
100.5	72.0661
100.6	72.1179
100.7	72.164
100.8	72.2059
100.9	72.2544
101	72.3001
101.1	72.3453
101.2	72.3926
101.3	72.4354
101.4	72.4808
101.5	72.531
101.6	72.5825
101.7	72.6327
101.8	72.6845
101.9	72.7298
102	72.7773
102.1	72.8271
102.2	72.8728
102.3	72.9167
102.4	72.9645
102.5	73.0111
102.6	73.0611
102.7	73.1104
102.8	73.158
102.9	73.2014
103	73.2538
103.1	73.3109
103.2	73.361
103.3	73.4106
103.4	73.4604
103.5	73.5121
103.6	73.5651
103.7	73.6164
103.8	73.6637
103.9	73.7168
104	73.764
104.1	73.8133
104.2	73.8667
104.3	73.9154
104.4	73.9622
104.5	74.0073
104.6	74.0519
104.7	74.0949
104.8	74.1398
104.9	74.1868
105	74.2396
105.1	74.2865
105.2	74.33
105.3	74.3775
105.4	74.4254
105.5	74.4725
105.6	74.5228
105.7	74.5684
105.8	74.6187
105.9	74.6734
106	74.721
106.1	74.7721
106.2	74.823
106.3	74.8701
106.4	74.9149
106.5	74.9607
106.6	75.012
106.7	75.0604
106.8	75.1051
106.9	75.1574
107	75.2065
107.1	75.2533
107.2	75.3029
107.3	75.3518
107.4	75.4008
107.5	75.4466
107.6	75.491
107.7	75.5436
107.8	75.5956
107.9	75.6412
108	75.6844
108.1	75.7303
108.2	75.7731
108.3	75.82
108.4	75.8648
108.5	75.9095
108.6	75.9563
108.7	76.0073
108.8	76.0572
108.9	76.1
109	76.1489
109.1	76.1993
109.2	76.2461
109.3	76.2902
109.4	76.3359
109.5	76.3848
109.6	76.4356
109.7	76.4829
109.8	76.5258
109.9	76.5731
110	76.617
110.1	76.6702
110.2	76.7125
110.3	76.7598
110.4	76.8069
110.5	76.8509
110.6	76.8959
110.7	76.949
110.8	77.0004
110.9	77.0507
111	77.096
111.1	77.1407
111.2	77.1899
111.3	77.2439
111.4	77.2917
111.5	77.3383
111.6	77.3846
111.7	77.431
111.8	77.4775
111.9	77.5224
112	77.5644
112.1	77.6123
112.2	77.6615
112.3	77.7084
112.4	77.7588
112.5	77.8075
112.6	77.8553
112.7	77.9045
112.8	77.9507
112.9	78.0036
113	78.0497
113.1	78.0975
113.2	78.1447
113.3	78.1901
113.4	78.2402
113.5	78.2938
113.6	78.3435
113.7	78.3926
113.8	78.4397
113.9	78.4836
114	78.5319
114.1	78.5849
114.2	78.6316
114.3	78.6796
114.4	78.7254
114.5	78.7779
114.6	78.8273
114.7	78.8751
114.8	78.922
114.9	78.972
115	79.0217
115.1	79.068
115.2	79.1184
115.3	79.1663
115.4	79.2121
115.5	79.26
115.6	79.3114
115.7	79.3579
115.8	79.4089
115.9	79.4619
116	79.5116
116.1	79.5615
116.2	79.609
116.3	79.6581
116.4	79.6994
116.5	79.7399
116.6	79.7871
116.7	79.827
116.8	79.8746
116.9	79.9127
117	79.9589
117.1	79.9908
117.2	80.0406
117.3	80.0848
117.4	80.1278
117.5	80.1727
117.6	80.2194
117.7	80.2646
117.8	80.3129
117.9	80.3634
118	80.4039
118.1	80.4441
118.2	80.4865
118.3	80.5195
118.4	80.5699
118.5	80.6014
118.6	80.6378
118.7	80.6801
118.8	80.7254
118.9	80.7991
119	80.8747
119.1	80.8747
119.2	80.7991
119.3	80.7991
119.4	80.7991
119.5	80.8747
119.6	80.8747
119.7	80.9242
119.8	80.9242
119.9	80.9162
120	80.8859
120.1	80.8859
120.2	80.8859
120.3	80.8859
120.4	80.8859
120.5	80.8859
120.6	80.8859
120.7	80.8747
120.8	80.7991
120.9	80.7884
121	80.7882
121.1	80.7648
121.2	80.7279
121.3	80.7648
121.4	80.7648
121.5	80.4187
121.6	79.8942
121.7	79.5985
121.8	79.1427
121.9	78.7185
122	78.2874
122.1	77.8611
122.2	77.5636
122.3	77.2953
122.4	76.941
122.5	76.6201
122.6	76.4035
122.7	76.1043
122.8	75.8659
122.9	75.4642
123	75.1525
123.1	74.7732
123.2	74.5584
123.3	74.3492
123.4	74.1847
123.5	73.9946
123.6	73.8035
123.7	73.5742
123.8	73.4394
123.9	73.2856
124	73.12
124.1	72.9376
124.2	72.7599
124.3	72.5704
124.4	72.3899
124.5	72.2049
124.6	72.0442
124.7	71.8582
124.8	71.7109
124.9	71.566
125	71.4189
125.1	71.2869
125.2	71.1456
125.3	71.0243
125.4	70.8985
125.5	70.773
125.6	70.6565
125.7	70.54
125.8	70.425
125.9	70.3123
126	70.1882
126.1	70.0681
126.2	69.943
126.3	69.8332
126.4	69.7087
126.5	69.6194
126.6	69.5385
126.7	69.449
126.8	69.3567
126.9	69.2749
127	69.1991
127.1	69.1272
127.2	69.0439
127.3	68.9866
127.4	68.9217
127.5	68.8614
127.6	68.798
127.7	68.7354
127.8	68.6753
127.9	68.6005
128	68.5332
128.1	68.4612
128.2	68.4014
128.3	68.3452
128.4	68.2921
128.5	68.2494
128.6	68.2087
128.7	68.1675
128.8	68.1262
128.9	68.0716
129	68.0414
129.1	67.9902
129.2	67.95
129.3	67.9066
129.4	67.8525
129.5	67.8205
129.6	67.7883
129.7	67.7475
129.8	67.7068
129.9	67.6585
130	67.6166
130.1	67.5447
130.2	67.4914
130.3	67.4509
130.4	67.4055
130.5	67.3639
130.6	67.3514
130.7	67.2955
130.8	67.2576
130.9	67.4449
131	67.1541
131.1	67.2715
131.2	67.5746
131.3	67.3596
131.4	67.3095
131.5	67.2841
131.6	67.1795
131.7	67.1317
131.8	67.0751
131.9	67.0821
132	67.075
132.1	67.0546
132.2	67.0266
132.3	67.0145
132.4	66.9978
132.5	66.9805
132.6	66.9697
132.7	66.9459
132.8	66.9335
132.9	66.9462
133	66.9225
133.1	66.8894
133.2	66.8713
133.3	66.9065
133.4	66.9317
133.5	66.8934
133.6	66.9105
133.7	66.9429
133.8	66.9692
133.9	66.9423
134	66.9559
134.1	66.9982
134.2	66.9439
134.3	66.435
134.4	66.2245
134.5	66.6434
134.6	66.4495
134.7	66.3593
134.8	66.4227
134.9	66.45
135	66.3938
135.1	66.2765
135.2	66.2407
135.3	66.3182
135.4	66.1713
135.5	66.1745
135.6	66.1199
135.7	66.0805
135.8	66.1174
135.9	66.1496
136	66.1286
136.1	66.0925
136.2	66.0773
136.3	66.0683
136.4	66.0361
136.5	66.0219
136.6	65.9917
136.7	65.9809
136.8	65.9535
136.9	65.9328
137	65.914
137.1	65.8929
137.2	65.8673
137.3	65.8492
137.4	65.8165
137.5	65.786
137.6	65.7615
137.7	65.7386
137.8	65.7158
137.9	65.6946
138	65.6753
138.1	65.6603
138.2	65.649
138.3	65.6294
138.4	65.6063
138.5	65.5821
138.6	65.5629
138.7	65.5458
138.8	65.5209
138.9	65.4964
139	65.4846
139.1	65.471
139.2	65.4514
139.3	65.4258
139.4	65.394
139.5	65.3712
139.6	65.3468
139.7	65.3239
139.8	65.3086
139.9	65.2957
140	65.2789
140.1	65.2587
140.2	65.2402
140.3	65.2208
140.4	65.2021
140.5	65.1801
140.6	65.1627
140.7	65.146
140.8	65.1273
140.9	65.1102
141	65.0873
141.1	65.0679
141.2	65.0445
141.3	65.0291
141.4	65.0199
141.5	65.0064
141.6	64.9904
141.7	64.972
141.8	64.955
141.9	64.9445
142	64.9338
142.1	64.9229
142.2	64.9093
142.3	64.8959
142.4	64.8829
142.5	64.8704
142.6	64.8569
142.7	64.8457
142.8	64.8287
142.9	64.8185
143	64.7972
143.1	64.7819
143.2	64.768
143.3	64.752
143.4	64.7356
143.5	64.7179
143.6	64.7022
143.7	64.6869
143.8	64.6683
143.9	64.6498
144	64.6384
144.1	64.6253
144.2	64.6103
144.3	64.597
144.4	64.5836
144.5	64.5686
144.6	64.5564
144.7	64.541
144.8	64.5216
144.9	64.5017
145	64.4825
145.1	64.4686
145.2	64.453
145.3	64.4353
145.4	64.4198
145.5	64.4092
145.6	64.396
145.7	64.3787
145.8	64.3614
145.9	64.3526
146	64.3418
146.1	64.3296
146.2	64.3152
146.3	64.3045
146.4	64.2932
146.5	64.274
146.6	64.2611
146.7	64.2517
146.8	64.2356
146.9	64.2227
147	64.2086
147.1	64.19
147.2	64.1819
147.3	64.1683
147.4	64.1562
147.5	64.1419
147.6	64.1257
147.7	64.1173
147.8	64.0983
147.9	64.083
148	64.0725
148.1	64.0567
148.2	64.0393
148.3	64.0243
148.4	64.0102
148.5	63.9957
148.6	63.9804
148.7	63.9674
148.8	63.9556
148.9	63.9426
149	63.9308
149.1	63.9178
149.2	63.9008
149.3	63.8872
149.4	63.8746
149.5	63.8543
149.6	63.8375
149.7	63.8274
149.8	63.8224
149.9	63.8043
150	63.7909
150.1	63.7878
150.2	63.7786
150.3	63.7612
150.4	63.7482
150.5	63.738
150.6	63.7237
150.7	63.7129
150.8	63.6972
150.9	63.6869
151	63.677
151.1	63.666
151.2	63.6413
151.3	63.6252
151.4	63.6063
151.5	63.5907
151.6	63.5735
151.7	63.5497
151.8	63.5359
151.9	63.5288
152	63.5216
152.1	63.5051
152.2	63.4905
152.3	63.467
152.4	63.4459
152.5	63.4259
152.6	63.4064
152.7	63.3917
152.8	63.3776
152.9	63.3673
153	63.351
153.1	63.3338
153.2	63.3235
153.3	63.3098
153.4	63.2972
153.5	63.2821
153.6	63.2699
153.7	63.2553
153.8	63.2428
153.9	63.2242
154	63.2086
154.1	63.1956
154.2	63.1831
154.3	63.169
154.4	63.1556
154.5	63.1465
154.6	63.1384
154.7	63.1308
154.8	63.1199
154.9	63.1089
155	63.0967
155.1	63.0837
155.2	63.0709
155.3	63.0554
155.4	63.0361
155.5	63.0212
155.6	63.0079
155.7	62.9948
155.8	62.9803
155.9	62.9606
156	62.9454
156.1	62.931
156.2	62.9182
156.3	62.911
156.4	62.899
156.5	62.8822
156.6	62.8703
156.7	62.8611
156.8	62.8434
156.9	62.8334
157	62.821
157.1	62.8124
157.2	62.798
157.3	62.7843
157.4	62.7709
157.5	62.7611
157.6	62.7475
157.7	62.733
157.8	62.7219
157.9	62.7139
158	62.7036
158.1	62.6976
158.2	62.6851
158.3	62.6821
158.4	62.673
158.5	62.6669
158.6	62.6522
158.7	62.6406
158.8	62.6327
158.9	62.6264
159	62.6171
159.1	62.6029
159.2	62.5908
159.3	62.5763
159.4	62.5651
159.5	62.5568
159.6	62.5416
159.7	62.5257
159.8	62.5065
159.9	62.4849
160	62.4634
160.1	62.445
160.2	62.4224
[truncated: 12,877 more rows]

## Sheet: hCD26-S292A
Time (s)	Response units (RU)				Concentration (µM)	Response units (RU)	Response units (RU)
-39.5	-0.1015				0	-61.7517
-39.4	-0.4988				0.0157828	-30.6044
-39.3	-0.6862				0.0315657	-2.20201
-39.2	-0.462198				0.0473485	23.803
-39.1	-0.4529				0.0631313	47.7018
-39	-0.7008				0.0789141	69.7404
-38.9	-0.4583				0.094697	90.1279
-38.8	-0.1527				0.11048	109.043
-38.7	-0.293				0.126263	126.64
-38.6	-0.2911				0.142045	143.051
-38.5	-0.1917				0.157828	158.394
-38.4	-0.2446				0.173611	172.768
-38.3	-0.4389				0.189394	186.262
-38.2	-0.3382				0.205177	198.956
-38.1	-0.3366				0.22096	210.918
-38	-0.3038				0.236742	222.21
-37.9	-0.3134				0.252525	232.886
-37.8	-0.3193				0.268308	242.996
-37.7	-0.3247				0.284091	252.583
-37.6	-0.3211				0.299874	261.688
-37.5	-0.3126				0.315657	270.345
-37.4	-0.3234				0.331439	278.586
-37.3	-0.3439				0.347222	286.442
-37.2	-0.306801				0.363005	293.938
-37.1	-0.3463				0.378788	301.098
-37	-0.3361				0.394571	307.945
-36.9	-0.3211				0.410354	314.499
-36.8	-0.3175				0.426136	320.778
-36.7	-0.335799				0.441919	326.799
-36.6	-0.3137				0.457702	332.578
-36.5	-0.334				0.473485	338.129
-36.4	-0.332				0.489268	343.465
-36.3	-0.3836				0.505051	348.598
-36.2	-0.504701				0.520833	353.54
-36.1	-0.5468				0.536616	358.302
-36	-0.1939				0.552399	362.893
-35.9	0.3313				0.568182	367.321
-35.8	0.3188				0.583965	371.596
-35.7	-0.125007				0.599747	375.726
-35.6	-0.6083				0.61553	379.717
-35.5	-0.57				0.631313	383.577
-35.4	-0.4422				0.647096	387.311
-35.3	-0.4322				0.662879	390.926
-35.2	-0.3571				0.678662	394.428
-35.1	-0.3903				0.694444	397.822
-35	-0.4037				0.710227	401.112
-34.9	-0.3996				0.72601	404.304
-34.8	-0.4638				0.741793	407.401
-34.7	-0.4685				0.757576	410.408
-34.6	-0.4634				0.773359	413.329
-34.5	-0.4978				0.789141	416.167
-34.4	-0.485				0.804924	418.926
-34.3	-0.4807				0.820707	421.609
-34.2	-0.4813				0.83649	424.219
-34.1	-0.4609				0.852273	426.76
-34	-0.453				0.868056	429.233
-33.9	-0.4446				0.883838	431.642
-33.8	-0.447				0.899621	433.988
-33.7	-0.4618				0.915404	436.276
-33.6	-0.459				0.931187	438.505
-33.5	-0.439				0.94697	440.68
-33.4	-0.4315				0.962753	442.801
-33.3	-0.4217				0.978535	444.871
-33.2	-0.4212				0.994318	446.891
-33.1	-0.4163				1.0101	448.864
-33	-0.4176				1.02588	450.791
-32.9	-0.4123				1.04167	452.673
-32.8	-0.424				1.05745	454.512
-32.7	-0.4341				1.07323	456.31
-32.6	-0.4429				1.08902	458.068
-32.5	-0.4566				1.1048	459.787
-32.4	-0.4476				1.12058	461.469
-32.3	-0.4505				1.13636	463.114
-32.2	-0.4521				1.15215	464.724
-32.1	-0.4559				1.16793	466.3
-32	-0.4428				1.18371	467.843
-31.9	-0.4436				1.19949	469.354
-31.8	-0.437				1.21528	470.835
-31.7	-0.4276				1.23106	472.285
-31.6	-0.4278				1.24684	473.706
-31.5	-0.4336				1.26263	475.099
-31.4	-0.4429				1.27841	476.465
-31.3	-0.4423				1.29419	477.804
-31.2	-0.4396				1.30997	479.117
-31.1	-0.4447				1.32576	480.405
-31	-0.441				1.34154	481.669
-30.9	-0.4344				1.35732	482.909
-30.8	-0.4358				1.37311	484.126
-30.7	-0.4333				1.38889	485.32
-30.6	-0.4294				1.40467	486.493
-30.5	-0.428				1.42045	487.645
-30.4	-0.4311				1.43624	488.776
-30.3	-0.4329				1.45202	489.887
-30.2	-0.4314				1.4678	490.978
-30.1	-0.4286				1.48359	492.051
-30	-0.4334				1.49937	493.104
-29.9	-0.4334				1.51515	494.14
-29.8	-0.4356				1.53093	495.158
-29.7	-0.4376				1.54672	496.159
-29.6	-0.4404				1.5625	497.144
-29.5	-0.4373
-29.4	-0.4371				0.0976562		95.5967
-29.3	-0.4363				0.195312		187.964
-29.2	-0.4311				0.390625		305.337
-29.1	-0.4299				0.78125		419.714
-29	-0.4321				1.5625		494.446
-28.9	-0.4356
-28.8	-0.4407
-28.7	-0.4391
-28.6	-0.4289
-28.5	-0.4289
-28.4	-0.4329
-28.3	-0.436
-28.2	-0.4349
-28.1	-0.4357
-28	-0.4353
-27.9	-0.4336
-27.8	-0.4295
-27.7	-0.4287
-27.6	-0.4252
-27.5	-0.4197
-27.4	-0.4193
-27.3	-0.4127
-27.2	-0.4086
-27.1	-0.4051
-27	-0.4005
-26.9	-0.4006
-26.8	-0.4048
-26.7	-0.4019
-26.6	-0.3989
-26.5	-0.3966
-26.4	-0.3925
-26.3	-0.3939
-26.2	-0.3923
-26.1	-0.3938
-26	-0.3902
-25.9	-0.3876
-25.8	-0.3868
-25.7	-0.3872
-25.6	-0.3857
-25.5	-0.3843
-25.4	-0.3813
-25.3	-0.3821
-25.2	-0.3827
-25.1	-0.3835
-25	-0.3801
-24.9	-0.3828
-24.8	-0.3811
-24.7	-0.3793
-24.6	-0.3782
-24.5	-0.3767
-24.4	-0.3726
-24.3	-0.3717
-24.2	-0.3677
-24.1	-0.3676
-24	-0.3672
-23.9	-0.368
-23.8	-0.3682
-23.7	-0.3668
-23.6	-0.367
-23.5	-0.3692
-23.4	-0.3667
-23.3	-0.3647
-23.2	-0.3627
-23.1	-0.3627
-23	-0.3642
-22.9	-0.359
-22.8	-0.3557
-22.7	-0.3486
-22.6	-0.3481
-22.5	-0.3487
-22.4	-0.345
-22.3	-0.3358
-22.2	-0.3288
-22.1	-0.3339
-22	-0.3327
-21.9	-0.3306
-21.8	-0.3333
-21.7	-0.3394
-21.6	-0.3416
-21.5	-0.3406
-21.4	-0.3415
-21.3	-0.3394
-21.2	-0.3399
-21.1	-0.3311
-21	-0.3317
-20.9	-0.3268
-20.8	-0.3205
-20.7	-0.3162
-20.6	-0.3143
-20.5	-0.3003
-20.4	-0.3062
-20.3	-0.3069
-20.2	-0.328
-20.1	-0.3337
-20	-0.3308
-19.9	-0.3278
-19.8	-0.3175
-19.7	-0.3048
-19.6	-0.2945
-19.5	-0.2846
-19.4	-0.2719
-19.3	-0.2643
-19.2	-0.2565
-19.1	-0.2569
-19	-0.2514
-18.9	-0.2524
-18.8	-0.2543
-18.7	-0.2489
-18.6	-0.2427
-18.5	-0.2381
-18.4	-0.2325
-18.3	-0.2174
-18.2	-0.2038
-18.1	-0.1909
-18	-0.1928
-17.9	-0.1952
-17.8	-0.1913
-17.7	-0.1877
-17.6	-0.1819
-17.5	-0.1813
-17.4	-0.1824
-17.3	-0.1825
-17.2	-0.1644
-17.1	-0.1447
-17	-0.1548
-16.9	-0.151
-16.8	-0.1597
-16.7	-0.1614
-16.6	-0.1531
-16.5	-0.148
-16.4	-0.146
-16.3	-0.1441
-16.2	-0.1427
-16.1	-0.1397
-16	-0.144
-15.9	-0.1409
-15.8	-0.1368
-15.7	-0.1339
-15.6	-0.1415
-15.5	-0.1418
-15.4	-0.1385
-15.3	-0.152
-15.2	-0.1591
-15.1	-0.17
-15	-0.1782
-14.9	-0.181
-14.8	-0.1903
-14.7	-0.1945
-14.6	-0.1874
-14.5	-0.1892
-14.4	-0.183
-14.3	-0.1751
-14.2	-0.1675
-14.1	-0.1545
-14	-0.1402
-13.9	-0.1308
-13.8	-0.1206
-13.7	-0.123
-13.6	-0.1241
-13.5	-0.1395
-13.4	-0.1515
-13.3	-0.1607
-13.2	-0.1641
-13.1	-0.1571
-13	-0.1487
-12.9	-0.1382
-12.8	-0.1231
-12.7	-0.0993
-12.6	-0.1016
-12.5	-0.1165
-12.4	-0.1163
-12.3	-0.1173
-12.2	-0.1182
-12.1	-0.1193
-12	-0.115
-11.9	-0.1143
-11.8	-0.1098
-11.7	-0.1038
-11.6	-0.1068
-11.5	-0.1116
-11.4	-0.1142
-11.3	-0.111
-11.2	-0.1061
-11.1	-0.1028
-11	-0.1048
-10.9	-0.1049
-10.8	-0.109
-10.7	-0.1119
-10.6	-0.1095
-10.5	-0.1139
-10.4	-0.1064
-10.3	-0.1054
-10.2	-0.0958
-10.1	-0.0838
-10	-0.0809999
-9.9	-0.0728
-9.8	-0.07
-9.7	-0.0654
-9.6	-0.0589
-9.5	-0.0514
-9.4	-0.0575999
-9.3	-0.0512
-9.2	-0.0436
-9.1	-0.046
-9	-0.0311
-8.9	-0.0287998
-8.8	-0.0244
-8.7	-0.0203
-8.6	-0.0234
-8.5	-0.0267999
-8.4	-0.0276999
-8.3	-0.0212
-8.2	-0.0215
-8.1	-0.022
-8	-0.0273
-7.9	-0.0321999
-7.8	-0.0227
-7.7	-0.0239999
-7.6	-0.0217
-7.5	-0.0175
-7.4	-0.0088
-7.3	-0.008
-7.2	-0.00759995
-7.1	-0.0084
-7	-0.0087
-6.9	-0.012
-6.8	-0.0116
-6.7	-0.0107998
-6.6	-0.01
-6.5	-0.0123
-6.4	-0.0087
-6.3	0.000299999
-6.2	0.00240008
-6.1	0.0024
-6	0.0043
-5.9	0.0013
-5.8	0.0027
-5.7	-0.000399958
-5.6	-0.0003
-5.5	0.0017
-5.4	-0.001
-5.3	-0.0003
-5.2	0.00130009
-5.1	0.0013
-5	0.0021
-4.9	-0.0046
-4.8	-0.0039
-4.7	-0.0030998
-4.6	-0.0025
-4.5	-0.0035
-4.4	-0.0013
-4.3	0.0015
-4.2	0.00350014
-4.1	0.0076
-4	0.007
-3.9	0.0057
-3.8	0.0089
-3.7	0.0112002
-3.6	0.0109
-3.5	0.0064
-3.4	0.0031
-3.3	0.001
-3.2	0.0073004
-3.1	0.0156
-3	0.0166
-2.9	0.0152
-2.8	0.0124
-2.7	0.0165003
-2.6	0.0193
-2.5	0.0173
-2.4	0.0112
-2.3	0.0173
-2.2	0.00520008
-2.1	0.006
-2	0.0111
-1.9	-0.0039
-1.8	-0.0026
-1.7	0.000100414
-1.6	0.0143
-1.5	0.0244
-1.4	0.0206
-1.3	0.0244
-1.2	0.0296
-1.1	0.0317998
-1	0.0333
-0.899998	0.0629997
-0.799999	0.063
-0.699997	0.0643
-0.599998	0.0679
-0.5	0.0708
-0.399998	0.0867
-0.299999	0.0888995
-0.199997	0.1245
-0.0999985	0.1262
0	0.1297
0.100002	0.369
0.200001	0.5157
0.300003	1.9004
0.400002	3.6647
0.5	4.6416
0.600002	5.089
0.700001	5.0902
0.800003	5.104
0.900002	5.1204
1	5.1695
1.1	5.1708
1.2	5.2318
1.3	5.251
1.4	5.2717
1.5	5.6524
1.6	5.7591
1.7	6.3899
1.8	6.8166
1.9	7.2776
2	7.6714
2.1	8.0318
2.2	8.4729
2.3	8.902
2.4	9.4388
2.5	9.952
2.6	10.4416
2.7	10.8719
2.8	11.3497
2.9	11.7796
3	12.3044
3.1	12.7351
3.2	13.2002
3.3	13.6532
3.4	14.1074
3.5	14.556
3.6	15.0032
3.7	15.4602
3.8	15.909
3.9	16.3471
4	16.7787
4.1	17.2025
4.2	17.6494
4.3	18.0808
4.4	18.4988
4.5	18.9102
4.6	19.3196
4.7	19.7262
4.8	20.1223
4.9	20.529
5	20.9305
5.1	21.3372
5.2	21.7255
5.3	22.1115
5.4	22.4946
5.5	22.8781
5.6	23.2602
5.7	23.6342
5.8	24.0097
5.9	24.3671
6	24.724
6.1	25.0699
6.2	25.421
6.3	25.7619
6.4	26.1011
6.5	26.4387
6.6	26.7761
6.7	27.1109
6.8	27.4411
6.9	27.7691
7	28.1047
7.1	28.4343
7.2	28.748
7.3	29.0567
7.4	29.3679
7.5	29.6914
7.6	30.0141
7.7	30.3191
7.8	30.6217
7.9	30.9249
8	31.227
8.1	31.5106
8.2	31.7883
8.3	32.0678
8.4	32.3542
8.5	32.6394
8.6	32.9135
8.7	33.1715
8.8	33.4358
8.9	33.7019
9	33.9713
9.1	34.2327
9.2	34.4933
9.3	34.7609
9.4	35.029
9.5	35.2861
9.6	35.54
9.7	35.7943
9.8	36.0431
9.9	36.2913
10	36.5438
10.1	36.795
10.2	37.0369
10.3	37.2853
10.4	37.5258
10.5	37.7718
10.6	38.0151
10.7	38.2526
10.8	38.4871
10.9	38.7244
11	38.9632
11.1	39.1901
11.2	39.4086
11.3	39.6346
11.4	39.8506
11.5	40.0686
11.6	40.2831
11.7	40.486
11.8	40.7021
11.9	40.9111
12	41.1221
12.1	41.3276
12.2	41.5403
12.3	41.748
12.4	41.9516
12.5	42.1525
12.6	42.3422
12.7	42.5397
12.8	42.7402
12.9	42.9367
13	43.1354
13.1	43.3366
13.2	43.5256
13.3	43.7116
13.4	43.9066
13.5	44.1063
13.6	44.2978
13.7	44.4863
13.8	44.6814
13.9	44.873
14	45.0574
14.1	45.2456
14.2	45.437
14.3	45.6116
14.4	45.7936
14.5	45.9792
14.6	46.1489
14.7	46.3323
14.8	46.5079
14.9	46.672
15	46.8405
15.1	47.0137
15.2	47.1846
15.3	47.356
15.4	47.5259
15.5	47.6812
15.6	47.8373
15.7	47.9953
15.8	48.1654
15.9	48.3238
16	48.479
16.1	48.6406
16.2	48.8032
16.3	48.9583
16.4	49.1192
16.5	49.2725
16.6	49.4098
16.7	49.5638
16.8	49.7188
16.9	49.8687
17	50.0092
17.1	50.1539
17.2	50.2973
17.3	50.4416
17.4	50.5843
17.5	50.7214
17.6	50.8595
17.7	51.0029
17.8	51.1492
17.9	51.2833
18	51.4096
18.1	51.5415
18.2	51.6749
18.3	51.8063
18.4	51.9371
18.5	52.072
18.6	52.2094
18.7	52.3474
18.8	52.4781
18.9	52.6073
19	52.7368
19.1	52.8686
19.2	52.9996
19.3	53.1344
19.4	53.2685
19.5	53.3948
19.6	53.5269
19.7	53.6521
19.8	53.7793
19.9	53.9064
20	54.0247
20.1	54.147
20.2	54.2688
20.3	54.3899
20.4	54.5096
20.5	54.6275
20.6	54.748
20.7	54.8668
20.8	54.9818
20.9	55.1001
21	55.2137
21.1	55.3297
21.2	55.4463
21.3	55.5641
21.4	55.6802
21.5	55.7907
21.6	55.903
21.7	56.0154
21.8	56.1185
21.9	56.2209
22	56.3298
22.1	56.435
22.2	56.5378
22.3	56.643
22.4	56.7449
22.5	56.8497
22.6	56.9603
22.7	57.0607
22.8	57.1641
22.9	57.2654
23	57.3683
23.1	57.4728
23.2	57.5703
23.3	57.6678
23.4	57.762
23.5	57.8614
23.6	57.9575
23.7	58.0541
23.8	58.1536
23.9	58.2486
24	58.3441
24.1	58.4403
24.2	58.5334
24.3	58.6264
24.4	58.7162
24.5	58.8077
24.6	58.9005
24.7	58.9977
24.8	59.087
24.9	59.1807
25	59.2798
25.1	59.376
25.2	59.4645
25.3	59.5574
25.4	59.6496
25.5	59.7439
25.6	59.8397
25.7	59.9334
25.8	60.0214
25.9	60.1107
26	60.1971
26.1	60.2903
26.2	60.3727
26.3	60.4569
26.4	60.5441
26.5	60.6303
26.6	60.7171
26.7	60.8002
26.8	60.8892
26.9	60.9684
27	61.0545
27.1	61.1343
27.2	61.2149
27.3	61.2947
27.4	61.3759
27.5	61.4545
27.6	61.5355
27.7	61.6159
27.8	61.6952
27.9	61.7731
28	61.8526
28.1	61.9275
28.2	62.0042
28.3	62.0851
28.4	62.1573
28.5	62.2339
28.6	62.3043
28.7	62.3774
28.8	62.4543
28.9	62.5305
29	62.603
29.1	62.6729
29.2	62.7437
29.3	62.816
29.4	62.8924
29.5	62.967
29.6	63.0348
29.7	63.1069
29.8	63.1811
29.9	63.2559
30	63.3294
30.1	63.3995
30.2	63.4662
30.3	63.5343
30.4	63.6053
30.5	63.676
30.6	63.7459
30.7	63.8178
30.8	63.89
30.9	63.967
31	64.0381
31.1	64.1041
31.2	64.1745
31.3	64.2444
31.4	64.3113
31.5	64.3831
31.6	64.4452
31.7	64.5119
31.8	64.5753
31.9	64.6409
32	64.708
32.1	64.7724
32.2	64.8327
32.3	64.8943
32.4	64.9601
32.5	65.0276
32.6	65.0916
32.7	65.1554
32.8	65.2196
32.9	65.282
33	65.3468
33.1	65.4051
33.2	65.4734
33.3	65.5394
33.4	65.6038
33.5	65.6678
33.6	65.7288
33.7	65.7908
33.8	65.8518
33.9	65.9083
34	65.9627
34.1	66.0203
34.2	66.0798
34.3	66.1418
34.4	66.2041
34.5	66.2668
34.6	66.3248
34.7	66.3881
34.8	66.4473
34.9	66.5034
35	66.5594
35.1	66.6201
35.2	66.6803
35.3	66.7359
35.4	66.7916
35.5	66.8467
35.6	66.9063
35.7	66.9645
35.8	67.0198
35.9	67.0776
36	67.131
36.1	67.1894
36.2	67.2468
36.3	67.3043
36.4	67.3654
36.5	67.4223
36.6	67.4778
36.7	67.5339
36.8	67.5881
36.9	67.6451
37	67.6952
37.1	67.7492
37.2	67.8037
37.3	67.8523
37.4	67.9039
37.5	67.9526
37.6	68.005
37.7	68.0631
37.8	68.116
37.9	68.1695
38	68.2226
38.1	68.28
38.2	68.333
38.3	68.3858
38.4	68.4405
38.5	68.4905
38.6	68.5383
38.7	68.593
38.8	68.642
38.9	68.6891
39	68.7408
39.1	68.7885
39.2	68.8325
39.3	68.8848
39.4	68.9331
39.5	68.9817
39.6	69.0335
39.7	69.0826
39.8	69.1315
39.9	69.1819
40	69.2305
40.1	69.2839
40.2	69.3369
40.3	69.3878
40.4	69.4391
40.5	69.4855
40.6	69.5364
40.7	69.5813
40.8	69.6287
40.9	69.6788
41	69.728
41.1	69.7786
41.2	69.8301
41.3	69.8755
41.4	69.9228
41.5	69.9678
41.6	70.0141
41.7	70.0584
41.8	70.1079
41.9	70.1613
42	70.2073
42.1	70.258
42.2	70.3053
42.3	70.3495
42.4	70.3943
42.5	70.4395
42.6	70.4862
42.7	70.5308
42.8	70.5743
42.9	70.6219
43	70.6676
43.1	70.7175
43.2	70.7657
43.3	70.8122
43.4	70.8578
43.5	70.9045
43.6	70.9512
43.7	70.9945
43.8	71.0353
43.9	71.0789
44	71.1226
44.1	71.1678
44.2	71.2095
44.3	71.2487
44.4	71.2925
44.5	71.3414
44.6	71.3884
44.7	71.4394
44.8	71.4845
44.9	71.5316
45	71.5768
45.1	71.6227
45.2	71.6709
45.3	71.7187
45.4	71.7642
45.5	71.806
45.6	71.8473
45.7	71.8879
45.8	71.936
45.9	71.9749
46	72.0139
46.1	72.0574
46.2	72.1014
46.3	72.1427
46.4	72.1855
46.5	72.2305
46.6	72.2765
46.7	72.3141
46.8	72.3591
46.9	72.4027
47	72.445
47.1	72.4861
47.2	72.5225
47.3	72.5644
47.4	72.6114
47.5	72.6507
47.6	72.692
47.7	72.7335
47.8	72.7796
47.9	72.8219
48	72.8599
48.1	72.8977
48.2	72.9363
48.3	72.9782
48.4	73.0209
48.5	73.0644
48.6	73.1044
48.7	73.141
48.8	73.1781
48.9	73.2233
49	73.2668
49.1	73.3038
49.2	73.3404
49.3	73.3808
49.4	73.4167
49.5	73.4562
49.6	73.5
49.7	73.5383
49.8	73.5797
49.9	73.6154
50	73.6526
50.1	73.6936
50.2	73.7336
50.3	73.7721
50.4	73.8112
50.5	73.8459
50.6	73.8864
50.7	73.9264
50.8	73.9578
50.9	73.9985
51	74.0376
51.1	74.077
51.2	74.1143
51.3	74.1521
51.4	74.1864
51.5	74.2237
51.6	74.259
51.7	74.2938
51.8	74.3322
51.9	74.3643
52	74.401
52.1	74.4408
52.2	74.4813
52.3	74.5196
52.4	74.5575
52.5	74.5983
52.6	74.6344
52.7	74.6706
52.8	74.7114
52.9	74.7517
53	74.7915
53.1	74.83
53.2	74.8706
53.3	74.9092
53.4	74.944
53.5	74.9841
53.6	75.0229
53.7	75.0619
53.8	75.1
53.9	75.1385
54	75.1788
54.1	75.2183
54.2	75.2569
54.3	75.2931
54.4	75.3275
54.5	75.3629
54.6	75.3975
54.7	75.4391
54.8	75.482
54.9	75.5222
55	75.5592
55.1	75.5959
55.2	75.6336
55.3	75.6677
55.4	75.7063
55.5	75.7496
55.6	75.7857
55.7	75.8248
55.8	75.8646
55.9	75.9033
56	75.9424
56.1	75.9781
56.2	76.0198
56.3	76.0569
56.4	76.0946
56.5	76.1304
56.6	76.1674
56.7	76.202
56.8	76.2432
56.9	76.2863
57	76.3213
57.1	76.3589
57.2	76.3935
57.3	76.4272
57.4	76.4626
57.5	76.499
57.6	76.54
57.7	76.5816
57.8	76.6183
57.9	76.6555
58	76.6923
58.1	76.7253
58.2	76.7604
58.3	76.7944
58.4	76.8312
58.5	76.8671
58.6	76.9034
58.7	76.9391
58.8	76.9781
58.9	77.0146
59	77.0491
59.1	77.085
59.2	77.1229
59.3	77.164
59.4	77.201
59.5	77.2406
59.6	77.2757
59.7	77.3115
59.8	77.3463
59.9	77.3831
60	77.42
60.1	77.453
60.2	77.488
60.3	77.5275
60.4	77.5635
60.5	77.598
60.6	77.6313
60.7	77.666
60.8	77.7
60.9	77.7343
61	77.7693
61.1	77.8044
61.2	77.8407
61.3	77.879
61.4	77.9181
61.5	77.9559
61.6	77.9885
61.7	78.0274
61.8	78.0608
61.9	78.0953
62	78.129
62.1	78.1603
62.2	78.1999
62.3	78.2327
62.4	78.2697
62.5	78.3052
62.6	78.3413
62.7	78.3762
62.8	78.4133
62.9	78.4512
63	78.4874
63.1	78.527
63.2	78.5632
63.3	78.5969
63.4	78.6358
63.5	78.6714
63.6	78.7075
63.7	78.7417
63.8	78.7755
63.9	78.8082
64	78.8466
64.1	78.8833
64.2	78.9214
64.3	78.9576
64.4	78.9939
64.5	79.0289
64.6	79.0676
64.7	79.1063
64.8	79.1446
64.9	79.1812
65	79.218
65.1	79.2547
65.2	79.288
65.3	79.3193
65.4	79.3508
65.5	79.3848
65.6	79.4153
65.7	79.4521
65.8	79.4827
65.9	79.5083
66	79.5414
66.1	79.5733
66.2	79.6052
66.3	79.6415
66.4	79.6752
66.5	79.7061
66.6	79.7447
66.7	79.7817
66.8	79.8169
66.9	79.847
67	79.8809
67.1	79.9201
67.2	79.9514
67.3	79.9838
67.4	80.0181
67.5	80.054
67.6	80.0818
67.7	80.1149
67.8	80.1485
67.9	80.1852
68	80.2215
68.1	80.2558
68.2	80.2905
68.3	80.3281
68.4	80.3599
68.5	80.3951
68.6	80.4295
68.7	80.4673
68.8	80.5021
68.9	80.5387
69	80.5763
69.1	80.6149
69.2	80.6489
69.3	80.6834
69.4	80.7217
69.5	80.7541
69.6	80.7895
69.7	80.8293
69.8	80.8626
69.9	80.9005
70	80.9426
70.1	80.9764
70.2	81.0113
70.3	81.046
70.4	81.0823
70.5	81.1163
70.6	81.1479
70.7	81.1835
70.8	81.2228
70.9	81.2596
71	81.2965
71.1	81.3306
71.2	81.3677
71.3	81.4051
71.4	81.4396
71.5	81.4775
71.6	81.5156
71.7	81.5546
71.8	81.588
71.9	81.6226
72	81.6583
72.1	81.6945
72.2	81.7286
72.3	81.7654
72.4	81.8022
72.5	81.8352
72.6	81.8753
72.7	81.9101
72.8	81.947
72.9	81.9838
73	82.0218
73.1	82.0595
73.2	82.0899
73.3	82.1285
73.4	82.1645
73.5	82.1968
73.6	82.2316
73.7	82.2689
73.8	82.3036
73.9	82.3352
74	82.369
74.1	82.3971
74.2	82.4287
74.3	82.4598
74.4	82.4945
74.5	82.5308
74.6	82.5618
74.7	82.5954
74.8	82.631
74.9	82.6631
75	82.6961
75.1	82.7299
75.2	82.7646
75.3	82.8029
75.4	82.8381
75.5	82.8676
75.6	82.9008
75.7	82.9341
75.8	82.964
75.9	82.9999
76	83.0351
76.1	83.0683
76.2	83.1018
76.3	83.1354
76.4	83.1692
76.5	83.1994
76.6	83.2331
76.7	83.2676
76.8	83.2995
76.9	83.3312
77	83.3604
77.1	83.3954
77.2	83.4274
77.3	83.4563
77.4	83.4816
77.5	83.5081
77.6	83.5366
77.7	83.568
77.8	83.6026
77.9	83.6339
78	83.6679
78.1	83.7071
78.2	83.7398
78.3	83.7736
78.4	83.8017
78.5	83.8333
78.6	83.8621
78.7	83.8978
78.8	83.9288
78.9	83.9643
79	83.9964
79.1	84.0292
79.2	84.0595
79.3	84.0947
79.4	84.1305
79.5	84.1629
79.6	84.1964
79.7	84.2199
79.8	84.2535
79.9	84.2873
80	84.3177
80.1	84.3493
80.2	84.3865
80.3	84.4223
80.4	84.4554
80.5	84.4878
80.6	84.5171
80.7	84.552
80.8	84.5827
80.9	84.6119
81	84.6448
81.1	84.6737
81.2	84.7087
81.3	84.7471
81.4	84.7784
81.5	84.8099
81.6	84.8374
81.7	84.8677
81.8	84.9021
81.9	84.9413
82	84.9743
82.1	85.005
82.2	85.0403
82.3	85.0712
82.4	85.0987
82.5	85.1294
82.6	85.1608
82.7	85.1912
82.8	85.2221
82.9	85.2547
83	85.2861
83.1	85.3196
83.2	85.3495
83.3	85.3835
83.4	85.4204
83.5	85.4569
83.6	85.4908
83.7	85.5243
83.8	85.5556
83.9	85.5865
84	85.6231
84.1	85.653
84.2	85.6843
84.3	85.7163
84.4	85.7473
84.5	85.7801
84.6	85.8128
84.7	85.8419
84.8	85.8733
84.9	85.9098
85	85.9456
85.1	85.9797
85.2	86.0183
85.3	86.0565
85.4	86.0882
85.5	86.1196
85.6	86.1541
85.7	86.185
85.8	86.2166
85.9	86.2487
86	86.2802
86.1	86.3189
86.2	86.3486
86.3	86.3781
86.4	86.4139
86.5	86.4488
86.6	86.4822
86.7	86.5166
86.8	86.5479
86.9	86.5818
87	86.6099
87.1	86.6411
87.2	86.6699
87.3	86.7005
87.4	86.7314
87.5	86.7656
87.6	86.7992
87.7	86.835
87.8	86.87
87.9	86.9048
88	86.9371
88.1	86.9704
88.2	87.0023
88.3	87.0326
88.4	87.0665
88.5	87.0989
88.6	87.137
88.7	87.171
88.8	87.2022
88.9	87.2374
89	87.2729
89.1	87.3093
89.2	87.3461
89.3	87.3795
89.4	87.4132
89.5	87.4417
89.6	87.4704
89.7	87.5036
89.8	87.5334
89.9	87.5659
90	87.6024
90.1	87.6354
90.2	87.6689
90.3	87.6996
90.4	87.7319
90.5	87.7662
90.6	87.8052
90.7	87.8393
90.8	87.8689
90.9	87.9056
91	87.9403
91.1	87.9712
91.2	87.9992
91.3	88.0302
91.4	88.0687
91.5	88.1058
91.6	88.1419
91.7	88.1721
91.8	88.2026
91.9	88.2309
92	88.2674
92.1	88.3024
92.2	88.3369
92.3	88.3693
92.4	88.4047
92.5	88.4365
92.6	88.4678
92.7	88.4994
92.8	88.5348
92.9	88.5735
93	88.6123
93.1	88.6491
93.2	88.6808
93.3	88.7147
93.4	88.7452
93.5	88.779
93.6	88.8107
93.7	88.844
93.8	88.874
93.9	88.9013
94	88.9336
94.1	88.9675
94.2	89.0038
94.3	89.0358
94.4	89.0723
94.5	89.1039
94.6	89.1372
94.7	89.1701
94.8	89.2007
94.9	89.2336
95	89.2662
95.1	89.2955
95.2	89.3278
95.3	89.3656
95.4	89.4034
95.5	89.4331
95.6	89.4613
95.7	89.4943
95.8	89.5278
95.9	89.5566
96	89.5926
96.1	89.6212
96.2	89.6528
96.3	89.6847
96.4	89.718
96.5	89.7501
96.6	89.7854
96.7	89.8237
96.8	89.8497
96.9	89.8789
97	89.9074
97.1	89.9394
97.2	89.9719
97.3	90.0042
97.4	90.036
97.5	90.0661
97.6	90.0981
97.7	90.1304
97.8	90.1622
97.9	90.1953
98	90.2307
98.1	90.2626
98.2	90.2974
98.3	90.3291
98.4	90.3609
98.5	90.3902
98.6	90.4206
98.7	90.4558
98.8	90.4871
98.9	90.5157
99	90.5506
99.1	90.584
99.2	90.6145
99.3	90.6468
99.4	90.6757
99.5	90.7076
99.6	90.741
99.7	90.7768
99.8	90.8127
99.9	90.8412
100	90.8744
100.1	90.908
100.2	90.9441
100.3	90.9744
100.4	91.0083
100.5	91.0435
100.6	91.0768
100.7	91.1113
100.8	91.1439
100.9	91.1751
101	91.2104
101.1	91.2453
101.2	91.2775
101.3	91.3112
101.4	91.3452
101.5	91.3806
101.6	91.4163
101.7	91.4441
101.8	91.4753
101.9	91.5097
102	91.5445
102.1	91.5751
102.2	91.6061
102.3	91.6399
102.4	91.6743
102.5	91.7092
102.6	91.7386
102.7	91.77
102.8	91.8004
102.9	91.8295
103	91.8621
103.1	91.8996
103.2	91.9337
103.3	91.9663
103.4	91.9968
103.5	92.0264
103.6	92.0572
103.7	92.0903
103.8	92.1228
103.9	92.1577
104	92.1917
104.1	92.2216
104.2	92.2522
104.3	92.2823
104.4	92.3116
104.5	92.3461
104.6	92.3754
104.7	92.4063
104.8	92.4384
104.9	92.4722
105	92.5087
105.1	92.5345
105.2	92.5646
105.3	92.5962
105.4	92.6314
105.5	92.6629
105.6	92.6954
105.7	92.7256
105.8	92.7607
105.9	92.791
106	92.8224
106.1	92.857
106.2	92.8877
106.3	92.915
106.4	92.9464
106.5	92.9759
106.6	93.007
106.7	93.0404
106.8	93.0713
106.9	93.1023
107	93.1307
107.1	93.1622
107.2	93.1912
107.3	93.2223
107.4	93.2531
107.5	93.2847
107.6	93.3131
107.7	93.3421
107.8	93.3738
107.9	93.4056
108	93.436
108.1	93.4656
108.2	93.4929
108.3	93.5218
108.4	93.5522
108.5	93.58
108.6	93.6096
108.7	93.6428
108.8	93.6718
108.9	93.7033
109	93.7336
109.1	93.7643
109.2	93.7953
109.3	93.8259
109.4	93.8572
109.5	93.8908
109.6	93.9248
109.7	93.9541
109.8	93.9853
109.9	94.0184
110	94.054
110.1	94.0862
110.2	94.1158
110.3	94.149
110.4	94.18
110.5	94.2113
110.6	94.2427
110.7	94.2721
110.8	94.3055
110.9	94.336
111	94.3662
111.1	94.3943
111.2	94.4309
111.3	94.4625
111.4	94.4933
111.5	94.5256
111.6	94.5606
111.7	94.5894
111.8	94.6204
111.9	94.6482
112	94.6777
112.1	94.7102
112.2	94.7372
112.3	94.769
112.4	94.8013
112.5	94.835
112.6	94.8599
112.7	94.8929
112.8	94.9223
112.9	94.9505
113	94.9774
113.1	95.0076
113.2	95.0348
113.3	95.0657
113.4	95.0977
113.5	95.1289
113.6	95.1569
113.7	95.188
113.8	95.2206
113.9	95.2555
114	95.2906
114.1	95.3226
114.2	95.3542
114.3	95.3798
114.4	95.4132
114.5	95.4438
114.6	95.4744
114.7	95.504
114.8	95.5344
114.9	95.569
115	95.5967
115.1	95.63
115.2	95.6633
115.3	95.6979
115.4	95.7288
115.5	95.76
115.6	95.7906
115.7	95.8164
115.8	95.8487
115.9	95.8802
116	95.9119
116.1	95.9406
116.2	95.9698
116.3	96.0024
116.4	96.0339
116.5	96.0611
116.6	96.0923
116.7	96.1202
116.8	96.1517
116.9	96.1823
117	96.2157
117.1	96.254
117.2	96.2842
117.3	96.3203
117.4	96.3517
117.5	96.3886
117.6	96.4215
117.7	96.4504
117.8	96.4797
117.9	96.5112
118	96.537
118.1	96.568
118.2	96.6039
118.3	96.6386
118.4	96.6785
118.5	96.7104
118.6	96.7281
118.7	96.7502
118.8	96.7793
118.9	96.8268
119	96.8664
119.1	96.8664
119.2	96.8385
119.3	96.8664
119.4	96.8664
119.5	96.8385
119.6	96.8311
119.7	96.8268
119.8	96.8087
119.9	96.7793
120	96.7502
120.1	96.7502
120.2	96.7502
120.3	96.18
120.4	94.9764
120.5	93.8205
120.6	93.0979
120.7	93.0854
120.8	93.0796
120.9	93.0614
121	93.0152
121.1	92.9748
121.2	92.9434
121.3	92.9415
121.4	92.9052
121.5	92.872
121.6	92.8543
121.7	92.5924
121.8	92.1783
121.9	91.8354
122	91.4969
122.1	91.0966
122.2	90.5952
122.3	90.1713
122.4	89.9053
122.5	89.6137
122.6	89.2531
122.7	88.9283
122.8	88.6038
122.9	88.2789
123	87.9349
123.1	87.5723
123.2	87.2425
123.3	86.8993
123.4	86.5378
123.5	86.1595
123.6	85.8443
123.7	85.522
123.8	85.169
123.9	84.8386
124	84.5121
124.1	84.1914
124.2	83.8823
124.3	83.552
124.4	83.249
124.5	82.9474
124.6	82.6329
124.7	82.344
124.8	82.0523
124.9	81.7481
125	81.466
125.1	81.1836
125.2	80.9135
125.3	80.6415
125.4	80.3773
125.5	80.1247
125.6	79.8625
125.7	79.6067
125.8	79.3666
125.9	79.1274
126	78.8943
126.1	78.6397
126.2	78.3961
126.3	78.1507
126.4	77.9008
126.5	77.6494
126.6	77.4085
126.7	77.1812
126.8	76.9639
126.9	76.736
127	76.5126
127.1	76.2861
127.2	76.0684
127.3	75.8549
127.4	75.6341
127.5	75.421
127.6	75.2094
127.7	74.9948
127.8	74.7824
127.9	74.5717
128	74.364
128.1	74.1623
128.2	73.9595
128.3	73.7728
128.4	73.5787
128.5	73.3876
128.6	73.1993
128.7	73.0106
128.8	72.8308
128.9	72.6494
129	72.4681
129.1	72.2917
129.2	72.1203
129.3	71.9392
129.4	71.7623
129.5	71.5973
129.6	71.417
129.7	71.2398
129.8	71.0677
129.9	70.9113
130	70.7192
130.1	70.5417
130.2	70.315
130.3	70.1494
130.4	70.0247
130.5	69.8407
130.6	69.7163
130.7	69.5728
130.8	69.654
130.9	69.9703
131	69.7896
131.1	69.3554
131.2	69.232
131.3	69.0442
131.4	68.8621
131.5	68.798
131.6	68.7095
131.7	68.6003
131.8	68.5449
131.9	68.4856
132	68.3962
132.1	68.2802
132.2	68.1988
132.3	68.12
132.4	68.0114
132.5	67.9585
132.6	67.8909
132.7	67.8857
132.8	67.7776
132.9	67.6572
133	67.5253
133.1	67.4448
133.2	67.3803
133.3	67.3291
133.4	67.2812
133.5	67.2131
133.6	67.162
133.7	67.1129
133.8	67.0434
133.9	66.9469
134	66.846
134.1	66.6903
134.2	66.7078
134.3	66.691
134.4	66.7781
134.5	66.6544
134.6	66.337
134.7	66.1046
134.8	65.9075
134.9	65.7164
135	65.5879
135.1	65.4024
135.2	65.3091
135.3	65.1318
135.4	64.9954
135.5	64.8293
135.6	64.6648
135.7	64.5752
135.8	64.4587
135.9	64.4334
136	64.3299
136.1	64.2266
136.2	64.0924
136.3	63.9822
136.4	63.8714
136.5	63.7495
136.6	63.638
136.7	63.512
136.8	63.4032
136.9	63.2754
137	63.1678
137.1	63.06
137.2	62.9488
137.3	62.8465
137.4	62.7482
137.5	62.6516
137.6	62.5518
137.7	62.4271
137.8	62.3157
137.9	62.207
138	62.0957
138.1	61.9875
138.2	61.8868
138.3	61.7836
138.4	61.6925
138.5	61.5969
138.6	61.49
138.7	61.3943
138.8	61.2978
138.9	61.2087
139	61.1134
139.1	61.0176
139.2	60.924
139.3	60.8286
139.4	60.7401
139.5	60.6465
139.6	60.5484
139.7	60.4532
139.8	60.3639
139.9	60.2761
140	60.191
140.1	60.0982
140.2	60.0144
140.3	59.9309
140.4	59.8409
140.5	59.7561
140.6	59.6729
140.7	59.5914
140.8	59.5059
140.9	59.4237
141	59.3441
141.1	59.2681
141.2	59.1943
141.3	59.1181
141.4	59.0409
141.5	58.9655
141.6	58.8839
141.7	58.8022
141.8	58.7289
141.9	58.651
142	58.5724
142.1	58.5021
142.2	58.4324
142.3	58.3573
142.4	58.2887
142.5	58.2161
142.6	58.1433
142.7	58.076
142.8	58.0065
142.9	57.9372
143	57.8683
143.1	57.8017
143.2	57.7312
143.3	57.6645
143.4	57.596
143.5	57.5299
143.6	57.4573
143.7	57.3899
143.8	57.3265
143.9	57.2603
144	57.196
144.1	57.136
144.2	57.074
144.3	57.012
144.4	56.9462
144.5	56.8812
144.6	56.818
144.7	56.7547
144.8	56.6897
144.9	56.6309
145	56.5766
145.1	56.516
145.2	56.4568
145.3	56.3939
145.4	56.33
145.5	56.2672
145.6	56.2035
145.7	56.1367
145.8	56.0763
145.9	56.0175
146	55.9568
146.1	55.8968
146.2	55.8365
146.3	55.7676
146.4	55.7037
146.5	55.6465
146.6	55.5914
146.7	55.5497
146.8	55.4985
146.9	55.4412
147	55.3808
147.1	55.3222
147.2	55.2581
147.3	55.2101
147.4	55.1652
147.5	55.1163
147.6	55.0604
147.7	55.0145
147.8	54.9727
147.9	54.9262
148	54.8852
148.1	54.8414
148.2	54.8007
148.3	54.7584
148.4	54.7208
148.5	54.692
148.6	54.66
148.7	54.6008
148.8	54.5434
148.9	54.4861
149	54.4254
149.1	54.3732
149.2	54.3354
149.3	54.2645
149.4	54.2125
149.5	54.168
149.6	54.1128
149.7	54.0697
149.8	54.0291
149.9	53.9861
150	53.9457
150.1	53.904
150.2	53.8642
150.3	53.8325
150.4	53.805
150.5	53.7835
150.6	53.7512
150.7	53.7057
150.8	53.6531
150.9	53.5773
151	53.496
151.1	53.4415
151.2	53.4056
151.3	53.3737
151.4	53.3499
151.5	53.3202
151.6	53.2953
151.7	53.2573
151.8	53.2285
151.9	53.1961
152	53.1543
152.1	53.0991
152.2	53.0333
152.3	52.9784
152.4	52.91
152.5	52.8432
152.6	52.8077
152.7	52.7769
152.8	52.7369
152.9	52.6785
153	52.6395
153.1	52.6158
153.2	52.5979
153.3	52.5799
153.4	52.5445
153.5	52.5022
153.6	52.4772
153.7	52.4547
153.8	52.4272
153.9	52.3974
154	52.3733
154.1	52.3537
154.2	52.3152
154.3	52.274
154.4	52.2341
154.5	52.1846
154.6	52.1358
154.7	52.0803
154.8	52.0363
154.9	51.9856
155	51.9402
155.1	51.8992
155.2	51.8681
155.3	51.8387
155.4	51.8189
155.5	51.7946
155.6	51.768
155.7	51.7399
155.8	51.707
155.9	51.6712
156	51.6279
156.1	51.5852
156.2	51.5386
156.3	51.5108
156.4	51.4725
156.5	51.4486
156.6	51.4206
156.7	51.4169
156.8	51.4157
156.9	51.3994
157	51.3796
157.1	51.3558
157.2	51.3318
157.3	51.3017
157.4	51.2721
157.5	51.2433
157.6	51.2126
157.7	51.1725
157.8	51.1451
157.9	51.1107
158	51.0845
158.1	51.0582
158.2	51.0304
158.3	50.9979
158.4	50.9704
158.5	50.9368
158.6	50.9125
158.7	50.8777
158.8	50.8368
158.9	50.8093
159	50.7819
159.1	50.7538
159.2	50.7307
159.3	50.7065
159.4	50.6801
159.5	50.659
159.6	50.6291
159.7	50.6042
159.8	50.5792
159.9	50.5483
160	50.5202
160.1	50.5072
160.2	50.5035
160.3	50.4966
[truncated: 12,875 more rows]

## Sheet: hCD26-L294S
Time (s)	Response units (RU)				Concentration (µM)	Response units (RU)	Response units (RU)
-39.5	2.0255				0	8.38649
-39.4	0.8688				0.252525	14.2035
-39.3	-0.1368				0.505051	19.7835
-39.2	0.396469				0.757576	25.1405
-39.1	-0.582				1.0101	30.2878
-39	-0.4961				1.26263	35.2373
-38.9	-0.2016				1.51515	40.0003
-38.8	0.0146				1.76768	44.5872
-38.7	0.198999				2.0202	49.0074
-38.6	0.1913				2.27273	53.2699
-38.5	0.3483				2.52525	57.3831
-38.4	0.1205				2.77778	61.3546
-38.3	-0.0139				3.0303	65.1916
-38.2	0.127599				3.28283	68.9009
-38.1	0.1267				3.53535	72.4887
-38	0.15				3.78788	75.9609
-37.9	0.2263				4.0404	79.323
-37.8	0.2121				4.29293	82.5801
-37.7	0.168699				4.54545	85.7371
-37.6	0.0997				4.79798	88.7985
-37.5	0.1228				5.05051	91.7687
-37.4	0.344				5.30303	94.6515
-37.3	0.3051				5.55556	97.4509
-37.2	0.0451998				5.80808	100.17
-37.1	0.0631				6.06061	102.813
-37	0.1222				6.31313	105.383
-36.9	0.1261				6.56566	107.882
-36.8	0.1242				6.81818	110.314
-36.7	0.119				7.07071	112.681
-36.6	0.1113				7.32323	114.986
-36.5	0.1144				7.57576	117.231
-36.4	0.1213				7.82828	119.418
-36.3	0.1099				8.08081	121.55
-36.2	0.0936978				8.33333	123.629
-36.1	0.0225				8.58586	125.657
-36	-0.0863				8.83838	127.635
-35.9	-0.1318				9.09091	129.565
-35.8	-0.0185				9.34343	131.45
-35.7	0.347317				9.59596	133.29
-35.6	0.7024				9.84848	135.088
-35.5	0.6358				10.101	136.844
-35.4	0.3113				10.3535	138.56
-35.3	0.00100001				10.6061	140.238
-35.2	0.0349981				10.8586	141.879
-35.1	0.0883				11.1111	143.483
-35	0.1531				11.3636	145.053
-34.9	0.1822				11.6162	146.589
-34.8	0.1858				11.8687	148.092
-34.7	0.1739				12.1212	149.564
-34.6	0.1308				12.3737	151.005
-34.5	0.1365				12.6263	152.416
-34.4	0.1222				12.8788	153.799
-34.3	0.1166				13.1313	155.153
-34.2	0.1077				13.3838	156.481
-34.1	0.0838				13.6364	157.782
-34	0.0808				13.8889	159.058
-33.9	0.078				14.1414	160.309
-33.8	0.0766				14.3939	161.536
-33.7	0.0748006				14.6465	162.74
-33.6	0.0832				14.899	163.921
-33.5	0.0621				15.1515	165.08
-33.4	0.0566				15.404	166.217
-33.3	0.0494				15.6566	167.334
-33.2	0.0516001				15.9091	168.43
-33.1	0.0507				16.1616	169.506
-33	0.0518				16.4141	170.564
-32.9	0.047				16.6667	171.602
-32.8	0.0455				16.9192	172.623
-32.7	0.0433001				17.1717	173.626
-32.6	0.0443				17.4242	174.611
-32.5	0.042				17.6768	175.579
-32.4	0.0396				17.9293	176.532
-32.3	0.0421				18.1818	177.468
-32.2	0.0375002				18.4343	178.388
-32.1	0.0404				18.6869	179.294
-32	0.0379001				18.9394	180.184
-31.9	0.0371001				19.1919	181.06
-31.8	0.0392				19.4444	181.922
-31.7	0.0385				19.697	182.77
-31.6	0.0345				19.9495	183.605
-31.5	0.0338001				20.202	184.427
-31.4	0.0330001				20.4545	185.235
-31.3	0.0336				20.7071	186.032
-31.2	0.0312				20.9596	186.816
-31.1	0.029				21.2121	187.588
-31	0.0295001				21.4646	188.348
-30.9	0.0303				21.7172	189.097
-30.8	0.0266				21.9697	189.835
-30.7	0.0245				22.2222	190.561
-30.6	0.0251				22.4747	191.277
-30.5	0.0259001				22.7273	191.983
-30.4	0.0231001				22.9798	192.679
-30.3	0.0228				23.2323	193.364
-30.2	0.02				23.4848	194.04
-30.1	0.0228				23.7374	194.706
-30	0.0233001				23.9899	195.362
-29.9	0.0222001				24.2424	196.01
-29.8	0.0227				24.4949	196.648
-29.7	0.0236				24.7475	197.278
-29.6	0.0196				25	197.899
-29.5	0.0177
-29.4	0.0167001				1.5625		40.1535
-29.3	0.0162				3.125		67.7413
-29.2	0.0186				6.25		104.687
-29.1	0.0188				12.5		151.031
-29	0.0195001				25		198.219
-28.9	0.022
-28.8	0.0224
-28.7	0.0239
-28.6	0.0227
-28.5	0.0238
-28.4	0.0214
-28.3	0.0192
-28.2	0.0124
-28.1	0.0063
-28	0.00610004
-27.9	0.00720008
-27.8	0.00709999
-27.7	0.0047
-27.6	0.00570001
-27.5	0.00740012
-27.4	0.0114001
-27.3	0.0133
-27.2	0.0164
-27.1	0.0146
-27	0.0110001
-26.9	0.0135001
-26.8	0.0165
-26.7	0.0146
-26.6	0.0107
-26.5	0.00560009
-26.4	0.00270002
-26.3	-0.000499994
-26.2	-0.0014
-26.1	-0.0022
-26	-0.00319997
-25.9	-0.00639995
-25.8	-0.00970001
-25.7	-0.012
-25.6	-0.00900001
-25.5	-0.0106999
-25.4	-0.00879997
-25.3	-0.0097
-25.2	-0.0083
-25.1	-0.0091
-25	-0.0137999
-24.9	-0.0174999
-24.8	-0.0186
-24.7	-0.0183
-24.6	-0.0195
-24.5	-0.0213
-24.4	-0.0250999
-24.3	-0.0271
-24.2	-0.0292
-24.1	-0.033
-24	-0.0384
-23.9	-0.0383999
-23.8	-0.0353
-23.7	-0.0357
-23.6	-0.0345
-23.5	-0.0325
-23.4	-0.0323
-23.3	-0.0344
-23.2	-0.0364
-23.1	-0.0385
-23	-0.0378
-22.9	-0.0388
-22.8	-0.04
-22.7	-0.0405
-22.6	-0.0403
-22.5	-0.0406999
-22.4	-0.0401999
-22.3	-0.0398
-22.2	-0.035
-22.1	-0.0343
-22	-0.0296001
-21.9	-0.0358
-21.8	-0.0415
-21.7	-0.0469
-21.6	-0.0494
-21.5	-0.0521999
-21.4	-0.0465999
-21.3	-0.0421
-21.2	-0.0458
-21.1	-0.0385
-21	-0.0531002
-20.9	-0.0702002
-20.8	-0.0904
-20.7	-0.1054
-20.6	-0.0692
-20.5	-0.0367001
-20.4	-0.0350998
-20.3	0.0049
-20.2	0.0354
-20.1	0.0453
-20	0.0571
-19.9	0.0745999
-19.8	0.0881
-19.7	0.0855
-19.6	0.0711
-19.5	0.0539998
-19.4	0.0259999
-19.3	0.0101
-19.2	-0.0134
-19.1	-0.0281
-19	-0.0266
-18.9	-0.0278001
-18.8	-0.0315
-18.7	-0.0412
-18.6	-0.0607
-18.5	-0.0627002
-18.4	-0.0635002
-18.3	-0.069
-18.2	-0.0542
-18.1	-0.0481
-18	-0.0367
-17.9	-0.0399
-17.8	-0.0499
-17.7	-0.0546
-17.6	-0.0431
-17.5	-0.0343999
-17.4	-0.0477998
-17.3	-0.0718
-17.2	-0.0819
-17.1	-0.0928
-17	-0.0556003
-16.9	-0.0267003
-16.8	-0.00630001
-16.7	-0.0035
-16.6	0.0168
-16.5	0.0242
-16.4	0.0139002
-16.3	0.0162
-16.2	0.0168
-16.1	-0.0069
-16	-0.0248002
-15.9	-0.0429001
-15.8	-0.0491
-15.7	-0.0356
-15.6	-0.024
-15.5	-0.0333004
-15.4	-0.0472996
-15.3	-0.0458
-15.2	-0.0841
-15.1	-0.1076
-15	-0.1081
-14.9	-0.0901995
-14.8	-0.0426
-14.7	-0.0192
-14.6	-0.0343
-14.5	-0.0673999
-14.4	-0.0790001
-14.3	-0.0621
-14.2	-0.0573
-14.1	-0.0714
-14	-0.0673996
-13.9	-0.0708995
-13.8	-0.0451
-13.7	-0.0174
-13.6	0.0107
-13.5	0.0327005
-13.4	0.0573004
-13.3	0.0713
-13.2	0.0755
-13.1	0.0687
-13	0.0169998
-12.9	0.00199968
-12.8	-0.0095
-12.7	-0.0095
-12.6	-0.056
-12.5	-0.0410001
-12.4	-0.0271
-12.3	-0.0471
-12.2	-0.0391
-12.1	-0.0506
-12	-0.0845001
-11.9	-0.0875
-11.8	-0.0876
-11.7	-0.0812
-11.6	-0.0739
-11.5	-0.0699999
-11.4	-0.0693
-11.3	-0.0698
-11.2	-0.0572
-11.1	-0.0522
-11	-0.0517001
-10.9	-0.0514999
-10.8	-0.046
-10.7	-0.0374
-10.6	-0.0295
-10.5	-0.0177999
-10.4	-0.00759995
-10.3	-0.0018
-10.2	0.0141
-10.1	0.0335
-10	0.0492002
-9.9	0.0594002
-9.8	0.0675
-9.7	0.0873
-9.6	0.1027
-9.5	0.0983999
-9.4	0.0875997
-9.3	0.0667
-9.2	0.0458
-9.1	0.0281
-9	0.0181999
-8.9	0.00109992
-8.8	-0.0065
-8.7	-0.0109
-8.6	-0.0119
-8.5	-0.0149001
-8.4	-0.017
-8.3	-0.019
-8.2	-0.0165
-8.1	-0.0171
-8	-0.0139999
-7.9	-0.0111
-7.8	-0.0046
-7.7	-0.00460001
-7.6	-0.0046
-7.5	-0.0025
-7.4	-0.0017
-7.3	-0.0038
-7.2	-0.00649997
-7.1	-0.0058
-7	-0.0034
-6.9	-0.0037
-6.8	-0.0005
-6.7	0.0023001
-6.6	0.0038
-6.5	0.0074
-6.4	0.0046
-6.3	0.0054
-6.2	0.00710006
-6.1	0.0077
-6	0.0059
-5.9	0.0032
-5.8	0.0004
-5.7	-1.10624e-07
-5.6	-0.0027
-5.5	-0.0077
-5.4	-0.01
-5.3	-0.0085
-5.2	-0.0123001
-5.1	-0.0164
-5	-0.0141
-4.9	-0.016
-4.8	-0.0157
-4.7	-0.0144999
-4.6	-0.0091
-4.5	-0.0048
-4.4	-0.0034
-4.3	0.0003
-4.2	0.00230003
-4.1	0.0053
-4	0.0085
-3.9	0.0074
-3.8	0.0135
-3.7	0.0159001
-3.6	0.0186
-3.5	0.0241
-3.4	0.0234
-3.3	0.0231
-3.2	0.0231001
-3.1	0.0206
-3	0.0182
-2.9	0.0173
-2.8	0.0155
-2.7	0.0167001
-2.6	0.0146
-2.5	0.0191
-2.4	0.017
-2.3	0.0146
-2.2	0.0163998
-2.1	0.0074
-2	0.0112
-1.9	0.0155
-1.8	0.0202
-1.7	0.0193999
-1.6	0.0193
-1.5	0.0365
-1.4	0.042
-1.3	0.0528
-1.2	0.0562
-1.1	0.0628
-1	0.0629
-0.899998	0.0628
-0.799999	0.0562
-0.699997	0.0562
-0.599998	0.0628
-0.5	0.0629
-0.399998	0.0630998
-0.299999	0.0632
-0.199997	0.0638
-0.0999985	0.0648996
0	0.067
0.100002	1.0274
0.200001	1.0845
0.300003	2.6507
0.400002	5.4055
0.5	7.1492
0.600002	8.6173
0.700001	9.8681
0.800003	11.5966
0.900002	12.8365
1	14.3231
1.1	15.6852
1.2	16.877
1.3	18.1228
1.4	19.3366
1.5	20.2574
1.6	21.305
1.7	21.7331
1.8	22.6948
1.9	23.4525
2	24.0009
2.1	24.4552
2.2	25.1223
2.3	25.5345
2.4	26.0181
2.5	26.4214
2.6	26.7771
2.7	27.2105
2.8	27.5325
2.9	27.8348
3	28.1127
3.1	28.3636
3.2	28.5835
3.3	28.8244
3.4	29.0665
3.5	29.2918
3.6	29.5236
3.7	29.7569
3.8	29.9721
3.9	30.185
4	30.3915
4.1	30.5947
4.2	30.7954
4.3	30.9724
4.4	31.1288
4.5	31.2866
4.6	31.4398
4.7	31.5716
4.8	31.7017
4.9	31.8457
5	31.9631
5.1	32.0987
5.2	32.2284
5.3	32.3596
5.4	32.4851
5.5	32.5966
5.6	32.7139
5.7	32.8134
5.8	32.9264
5.9	33.0123
6	33.1161
6.1	33.2067
6.2	33.2898
6.3	33.3802
6.4	33.458
6.5	33.5327
6.6	33.6202
6.7	33.6944
6.8	33.7789
6.9	33.8571
7	33.9347
7.1	34.0095
7.2	34.0904
7.3	34.1628
7.4	34.2295
7.5	34.2928
7.6	34.3459
7.7	34.4132
7.8	34.4609
7.9	34.5092
8	34.5625
8.1	34.6094
8.2	34.6503
8.3	34.7055
8.4	34.7459
8.5	34.7962
8.6	34.8399
8.7	34.8923
8.8	34.9426
8.9	34.9922
9	35.0418
9.1	35.079
9.2	35.1169
9.3	35.1611
9.4	35.2072
9.5	35.2506
9.6	35.2871
9.7	35.3323
9.8	35.378
9.9	35.4223
10	35.4663
10.1	35.5106
10.2	35.5404
10.3	35.5681
10.4	35.6097
10.5	35.6387
10.6	35.664
10.7	35.698
10.8	35.7363
10.9	35.7708
11	35.8003
11.1	35.829
11.2	35.8588
11.3	35.8873
11.4	35.918
11.5	35.9488
11.6	35.9824
11.7	36.0123
11.8	36.0378
11.9	36.0636
12	36.0886
12.1	36.1165
12.2	36.1435
12.3	36.1717
12.4	36.194
12.5	36.2147
12.6	36.2365
12.7	36.2548
12.8	36.2743
12.9	36.2978
13	36.3184
13.1	36.3384
13.2	36.36
13.3	36.3794
13.4	36.4019
13.5	36.4214
13.6	36.4393
13.7	36.4595
13.8	36.487
13.9	36.5017
14	36.5262
14.1	36.5492
14.2	36.5696
14.3	36.5915
14.4	36.6096
14.5	36.6268
14.6	36.6411
14.7	36.6594
14.8	36.6744
14.9	36.6878
15	36.7023
15.1	36.7214
15.2	36.7396
15.3	36.755
15.4	36.7656
15.5	36.7787
15.6	36.796
15.7	36.8103
15.8	36.8233
15.9	36.8341
16	36.8463
16.1	36.8583
16.2	36.8708
16.3	36.8859
16.4	36.8973
16.5	36.9142
16.6	36.9286
16.7	36.9405
16.8	36.9504
16.9	36.9584
17	36.9697
17.1	36.9852
17.2	36.9999
17.3	37.0095
17.4	37.0185
17.5	37.0337
17.6	37.0434
17.7	37.0519
17.8	37.0622
17.9	37.0726
18	37.0843
18.1	37.095
18.2	37.1087
18.3	37.12
18.4	37.1317
18.5	37.1425
18.6	37.1492
18.7	37.1642
18.8	37.1805
18.9	37.1936
19	37.2026
19.1	37.2099
19.2	37.2214
19.3	37.2353
19.4	37.2395
19.5	37.2464
19.6	37.2565
19.7	37.2635
19.8	37.2729
19.9	37.2768
20	37.284
20.1	37.2909
20.2	37.297
20.3	37.304
20.4	37.3141
20.5	37.3219
20.6	37.3295
20.7	37.3363
20.8	37.3476
20.9	37.3601
21	37.3657
21.1	37.3713
21.2	37.3778
21.3	37.3882
21.4	37.3952
21.5	37.4064
21.6	37.4139
21.7	37.4263
21.8	37.4337
21.9	37.4412
22	37.4505
22.1	37.4609
22.2	37.4663
22.3	37.4713
22.4	37.4778
22.5	37.4867
22.6	37.4901
22.7	37.4944
22.8	37.5024
22.9	37.5098
23	37.5197
23.1	37.5332
23.2	37.5445
23.3	37.5518
23.4	37.5564
23.5	37.562
23.6	37.5712
23.7	37.5798
23.8	37.5912
23.9	37.5967
24	37.605
24.1	37.6141
24.2	37.6162
24.3	37.6209
24.4	37.6268
24.5	37.631
24.6	37.6337
24.7	37.6406
24.8	37.6441
24.9	37.6485
25	37.6529
25.1	37.6601
25.2	37.6698
25.3	37.6775
25.4	37.6836
25.5	37.6912
25.6	37.6984
25.7	37.7012
25.8	37.7066
25.9	37.7101
26	37.7147
26.1	37.7223
26.2	37.7281
26.3	37.732
26.4	37.7407
26.5	37.7465
26.6	37.7476
26.7	37.7563
26.8	37.7648
26.9	37.77
27	37.774
27.1	37.7766
27.2	37.7828
27.3	37.7899
27.4	37.7952
27.5	37.7976
27.6	37.8035
27.7	37.8077
27.8	37.8127
27.9	37.8125
28	37.8151
28.1	37.8218
28.2	37.8315
28.3	37.8384
28.4	37.8433
28.5	37.8444
28.6	37.8437
28.7	37.845
28.8	37.8526
28.9	37.8592
29	37.8635
29.1	37.869
29.2	37.8716
29.3	37.8759
29.4	37.8795
29.5	37.8822
29.6	37.891
29.7	37.8965
29.8	37.8993
29.9	37.9015
30	37.9094
30.1	37.9095
30.2	37.9085
30.3	37.9119
30.4	37.9185
30.5	37.9223
30.6	37.9298
30.7	37.9372
30.8	37.9408
30.9	37.9476
31	37.9535
31.1	37.9562
31.2	37.9608
31.3	37.9677
31.4	37.9708
31.5	37.9775
31.6	37.9806
31.7	37.983
31.8	37.9853
31.9	37.9888
32	37.9952
32.1	38.0009
32.2	38.0042
32.3	38.0107
32.4	38.0156
32.5	38.018
32.6	38.0211
32.7	38.0269
32.8	38.0281
32.9	38.0314
33	38.0348
33.1	38.0418
33.2	38.0495
33.3	38.0535
33.4	38.0562
33.5	38.0617
33.6	38.0707
33.7	38.073
33.8	38.0754
33.9	38.0792
34	38.0813
34.1	38.0847
34.2	38.0843
34.3	38.0841
34.4	38.0881
34.5	38.094
34.6	38.0975
34.7	38.1075
34.8	38.1106
34.9	38.116
35	38.12
35.1	38.1243
35.2	38.1268
35.3	38.1271
35.4	38.1315
35.5	38.1395
35.6	38.1449
35.7	38.1476
35.8	38.1493
35.9	38.155
36	38.158
36.1	38.1632
36.2	38.1712
36.3	38.1729
36.4	38.1767
36.5	38.181
36.6	38.183
36.7	38.1835
36.8	38.1863
36.9	38.1879
37	38.1909
37.1	38.1898
37.2	38.1955
37.3	38.1969
37.4	38.1991
37.5	38.2037
37.6	38.2065
37.7	38.2116
37.8	38.2152
37.9	38.2167
38	38.2204
38.1	38.2254
38.2	38.2274
38.3	38.2282
38.4	38.2338
38.5	38.2363
38.6	38.2423
38.7	38.2468
38.8	38.2487
38.9	38.254
39	38.2603
39.1	38.2648
39.2	38.2694
39.3	38.2749
39.4	38.2741
39.5	38.2749
39.6	38.2753
39.7	38.2785
39.8	38.2808
39.9	38.2839
40	38.2877
40.1	38.2912
40.2	38.2926
40.3	38.2975
40.4	38.3011
40.5	38.3062
40.6	38.3091
40.7	38.311
40.8	38.3163
40.9	38.3167
41	38.3189
41.1	38.3237
41.2	38.3262
41.3	38.3326
41.4	38.3371
41.5	38.3415
41.6	38.3456
41.7	38.3472
41.8	38.3515
41.9	38.3513
42	38.355
42.1	38.3567
42.2	38.358
42.3	38.3658
42.4	38.3703
42.5	38.3717
42.6	38.3755
42.7	38.3838
42.8	38.3863
42.9	38.3882
43	38.3887
43.1	38.391
43.2	38.3983
43.3	38.4053
43.4	38.4069
43.5	38.4139
43.6	38.4159
43.7	38.4205
43.8	38.4214
43.9	38.4281
44	38.4314
44.1	38.4297
44.2	38.4308
44.3	38.433
44.4	38.4355
44.5	38.4355
44.6	38.4384
44.7	38.4386
44.8	38.4373
44.9	38.4429
45	38.4457
45.1	38.4473
45.2	38.4511
45.3	38.4496
45.4	38.4546
45.5	38.4592
45.6	38.4665
45.7	38.4676
45.8	38.4681
45.9	38.4716
46	38.4781
46.1	38.4821
46.2	38.4849
46.3	38.486
46.4	38.4858
46.5	38.4874
46.6	38.4887
46.7	38.4936
46.8	38.4942
46.9	38.496
47	38.4964
47.1	38.4977
47.2	38.4974
47.3	38.4974
47.4	38.4989
47.5	38.5044
47.6	38.5009
47.7	38.4991
47.8	38.4988
47.9	38.503
48	38.5074
48.1	38.5101
48.2	38.5136
48.3	38.5129
48.4	38.5196
48.5	38.5201
48.6	38.521
48.7	38.522
48.8	38.5194
48.9	38.5238
49	38.5285
49.1	38.5308
49.2	38.5285
49.3	38.5299
49.4	38.5304
49.5	38.5358
49.6	38.5373
49.7	38.5385
49.8	38.5448
49.9	38.5432
50	38.5506
50.1	38.5527
50.2	38.5597
50.3	38.5664
50.4	38.567
50.5	38.5649
50.6	38.5669
50.7	38.5674
50.8	38.5709
50.9	38.5752
51	38.5796
51.1	38.5774
51.2	38.5785
51.3	38.5807
51.4	38.5832
51.5	38.5861
51.6	38.5879
51.7	38.5888
51.8	38.5917
51.9	38.5932
52	38.595
52.1	38.5955
52.2	38.6045
52.3	38.609
52.4	38.6146
52.5	38.6185
52.6	38.6203
52.7	38.6201
52.8	38.6226
52.9	38.6259
53	38.6286
53.1	38.6322
53.2	38.6363
53.3	38.64
53.4	38.6422
53.5	38.6439
53.6	38.6435
53.7	38.6418
53.8	38.645
53.9	38.6487
54	38.6471
54.1	38.6495
54.2	38.6515
54.3	38.6521
54.4	38.6555
54.5	38.6527
54.6	38.6537
54.7	38.6555
54.8	38.6618
54.9	38.6639
55	38.671
55.1	38.6765
55.2	38.678
55.3	38.6776
55.4	38.6804
55.5	38.6844
55.6	38.6887
55.7	38.693
55.8	38.693
55.9	38.6917
56	38.6909
56.1	38.6918
56.2	38.6971
56.3	38.7005
56.4	38.7017
56.5	38.7024
56.6	38.705
56.7	38.7083
56.8	38.7114
56.9	38.712
57	38.7133
57.1	38.7125
57.2	38.7143
57.3	38.7171
57.4	38.7185
57.5	38.7193
57.6	38.7227
57.7	38.728
57.8	38.7293
57.9	38.7354
58	38.7408
58.1	38.7416
58.2	38.7432
58.3	38.7466
58.4	38.7504
58.5	38.7544
58.6	38.7584
58.7	38.7617
58.8	38.767
58.9	38.7692
59	38.7707
59.1	38.7752
59.2	38.7763
59.3	38.7793
59.4	38.7829
59.5	38.782
59.6	38.7871
59.7	38.7896
59.8	38.7934
59.9	38.7966
60	38.7989
60.1	38.807
60.2	38.8114
60.3	38.8142
60.4	38.8189
60.5	38.8197
60.6	38.8259
60.7	38.8289
60.8	38.8392
60.9	38.842
61	38.8473
61.1	38.8511
61.2	38.8484
61.3	38.8457
61.4	38.8481
61.5	38.8523
61.6	38.8506
61.7	38.8505
61.8	38.855
61.9	38.8543
62	38.86
62.1	38.8658
62.2	38.8691
62.3	38.8729
62.4	38.8753
62.5	38.8814
62.6	38.8862
62.7	38.8907
62.8	38.8933
62.9	38.8949
63	38.8975
63.1	38.902
63.2	38.9064
63.3	38.9078
63.4	38.9043
63.5	38.9049
63.6	38.9083
63.7	38.9123
63.8	38.9135
63.9	38.9163
64	38.9158
64.1	38.9146
64.2	38.9167
64.3	38.9225
64.4	38.9269
64.5	38.9315
64.6	38.9347
64.7	38.9374
64.8	38.9406
64.9	38.9431
65	38.9452
65.1	38.9498
65.2	38.9496
65.3	38.9544
65.4	38.9587
65.5	38.9632
65.6	38.964
65.7	38.9668
65.8	38.9721
65.9	38.9756
66	38.9795
66.1	38.9808
66.2	38.9782
66.3	38.9796
66.4	38.9817
66.5	38.9857
66.6	38.9932
66.7	38.9928
66.8	38.9943
66.9	38.9946
67	38.9952
67.1	38.9946
67.2	38.9974
67.3	39.0043
67.4	39.0123
67.5	39.0158
67.6	39.0159
67.7	39.0216
67.8	39.0277
67.9	39.0297
68	39.0316
68.1	39.0311
68.2	39.0319
68.3	39.0367
68.4	39.0385
68.5	39.0393
68.6	39.0397
68.7	39.0414
68.8	39.0436
68.9	39.0453
69	39.0501
69.1	39.0569
69.2	39.0595
69.3	39.0639
69.4	39.0683
69.5	39.0715
69.6	39.0769
69.7	39.0789
69.8	39.079
69.9	39.0818
70	39.0844
70.1	39.085
70.2	39.0862
70.3	39.0888
70.4	39.0951
70.5	39.0974
70.6	39.1026
70.7	39.1069
70.8	39.1085
70.9	39.1101
71	39.1146
71.1	39.1199
71.2	39.1195
71.3	39.1239
71.4	39.128
71.5	39.1306
71.6	39.1322
71.7	39.1408
71.8	39.1417
71.9	39.1406
72	39.1422
72.1	39.142
72.2	39.1473
72.3	39.1504
72.4	39.1553
72.5	39.1595
72.6	39.1553
72.7	39.154
72.8	39.1581
72.9	39.1581
73	39.1593
73.1	39.1613
73.2	39.1646
73.3	39.1679
73.4	39.165
73.5	39.1647
73.6	39.1677
73.7	39.1725
73.8	39.1739
73.9	39.1746
74	39.1787
74.1	39.1815
74.2	39.1848
74.3	39.1879
74.4	39.1867
74.5	39.1901
74.6	39.1942
74.7	39.1973
74.8	39.1967
74.9	39.2008
75	39.205
75.1	39.205
75.2	39.205
75.3	39.2058
75.4	39.2055
75.5	39.2096
75.6	39.2177
75.7	39.2198
75.8	39.2252
75.9	39.2327
76	39.2364
76.1	39.2385
76.2	39.2439
76.3	39.2484
76.4	39.2525
76.5	39.2525
76.6	39.254
76.7	39.2482
76.8	39.2457
76.9	39.2466
77	39.2485
77.1	39.249
77.2	39.2516
77.3	39.2544
77.4	39.2538
77.5	39.2575
77.6	39.2564
77.7	39.2609
77.8	39.2611
77.9	39.2669
78	39.2743
78.1	39.2775
78.2	39.2786
78.3	39.281
78.4	39.2881
78.5	39.2903
78.6	39.2929
78.7	39.2996
78.8	39.3081
78.9	39.3103
79	39.3139
79.1	39.3178
79.2	39.3239
79.3	39.328
79.4	39.3318
79.5	39.3401
79.6	39.3447
79.7	39.3492
79.8	39.3522
79.9	39.3541
80	39.3585
80.1	39.362
80.2	39.3659
80.3	39.3672
80.4	39.3706
80.5	39.375
80.6	39.377
80.7	39.3815
80.8	39.3825
80.9	39.3893
81	39.3914
81.1	39.395
81.2	39.401
81.3	39.4062
81.4	39.4105
81.5	39.413
81.6	39.4162
81.7	39.4166
81.8	39.4216
81.9	39.4256
82	39.4256
82.1	39.4247
82.2	39.4274
82.3	39.4252
82.4	39.4286
82.5	39.4325
82.6	39.4363
82.7	39.4397
82.8	39.4486
82.9	39.4529
83	39.4612
83.1	39.4632
83.2	39.4625
83.3	39.4618
83.4	39.468
83.5	39.471
83.6	39.4713
83.7	39.4802
83.8	39.484
83.9	39.4877
84	39.4899
84.1	39.4937
84.2	39.4964
84.3	39.5002
84.4	39.5054
84.5	39.5083
84.6	39.5086
84.7	39.5087
84.8	39.5097
84.9	39.5089
85	39.5113
85.1	39.5154
85.2	39.5185
85.3	39.5189
85.4	39.5245
85.5	39.5288
85.6	39.5273
85.7	39.5279
85.8	39.5338
85.9	39.5363
86	39.5402
86.1	39.5397
86.2	39.5419
86.3	39.5459
86.4	39.5473
86.5	39.5489
86.6	39.5474
86.7	39.5486
86.8	39.5471
86.9	39.5459
87	39.5484
87.1	39.5529
87.2	39.5512
87.3	39.5484
87.4	39.547
87.5	39.5479
87.6	39.5538
87.7	39.5563
87.8	39.5592
87.9	39.5596
88	39.5602
88.1	39.5639
88.2	39.569
88.3	39.5736
88.4	39.5787
88.5	39.5782
88.6	39.5769
88.7	39.5802
88.8	39.5823
88.9	39.5838
89	39.5879
89.1	39.589
89.2	39.5904
89.3	39.5947
89.4	39.6038
89.5	39.6045
89.6	39.6098
89.7	39.6131
89.8	39.6114
89.9	39.6134
90	39.6169
90.1	39.6198
90.2	39.6191
90.3	39.6231
90.4	39.6256
90.5	39.6276
90.6	39.6291
90.7	39.6332
90.8	39.6354
90.9	39.6389
91	39.6441
91.1	39.6499
91.2	39.6533
91.3	39.6538
91.4	39.6598
91.5	39.6588
91.6	39.6607
91.7	39.665
91.8	39.6696
91.9	39.6661
92	39.6646
92.1	39.6645
92.2	39.6674
92.3	39.6698
92.4	39.6717
92.5	39.6749
92.6	39.6797
92.7	39.6854
92.8	39.6909
92.9	39.6958
93	39.7056
93.1	39.7069
93.2	39.7072
93.3	39.7119
93.4	39.7163
93.5	39.7237
93.6	39.7286
93.7	39.7316
93.8	39.7315
93.9	39.7316
94	39.7357
94.1	39.74
94.2	39.7424
94.3	39.7437
94.4	39.7445
94.5	39.7491
94.6	39.7541
94.7	39.7596
94.8	39.7632
94.9	39.7681
95	39.7678
95.1	39.77
95.2	39.7709
95.3	39.779
95.4	39.7875
95.5	39.7849
95.6	39.7866
95.7	39.7885
95.8	39.7901
95.9	39.7917
96	39.7935
96.1	39.794
96.2	39.7949
96.3	39.7992
96.4	39.7989
96.5	39.8004
96.6	39.8011
96.7	39.8049
96.8	39.8067
96.9	39.8075
97	39.8033
97.1	39.8029
97.2	39.8042
97.3	39.8043
97.4	39.8097
97.5	39.8113
97.6	39.8164
97.7	39.8189
97.8	39.8194
97.9	39.8167
98	39.82
98.1	39.8237
98.2	39.8246
98.3	39.8293
98.4	39.8297
98.5	39.8309
98.6	39.8348
98.7	39.8351
98.8	39.8357
98.9	39.8349
99	39.8376
99.1	39.836
99.2	39.8368
99.3	39.8395
99.4	39.8428
99.5	39.8447
99.6	39.8438
99.7	39.8452
99.8	39.8452
99.9	39.8487
100	39.8548
100.1	39.8558
100.2	39.8549
100.3	39.8586
100.4	39.8645
100.5	39.867
100.6	39.8696
100.7	39.8751
100.8	39.8767
100.9	39.8775
101	39.8763
101.1	39.8823
101.2	39.8847
101.3	39.8902
101.4	39.8853
101.5	39.8854
101.6	39.8887
101.7	39.8923
101.8	39.8931
101.9	39.8968
102	39.8989
102.1	39.9015
102.2	39.904
102.3	39.9051
102.4	39.9045
102.5	39.9112
102.6	39.9113
102.7	39.9109
102.8	39.9093
102.9	39.9098
103	39.9133
103.1	39.9219
103.2	39.9184
103.3	39.9205
103.4	39.9255
103.5	39.9258
103.6	39.9225
103.7	39.9204
103.8	39.9204
103.9	39.9271
104	39.9341
104.1	39.9364
104.2	39.9402
104.3	39.9424
104.4	39.9424
104.5	39.947
104.6	39.9487
104.7	39.9471
104.8	39.953
104.9	39.9594
105	39.9606
105.1	39.9598
105.2	39.9604
105.3	39.963
105.4	39.9646
105.5	39.9656
105.6	39.9699
105.7	39.9729
105.8	39.9751
105.9	39.9788
106	39.9829
106.1	39.9828
106.2	39.9872
106.3	39.9888
106.4	39.9897
106.5	39.9906
106.6	39.9913
106.7	39.9899
106.8	39.9921
106.9	39.9916
107	39.9942
107.1	40.0001
107.2	40.0018
107.3	40.007
107.4	40.0064
107.5	40.0127
107.6	40.0154
107.7	40.0183
107.8	40.0202
107.9	40.0256
108	40.0296
108.1	40.0312
108.2	40.0318
108.3	40.0326
108.4	40.0344
108.5	40.0394
108.6	40.0349
108.7	40.037
108.8	40.0394
108.9	40.0436
109	40.0467
109.1	40.0495
109.2	40.0484
109.3	40.0535
109.4	40.0546
109.5	40.0511
109.6	40.056
109.7	40.0647
109.8	40.0692
109.9	40.0676
110	40.0641
110.1	40.0644
110.2	40.0653
110.3	40.0659
110.4	40.0675
110.5	40.0705
110.6	40.074
110.7	40.0772
110.8	40.084
110.9	40.087
111	40.0837
111.1	40.0856
111.2	40.0918
111.3	40.094
111.4	40.0948
111.5	40.0994
111.6	40.1035
111.7	40.1061
111.8	40.1088
111.9	40.1101
112	40.1102
112.1	40.1112
112.2	40.113
112.3	40.1137
112.4	40.1189
112.5	40.1201
112.6	40.1209
112.7	40.1242
112.8	40.1284
112.9	40.1283
113	40.1334
113.1	40.1343
113.2	40.1338
113.3	40.133
113.4	40.1294
113.5	40.1331
113.6	40.1339
113.7	40.1325
113.8	40.1334
113.9	40.13
114	40.1281
114.1	40.1285
114.2	40.1333
114.3	40.1342
114.4	40.1371
114.5	40.138
114.6	40.1407
114.7	40.1491
114.8	40.1535
114.9	40.1518
115	40.1528
115.1	40.1566
115.2	40.1586
115.3	40.1623
115.4	40.166
115.5	40.1651
115.6	40.167
115.7	40.1657
115.8	40.1662
115.9	40.1709
116	40.1796
116.1	40.1847
116.2	40.187
116.3	40.1902
116.4	40.1953
116.5	40.2021
116.6	40.2022
116.7	40.1986
116.8	40.1982
116.9	40.2055
117	40.2108
117.1	40.208
117.2	40.2036
117.3	40.2048
117.4	40.208
117.5	40.2036
117.6	40.2038
117.7	40.2045
117.8	40.2059
117.9	40.2039
118	40.2093
118.1	40.2149
118.2	40.2169
118.3	40.2231
118.4	40.2293
118.5	40.2239
118.6	40.2239
118.7	40.2239
118.8	40.2248
118.9	40.2248
119	40.2299
119.1	40.2248
119.2	40.2248
119.3	40.2248
119.4	40.2239
119.5	40.2227
119.6	40.2226
119.7	40.2216
119.8	40.2216
119.9	40.2215
120	40.2197
120.1	39.367
120.2	38.8229
120.3	37.9195
120.4	35.9826
120.5	33.9772
120.6	32.3934
120.7	31.0541
120.8	29.7082
120.9	28.2419
121	26.8471
121.1	25.5701
121.2	24.331
121.3	23.4055
121.4	22.3104
121.5	21.4621
121.6	20.3896
121.7	19.525
121.8	18.795
121.9	18.2558
122	17.7452
122.1	17.1541
122.2	16.6514
122.3	16.0917
122.4	15.6683
122.5	15.2079
122.6	14.8038
122.7	14.5501
122.8	14.1958
122.9	13.8522
123	13.5487
123.1	13.2526
123.2	13.0014
123.3	12.7588
123.4	12.5405
123.5	12.2625
123.6	12.0254
123.7	11.7804
123.8	11.5672
123.9	11.3475
124	11.1134
124.1	10.926
124.2	10.7335
124.3	10.5351
124.4	10.3817
124.5	10.2046
124.6	10.0367
124.7	9.8851
124.8	9.7467
124.9	9.5881
125	9.4541
125.1	9.3171
125.2	9.1882
125.3	9.057
125.4	8.9379
125.5	8.8133
125.6	8.6867
125.7	8.5732
125.8	8.4703
125.9	8.3583
126	8.2412
126.1	8.1368
126.2	8.0309
126.3	7.9279
126.4	7.8263
126.5	7.7266
126.6	7.635
126.7	7.5545
126.8	7.4637
126.9	7.3863
127	7.2953
127.1	7.206
127.2	7.1176
127.3	7.0445
127.4	6.9652
127.5	6.8787
127.6	6.7982
127.7	6.7234
127.8	6.6507
127.9	6.5803
128	6.5077
128.1	6.4431
128.2	6.3734
128.3	6.3051
128.4	6.2335
128.5	6.1602
128.6	6.0844
128.7	6.0139
128.8	5.9473
128.9	5.8864
129	5.8324
129.1	5.7787
129.2	5.7218
129.3	5.6609
129.4	5.6008
129.5	5.5502
129.6	5.4939
129.7	5.4871
129.8	5.4193
129.9	5.2439
130	5.1694
130.1	5.2265
130.2	5.1941
130.3	5.1373
130.4	5.0258
130.5	4.955
130.6	5.0266
130.7	5.01441
130.8	5.05609
130.9	4.7291
131	4.8969
131.1	4.85169
131.2	5.04778
131.3	4.86102
131.4	4.5563
131.5	4.5883
131.6	4.5747
131.7	4.5709
131.8	4.5768
131.9	4.5258
132	4.5054
132.1	4.5091
132.2	4.4786
132.3	4.4931
132.4	4.4467
132.5	4.3599
132.6	4.40501
132.7	4.5818
132.8	4.5951
132.9	4.6034
133	4.5592
133.1	4.4196
133.2	4.41
133.3	4.4007
133.4	4.4
133.5	4.3772
133.6	4.34789
133.7	4.32499
133.8	4.29841
133.9	4.3254
134	4.3138
134.1	4.09082
134.2	4.16534
134.3	4.33456
134.4	4.3519
134.5	4.3058
134.6	4.27011
134.7	4.25471
134.8	4.20899
134.9	4.1367
135	4.0983
135.1	4.0494
135.2	3.9916
135.3	3.9062
135.4	3.7965
135.5	3.7411
135.6	3.6447
135.7	3.5969
135.8	3.5386
135.9	3.5002
136	3.4927
136.1	3.4807
136.2	3.4795
136.3	3.4424
136.4	3.4456
136.5	3.4415
136.6	3.4597
136.7	3.4291
136.8	3.4263
136.9	3.4098
137	3.3706
137.1	3.3491
137.2	3.3406
137.3	3.3179
137.4	3.3009
137.5	3.2883
137.6	3.2739
137.7	3.2622
137.8	3.2493
137.9	3.2243
138	3.2125
138.1	3.1991
138.2	3.184
138.3	3.1728
138.4	3.1546
138.5	3.1414
138.6	3.1314
138.7	3.1175
138.8	3.1034
138.9	3.0897
139	3.0749
139.1	3.0592
139.2	3.0434
139.3	3.0318
139.4	3.0129
139.5	2.9942
139.6	2.9722
139.7	2.9578
139.8	2.9428
139.9	2.9343
140	2.9247
140.1	2.9109
140.2	2.8983
140.3	2.8773
140.4	2.8603
140.5	2.8495
140.6	2.8312
140.7	2.8219
140.8	2.8079
140.9	2.797
141	2.786
141.1	2.7762
141.2	2.7646
141.3	2.751
141.4	2.7374
141.5	2.7245
141.6	2.7171
141.7	2.706
141.8	2.692
141.9	2.6834
142	2.6777
142.1	2.6656
142.2	2.6575
142.3	2.6506
142.4	2.6426
142.5	2.6369
142.6	2.6266
142.7	2.6168
142.8	2.6053
142.9	2.5951
143	2.5871
143.1	2.5835
143.2	2.5713
143.3	2.5612
143.4	2.552
143.5	2.5447
143.6	2.5339
143.7	2.5255
143.8	2.5155
143.9	2.5106
144	2.5006
144.1	2.4947
144.2	2.4844
144.3	2.475
144.4	2.4685
144.5	2.4582
144.6	2.4459
144.7	2.4384
144.8	2.4346
144.9	2.4236
145	2.4163
145.1	2.4105
145.2	2.4011
145.3	2.3951
145.4	2.3913
145.5	2.3845
145.6	2.3798
145.7	2.3762
145.8	2.3681
145.9	2.361
146	2.3549
146.1	2.3506
146.2	2.3472
146.3	2.3384
146.4	2.3357
146.5	2.3318
146.6	2.3278
146.7	2.3273
146.8	2.3165
146.9	2.3119
147	2.3004
147.1	2.2983
147.2	2.2896
147.3	2.2855
147.4	2.2811
147.5	2.2795
147.6	2.2713
147.7	2.2663
147.8	2.2612
147.9	2.2536
148	2.2385
148.1	2.2346
148.2	2.2266
148.3	2.2311
148.4	2.2258
148.5	2.2153
148.6	2.2188
148.7	2.2419
148.8	2.2522
148.9	2.2454
149	2.25
149.1	2.2501
149.2	2.2437
149.3	2.2511
149.4	2.2558
149.5	2.2559
149.6	2.2443
149.7	2.2342
149.8	2.221
149.9	2.2095
150	2.1927
150.1	2.1731
150.2	2.1719
150.3	2.1599
150.4	2.1735
150.5	2.1761
150.6	2.1548
150.7	2.1404
150.8	2.1093
150.9	2.0841
151	2.0784
151.1	2.0879
151.2	2.0892
151.3	2.0869
151.4	2.0771
151.5	2.0558
151.6	2.034
151.7	2.0152
151.8	2.0092
151.9	2.0239
152	2.0362
152.1	2.0663
152.2	2.0863
152.3	2.0767
152.4	2.0559
152.5	2.0363
152.6	1.9974
152.7	1.9582
152.8	1.8994
152.9	1.9206
153	1.9029
153.1	1.9281
153.2	1.92601
153.3	1.97959
153.4	1.9658
153.5	1.9524
153.6	1.9394
153.7	1.9437
153.8	1.9443
153.9	1.9325
154	1.9196
154.1	1.9358
154.2	1.9623
154.3	1.9739
154.4	1.9812
154.5	1.9762
154.6	1.9781
154.7	1.986
154.8	1.9953
154.9	1.987
155	1.9913
155.1	1.9924
155.2	1.9816
155.3	1.9786
155.4	1.9791
155.5	1.9811
155.6	1.9914
155.7	1.9984
155.8	2.0081
155.9	1.9902
156	1.9789
156.1	1.9693
156.2	1.9609
156.3	1.9478
156.4	1.9545
156.5	1.9758
156.6	1.9705
156.7	1.9695
156.8	1.9498
156.9	1.9369
157	1.9229
157.1	1.924
157.2	1.9225
157.3	1.913
157.4	1.9214
157.5	1.9186
157.6	1.9145
157.7	1.9163
157.8	1.9168
157.9	1.9233
158	1.9226
158.1	1.9221
158.2	1.9239
158.3	1.9323
158.4	1.937
158.5	1.936
158.6	1.9427
158.7	1.9439
158.8	1.9476
158.9	1.9493
159	1.9559
159.1	1.9599
159.2	1.9483
159.3	1.9479
159.4	1.9419
159.5	1.9481
159.6	1.9575
159.7	1.9577
159.8	1.9578
159.9	1.9391
160	1.9137
160.1	1.89
160.2	1.899
160.3	1.8983
[truncated: 12,875 more rows]

## Sheet: hCD26-I295T
Time (s)	Response units (RU)				Concentration (µM)	Response units (RU)	Response units (RU)
-39.6	1.2895				0	-22.2193
-39.5	-1.5286				0.0157828	-9.27715
-39.4	-2.5115				0.0315657	3.06815
-39.3	-1.47513				0.0473485	14.857
-39.2	-1.8589				0.0631313	26.1261
-39.1	-1.5856				0.0789141	36.9091
-39	-1.0703				0.094697	47.2369
-38.9	-1.0557				0.11048	57.1376
-38.8	-0.9483				0.126263	66.6371
-38.7	-0.9439				0.142045	75.7595
-38.6	-0.8952				0.157828	84.5267
-38.5	-1.0244				0.173611	92.9591
-38.4	-1.0414				0.189394	101.075
-38.3	-0.965007				0.205177	108.893
-38.2	-1.0957				0.22096	116.429
-38.1	-1.0686				0.236742	123.697
-38	-1.0179				0.252525	130.711
-37.9	-1.1007				0.268308	137.486
-37.8	-0.803297				0.284091	144.032
-37.7	-0.916				0.299874	150.361
-37.6	-0.7148				0.315657	156.484
-37.5	-0.4607				0.331439	162.41
-37.4	-0.1557				0.347222	168.15
-37.3	-0.343296				0.363005	173.711
-37.2	-0.6075				0.378788	179.102
-37.1	-0.8073				0.394571	184.331
-37	-1.0034				0.410354	189.404
-36.9	-1.0836				0.426136	194.329
-36.8	-1.004				0.441919	199.112
-36.7	-1.0262				0.457702	203.759
-36.6	-0.9704				0.473485	208.276
-36.5	-0.9791				0.489268	212.668
-36.4	-1.0086				0.505051	216.94
-36.3	-0.960099				0.520833	221.097
-36.2	-0.9146				0.536616	225.144
-36.1	-0.9248				0.552399	229.085
-36	-0.911				0.568182	232.925
-35.9	-0.9247				0.583965	236.666
-35.8	-0.9096				0.599747	240.313
-35.7	-0.8865				0.61553	243.869
-35.6	-0.8725				0.631313	247.338
-35.5	-0.857				0.647096	250.722
-35.4	-0.8463				0.662879	254.025
-35.3	-0.844999				0.678662	257.25
-35.2	-0.8254				0.694444	260.4
-35.1	-0.8245				0.710227	263.476
-35	-0.8302				0.72601	266.482
-34.9	-0.8209				0.741793	269.421
-34.8	-0.827299				0.757576	272.293
-34.7	-0.807				0.773359	275.102
-34.6	-0.8056				0.789141	277.849
-34.5	-0.8159				0.804924	280.537
-34.4	-0.8018				0.820707	283.167
-34.3	-0.7995				0.83649	285.741
-34.2	-0.808				0.852273	288.262
-34.1	-0.8115				0.868056	290.73
-34	-0.8174				0.883838	293.147
-33.9	-0.8147				0.899621	295.516
-33.8	-0.8169				0.915404	297.836
-33.7	-0.8141				0.931187	300.111
-33.6	-0.8134				0.94697	302.34
-33.5	-0.8217				0.962753	304.526
-33.4	-0.8299				0.978535	306.67
-33.3	-0.8195				0.994318	308.772
-33.2	-0.814				1.0101	310.835
-33.1	-0.8159				1.02588	312.859
-33	-0.8053				1.04167	314.845
-32.9	-0.802				1.05745	316.795
-32.8	-0.7996				1.07323	318.709
-32.7	-0.7918				1.08902	320.588
-32.6	-0.7862				1.1048	322.433
-32.5	-0.7804				1.12058	324.246
-32.4	-0.7721				1.13636	326.026
-32.3	-0.7738				1.15215	327.776
-32.2	-0.7807				1.16793	329.495
-32.1	-0.7826				1.18371	331.185
-32	-0.7858				1.19949	332.846
-31.9	-0.7882				1.21528	334.478
-31.8	-0.7819				1.23106	336.084
-31.7	-0.7826				1.24684	337.662
-31.6	-0.7817				1.26263	339.215
-31.5	-0.7695				1.27841	340.743
-31.4	-0.7655				1.29419	342.245
-31.3	-0.7647				1.30997	343.723
-31.2	-0.7623				1.32576	345.178
-31.1	-0.7548				1.34154	346.61
-31	-0.7485				1.35732	348.019
-30.9	-0.7426				1.37311	349.407
-30.8	-0.7392				1.38889	350.773
-30.7	-0.7357				1.40467	352.118
-30.6	-0.7372				1.42045	353.442
-30.5	-0.7345				1.43624	354.747
-30.4	-0.7329				1.45202	356.032
-30.3	-0.7249				1.4678	357.297
-30.2	-0.726				1.48359	358.544
-30.1	-0.7287				1.49937	359.773
-30	-0.7305				1.51515	360.984
-29.9	-0.7282				1.53093	362.178
-29.8	-0.7264				1.54672	363.354
-29.7	-0.7244				1.5625	364.513
-29.6	-0.7212
-29.5	-0.7156
-29.4	-0.7097				0.0976562		48.6969
-29.3	-0.6993				0.195312		105.133
-29.2	-0.6939				0.390625		181.957
-29.1	-0.6908				0.78125		277.017
-29	-0.6841				1.5625		364.398
-28.9	-0.6809
-28.8	-0.6811
-28.7	-0.6704
-28.6	-0.6656
-28.5	-0.6572
-28.4	-0.6573
-28.3	-0.6564
-28.2	-0.6529
-28.1	-0.6473
-28	-0.6428
-27.9	-0.6421
-27.8	-0.6386
-27.7	-0.6412
-27.6	-0.6374
-27.5	-0.6329
-27.4	-0.6278
-27.3	-0.6251
-27.2	-0.6258
-27.1	-0.6235
-27	-0.6239
-26.9	-0.622
-26.8	-0.6228
-26.7	-0.6221
-26.6	-0.6173
-26.5	-0.6137
-26.4	-0.6089
-26.3	-0.6082
-26.2	-0.604
-26.1	-0.5967
-26	-0.5944
-25.9	-0.5995
-25.8	-0.5984
-25.7	-0.6013
-25.6	-0.5991
-25.5	-0.5886
-25.4	-0.5842
-25.3	-0.5864
-25.2	-0.5867
-25.1	-0.5838
-25	-0.5851
-24.9	-0.5824
-24.8	-0.5815
-24.7	-0.5774
-24.6	-0.5776
-24.5	-0.5755
-24.4	-0.5694
-24.3	-0.5676
-24.2	-0.5677
-24.1	-0.5636
-24	-0.5567
-23.9	-0.5483
-23.8	-0.5453
-23.7	-0.5444
-23.6	-0.5445
-23.5	-0.5451
-23.4	-0.5388
-23.3	-0.5371
-23.2	-0.5391
-23.1	-0.5386
-23	-0.5325
-22.9	-0.5285
-22.8	-0.5238
-22.7	-0.5225
-22.6	-0.5186
-22.5	-0.513
-22.4	-0.5087
-22.3	-0.5017
-22.2	-0.4956
-22.1	-0.4935
-22	-0.4949
-21.9	-0.4948
-21.8	-0.4961
-21.7	-0.4926
-21.6	-0.4879
-21.5	-0.4832
-21.4	-0.4767
-21.3	-0.4715
-21.2	-0.4668
-21.1	-0.459
-21	-0.4489
-20.9	-0.4453
-20.8	-0.4393
-20.7	-0.4352
-20.6	-0.4291
-20.5	-0.4316
-20.4	-0.4271
-20.3	-0.4186
-20.2	-0.4097
-20.1	-0.4045
-20	-0.3965
-19.9	-0.3901
-19.8	-0.3853
-19.7	-0.3783
-19.6	-0.3755
-19.5	-0.3698
-19.4	-0.3649
-19.3	-0.3599
-19.2	-0.3564
-19.1	-0.3501
-19	-0.3465
-18.9	-0.3359
-18.8	-0.3302
-18.7	-0.32
-18.6	-0.3065
-18.5	-0.3007
-18.4	-0.2861
-18.3	-0.2728
-18.2	-0.268
-18.1	-0.2601
-18	-0.2459
-17.9	-0.2451
-17.8	-0.2485
-17.7	-0.2512
-17.6	-0.2521
-17.5	-0.2542
-17.4	-0.2604
-17.3	-0.2646
-17.2	-0.2667
-17.1	-0.2624
-17	-0.2629
-16.9	-0.2615
-16.8	-0.2562
-16.7	-0.2479
-16.6	-0.252
-16.5	-0.2559
-16.4	-0.2572
-16.3	-0.2608
-16.2	-0.2608
-16.1	-0.2552
-16	-0.2601
-15.9	-0.2642
-15.8	-0.2618
-15.7	-0.2701
-15.6	-0.2781
-15.5	-0.2776
-15.4	-0.2812
-15.3	-0.2894
-15.2	-0.2962
-15.1	-0.3024
-15	-0.3019
-14.9	-0.3028
-14.8	-0.3032
-14.7	-0.3056
-14.6	-0.3053
-14.5	-0.3001
-14.4	-0.297
-14.3	-0.3012
-14.2	-0.3063
-14.1	-0.3068
-14	-0.3081
-13.9	-0.3064
-13.8	-0.3027
-13.7	-0.2963
-13.6	-0.2918
-13.5	-0.2878
-13.4	-0.2756
-13.3	-0.2628
-13.2	-0.2519
-13.1	-0.2375
-13	-0.2182
-12.9	-0.2083
-12.8	-0.2056
-12.7	-0.2028
-12.6	-0.1977
-12.5	-0.198
-12.4	-0.1933
-12.3	-0.1956
-12.2	-0.1897
-12.1	-0.191
-12	-0.197
-11.9	-0.1964
-11.8	-0.1973
-11.7	-0.1956
-11.6	-0.1946
-11.5	-0.1889
-11.4	-0.1919
-11.3	-0.1928
-11.2	-0.1903
-11.1	-0.1884
-11	-0.1884
-10.9	-0.1958
-10.8	-0.1927
-10.7	-0.1908
-10.6	-0.1896
-10.5	-0.1851
-10.4	-0.1842
-10.3	-0.1872
-10.2	-0.1883
-10.1	-0.1804
-10	-0.1829
-9.9	-0.1764
-9.8	-0.1784
-9.7	-0.1823
-9.6	-0.1879
-9.5	-0.1939
-9.4	-0.1964
-9.3	-0.2006
-9.2	-0.1953
-9.1	-0.1881
-9	-0.1861
-8.9	-0.1864
-8.8	-0.1939
-8.7	-0.2048
-8.6	-0.2121
-8.5	-0.2148
-8.4	-0.2211
-8.3	-0.2248
-8.2	-0.2307
-8.1	-0.2336
-8	-0.237
-7.9	-0.2373
-7.8	-0.2311
-7.7	-0.2171
-7.6	-0.2024
-7.5	-0.1919
-7.4	-0.1767
-7.3	-0.1649
-7.2	-0.1564
-7.1	-0.1485
-7	-0.1379
-6.9	-0.1279
-6.8	-0.1237
-6.7	-0.1145
-6.6	-0.1075
-6.5	-0.0928
-6.4	-0.081
-6.3	-0.0683998
-6.2	-0.0573
-6.1	-0.0459
-6	-0.0339
-5.9	-0.0294
-5.8	-0.0246
-5.7	-0.0223
-5.6	-0.0176
-5.5	-0.0111
-5.4	-0.0046
-5.3	0.00430025
-5.2	0.0172
-5.1	0.0249
-5	0.0321
-4.9	0.0352
-4.8	0.0350002
-4.7	0.0398
-4.6	0.0443
-4.5	0.0502
-4.4	0.0557
-4.3	0.0663002
-4.2	0.0661
-4.1	0.0675
-4	0.0687
-3.9	0.0732
-3.8	0.0791004
-3.7	0.0885
-3.6	0.0929
-3.5	0.0883
-3.4	0.091
-3.3	0.1004
-3.2	0.1093
-3.1	0.1176
-3	0.1274
-2.9	0.1292
-2.8	0.1424
-2.7	0.1449
-2.6	0.1476
-2.5	0.1502
-2.4	0.1514
-2.3	0.1592
-2.2	0.1584
-2.1	0.1694
-2	0.163
-1.9	0.1623
-1.8	0.1562
-1.7	0.1546
-1.6	0.1661
-1.5	0.1754
-1.4	0.1794
-1.3	0.1944
-1.2	0.1989
-1.1	0.2052
-1	0.2055
-0.900002	0.2055
-0.799999	0.2055
-0.700001	0.2141
-0.600002	0.2154
-0.5	0.2154
-0.400002	0.2157
-0.299999	0.2185
-0.200001	0.2223
-0.100002	0.2275
0	0.2328
0.0999985	0.2329
0.200001	0.283
0.299999	0.306592
0.399998	1.4651
0.5	2.2168
0.599998	2.5803
0.700001	2.7946
0.799999	3.0323
0.899998	3.2622
1	3.3422
1.1	3.6691
1.2	4.0218
1.3	4.1385
1.4	4.4473
1.5	4.5333
1.6	4.8048
1.7	4.9947
1.8	5.3887
1.9	5.5427
2	5.8034
2.1	5.9844
2.2	6.1599
2.3	6.3576
2.4	6.5645
2.5	6.7945
2.6	6.9942
2.7	7.1423
2.8	7.2955
2.9	7.4473
3	7.5542
3.1	7.7091
3.2	7.825
3.3	7.9824
3.4	8.161
3.5	8.2914
3.6	8.4254
3.7	8.5464
3.8	8.6663
3.9	8.7953
4	8.9123
4.1	9.0259
4.2	9.1213
4.3	9.2142
4.4	9.3261
4.5	9.4443
4.6	9.5296
4.7	9.6294
4.8	9.7239
4.9	9.8047
5	9.8887
5.1	9.9761
5.2	10.0509
5.3	10.1381
5.4	10.2201
5.5	10.3006
5.6	10.369
5.7	10.4533
5.8	10.5246
5.9	10.608
6	10.687
6.1	10.7817
6.2	10.8532
6.3	10.9455
6.4	11.0224
6.5	11.1116
6.6	11.1938
6.7	11.2697
6.8	11.34
6.9	11.4194
7	11.4803
7.1	11.5446
7.2	11.6088
7.3	11.6865
7.4	11.7509
7.5	11.8213
7.6	11.8921
7.7	11.9559
7.8	12.0195
7.9	12.0876
8	12.165
8.1	12.2314
8.2	12.2961
8.3	12.3597
8.4	12.4273
8.5	12.4963
8.6	12.5622
8.7	12.6228
8.8	12.6803
8.9	12.7375
9	12.7929
9.1	12.8519
9.2	12.9076
9.3	12.9617
9.4	13.0225
9.5	13.0773
9.6	13.1344
9.7	13.196
9.8	13.2623
9.9	13.3198
10	13.3762
10.1	13.4292
10.2	13.4866
10.3	13.5448
10.4	13.5994
10.5	13.6522
10.6	13.7056
10.7	13.7575
10.8	13.8076
10.9	13.8586
11	13.9244
11.1	13.9815
11.2	14.0346
11.3	14.0952
11.4	14.1548
11.5	14.2113
11.6	14.2735
11.7	14.3248
11.8	14.38
11.9	14.429
12	14.4793
12.1	14.5344
12.2	14.5923
12.3	14.6417
12.4	14.6952
12.5	14.747
12.6	14.7965
12.7	14.8436
12.8	14.8951
12.9	14.9526
13	15.0131
13.1	15.0685
13.2	15.1277
13.3	15.1837
13.4	15.2458
13.5	15.3056
13.6	15.3607
13.7	15.4182
13.8	15.4709
13.9	15.5162
14	15.5671
14.1	15.6184
14.2	15.6662
14.3	15.714
14.4	15.7617
14.5	15.8119
14.6	15.8664
14.7	15.9202
14.8	15.9734
14.9	16.0226
15	16.074
15.1	16.1273
15.2	16.179
15.3	16.2274
15.4	16.279
15.5	16.3327
15.6	16.3882
15.7	16.44
15.8	16.4889
15.9	16.5399
16	16.5917
16.1	16.6403
16.2	16.6893
16.3	16.7389
16.4	16.7812
16.5	16.8301
16.6	16.8779
16.7	16.9214
16.8	16.9685
16.9	17.0221
17	17.0676
17.1	17.1164
17.2	17.1724
17.3	17.2184
17.4	17.2655
17.5	17.3115
17.6	17.3623
17.7	17.4128
17.8	17.4627
17.9	17.5114
18	17.5578
18.1	17.6086
18.2	17.6571
18.3	17.7064
18.4	17.7479
18.5	17.7959
18.6	17.8433
18.7	17.8875
18.8	17.9301
18.9	17.9713
19	18.0182
19.1	18.071
19.2	18.1167
19.3	18.1587
19.4	18.2068
19.5	18.2483
19.6	18.2949
19.7	18.3452
19.8	18.3944
19.9	18.4429
20	18.4904
20.1	18.5418
20.2	18.5876
20.3	18.6353
20.4	18.6806
20.5	18.731
20.6	18.7757
20.7	18.8219
20.8	18.8667
20.9	18.9109
21	18.9585
21.1	19.0084
21.2	19.056
21.3	19.1018
21.4	19.1447
21.5	19.1902
21.6	19.2362
21.7	19.2815
21.8	19.328
21.9	19.3705
22	19.4156
22.1	19.4607
22.2	19.5057
22.3	19.5548
22.4	19.6003
22.5	19.6465
22.6	19.6918
22.7	19.7358
22.8	19.782
22.9	19.8294
23	19.8753
23.1	19.9192
23.2	19.9607
23.3	20.0083
23.4	20.0543
23.5	20.1013
23.6	20.1469
23.7	20.1908
23.8	20.2377
23.9	20.2835
24	20.3291
24.1	20.3699
24.2	20.4095
24.3	20.4506
24.4	20.4917
24.5	20.5377
24.6	20.585
24.7	20.6329
24.8	20.6796
24.9	20.7255
25	20.7722
25.1	20.8154
25.2	20.8581
25.3	20.9025
25.4	20.9488
25.5	20.992
25.6	21.036
25.7	21.0732
25.8	21.1162
25.9	21.1606
26	21.203
26.1	21.2465
26.2	21.2901
26.3	21.3346
26.4	21.3766
26.5	21.4194
26.6	21.4582
26.7	21.5014
26.8	21.5462
26.9	21.5837
27	21.6296
27.1	21.6719
27.2	21.7154
27.3	21.7594
27.4	21.8046
27.5	21.8473
27.6	21.8935
27.7	21.9363
27.8	21.9774
27.9	22.0197
28	22.0642
28.1	22.1066
28.2	22.1513
28.3	22.1924
28.4	22.2338
28.5	22.2762
28.6	22.3212
28.7	22.3708
28.8	22.4112
28.9	22.4512
29	22.491
29.1	22.5288
29.2	22.5736
29.3	22.6171
29.4	22.6593
29.5	22.6965
29.6	22.7376
29.7	22.781
29.8	22.8253
29.9	22.8652
30	22.907
30.1	22.9497
30.2	22.993
30.3	23.0409
30.4	23.0828
30.5	23.1229
30.6	23.1675
30.7	23.2084
30.8	23.2539
30.9	23.2973
31	23.3383
31.1	23.3809
31.2	23.4247
31.3	23.4682
31.4	23.5106
31.5	23.5494
31.6	23.5932
31.7	23.6367
31.8	23.6794
31.9	23.7199
32	23.7606
32.1	23.8049
32.2	23.8482
32.3	23.8888
32.4	23.9367
32.5	23.9843
32.6	24.0244
32.7	24.0626
32.8	24.1031
32.9	24.1474
33	24.1926
33.1	24.2336
33.2	24.271
33.3	24.3089
33.4	24.3464
33.5	24.3917
33.6	24.4332
33.7	24.473
33.8	24.5136
33.9	24.5614
34	24.606
34.1	24.6455
34.2	24.6864
34.3	24.7268
34.4	24.7709
34.5	24.8139
34.6	24.8546
34.7	24.8944
34.8	24.9336
34.9	24.9739
35	25.0178
35.1	25.0612
35.2	25.1018
35.3	25.1441
35.4	25.1833
35.5	25.2267
35.6	25.2716
35.7	25.31
35.8	25.35
35.9	25.3899
36	25.4309
36.1	25.4679
36.2	25.5098
36.3	25.5475
36.4	25.5889
36.5	25.6235
36.6	25.6548
36.7	25.6913
36.8	25.7284
36.9	25.7648
37	25.8084
37.1	25.8513
37.2	25.8874
37.3	25.9261
37.4	25.9684
37.5	26.0086
37.6	26.0489
37.7	26.0874
37.8	26.1251
37.9	26.16
38	26.1969
38.1	26.2315
38.2	26.2665
38.3	26.3017
38.4	26.34
38.5	26.3744
38.6	26.4043
38.7	26.4405
38.8	26.4772
38.9	26.515
39	26.5556
39.1	26.5909
39.2	26.6298
39.3	26.6712
39.4	26.7167
39.5	26.7481
39.6	26.7882
39.7	26.8237
39.8	26.8602
39.9	26.8963
40	26.928
40.1	26.9625
40.2	27.0015
40.3	27.0359
40.4	27.0781
40.5	27.1166
40.6	27.1536
40.7	27.194
40.8	27.2299
40.9	27.264
41	27.3085
41.1	27.3521
41.2	27.3905
41.3	27.4325
41.4	27.4615
41.5	27.4998
41.6	27.5363
41.7	27.5788
41.8	27.6186
41.9	27.6595
42	27.6919
42.1	27.7273
42.2	27.7721
42.3	27.8188
42.4	27.8587
42.5	27.9003
42.6	27.9408
42.7	27.9799
42.8	28.015
42.9	28.0463
43	28.0798
43.1	28.1146
43.2	28.1498
43.3	28.1868
43.4	28.224
43.5	28.2624
43.6	28.2984
43.7	28.3319
43.8	28.3687
43.9	28.4163
44	28.4572
44.1	28.5027
44.2	28.5418
44.3	28.582
44.4	28.6197
44.5	28.6624
44.6	28.7072
44.7	28.7547
44.8	28.7961
44.9	28.8324
45	28.8607
45.1	28.8901
45.2	28.9207
45.3	28.9577
45.4	28.9986
45.5	29.0318
45.6	29.0658
45.7	29.1014
45.8	29.1354
45.9	29.1728
46	29.2075
46.1	29.2447
46.2	29.279
46.3	29.3166
46.4	29.349
46.5	29.3852
46.6	29.4191
46.7	29.4536
46.8	29.4876
46.9	29.5244
47	29.5565
47.1	29.591
47.2	29.6294
47.3	29.6654
47.4	29.7039
47.5	29.7388
47.6	29.7737
47.7	29.8119
47.8	29.8488
47.9	29.8836
48	29.917
48.1	29.9491
48.2	29.9821
48.3	30.0209
48.4	30.0606
48.5	30.098
48.6	30.1301
48.7	30.1643
48.8	30.1968
48.9	30.2334
49	30.2692
49.1	30.3
49.2	30.3285
49.3	30.3625
49.4	30.3993
49.5	30.4307
49.6	30.4656
49.7	30.5042
49.8	30.5383
49.9	30.5723
50	30.6088
50.1	30.6444
50.2	30.6759
50.3	30.7084
50.4	30.7413
50.5	30.7665
50.6	30.7912
50.7	30.8192
50.8	30.8515
50.9	30.8861
51	30.9202
51.1	30.9524
51.2	30.9858
51.3	31.0232
51.4	31.0573
51.5	31.0855
51.6	31.1182
51.7	31.1493
51.8	31.1864
51.9	31.2174
52	31.247
52.1	31.2785
52.2	31.312
52.3	31.3415
52.4	31.3691
52.5	31.404
52.6	31.4392
52.7	31.4763
52.8	31.514
52.9	31.5554
53	31.5924
53.1	31.6244
53.2	31.6571
53.3	31.6916
53.4	31.7266
53.5	31.7602
53.6	31.7977
53.7	31.8335
53.8	31.8659
53.9	31.8947
54	31.9286
54.1	31.96
54.2	31.9924
54.3	32.0276
54.4	32.0623
54.5	32.1018
54.6	32.1296
54.7	32.1574
54.8	32.1875
54.9	32.219
55	32.2502
55.1	32.2863
55.2	32.3172
55.3	32.3427
55.4	32.3747
55.5	32.404
55.6	32.4332
55.7	32.4597
55.8	32.4871
55.9	32.5081
56	32.5345
56.1	32.5648
56.2	32.5968
56.3	32.625
56.4	32.6627
56.5	32.6927
56.6	32.7269
56.7	32.7617
56.8	32.7932
56.9	32.8267
57	32.856
57.1	32.8873
57.2	32.912
57.3	32.9428
57.4	32.972
57.5	33.0024
57.6	33.0304
57.7	33.0599
57.8	33.0878
57.9	33.1181
58	33.1491
58.1	33.1783
58.2	33.211
58.3	33.2501
58.4	33.2919
58.5	33.3201
58.6	33.3429
58.7	33.381
58.8	33.4106
58.9	33.441
59	33.47
59.1	33.5014
59.2	33.5383
59.3	33.5689
59.4	33.6017
59.5	33.6324
59.6	33.6584
59.7	33.6864
59.8	33.7177
59.9	33.7461
60	33.7797
60.1	33.8116
60.2	33.8431
60.3	33.8742
60.4	33.9068
60.5	33.9381
60.6	33.9751
60.7	34.0121
60.8	34.0466
60.9	34.0835
61	34.1212
61.1	34.1569
61.2	34.1872
61.3	34.2149
61.4	34.2492
61.5	34.2782
61.6	34.3036
61.7	34.3344
61.8	34.3604
61.9	34.3935
62	34.4299
62.1	34.4638
62.2	34.4911
62.3	34.5278
62.4	34.5652
62.5	34.6005
62.6	34.6277
62.7	34.6579
62.8	34.6903
62.9	34.719
63	34.7528
63.1	34.7861
63.2	34.8192
63.3	34.8512
63.4	34.8797
63.5	34.9086
63.6	34.9384
63.7	34.9653
63.8	34.9948
63.9	35.0226
64	35.0552
64.1	35.0869
64.2	35.1142
64.3	35.1474
64.4	35.1745
64.5	35.2035
64.6	35.2375
64.7	35.2691
64.8	35.3044
64.9	35.3371
65	35.3692
65.1	35.4057
65.2	35.4366
65.3	35.4657
65.4	35.4886
65.5	35.5143
65.6	35.5422
65.7	35.5714
65.8	35.6017
65.9	35.6324
66	35.6616
66.1	35.689
66.2	35.7152
66.3	35.7417
66.4	35.7695
66.5	35.8031
66.6	35.8312
66.7	35.8603
66.8	35.8861
66.9	35.9153
67	35.9401
67.1	35.9682
67.2	35.9952
67.3	36.0221
67.4	36.0506
67.5	36.0874
67.6	36.1198
67.7	36.1545
67.8	36.1861
67.9	36.2169
68	36.24
68.1	36.2668
68.2	36.2933
68.3	36.3233
68.4	36.3533
68.5	36.3798
68.6	36.4043
68.7	36.4346
68.8	36.4613
68.9	36.4895
69	36.5169
69.1	36.5456
69.2	36.5771
69.3	36.6108
69.4	36.6384
69.5	36.6653
69.6	36.6932
69.7	36.7293
69.8	36.7585
69.9	36.7904
70	36.8248
70.1	36.8544
70.2	36.8833
70.3	36.9128
70.4	36.9424
70.5	36.9727
70.6	37.0015
70.7	37.0307
70.8	37.0509
70.9	37.0741
71	37.1075
71.1	37.1325
71.2	37.1543
71.3	37.1809
71.4	37.2063
71.5	37.2323
71.6	37.2602
71.7	37.2887
71.8	37.3157
71.9	37.345
72	37.3741
72.1	37.404
72.2	37.4297
72.3	37.4584
72.4	37.4882
72.5	37.5196
72.6	37.5479
72.7	37.5742
72.8	37.6019
72.9	37.6318
73	37.659
73.1	37.6921
73.2	37.7169
73.3	37.7522
73.4	37.7802
73.5	37.8082
73.6	37.8322
73.7	37.8582
73.8	37.8863
73.9	37.9144
74	37.9393
74.1	37.9646
74.2	37.9943
74.3	38.0233
74.4	38.0497
74.5	38.0794
74.6	38.1068
74.7	38.1358
74.8	38.1682
74.9	38.1974
75	38.2265
75.1	38.2568
75.2	38.283
75.3	38.3096
75.4	38.3358
75.5	38.3649
75.6	38.3927
75.7	38.4226
75.8	38.4499
75.9	38.4847
76	38.5133
76.1	38.5425
76.2	38.5709
76.3	38.6002
76.4	38.6272
76.5	38.6536
76.6	38.6809
76.7	38.7084
76.8	38.7349
76.9	38.7634
77	38.7955
77.1	38.8211
77.2	38.8516
77.3	38.8817
77.4	38.9125
77.5	38.9418
77.6	38.9664
77.7	38.9919
77.8	39.0217
77.9	39.0466
78	39.0752
78.1	39.103
78.2	39.1283
78.3	39.16
78.4	39.1846
78.5	39.215
78.6	39.2473
78.7	39.2682
78.8	39.294
78.9	39.3203
79	39.3504
79.1	39.3772
79.2	39.4036
79.3	39.4376
79.4	39.4639
79.5	39.4894
79.6	39.5142
79.7	39.5448
79.8	39.5729
79.9	39.5975
80	39.6215
80.1	39.6533
80.2	39.6804
80.3	39.706
80.4	39.73
80.5	39.7562
80.6	39.7845
80.7	39.8121
80.8	39.8384
80.9	39.8638
81	39.8895
81.1	39.9137
81.2	39.9383
81.3	39.9646
81.4	39.9881
81.5	40.0107
81.6	40.0383
81.7	40.0632
81.8	40.0898
81.9	40.1166
82	40.1412
82.1	40.1666
82.2	40.1919
82.3	40.2199
82.4	40.2457
82.5	40.2652
82.6	40.2887
82.7	40.3126
82.8	40.3369
82.9	40.3625
83	40.384
83.1	40.4113
83.2	40.4438
83.3	40.4707
83.4	40.4907
83.5	40.5211
83.6	40.5505
83.7	40.5833
83.8	40.6093
83.9	40.6275
84	40.6549
84.1	40.6808
84.2	40.7082
84.3	40.7337
84.4	40.7641
84.5	40.7941
84.6	40.8191
84.7	40.8409
84.8	40.8766
84.9	40.9065
85	40.9311
85.1	40.9595
85.2	40.9899
85.3	41.0143
85.4	41.0385
85.5	41.0661
85.6	41.1006
85.7	41.1247
85.8	41.1478
85.9	41.1731
86	41.1971
86.1	41.2223
86.2	41.2494
86.3	41.2751
86.4	41.3048
86.5	41.3326
86.6	41.3594
86.7	41.3896
86.8	41.4165
86.9	41.4458
87	41.4752
87.1	41.5048
87.2	41.5323
87.3	41.5618
87.4	41.5916
87.5	41.614
87.6	41.6382
87.7	41.6621
87.8	41.6941
87.9	41.7225
88	41.7529
88.1	41.7807
88.2	41.8067
88.3	41.8326
88.4	41.8567
88.5	41.8843
88.6	41.9115
88.7	41.9388
88.8	41.9619
88.9	41.9884
89	42.0169
89.1	42.0463
89.2	42.0772
89.3	42.0991
89.4	42.1252
89.5	42.1505
89.6	42.1788
89.7	42.2082
89.8	42.2348
89.9	42.267
90	42.2983
90.1	42.3235
90.2	42.3534
90.3	42.3768
90.4	42.3955
90.5	42.418
90.6	42.4428
90.7	42.4723
90.8	42.5068
90.9	42.5383
91	42.5651
91.1	42.5945
91.2	42.6227
91.3	42.655
91.4	42.6913
91.5	42.7232
91.6	42.7569
91.7	42.7865
91.8	42.8133
91.9	42.8442
92	42.8801
92.1	42.9136
92.2	42.9456
92.3	42.9782
92.4	43.0129
92.5	43.0421
92.6	43.0718
92.7	43.1043
92.8	43.1347
92.9	43.1642
93	43.1929
93.1	43.2263
93.2	43.2591
93.3	43.2913
93.4	43.3231
93.5	43.3568
93.6	43.3891
93.7	43.4204
93.8	43.4473
93.9	43.4723
94	43.5028
94.1	43.5282
94.2	43.5542
94.3	43.5808
94.4	43.6087
94.5	43.6329
94.6	43.655
94.7	43.6791
94.8	43.7046
94.9	43.7327
95	43.76
95.1	43.7857
95.2	43.8081
95.3	43.8236
95.4	43.8471
95.5	43.8695
95.6	43.8927
95.7	43.9085
95.8	43.9258
95.9	43.9528
96	43.9801
96.1	44.0032
96.2	44.0227
96.3	44.0383
96.4	44.0625
96.5	44.0877
96.6	44.1073
96.7	44.1302
96.8	44.1496
96.9	44.1725
97	44.1982
97.1	44.2216
97.2	44.2473
97.3	44.2736
97.4	44.293
97.5	44.3159
97.6	44.3389
97.7	44.3595
97.8	44.3836
97.9	44.4103
98	44.4282
98.1	44.4506
98.2	44.4712
98.3	44.4934
98.4	44.5167
98.5	44.535
98.6	44.5588
98.7	44.5844
98.8	44.6101
98.9	44.6368
99	44.6636
99.1	44.6914
99.2	44.7159
99.3	44.742
99.4	44.7658
99.5	44.7935
99.6	44.8205
99.7	44.8513
99.8	44.8774
99.9	44.9019
100	44.9306
100.1	44.9567
100.2	44.981
100.3	44.9961
100.4	45.0234
100.5	45.0491
100.6	45.0797
100.7	45.1121
100.8	45.1397
100.9	45.1678
101	45.1957
101.1	45.225
101.2	45.2511
101.3	45.2808
101.4	45.3077
101.5	45.3336
101.6	45.3635
101.7	45.3924
101.8	45.4179
101.9	45.4434
102	45.4601
102.1	45.4919
102.2	45.5152
102.3	45.5403
102.4	45.5706
102.5	45.5941
102.6	45.616
102.7	45.6438
102.8	45.6722
102.9	45.7004
103	45.7256
103.1	45.7498
103.2	45.7824
103.3	45.8093
103.4	45.8347
103.5	45.8604
103.6	45.8824
103.7	45.906
103.8	45.9354
103.9	45.9622
104	45.9835
104.1	46.0096
104.2	46.0328
104.3	46.06
104.4	46.0889
104.5	46.1136
104.6	46.1397
104.7	46.16
104.8	46.1839
104.9	46.2029
105	46.2301
105.1	46.2559
105.2	46.2767
105.3	46.2956
105.4	46.3218
105.5	46.3443
105.6	46.3641
105.7	46.3852
105.8	46.4036
105.9	46.425
106	46.4516
106.1	46.4732
106.2	46.497
106.3	46.521
106.4	46.5445
106.5	46.5692
106.6	46.5883
106.7	46.6071
106.8	46.6286
106.9	46.6573
107	46.6827
107.1	46.7145
107.2	46.7492
107.3	46.78
107.4	46.8097
107.5	46.8338
107.6	46.865
107.7	46.8902
107.8	46.9134
107.9	46.9411
108	46.9662
108.1	46.9982
108.2	47.0219
108.3	47.0431
108.4	47.0681
108.5	47.0874
108.6	47.1143
108.7	47.1433
108.8	47.1649
108.9	47.1907
109	47.2151
109.1	47.2399
109.2	47.2639
109.3	47.2904
109.4	47.3111
109.5	47.3359
109.6	47.3651
109.7	47.3921
109.8	47.4152
109.9	47.4377
110	47.4597
110.1	47.4855
110.2	47.5095
110.3	47.5392
110.4	47.5636
110.5	47.5864
110.6	47.6089
110.7	47.6379
110.8	47.6664
110.9	47.6949
111	47.7167
111.1	47.7372
111.2	47.7624
111.3	47.788
111.4	47.8173
111.5	47.8436
111.6	47.8684
111.7	47.8919
111.8	47.91
111.9	47.9323
112	47.9564
112.1	47.9834
112.2	48.0097
112.3	48.0307
112.4	48.059
112.5	48.0855
112.6	48.1084
112.7	48.1349
112.8	48.1628
112.9	48.1875
113	48.2095
113.1	48.2312
113.2	48.2554
113.3	48.277
113.4	48.3052
113.5	48.3269
113.6	48.353
113.7	48.3786
113.8	48.405
113.9	48.4314
114	48.4537
114.1	48.4783
114.2	48.4982
114.3	48.5205
114.4	48.5434
114.5	48.5728
114.6	48.6005
114.7	48.6212
114.8	48.6446
114.9	48.6719
115	48.6969
115.1	48.7188
115.2	48.7429
115.3	48.7699
115.4	48.795
115.5	48.823
115.6	48.8429
115.7	48.8626
115.8	48.8899
115.9	48.9199
116	48.9472
116.1	48.9747
116.2	49.0053
116.3	49.032
116.4	49.0606
116.5	49.0782
116.6	49.1096
116.7	49.1336
116.8	49.1582
116.9	49.1827
117	49.2087
117.1	49.2373
117.2	49.2652
117.3	49.2887
117.4	49.3156
117.5	49.3483
117.6	49.3697
117.7	49.3987
117.8	49.4221
117.9	49.4479
118	49.4643
118.1	49.4926
118.2	49.5234
118.3	49.5425
118.4	49.5649
118.5	49.5947
118.6	49.6262
118.7	49.6544
118.8	49.6854
118.9	49.7245
119	49.7392
119.1	49.7392
119.2	49.7375
119.3	49.7336
119.4	49.7245
119.5	49.7185
119.6	49.7163
119.7	49.7057
119.8	49.7024
119.9	49.6854
120	49.6544
120.1	49.6544
120.2	49.6544
120.3	49.5974
120.4	49.3955
120.5	48.5606
120.6	48.1856
120.7	47.736
120.8	47.4345
120.9	47.3503
121	47.1706
121.1	47.0162
121.2	46.8578
121.3	46.5458
121.4	46.4433
121.5	46.2502
121.6	46.0463
121.7	45.9623
121.8	45.5156
121.9	45.4125
122	45.1664
122.1	45.0646
122.2	44.8707
122.3	44.6908
122.4	44.4865
122.5	44.4182
122.6	44.1746
122.7	44.2102
122.8	44.1296
122.9	44.0321
123	43.8796
123.1	43.7923
123.2	43.7466
123.3	43.6513
123.4	43.5517
123.5	43.4722
123.6	43.3563
123.7	43.2998
123.8	43.2211
123.9	43.1444
124	43.0723
124.1	43.0034
124.2	42.9152
124.3	42.8173
124.4	42.7689
124.5	42.7138
124.6	42.6372
124.7	42.5968
124.8	42.5449
124.9	42.5028
125	42.4582
125.1	42.4074
125.2	42.3663
125.3	42.317
125.4	42.2947
125.5	42.2687
125.6	42.2178
125.7	42.184
125.8	42.1362
125.9	42.1015
126	42.0635
126.1	42.0206
126.2	41.9936
126.3	41.9428
126.4	41.9037
126.5	41.8663
126.6	41.841
126.7	41.8089
126.8	41.7861
126.9	41.7459
127	41.7042
127.1	41.672
127.2	41.6411
127.3	41.594
127.4	41.5587
127.5	41.507
127.6	41.4744
127.7	41.4374
127.8	41.4082
127.9	41.3761
128	41.3498
128.1	41.3058
128.2	41.2777
128.3	41.2464
128.4	41.2094
128.5	41.1783
128.6	41.1692
128.7	41.1523
128.8	41.135
128.9	41.101
129	41.0732
129.1	41.0376
129.2	41.0391
129.3	41.0145
129.4	40.9814
129.5	40.963
129.6	40.9336
129.7	40.924
129.8	40.8935
129.9	40.8585
130	40.8504
130.1	40.829
130.2	40.8091
130.3	40.7727
130.4	40.7985
130.5	40.8001
130.6	40.7728
130.7	40.8071
130.8	40.6569
130.9	40.2422
131	40.3069
131.1	41.4639
131.2	41.2214
131.3	41.0261
131.4	40.2009
131.5	40.5592
131.6	40.6459
131.7	40.6506
131.8	40.5865
131.9	40.5244
132	40.5267
132.1	40.5392
132.2	40.5207
132.3	40.5154
132.4	40.5192
132.5	40.4663
132.6	40.4631
132.7	40.4593
132.8	40.4209
132.9	40.4879
133	40.4422
133.1	40.4158
133.2	40.4283
133.3	40.456
133.4	40.4433
133.5	40.4514
133.6	40.4032
133.7	40.3742
133.8	40.3067
133.9	40.2213
134	40.235
134.1	40.117
134.2	40.1598
134.3	40.3303
134.4	40.6205
134.5	40.4838
134.6	40.3211
134.7	40.2147
134.8	40.038
134.9	40.0537
135	40.1075
135.1	40.0868
135.2	40.0522
135.3	40.1288
135.4	40.1856
135.5	40.2375
135.6	40.2219
135.7	40.2284
135.8	40.1499
135.9	40.127
136	40.1049
136.1	40.0134
136.2	40.0075
136.3	39.9435
136.4	39.9226
136.5	39.9354
136.6	39.911
136.7	39.8947
136.8	39.8798
136.9	39.8615
137	39.8417
137.1	39.8096
137.2	39.7875
137.3	39.7828
137.4	39.7607
137.5	39.7427
137.6	39.7061
137.7	39.6868
137.8	39.6645
137.9	39.6462
138	39.6254
138.1	39.5981
138.2	39.569
138.3	39.5443
138.4	39.5256
138.5	39.5038
138.6	39.4842
138.7	39.4662
138.8	39.4462
138.9	39.4252
139	39.4085
139.1	39.3876
139.2	39.3706
139.3	39.3506
139.4	39.3317
139.5	39.321
139.6	39.2967
139.7	39.2833
139.8	39.2705
139.9	39.2452
140	39.2257
140.1	39.2015
140.2	39.1755
140.3	39.1539
140.4	39.1307
140.5	39.1107
140.6	39.0889
140.7	39.0688
140.8	39.053
140.9	39.0487
141	39.0363
141.1	39.0263
141.2	39.0183
141.3	39.0102
141.4	39.0064
141.5	38.9931
141.6	38.975
141.7	38.9559
141.8	38.9352
141.9	38.915
142	38.8971
142.1	38.8838
142.2	38.8741
142.3	38.8567
142.4	38.8353
142.5	38.8184
142.6	38.7964
142.7	38.7782
142.8	38.7623
142.9	38.7425
143	38.7245
143.1	38.7074
143.2	38.6837
143.3	38.6724
143.4	38.6568
143.5	38.6382
143.6	38.6253
143.7	38.6104
143.8	38.5987
143.9	38.5881
144	38.5769
144.1	38.5627
144.2	38.5452
144.3	38.5201
144.4	38.4856
144.5	38.4687
144.6	38.4531
144.7	38.4234
144.8	38.4108
144.9	38.3867
145	38.3693
145.1	38.3549
145.2	38.3336
145.3	38.3135
145.4	38.2979
145.5	38.2846
145.6	38.2697
145.7	38.2564
145.8	38.2416
145.9	38.2213
146	38.2009
146.1	38.1922
146.2	38.1854
146.3	38.1768
146.4	38.1643
146.5	38.1507
146.6	38.1366
146.7	38.1202
146.8	38.1026
146.9	38.0889
147	38.0711
147.1	38.0564
147.2	38.037
147.3	38.0265
147.4	38.0146
147.5	37.9972
147.6	37.9861
147.7	37.9668
147.8	37.9509
147.9	37.9392
148	37.9236
148.1	37.9099
148.2	37.8962
148.3	37.8785
148.4	37.867
148.5	37.8566
148.6	37.8449
148.7	37.8297
148.8	37.8119
148.9	37.8022
149	37.7954
149.1	37.7847
149.2	37.7764
149.3	37.764
149.4	37.7496
149.5	37.7338
149.6	37.7214
149.7	37.7039
149.8	37.6904
149.9	37.68
150	37.67
150.1	37.6583
150.2	37.6434
150.3	37.6342
150.4	37.6235
150.5	37.6151
150.6	37.5999
150.7	37.587
150.8	37.5721
150.9	37.5592
151	37.5467
151.1	37.5339
151.2	37.5187
151.3	37.5105
151.4	37.4942
151.5	37.4814
151.6	37.4665
151.7	37.4529
151.8	37.4363
151.9	37.4256
152	37.409
152.1	37.3911
152.2	37.3818
152.3	37.3679
152.4	37.35
152.5	37.335
152.6	37.3239
152.7	37.3213
152.8	37.3096
152.9	37.3002
153	37.2862
153.1	37.2762
153.2	37.2605
153.3	37.2498
153.4	37.2437
153.5	37.2366
153.6	37.231
153.7	37.2215
153.8	37.2066
153.9	37.195
154	37.1851
154.1	37.1753
154.2	37.1639
154.3	37.154
154.4	37.1484
154.5	37.1368
154.6	37.1279
154.7	37.1164
154.8	37.1086
154.9	37.0996
155	37.0841
155.1	37.0691
155.2	37.0521
155.3	37.0403
155.4	37.03
155.5	37.0217
155.6	37.0146
155.7	37.0047
155.8	36.9929
155.9	36.9833
156	36.9749
156.1	36.9694
156.2	36.9581
156.3	36.9444
156.4	36.9347
156.5	36.9178
156.6	36.9105
156.7	36.8912
156.8	36.8803
156.9	36.8726
157	36.8636
157.1	36.8536
157.2	36.8375
157.3	36.8241
157.4	36.8094
157.5	36.8014
157.6	36.7945
157.7	36.7852
157.8	36.7794
157.9	36.7757
158	36.7668
158.1	36.7565
158.2	36.7415
158.3	36.7354
158.4	36.7291
158.5	36.7187
158.6	36.7093
158.7	36.6926
158.8	36.6769
158.9	36.6705
159	36.6579
159.1	36.6494
159.2	36.6379
159.3	36.632
159.4	36.625
159.5	36.6116
159.6	36.599
159.7	36.5858
159.8	36.57
159.9	36.5553
160	36.5423
160.1	36.526
160.2	36.5171
[truncated: 12,877 more rows]

## Sheet: hCD26-S334D
Time (s)	Response units (RU)				Concentration (µM)	Response units (RU)	Response units (RU)
-39.5	-0.9015				0	-4.31806
-39.4	-1.0772				0.0157828	15.7027
-39.3	-1.157				0.0315657	34.5994
-39.2	-1.05971				0.0473485	52.4641
-39.1	-1.4862				0.0631313	69.3791
-39	-1.6637				0.0789141	85.4181
-38.9	-1.4125				0.094697	100.648
-38.8	-1.0531				0.11048	115.127
-38.7	-1.277				0.126263	128.911
-38.6	-1.2495				0.142045	142.048
-38.5	-1.1529				0.157828	154.583
-38.4	-1.2304				0.173611	166.556
-38.3	-1.2621				0.189394	178.004
-38.2	-1.2728				0.205177	188.961
-38.1	-1.2621				0.22096	199.458
-38	-1.2702				0.236742	209.523
-37.9	-1.2189				0.252525	219.182
-37.8	-1.2117				0.268308	228.46
-37.7	-1.1976				0.284091	237.378
-37.6	-1.1967				0.299874	245.957
-37.5	-1.2115				0.315657	254.217
-37.4	-1.2373				0.331439	262.174
-37.3	-1.2376				0.347222	269.844
-37.2	-1.2294				0.363005	277.244
-37.1	-1.2559				0.378788	284.387
-37	-1.2442				0.394571	291.287
-36.9	-1.2332				0.410354	297.954
-36.8	-1.2412				0.426136	304.402
-36.7	-1.2357				0.441919	310.641
-36.6	-1.2279				0.457702	316.68
-36.5	-1.2343				0.473485	322.53
-36.4	-1.2005				0.489268	328.198
-36.3	-1.2495				0.505051	333.694
-36.2	-1.32591				0.520833	339.025
-36.1	-1.445				0.536616	344.198
-36	-1.4706				0.552399	349.22
-35.9	-1.1924				0.568182	354.098
-35.8	-0.7709				0.583965	358.838
-35.7	-0.434494				0.599747	363.446
-35.6	-0.4956				0.61553	367.926
-35.5	-0.8696				0.631313	372.285
-35.4	-1.1094				0.647096	376.527
-35.3	-1.2365				0.662879	380.657
-35.2	-1.149				0.678662	384.679
-35.1	-1.1032				0.694444	388.598
-35	-1.0902				0.710227	392.417
-34.9	-1.0944				0.72601	396.139
-34.8	-1.0808				0.741793	399.77
-34.7	-1.0361				0.757576	403.311
-34.6	-1.0542				0.773359	406.767
-34.5	-1.078				0.789141	410.14
-34.4	-1.0489				0.804924	413.434
-34.3	-1.0604				0.820707	416.65
-34.2	-1.0225				0.83649	419.793
-34.1	-1.0133				0.852273	422.863
-34	-1.0343				0.868056	425.864
-33.9	-1.0396				0.883838	428.799
-33.8	-1.0186				0.899621	431.668
-33.7	-1.0032				0.915404	434.475
-33.6	-0.9967				0.931187	437.221
-33.5	-0.9947				0.94697	439.909
-33.4	-0.9845				0.962753	442.54
-33.3	-1.0026				0.978535	445.115
-33.2	-1.0009				0.994318	447.638
-33.1	-0.9986				1.0101	450.109
-33	-1.0021				1.02588	452.529
-32.9	-1.0005				1.04167	454.901
-32.8	-1.0057				1.05745	457.226
-32.7	-0.9982				1.07323	459.505
-32.6	-0.9958				1.08902	461.74
-32.5	-0.9933				1.1048	463.932
-32.4	-0.9873				1.12058	466.081
-32.3	-0.9815				1.13636	468.19
-32.2	-0.98				1.15215	470.26
-32.1	-0.974				1.16793	472.291
-32	-0.9691				1.18371	474.284
-31.9	-0.9677				1.19949	476.242
-31.8	-0.966				1.21528	478.163
-31.7	-0.9638				1.23106	480.051
-31.6	-0.9606				1.24684	481.905
-31.5	-0.9662				1.26263	483.726
-31.4	-0.9545				1.27841	485.515
-31.3	-0.9509				1.29419	487.274
-31.2	-0.9415				1.30997	489.002
-31.1	-0.938				1.32576	490.701
-31	-0.9336				1.34154	492.372
-30.9	-0.9331				1.35732	494.014
-30.8	-0.9288				1.37311	495.629
-30.7	-0.9248				1.38889	497.218
-30.6	-0.9208				1.40467	498.78
-30.5	-0.9149				1.42045	500.318
-30.4	-0.9122				1.43624	501.831
-30.3	-0.9074				1.45202	503.319
-30.2	-0.9038				1.4678	504.784
-30.1	-0.9013				1.48359	506.227
-30	-0.8998				1.49937	507.646
-29.9	-0.8968				1.51515	509.044
-29.8	-0.8934				1.53093	510.421
-29.7	-0.89				1.54672	511.776
-29.6	-0.8833				1.5625	513.111
-29.5	-0.8795
-29.4	-0.8716				0.0976562		101.535
-29.3	-0.8697				0.195312		185.275
-29.2	-0.8655				0.390625		289.66
-29.1	-0.8597				0.78125		405.835
-29	-0.8573				1.5625		514.438
-28.9	-0.8518
-28.8	-0.8495
-28.7	-0.8495
-28.6	-0.8486
-28.5	-0.8432
-28.4	-0.838
-28.3	-0.8347
-28.2	-0.8274
-28.1	-0.8193
-28	-0.8135
-27.9	-0.8124
-27.8	-0.8082
-27.7	-0.8035
-27.6	-0.8022
-27.5	-0.7969
-27.4	-0.7936
-27.3	-0.7903
-27.2	-0.7863
-27.1	-0.7824
-27	-0.7826
-26.9	-0.7819
-26.8	-0.7792
-26.7	-0.7748
-26.6	-0.7693
-26.5	-0.7639
-26.4	-0.7616
-26.3	-0.763
-26.2	-0.7566
-26.1	-0.7536
-26	-0.7517
-25.9	-0.75
-25.8	-0.7494
-25.7	-0.7464
-25.6	-0.7424
-25.5	-0.7422
-25.4	-0.7395
-25.3	-0.7346
-25.2	-0.73
-25.1	-0.7288
-25	-0.7245
-24.9	-0.7225
-24.8	-0.7234
-24.7	-0.7203
-24.6	-0.7191
-24.5	-0.7162
-24.4	-0.7136
-24.3	-0.7071
-24.2	-0.7057
-24.1	-0.7065
-24	-0.699
-23.9	-0.6937
-23.8	-0.6921
-23.7	-0.686
-23.6	-0.6797
-23.5	-0.6779
-23.4	-0.6752
-23.3	-0.6754
-23.2	-0.6731
-23.1	-0.6692
-23	-0.6622
-22.9	-0.655
-22.8	-0.6534
-22.7	-0.6492
-22.6	-0.6454
-22.5	-0.6403
-22.4	-0.6382
-22.3	-0.6415
-22.2	-0.6374
-22.1	-0.6342
-22	-0.6447
-21.9	-0.6502
-21.8	-0.6427
-21.7	-0.6366
-21.6	-0.6323
-21.5	-0.6306
-21.4	-0.6229
-21.3	-0.6218
-21.2	-0.6212
-21.1	-0.607
-21	-0.6076
-20.9	-0.6013
-20.8	-0.5865
-20.7	-0.5792
-20.6	-0.5646
-20.5	-0.5781
-20.4	-0.581
-20.3	-0.5652
-20.2	-0.5581
-20.1	-0.5588
-20	-0.5511
-19.9	-0.5311
-19.8	-0.5194
-19.7	-0.5162
-19.6	-0.5059
-19.5	-0.4949
-19.4	-0.4946
-19.3	-0.5034
-19.2	-0.5082
-19.1	-0.5145
-19	-0.5121
-18.9	-0.5068
-18.8	-0.496
-18.7	-0.4769
-18.6	-0.4594
-18.5	-0.4524
-18.4	-0.4591
-18.3	-0.4563
-18.2	-0.4501
-18.1	-0.4477
-18	-0.4482
-17.9	-0.4474
-17.8	-0.448
-17.7	-0.4471
-17.6	-0.4472
-17.5	-0.4508
-17.4	-0.4514
-17.3	-0.4443
-17.2	-0.4309
-17.1	-0.4303
-17	-0.4107
-16.9	-0.4453
-16.8	-0.4301
-16.7	-0.4409
-16.6	-0.4571
-16.5	-0.4538
-16.4	-0.4542
-16.3	-0.441
-16.2	-0.4284
-16.1	-0.4244
-16	-0.4246
-15.9	-0.4067
-15.8	-0.3981
-15.7	-0.3968
-15.6	-0.3851
-15.5	-0.3832
-15.4	-0.3825
-15.3	-0.383
-15.2	-0.3879
-15.1	-0.3906
-15	-0.3804
-14.9	-0.385
-14.8	-0.3715
-14.7	-0.3595
-14.6	-0.3502
-14.5	-0.3336
-14.4	-0.3252
-14.3	-0.3165
-14.2	-0.3163
-14.1	-0.3091
-14	-0.3028
-13.9	-0.3008
-13.8	-0.293
-13.7	-0.2855
-13.6	-0.2722
-13.5	-0.2678
-13.4	-0.262
-13.3	-0.2588
-13.2	-0.2535
-13.1	-0.2501
-13	-0.2416
-12.9	-0.2419
-12.8	-0.2495
-12.7	-0.2357
-12.6	-0.2454
-12.5	-0.2394
-12.4	-0.2384
-12.3	-0.2262
-12.2	-0.2207
-12.1	-0.2057
-12	-0.1981
-11.9	-0.1921
-11.8	-0.189
-11.7	-0.1872
-11.6	-0.1821
-11.5	-0.1743
-11.4	-0.177
-11.3	-0.1749
-11.2	-0.1731
-11.1	-0.1754
-11	-0.1698
-10.9	-0.1689
-10.8	-0.1648
-10.7	-0.16
-10.6	-0.1598
-10.5	-0.1572
-10.4	-0.1514
-10.3	-0.157
-10.2	-0.155
-10.1	-0.1568
-10	-0.1545
-9.9	-0.1488
-9.8	-0.1386
-9.7	-0.1401
-9.6	-0.1369
-9.5	-0.1304
-9.4	-0.1303
-9.3	-0.1329
-9.2	-0.1317
-9.1	-0.1245
-9	-0.1204
-8.9	-0.1224
-8.8	-0.1226
-8.7	-0.1115
-8.6	-0.1002
-8.5	-0.1047
-8.4	-0.1145
-8.3	-0.113
-8.2	-0.1132
-8.1	-0.1106
-8	-0.1101
-7.9	-0.1097
-7.8	-0.1
-7.7	-0.0975999
-7.6	-0.092
-7.5	-0.0847
-7.4	-0.078
-7.3	-0.0767
-7.2	-0.0760998
-7.1	-0.073
-7	-0.0682
-6.9	-0.0675
-6.8	-0.0648
-6.7	-0.0617999
-6.6	-0.0631
-6.5	-0.059
-6.4	-0.0509
-6.3	-0.047
-6.2	-0.0469998
-6.1	-0.0447
-6	-0.0405
-5.9	-0.0353
-5.8	-0.0344
-5.7	-0.0281998
-5.6	-0.0245
-5.5	-0.0167
-5.4	-0.0117
-5.3	-0.0061
-5.2	-0.00319989
-5.1	-0.0028
-5	0.0008
-4.9	0.0025
-4.8	0.0059
-4.7	0.00820003
-4.6	0.0083
-4.5	0.0113
-4.4	0.0147
-4.3	0.0203
-4.2	0.0254002
-4.1	0.026
-4	0.0253
-3.9	0.0304
-3.8	0.0331
-3.7	0.0395998
-3.6	0.0391
-3.5	0.036
-3.4	0.0363
-3.3	0.0394
-3.2	0.0398005
-3.1	0.0557
-3	0.0604
-2.9	0.0699
-2.8	0.0744
-2.7	0.0738002
-2.6	0.0766
-2.5	0.0761
-2.4	0.0785
-2.3	0.0881
-2.2	0.0904004
-2.1	0.0991
-2	0.1102
-1.9	0.1096
-1.8	0.1172
-1.7	0.118
-1.6	0.1257
-1.5	0.1169
-1.4	0.1161
-1.3	0.1169
-1.2	0.1262
-1.1	0.1281
-1	0.1281
-0.899998	0.1281
-0.799999	0.1287
-0.699997	0.1323
-0.599998	0.1344
-0.5	0.1355
-0.399998	0.1361
-0.299999	0.1471
-0.199997	0.1581
-0.0999985	0.1597
0	0.162699
0.100002	0.5911
0.200001	0.7622
0.300003	2.0159
0.400002	4.3496
0.5	5.5198
0.600002	5.7624
0.700001	5.7893
0.800003	5.8189
0.900002	5.8574
1	5.8749
1.1	5.8784
1.2	5.8933
1.3	5.9059
1.4	5.908
1.5	5.93
1.6	6.0088
1.7	6.0284
1.8	6.4006
1.9	6.7002
2	6.9395
2.1	7.2116
2.2	7.5578
2.3	7.8201
2.4	8.0477
2.5	8.3507
2.6	8.6768
2.7	8.9705
2.8	9.3368
2.9	9.6417
3	10.0036
3.1	10.2859
3.2	10.668
3.3	10.9832
3.4	11.319
3.5	11.6929
3.6	12.0173
3.7	12.3615
3.8	12.7062
3.9	13.0586
4	13.4137
4.1	13.7658
4.2	14.1009
4.3	14.438
4.4	14.7692
4.5	15.087
4.6	15.411
4.7	15.7216
4.8	16.0501
4.9	16.3927
5	16.7123
5.1	17.0251
5.2	17.3409
5.3	17.6543
5.4	17.9709
5.5	18.2942
5.6	18.6048
5.7	18.9159
5.8	19.2262
5.9	19.5131
6	19.7861
6.1	20.0733
6.2	20.3621
6.3	20.6644
6.4	20.9727
6.5	21.2661
6.6	21.5581
6.7	21.8521
6.8	22.1392
6.9	22.4244
7	22.7045
7.1	22.9981
7.2	23.2857
7.3	23.5644
7.4	23.8285
7.5	24.0895
7.6	24.3581
7.7	24.6362
7.8	24.9092
7.9	25.1841
8	25.4546
8.1	25.7178
8.2	25.9863
8.3	26.2557
8.4	26.5177
8.5	26.7746
8.6	27.0407
8.7	27.3037
8.8	27.5649
8.9	27.8118
9	28.051
9.1	28.2989
9.2	28.537
9.3	28.772
9.4	29.0081
9.5	29.2548
9.6	29.4947
9.7	29.7322
9.8	29.9657
9.9	30.2008
10	30.4432
10.1	30.6978
10.2	30.9454
10.3	31.1887
10.4	31.4298
10.5	31.6671
10.6	31.8894
10.7	32.1202
10.8	32.3512
10.9	32.578
11	32.7992
11.1	33.0129
11.2	33.2392
11.3	33.4608
11.4	33.6736
11.5	33.8777
11.6	34.0881
11.7	34.3015
11.8	34.5098
11.9	34.7274
12	34.9397
12.1	35.1517
12.2	35.3652
12.3	35.5688
12.4	35.7873
12.5	36.0149
12.6	36.2368
12.7	36.4566
12.8	36.6668
12.9	36.8756
13	37.0833
13.1	37.2831
13.2	37.4882
13.3	37.7001
13.4	37.908
13.5	38.0996
13.6	38.2935
13.7	38.4921
13.8	38.6892
13.9	38.885
14	39.0821
14.1	39.2771
14.2	39.4741
14.3	39.6802
14.4	39.8902
14.5	40.0944
14.6	40.2965
14.7	40.4899
14.8	40.6785
14.9	40.8706
15	41.0654
15.1	41.2582
15.2	41.4493
15.3	41.6337
15.4	41.8167
15.5	41.9883
15.6	42.1689
15.7	42.3466
15.8	42.5298
15.9	42.7125
16	42.884
16.1	43.0576
16.2	43.2377
16.3	43.4203
16.4	43.5998
16.5	43.78
16.6	43.9572
16.7	44.1387
16.8	44.3171
16.9	44.4902
17	44.6608
17.1	44.8351
17.2	45.0041
17.3	45.1772
17.4	45.3498
17.5	45.5216
17.6	45.6926
17.7	45.863
17.8	46.0318
17.9	46.1914
18	46.3539
18.1	46.5181
18.2	46.6798
18.3	46.8381
18.4	46.9995
18.5	47.1567
18.6	47.3167
18.7	47.481
18.8	47.6435
18.9	47.8004
19	47.9565
19.1	48.1237
19.2	48.2857
19.3	48.4367
19.4	48.5939
19.5	48.753
19.6	48.9035
19.7	49.0612
19.8	49.2234
19.9	49.3821
20	49.5347
20.1	49.6861
20.2	49.8468
20.3	50.0095
20.4	50.1614
20.5	50.3085
20.6	50.4629
20.7	50.6086
20.8	50.7608
20.9	50.9069
21	51.0542
21.1	51.2011
21.2	51.3406
21.3	51.4809
21.4	51.6256
21.5	51.7683
21.6	51.9121
21.7	52.0501
21.8	52.1901
21.9	52.3311
22	52.4752
22.1	52.618
22.2	52.7621
22.3	52.9065
22.4	53.0459
22.5	53.1882
22.6	53.3264
22.7	53.4642
22.8	53.6052
22.9	53.7458
23	53.8894
23.1	54.0272
23.2	54.1712
23.3	54.3096
23.4	54.4448
23.5	54.5802
23.6	54.7165
23.7	54.8534
23.8	54.9871
23.9	55.1171
24	55.2502
24.1	55.376
24.2	55.4981
24.3	55.6266
24.4	55.7576
24.5	55.8809
24.6	56.0141
24.7	56.1434
24.8	56.2693
24.9	56.3955
25	56.5193
25.1	56.6434
25.2	56.76
25.3	56.8789
25.4	57.0035
25.5	57.1209
25.6	57.24
25.7	57.3667
25.8	57.4881
25.9	57.6058
26	57.7271
26.1	57.8529
26.2	57.9774
26.3	58.1014
26.4	58.2205
26.5	58.3397
26.6	58.4609
26.7	58.5805
26.8	58.7033
26.9	58.8208
27	58.9436
27.1	59.0623
27.2	59.1817
27.3	59.2975
27.4	59.4156
27.5	59.5318
27.6	59.6501
27.7	59.7676
27.8	59.8848
27.9	60.0033
28	60.1199
28.1	60.232
28.2	60.3451
28.3	60.4586
28.4	60.5698
28.5	60.6824
28.6	60.7944
28.7	60.9092
28.8	61.0199
28.9	61.1267
29	61.2332
29.1	61.3417
29.2	61.4547
29.3	61.5638
29.4	61.6669
29.5	61.7677
29.6	61.8735
29.7	61.9789
29.8	62.0814
29.9	62.1852
30	62.2965
30.1	62.4049
30.2	62.5149
30.3	62.6195
30.4	62.7219
30.5	62.8229
30.6	62.9237
30.7	63.0204
30.8	63.1253
30.9	63.2348
31	63.3445
31.1	63.4485
31.2	63.5522
31.3	63.6549
31.4	63.7587
31.5	63.857
31.6	63.9582
31.7	64.0616
31.8	64.1655
31.9	64.2701
32	64.3719
32.1	64.4703
32.2	64.564
32.3	64.6627
32.4	64.7637
32.5	64.864
32.6	64.9606
32.7	65.0586
32.8	65.1554
32.9	65.2504
33	65.3463
33.1	65.445
33.2	65.5416
33.3	65.6345
33.4	65.7305
33.5	65.8304
33.6	65.9254
33.7	66.0156
33.8	66.1055
33.9	66.1919
34	66.2749
34.1	66.3599
34.2	66.4459
34.3	66.5348
34.4	66.6237
34.5	66.7157
34.6	66.8069
34.7	66.8937
34.8	66.9807
34.9	67.0702
35	67.1534
35.1	67.2435
35.2	67.3354
35.3	67.4271
35.4	67.5193
35.5	67.6094
35.6	67.6979
35.7	67.7893
35.8	67.8835
35.9	67.9707
36	68.0587
36.1	68.1418
36.2	68.2223
36.3	68.3032
36.4	68.3848
36.5	68.4713
36.6	68.5579
36.7	68.6425
36.8	68.7295
36.9	68.815
37	68.8955
37.1	68.9778
37.2	69.0676
37.3	69.1511
37.4	69.2385
37.5	69.3202
37.6	69.4076
37.7	69.4923
37.8	69.5731
37.9	69.6591
38	69.7425
38.1	69.8259
38.2	69.9028
38.3	69.9888
38.4	70.0708
38.5	70.1461
38.6	70.223
38.7	70.3031
38.8	70.388
38.9	70.4693
39	70.5496
39.1	70.6287
39.2	70.7072
39.3	70.7877
39.4	70.868
39.5	70.9464
39.6	71.0244
39.7	71.1
39.8	71.1751
39.9	71.2614
40	71.3432
40.1	71.4225
40.2	71.4957
40.3	71.5773
40.4	71.654
40.5	71.7311
40.6	71.8058
40.7	71.8807
40.8	71.956
40.9	72.0313
41	72.1033
41.1	72.1816
41.2	72.2617
41.3	72.3366
41.4	72.4122
41.5	72.4851
41.6	72.5601
41.7	72.6314
41.8	72.702
41.9	72.778
42	72.8545
42.1	72.9262
42.2	73.0025
42.3	73.0737
42.4	73.1442
42.5	73.2208
42.6	73.292
42.7	73.3613
42.8	73.435
42.9	73.5061
43	73.5774
43.1	73.6525
43.2	73.7278
43.3	73.7992
43.4	73.874
43.5	73.9419
43.6	74.0137
43.7	74.082
43.8	74.1542
43.9	74.2219
44	74.2888
44.1	74.3589
44.2	74.4225
44.3	74.4959
44.4	74.5633
44.5	74.6285
44.6	74.6914
44.7	74.7524
44.8	74.8159
44.9	74.8832
45	74.9474
45.1	75.0116
45.2	75.0782
45.3	75.1466
45.4	75.2147
45.5	75.2834
45.6	75.3485
45.7	75.4108
45.8	75.4818
45.9	75.55
46	75.6124
46.1	75.6777
46.2	75.743
46.3	75.8138
46.4	75.8788
46.5	75.9422
46.6	76.0058
46.7	76.0704
46.8	76.1334
46.9	76.1993
47	76.2669
47.1	76.3324
47.2	76.3952
47.3	76.4552
47.4	76.5177
47.5	76.5819
47.6	76.6474
47.7	76.7093
47.8	76.7682
47.9	76.8297
48	76.8899
48.1	76.9533
48.2	77.0132
48.3	77.074
48.4	77.14
48.5	77.2
48.6	77.2611
48.7	77.3288
48.8	77.3903
48.9	77.4502
49	77.5095
49.1	77.5706
49.2	77.6344
49.3	77.7022
49.4	77.7635
49.5	77.8264
49.6	77.8885
49.7	77.9472
49.8	78.0066
49.9	78.0656
50	78.1254
50.1	78.1809
50.2	78.238
50.3	78.2952
50.4	78.3468
50.5	78.4047
50.6	78.4666
50.7	78.5284
50.8	78.5884
50.9	78.6498
51	78.7096
51.1	78.7686
51.2	78.824
51.3	78.8848
51.4	78.9391
51.5	78.995
51.6	79.048
51.7	79.1019
51.8	79.1585
51.9	79.2149
52	79.2689
52.1	79.326
52.2	79.3871
52.3	79.4464
52.4	79.5078
52.5	79.5704
52.6	79.6336
52.7	79.694
52.8	79.7484
52.9	79.8061
53	79.8606
53.1	79.9146
53.2	79.9733
53.3	80.0271
53.4	80.0811
53.5	80.1296
53.6	80.1817
53.7	80.2332
53.8	80.291
53.9	80.3472
54	80.4018
54.1	80.4582
54.2	80.5113
54.3	80.5652
54.4	80.6196
54.5	80.6713
54.6	80.7256
54.7	80.7759
54.8	80.8263
54.9	80.881
55	80.9301
55.1	80.983
55.2	81.0306
55.3	81.0826
55.4	81.1318
55.5	81.1824
55.6	81.232
55.7	81.2798
55.8	81.3283
55.9	81.3796
56	81.4344
56.1	81.4849
56.2	81.5396
56.3	81.591
56.4	81.6433
56.5	81.6958
56.6	81.7435
56.7	81.7902
56.8	81.84
56.9	81.8952
57	81.9442
57.1	81.9905
57.2	82.0433
57.3	82.0973
57.4	82.144
57.5	82.1939
57.6	82.2436
57.7	82.2944
57.8	82.3469
57.9	82.3988
58	82.4513
58.1	82.4989
58.2	82.548
58.3	82.5995
58.4	82.645
58.5	82.698
58.6	82.7445
58.7	82.7932
58.8	82.8415
58.9	82.8914
59	82.9429
59.1	82.9919
59.2	83.0408
59.3	83.09
59.4	83.1394
59.5	83.1877
59.6	83.2433
59.7	83.2904
59.8	83.3362
59.9	83.3817
60	83.4264
60.1	83.4723
60.2	83.5256
60.3	83.5752
60.4	83.6242
60.5	83.6743
60.6	83.7208
60.7	83.7667
60.8	83.8153
60.9	83.8633
61	83.909
61.1	83.9553
61.2	84.002
61.3	84.0512
61.4	84.0957
61.5	84.1418
61.6	84.1887
61.7	84.2348
61.8	84.2826
61.9	84.3275
62	84.3723
62.1	84.4149
62.2	84.4558
62.3	84.4987
62.4	84.5458
62.5	84.5902
62.6	84.635
62.7	84.6838
62.8	84.7279
62.9	84.7691
63	84.8124
63.1	84.8561
63.2	84.898
63.3	84.9429
63.4	84.9865
63.5	85.0334
63.6	85.0768
63.7	85.1213
63.8	85.1666
63.9	85.2099
64	85.2509
64.1	85.2965
64.2	85.3423
64.3	85.3853
64.4	85.4323
64.5	85.4768
64.6	85.5227
64.7	85.567
64.8	85.607
64.9	85.649
65	85.6979
65.1	85.7388
65.2	85.7783
65.3	85.8185
65.4	85.8574
65.5	85.9003
65.6	85.9406
65.7	85.9798
65.8	86.0225
65.9	86.0651
66	86.1079
66.1	86.1518
66.2	86.1909
66.3	86.228
66.4	86.2687
66.5	86.3119
66.6	86.3496
66.7	86.3943
66.8	86.4392
66.9	86.4773
67	86.5214
67.1	86.5629
67.2	86.6059
67.3	86.6502
67.4	86.6933
67.5	86.7344
67.6	86.7716
67.7	86.8137
67.8	86.8541
67.9	86.8921
68	86.9365
68.1	86.9804
68.2	87.0203
68.3	87.0636
68.4	87.1101
68.5	87.1525
68.6	87.1909
68.7	87.2311
68.8	87.2705
68.9	87.3118
69	87.3575
69.1	87.3971
69.2	87.4396
69.3	87.4829
69.4	87.5224
69.5	87.5592
69.6	87.5994
69.7	87.641
69.8	87.6813
69.9	87.7178
70	87.754
70.1	87.7948
70.2	87.8362
70.3	87.8763
70.4	87.9145
70.5	87.9512
70.6	87.9889
70.7	88.0268
70.8	88.0681
70.9	88.1059
71	88.1447
71.1	88.1815
71.2	88.2213
71.3	88.2644
71.4	88.3073
71.5	88.3478
71.6	88.3858
71.7	88.4258
71.8	88.4619
71.9	88.4975
72	88.535
72.1	88.575
72.2	88.6113
72.3	88.6493
72.4	88.6869
72.5	88.7264
72.6	88.7694
72.7	88.8106
72.8	88.8445
72.9	88.8793
73	88.9147
73.1	88.9508
73.2	88.9847
73.3	89.0149
73.4	89.052
73.5	89.0916
73.6	89.1314
73.7	89.1662
73.8	89.204
73.9	89.2403
74	89.2767
74.1	89.3107
74.2	89.3517
74.3	89.3907
74.4	89.4226
74.5	89.4573
74.6	89.4925
74.7	89.5242
74.8	89.5571
74.9	89.5881
75	89.6272
75.1	89.6657
75.2	89.7066
75.3	89.7464
75.4	89.781
75.5	89.8182
75.6	89.8533
75.7	89.8919
75.8	89.9335
75.9	89.9735
76	90.0088
76.1	90.0409
76.2	90.0724
76.3	90.1047
76.4	90.1419
76.5	90.1815
76.6	90.219
76.7	90.2541
76.8	90.2902
76.9	90.3265
77	90.364
77.1	90.4009
77.2	90.4345
77.3	90.475
77.4	90.5139
77.5	90.55
77.6	90.5846
77.7	90.6264
77.8	90.6648
77.9	90.7011
78	90.7379
78.1	90.777
78.2	90.8146
78.3	90.8526
78.4	90.8887
78.5	90.9292
78.6	90.9666
78.7	91.0051
78.8	91.0429
78.9	91.0803
79	91.1196
79.1	91.1548
79.2	91.1915
79.3	91.2261
79.4	91.2616
79.5	91.2961
79.6	91.3365
79.7	91.374
79.8	91.412
79.9	91.4484
80	91.4833
80.1	91.5151
80.2	91.5465
80.3	91.5756
80.4	91.6065
80.5	91.6457
80.6	91.6823
80.7	91.7163
80.8	91.7507
80.9	91.7904
81	91.8309
81.1	91.8651
81.2	91.9019
81.3	91.9379
81.4	91.9725
81.5	92.0079
81.6	92.0411
81.7	92.0775
81.8	92.1099
81.9	92.1401
82	92.1702
82.1	92.2041
82.2	92.2366
82.3	92.2676
82.4	92.2985
82.5	92.3337
82.6	92.3632
82.7	92.3965
82.8	92.43
82.9	92.4635
83	92.4972
83.1	92.5294
83.2	92.5678
83.3	92.6051
83.4	92.6365
83.5	92.6731
83.6	92.708
83.7	92.7421
83.8	92.7735
83.9	92.8102
84	92.8444
84.1	92.8784
84.2	92.9138
84.3	92.9479
84.4	92.9773
84.5	93.0065
84.6	93.0418
84.7	93.0752
84.8	93.1047
84.9	93.136
85	93.1655
85.1	93.2013
85.2	93.2375
85.3	93.2734
85.4	93.3039
85.5	93.3402
85.6	93.374
85.7	93.4049
85.8	93.4378
85.9	93.4696
86	93.5004
86.1	93.5352
86.2	93.5706
86.3	93.6019
86.4	93.6368
86.5	93.6713
86.6	93.704
86.7	93.7398
86.8	93.7784
86.9	93.8117
87	93.8431
87.1	93.8748
87.2	93.9057
87.3	93.9394
87.4	93.9698
87.5	93.9946
87.6	94.0237
87.7	94.059
87.8	94.0919
87.9	94.1217
88	94.1529
88.1	94.1853
88.2	94.2146
88.3	94.2406
88.4	94.2716
88.5	94.3041
88.6	94.3353
88.7	94.3678
88.8	94.399
88.9	94.4276
89	94.4599
89.1	94.4896
89.2	94.5213
89.3	94.5503
89.4	94.5814
89.5	94.6084
89.6	94.6382
89.7	94.6701
89.8	94.702
89.9	94.733
90	94.7606
90.1	94.7908
90.2	94.8214
90.3	94.8502
90.4	94.8798
90.5	94.9114
90.6	94.942
90.7	94.9703
90.8	94.9996
90.9	95.0276
91	95.0585
91.1	95.0914
91.2	95.1202
91.3	95.1522
91.4	95.1826
91.5	95.2148
91.6	95.2419
91.7	95.2687
91.8	95.2988
91.9	95.3323
92	95.3607
92.1	95.3919
92.2	95.4187
92.3	95.4483
92.4	95.4785
92.5	95.5015
92.6	95.5276
92.7	95.5596
92.8	95.587
92.9	95.613
93	95.6487
93.1	95.6804
93.2	95.7102
93.3	95.7455
93.4	95.7717
93.5	95.7999
93.6	95.834
93.7	95.8629
93.8	95.8911
93.9	95.9149
94	95.9477
94.1	95.973
94.2	95.9999
94.3	96.0314
94.4	96.0654
94.5	96.0982
94.6	96.1284
94.7	96.1568
94.8	96.182
94.9	96.2137
95	96.2479
95.1	96.2779
95.2	96.3078
95.3	96.3368
95.4	96.3648
95.5	96.3929
95.6	96.4256
95.7	96.4557
95.8	96.486
95.9	96.5136
96	96.541
96.1	96.5691
96.2	96.6012
96.3	96.6304
96.4	96.662
96.5	96.6905
96.6	96.7163
96.7	96.7454
96.8	96.7733
96.9	96.8002
97	96.8322
97.1	96.8601
97.2	96.8895
97.3	96.9193
97.4	96.9463
97.5	96.9727
97.6	97.0006
97.7	97.0285
97.8	97.054
97.9	97.085
98	97.1109
98.1	97.138
98.2	97.1655
98.3	97.1934
98.4	97.2223
98.5	97.2522
98.6	97.2814
98.7	97.3115
98.8	97.3426
98.9	97.3708
99	97.3971
99.1	97.4238
99.2	97.4498
99.3	97.482
99.4	97.5095
99.5	97.5412
99.6	97.5699
99.7	97.5955
99.8	97.6234
99.9	97.6535
100	97.6842
100.1	97.7102
100.2	97.7415
100.3	97.7691
100.4	97.7988
100.5	97.8231
100.6	97.8476
100.7	97.8742
100.8	97.9063
100.9	97.9352
101	97.9591
101.1	97.9827
101.2	98.0093
101.3	98.0357
101.4	98.0668
101.5	98.0932
101.6	98.1207
101.7	98.1515
101.8	98.1796
101.9	98.2068
102	98.2376
102.1	98.2643
102.2	98.2893
102.3	98.3103
102.4	98.3316
102.5	98.357
102.6	98.3844
102.7	98.4134
102.8	98.4391
102.9	98.4673
103	98.4944
103.1	98.5182
103.2	98.5463
103.3	98.5736
103.4	98.6017
103.5	98.6332
103.6	98.6566
103.7	98.6823
103.8	98.7072
103.9	98.7409
104	98.7662
104.1	98.7892
104.2	98.8167
104.3	98.8461
104.4	98.8751
104.5	98.8991
104.6	98.9254
104.7	98.9527
104.8	98.9766
104.9	99.0015
105	99.0286
105.1	99.058
105.2	99.0823
105.3	99.1116
105.4	99.1371
105.5	99.1651
105.6	99.19
105.7	99.2159
105.8	99.2401
105.9	99.2665
106	99.2914
106.1	99.3152
106.2	99.3396
106.3	99.3632
106.4	99.3922
106.5	99.4191
106.6	99.4469
106.7	99.4714
106.8	99.4969
106.9	99.5169
107	99.5425
107.1	99.5685
107.2	99.5951
107.3	99.6191
107.4	99.6495
107.5	99.6775
107.6	99.7072
107.7	99.7329
107.8	99.7553
107.9	99.7815
108	99.809
108.1	99.8366
108.2	99.8668
108.3	99.8967
108.4	99.9243
108.5	99.9561
108.6	99.978
108.7	100.004
108.8	100.029
108.9	100.058
109	100.085
109.1	100.115
109.2	100.142
109.3	100.166
109.4	100.194
109.5	100.214
109.6	100.238
109.7	100.265
109.8	100.294
109.9	100.319
110	100.344
110.1	100.371
110.2	100.397
110.3	100.425
110.4	100.444
110.5	100.462
110.6	100.488
110.7	100.518
110.8	100.545
110.9	100.572
111	100.593
111.1	100.615
111.2	100.64
111.3	100.663
111.4	100.691
111.5	100.715
111.6	100.74
111.7	100.765
111.8	100.79
111.9	100.814
112	100.835
112.1	100.86
112.2	100.882
112.3	100.908
112.4	100.932
112.5	100.96
112.6	100.985
112.7	101.007
112.8	101.03
112.9	101.056
113	101.082
113.1	101.105
113.2	101.134
113.3	101.158
113.4	101.179
113.5	101.2
113.6	101.222
113.7	101.245
113.8	101.266
113.9	101.289
114	101.313
114.1	101.332
114.2	101.354
114.3	101.374
114.4	101.392
114.5	101.412
114.6	101.437
114.7	101.463
114.8	101.489
114.9	101.51
115	101.536
115.1	101.56
115.2	101.58
115.3	101.603
115.4	101.628
115.5	101.654
115.6	101.678
115.7	101.7
115.8	101.722
115.9	101.745
116	101.766
116.1	101.789
116.2	101.815
116.3	101.84
116.4	101.864
116.5	101.889
116.6	101.912
116.7	101.938
116.8	101.961
116.9	101.98
117	102.003
117.1	102.032
117.2	102.054
117.3	102.075
117.4	102.096
117.5	102.115
117.6	102.142
117.7	102.171
117.8	102.192
117.9	102.216
118	102.244
118.1	102.269
118.2	102.292
118.3	102.31
118.4	102.332
118.5	102.36
118.6	102.385
118.7	102.406
118.8	102.432
118.9	102.454
119	102.483
119.1	102.46
119.2	102.454
119.3	102.439
119.4	102.432
119.5	102.422
119.6	102.42
119.7	102.412
119.8	102.406
119.9	102.385
120	102.36
120.1	102.307
120.2	101.828
120.3	101.456
120.4	100.234
120.5	98.8175
120.6	98.2364
120.7	98.1062
120.8	98.0413
120.9	98.0129
121	98.0101
121.1	97.9944
121.2	97.9842
121.3	97.9689
121.4	97.9682
121.5	97.9481
121.6	97.9395
121.7	97.924
121.8	97.8877
121.9	97.7352
122	97.5184
122.1	97.2757
122.2	97.0494
122.3	96.7312
122.4	96.4227
122.5	96.1454
122.6	95.8895
122.7	95.6315
122.8	95.3727
122.9	95.1296
123	94.8553
123.1	94.6109
123.2	94.3437
123.3	94.0614
123.4	93.7848
123.5	93.4933
123.6	93.238
123.7	92.967
123.8	92.6738
123.9	92.4434
124	92.1651
124.1	91.8832
124.2	91.6285
124.3	91.3795
124.4	91.1063
124.5	90.8478
124.6	90.5969
124.7	90.3539
124.8	90.0948
124.9	89.834
125	89.5938
125.1	89.3377
125.2	89.1036
125.3	88.8613
125.4	88.6214
125.5	88.3909
125.6	88.1648
125.7	87.934
125.8	87.7145
125.9	87.4968
126	87.2708
126.1	87.0492
126.2	86.8229
126.3	86.5913
126.4	86.3617
126.5	86.1342
126.6	85.9066
126.7	85.6847
126.8	85.4793
126.9	85.2739
127	85.0518
127.1	84.8501
127.2	84.6487
127.3	84.4507
127.4	84.255
127.5	84.0603
127.6	83.8713
127.7	83.6797
127.8	83.4793
127.9	83.2658
128	83.0642
128.1	82.8779
128.2	82.6943
128.3	82.5099
128.4	82.3166
128.5	82.1414
128.6	81.9499
128.7	81.7647
128.8	81.5814
128.9	81.3917
129	81.2037
129.1	81.0379
129.2	80.8678
129.3	80.6894
129.4	80.517
129.5	80.3383
129.6	80.1689
129.7	79.9948
129.8	79.8274
129.9	79.6192
130	79.4455
130.1	79.2754
130.2	79.0616
130.3	78.9048
130.4	78.7751
130.5	78.5465
130.6	78.4339
130.7	78.498
130.8	78.5552
130.9	78.5194
131	78.2585
131.1	77.7212
131.2	77.3574
131.3	77.3383
131.4	77.345
131.5	77.1986
131.6	77.1317
131.7	76.997
131.8	76.8833
131.9	76.8176
132	76.7045
132.1	76.564
132.2	76.4867
132.3	76.3691
132.4	76.2679
132.5	76.2035
132.6	76.1439
132.7	76.0038
132.8	75.896
132.9	75.7311
133	75.6191
133.1	75.557
133.2	75.4902
133.3	75.3736
133.4	75.2956
133.5	75.2056
133.6	75.128
133.7	75.0383
133.8	74.9067
133.9	74.7981
134	74.6397
134.1	74.6102
134.2	74.5608
134.3	74.5673
134.4	74.5579
134.5	74.5184
134.6	74.446
134.7	74.3505
134.8	74.2626
134.9	74.1098
135	73.9099
135.1	73.7164
135.2	73.5249
135.3	73.4011
135.4	73.1882
135.5	73.0655
135.6	72.8688
135.7	72.7502
135.8	72.6062
135.9	72.4403
136	72.2907
136.1	72.1402
136.2	71.9931
136.3	71.8244
136.4	71.6856
136.5	71.5508
136.6	71.4126
136.7	71.2635
136.8	71.1175
136.9	70.9637
137	70.8365
137.1	70.6946
137.2	70.5421
137.3	70.3997
137.4	70.2615
137.5	70.1356
137.6	70.0054
137.7	69.8768
137.8	69.7493
137.9	69.6231
138	69.4918
138.1	69.3677
138.2	69.2463
138.3	69.1179
138.4	68.9981
138.5	68.8795
138.6	68.7558
138.7	68.6314
138.8	68.5102
138.9	68.398
139	68.2903
139.1	68.1799
139.2	68.0674
139.3	67.9541
139.4	67.8423
139.5	67.718
139.6	67.5939
139.7	67.4754
139.8	67.3609
139.9	67.2477
140	67.1352
140.1	67.0274
140.2	66.9258
140.3	66.8199
140.4	66.7049
140.5	66.595
140.6	66.4891
140.7	66.3814
140.8	66.2712
140.9	66.1538
141	66.0357
141.1	65.9293
141.2	65.8205
141.3	65.7109
141.4	65.6021
141.5	65.4917
141.6	65.3876
141.7	65.2845
141.8	65.1796
141.9	65.0758
142	64.971
142.1	64.8667
142.2	64.7646
142.3	64.6578
142.4	64.5545
142.5	64.451
142.6	64.3463
142.7	64.2441
142.8	64.1419
142.9	64.0414
143	63.9437
143.1	63.8395
143.2	63.7441
143.3	63.6442
143.4	63.5471
143.5	63.4463
143.6	63.3437
143.7	63.2434
143.8	63.1433
143.9	63.0417
144	62.9413
144.1	62.8432
144.2	62.7453
144.3	62.6492
144.4	62.5556
144.5	62.4626
144.6	62.3695
144.7	62.2751
144.8	62.1771
144.9	62.086
145	61.9892
145.1	61.8939
145.2	61.7965
145.3	61.7056
145.4	61.6134
145.5	61.5223
145.6	61.4322
145.7	61.3419
145.8	61.2515
145.9	61.157
146	61.0685
146.1	60.9824
146.2	60.8955
146.3	60.8083
146.4	60.7174
146.5	60.6339
146.6	60.5481
146.7	60.4648
146.8	60.3764
146.9	60.2808
147	60.1872
147.1	60.0908
147.2	60.0101
147.3	59.9287
147.4	59.845
147.5	59.761
147.6	59.6691
147.7	59.5708
147.8	59.4873
147.9	59.4078
148	59.328
148.1	59.2425
148.2	59.1702
148.3	59.094
148.4	59.0056
148.5	58.9319
148.6	58.8683
148.7	58.7884
148.8	58.7027
148.9	58.6251
149	58.536
149.1	58.4489
149.2	58.3677
149.3	58.2658
149.4	58.1809
149.5	58.1159
149.6	58.0363
149.7	57.9566
149.8	57.8996
149.9	57.832
150	57.7538
150.1	57.6705
150.2	57.5884
150.3	57.4976
150.4	57.4219
150.5	57.3484
150.6	57.2752
150.7	57.2083
150.8	57.1613
150.9	57.1093
151	57.0451
151.1	56.9697
151.2	56.8933
151.3	56.7964
151.4	56.6924
151.5	56.5907
151.6	56.5034
151.7	56.4227
151.8	56.3434
151.9	56.2711
152	56.2024
152.1	56.1434
152.2	56.0979
152.3	56.0787
152.4	56.063
152.5	56.0456
152.6	56.0133
152.7	55.9535
152.8	55.8917
152.9	55.8139
153	55.7294
153.1	55.6372
153.2	55.5518
153.3	55.4618
153.4	55.3823
153.5	55.3064
153.6	55.2299
153.7	55.1709
153.8	55.1025
153.9	55.0175
154	54.9355
154.1	54.8508
154.2	54.7675
154.3	54.6776
154.4	54.5961
154.5	54.5116
154.6	54.4423
154.7	54.3688
154.8	54.3085
154.9	54.2388
155	54.1771
155.1	54.12
155.2	54.0533
155.3	54.0023
155.4	53.9435
155.5	53.8753
155.6	53.8169
155.7	53.7608
155.8	53.6951
155.9	53.6297
156	53.5575
156.1	53.4852
156.2	53.4093
156.3	53.3426
156.4	53.277
156.5	53.2154
156.6	53.1484
156.7	53.0966
156.8	53.0447
156.9	52.9975
157	52.9545
157.1	52.9104
157.2	52.8568
157.3	52.8006
157.4	52.7417
157.5	52.6818
157.6	52.6195
157.7	52.5574
157.8	52.4967
157.9	52.4373
158	52.3794
158.1	52.314
158.2	52.2517
158.3	52.1942
158.4	52.136
158.5	52.0772
158.6	52.0149
158.7	51.9505
158.8	51.8966
158.9	51.8341
159	51.7773
159.1	51.7213
159.2	51.6611
159.3	51.5917
159.4	51.5321
159.5	51.4592
159.6	51.3872
159.7	51.3184
159.8	51.2579
159.9	51.1939
160	51.1385
160.1	51.0868
160.2	51.0418
160.3	50.9884
[truncated: 12,875 more rows]

## Sheet: hCD26-S334N
Time (s)	Response units (RU)				Concentration (µM)	Response units (RU)	Response units (RU)
-39.6	2.8319				0	-22.1041
-39.5	1.0401				0.00789141	2.47127
-39.4	-1.3909				0.0157828	25.0043
-39.3	0.620578				0.0236742	45.7394
-39.2	-0.0993				0.0315657	64.8835
-39.1	-0.397				0.0394571	82.613
-39	0.1563				0.0473485	99.0791
-38.9	0.2624				0.0552399	114.412
-38.8	0.2746				0.0631313	128.725
-38.7	0.2712				0.0710227	142.117
-38.6	0.2435				0.0789141	154.673
-38.5	0.4123				0.0868056	166.47
-38.4	0.1885				0.094697	177.575
-38.3	-0.0204008				0.102588	188.046
-38.2	0.202				0.11048	197.936
-38.1	0.0507001				0.118371	207.293
-38	0.0235				0.126263	216.158
-37.9	-0.0908				0.134154	224.569
-37.8	0.251391				0.142045	232.56
-37.7	-0.00230003				0.149937	240.162
-37.6	-0.2138				0.157828	247.403
-37.5	0.3755				0.16572	254.308
-37.4	1.0091				0.173611	260.899
-37.3	0.983607				0.181503	267.197
-37.2	0.6419				0.189394	273.222
-37.1	0.187				0.197285	278.992
-37	0.1765				0.205177	284.521
-36.9	0.1537				0.213068	289.824
-36.8	0.166002				0.22096	294.916
-36.7	0.3138				0.228851	299.808
-36.6	0.243				0.236742	304.513
-36.5	0.1374				0.244634	309.04
-36.4	0.169				0.252525	313.4
-36.3	0.1253				0.260417	317.601
-36.2	0.148				0.268308	321.653
-36.1	0.1425				0.276199	325.562
-36	0.1266				0.284091	329.337
-35.9	0.1633				0.291982	332.984
-35.8	0.1367				0.299874	336.509
-35.7	0.1254				0.307765	339.92
-35.6	0.1234				0.315657	343.22
-35.5	0.1154				0.323548	346.415
-35.4	0.1122				0.331439	349.511
-35.3	0.104				0.339331	352.512
-35.2	0.1074				0.347222	355.422
-35.1	0.0944				0.355114	358.245
-35	0.0767				0.363005	360.985
-34.9	0.0824				0.370896	363.645
-34.8	0.0747				0.378788	366.23
-34.7	0.0734				0.386679	368.742
-34.6	0.0825				0.394571	371.185
-34.5	0.0701				0.402462	373.56
-34.4	0.0657				0.410354	375.871
-34.3	0.0498001				0.418245	378.121
-34.2	0.0431				0.426136	380.312
-34.1	0.0374				0.434028	382.445
-34	0.0232				0.441919	384.524
-33.9	0.0222				0.449811	386.551
-33.8	0.0324001				0.457702	388.527
-33.7	0.0318				0.465593	390.454
-33.6	0.0421				0.473485	392.334
-33.5	0.0377				0.481376	394.169
-33.4	0.0403				0.489268	395.96
-33.3	0.0325				0.497159	397.709
-33.2	0.0215				0.505051	399.418
-33.1	0.00670001				0.512942	401.087
-33	-1.08703e-08				0.520833	402.718
-32.9	-0.00389999				0.528725	404.313
-32.8	-0.0092001				0.536616	405.872
-32.7	-0.0197				0.544508	407.397
-32.6	-0.016				0.552399	408.889
-32.5	-0.00600001				0.56029	410.349
-32.4	-0.0043				0.568182	411.778
-32.3	0.00650001				0.576073	413.177
-32.2	0.00379999				0.583965	414.546
-32.1	0.000999993				0.591856	415.888
-32	0.004				0.599747	417.202
-31.9	-0.00100001				0.607639	418.489
-31.8	-0.008				0.61553	419.751
-31.7	-0.00960001				0.623422	420.988
-31.6	-0.00399992				0.631313	422.2
-31.5	0.00420003				0.639205	423.389
-31.4	0.00309999				0.647096	424.556
-31.3	0.00350001				0.654987	425.7
-31.2	-0.00119999				0.662879	426.822
-31.1	-0.00939998				0.67077	427.923
-31	-0.0123				0.678662	429.005
-30.9	-0.0139				0.686553	430.066
-30.8	-0.0161				0.694444	431.108
-30.7	-0.0167				0.702336	432.131
-30.6	-0.0239				0.710227	433.136
-30.5	-0.0270999				0.718119	434.123
-30.4	-0.0259				0.72601	435.093
-30.3	-0.024				0.733902	436.046
-30.2	-0.0255				0.741793	436.983
-30.1	-0.0257				0.749684	437.903
-30	-0.0264				0.757576	438.808
-29.9	-0.0283				0.765467	439.698
-29.8	-0.029				0.773359	440.573
-29.7	-0.0328				0.78125	441.433
-29.6	-0.0323999
-29.5	-0.0279				0.048828		102.54
-29.4	-0.0318				0.0976562		180.944
-29.3	-0.0309				0.195312		276.583
-29.2	-0.0332				0.390625		372.135
-29.1	-0.0307999				0.78125		440.385
-29	-0.0309
-28.9	-0.0351
-28.8	-0.0373
-28.7	-0.0411
-28.6	-0.0414999
-28.5	-0.0405
-28.4	-0.038
-28.3	-0.0426
-28.2	-0.0439
-28.1	-0.0433999
-28	-0.0428
-27.9	-0.0424
-27.8	-0.04
-27.7	-0.0415
-27.6	-0.0451
-27.5	-0.048
-27.4	-0.0508
-27.3	-0.0538
-27.2	-0.0526
-27.1	-0.0569999
-27	-0.0512
-26.9	-0.0536
-26.8	-0.0527
-26.7	-0.0541
-26.6	-0.0613
-26.5	-0.0627
-26.4	-0.065
-26.3	-0.0635
-26.2	-0.0618
-26.1	-0.0604
-26	-0.0614
-25.9	-0.0637
-25.8	-0.062
-25.7	-0.0656
-25.6	-0.0735
-25.5	-0.0793999
-25.4	-0.0799
-25.3	-0.0788
-25.2	-0.0801
-25.1	-0.0827
-25	-0.0827999
-24.9	-0.0828
-24.8	-0.0813
-24.7	-0.0826
-24.6	-0.0843
-24.5	-0.0794
-24.4	-0.0758
-24.3	-0.0787
-24.2	-0.0817
-24.1	-0.0851
-24	-0.0849
-23.9	-0.0876
-23.8	-0.0853
-23.7	-0.084
-23.6	-0.0834999
-23.5	-0.0828
-23.4	-0.0847
-23.3	-0.0835
-23.2	-0.0834
-23.1	-0.0858
-23	-0.0847
-22.9	-0.0854
-22.8	-0.0897
-22.7	-0.087
-22.6	-0.0858001
-22.5	-0.0903
-22.4	-0.0926
-22.3	-0.0961
-22.2	-0.0977
-22.1	-0.0921001
-22	-0.0958
-21.9	-0.0938
-21.8	-0.0892
-21.7	-0.0931
-21.6	-0.091
-21.5	-0.0822001
-21.4	-0.0844
-21.3	-0.0799
-21.2	-0.0807
-21.1	-0.0772
-21	-0.0767001
-20.9	-0.0784
-20.8	-0.0761
-20.7	-0.0788
-20.6	-0.0817
-20.5	-0.0795
-20.4	-0.0812
-20.3	-0.0841
-20.2	-0.084
-20.1	-0.0782999
-20	-0.0769
-19.9	-0.0751
-19.8	-0.0735
-19.7	-0.0719
-19.6	-0.0647001
-19.5	-0.0653999
-19.4	-0.0598
-19.3	-0.0641
-19.2	-0.0743
-19.1	-0.0851
-19	-0.0877
-18.9	-0.0881
-18.8	-0.0877
-18.7	-0.0851
-18.6	-0.0822999
-18.5	-0.0815
-18.4	-0.08
-18.3	-0.0799
-18.2	-0.089
-18.1	-0.0927001
-18	-0.0886
-17.9	-0.0919
-17.8	-0.0882
-17.7	-0.091
-17.6	-0.0848997
-17.5	-0.0680999
-17.4	-0.0487
-17.3	-0.0426
-17.2	-0.0444
-17.1	-0.0442
-17	-0.0441998
-16.9	-0.0496
-16.8	-0.053
-16.7	-0.0548
-16.6	-0.0603
-16.5	-0.0551999
-16.4	-0.039
-16.3	-0.0379
-16.2	-0.0305
-16.1	-0.0281999
-16	-0.0162999
-15.9	-0.0196
-15.8	-0.0275
-15.7	-0.0422
-15.6	-0.0590998
-15.5	-0.0720999
-15.4	-0.0786
-15.3	-0.081
-15.2	-0.0889
-15.1	-0.1016
-15	-0.1141
-14.9	-0.1287
-14.8	-0.1429
-14.7	-0.1664
-14.6	-0.1662
-14.5	-0.162
-14.4	-0.1556
-14.3	-0.1539
-14.2	-0.1448
-14.1	-0.1272
-14	-0.1093
-13.9	-0.0857
-13.8	-0.068
-13.7	-0.0673
-13.6	-0.0667001
-13.5	-0.0715999
-13.4	-0.0734
-13.3	-0.0781
-13.2	-0.0717
-13.1	-0.0638998
-13	-0.0499998
-12.9	-0.026
-12.8	-0.0079
-12.7	-0.0082
-12.6	-0.00230001
-12.5	-0.00529995
-12.4	0.0043
-12.3	0.0085
-12.2	0.0061
-12.1	0.0102999
-12	0.00579988
-11.9	0.003
-11.8	-0.003
-11.7	-0.0069
-11.6	-0.00810003
-11.5	-0.0099
-11.4	-0.0081
-11.3	-0.0078
-11.2	-0.0065
-11.1	-0.0119
-11	-0.0154
-10.9	-0.0109
-10.8	-0.0146
-10.7	-0.0102
-10.6	-0.00620007
-10.5	-0.00520009
-10.4	-0.0074
-10.3	-0.0133
-10.2	-0.0188
-10.1	-0.0218001
-10	-0.0276
-9.9	-0.0297
-9.8	-0.0353
-9.7	-0.0395
-9.6	-0.0479
-9.5	-0.0537001
-9.4	-0.0672
-9.3	-0.0743
-9.2	-0.0829
-9.1	-0.0968001
-9	-0.1064
-8.9	-0.1069
-8.8	-0.1071
-8.7	-0.1106
-8.6	-0.1097
-8.5	-0.1107
-8.4	-0.1234
-8.3	-0.1308
-8.2	-0.1301
-8.1	-0.1313
-8	-0.1471
-7.9	-0.1565
-7.8	-0.1578
-7.7	-0.1552
-7.6	-0.1571
-7.5	-0.1511
-7.4	-0.1477
-7.3	-0.1402
-7.2	-0.1356
-7.1	-0.1339
-7	-0.1283
-6.9	-0.1183
-6.8	-0.1098
-6.7	-0.0963
-6.6	-0.0898
-6.5	-0.0791
-6.4	-0.0669
-6.3	-0.0556999
-6.2	-0.0465
-6.1	-0.0415
-6	-0.028
-5.9	-0.0144
-5.8	-0.00449987
-5.7	-1.74623e-10
-5.6	0.0126
-5.5	0.029
-5.4	0.0345
-5.3	0.0386001
-5.2	0.0522
-5.1	0.0772
-5	0.0871
-4.9	0.0872
-4.8	0.0881001
-4.7	0.0794
-4.6	0.063
-4.5	0.0526
-4.4	0.0411
-4.3	0.0308
-4.2	0.0265
-4.1	0.028
-4	0.0237
-3.9	0.0198
-3.8	0.0208001
-3.7	0.0232
-3.6	0.0126
-3.5	0.0219
-3.4	0.0284
-3.3	0.0265
-3.2	0.0229
-3.1	0.021
-3	0.0192
-2.9	0.0182
-2.8	0.0151999
-2.7	0.0101
-2.6	0.0013
-2.5	0.0084
-2.4	0.01
-2.3	0.0164001
-2.2	0.0169
-2.1	0.0199
-2	0.0112
-1.9	0.0092
-1.8	-0.000799967
-1.7	-0.0089
-1.6	-0.0092
-1.5	-0.0155
-1.4	-0.0106002
-1.3	-0.0106002
-1.2	-0.0106
-1.1	0.035
-1	0.0387001
-0.900002	0.0629
-0.799999	0.0629
-0.700001	0.0687
-0.600002	0.0805
-0.5	0.082
-0.400002	0.0965
-0.299999	0.1076
-0.200001	0.1523
-0.100002	0.1788
0	0.204378
0.0999985	0.2092
0.200001	0.2525
0.299999	1.4692
0.399998	2.6995
0.5	3.5072
0.599998	3.7454
0.700001	3.7973
0.799999	3.8718
0.899998	3.8892
1	3.9184
1.1	3.9224
1.2	4.0368
1.3	4.1395
1.4	4.1459
1.5	4.1934
1.6	4.4589
1.7	4.6926
1.8	4.9742
1.9	5.1309
2	5.3224
2.1	5.4725
2.2	5.7576
2.3	6.0273
2.4	6.3671
2.5	6.6704
2.6	6.9401
2.7	7.1402
2.8	7.4004
2.9	7.6635
3	7.9629
3.1	8.2363
3.2	8.4914
3.3	8.7729
3.4	9.0152
3.5	9.302
3.6	9.558
3.7	9.8404
3.8	10.0969
3.9	10.3779
4	10.6412
4.1	10.9053
4.2	11.1621
4.3	11.4511
4.4	11.7289
4.5	11.9801
4.6	12.2404
4.7	12.4946
4.8	12.762
4.9	13.013
5	13.2713
5.1	13.5274
5.2	13.7826
5.3	14.0372
5.4	14.2758
5.5	14.5232
5.6	14.7672
5.7	15.0283
5.8	15.2787
5.9	15.5311
6	15.7733
6.1	16.014
6.2	16.2627
6.3	16.5046
6.4	16.7421
6.5	16.9765
6.6	17.2085
6.7	17.4535
6.8	17.6972
6.9	17.9373
7	18.16
7.1	18.396
7.2	18.6356
7.3	18.876
7.4	19.0988
7.5	19.3372
7.6	19.5729
7.7	19.8036
7.8	20.0312
7.9	20.2513
8	20.482
8.1	20.7059
8.2	20.925
8.3	21.1355
8.4	21.3367
8.5	21.538
8.6	21.7388
8.7	21.9569
8.8	22.1739
8.9	22.3942
9	22.6066
9.1	22.8151
9.2	23.0286
9.3	23.242
9.4	23.4577
9.5	23.6641
9.6	23.8787
9.7	24.1009
9.8	24.3144
9.9	24.5274
10	24.7382
10.1	24.9485
10.2	25.163
10.3	25.3638
10.4	25.5704
10.5	25.7794
10.6	25.9813
10.7	26.1771
10.8	26.362
10.9	26.5535
11	26.7468
11.1	26.9426
11.2	27.1416
11.3	27.3215
11.4	27.5142
11.5	27.7147
11.6	27.9033
11.7	28.1009
11.8	28.3086
11.9	28.5033
12	28.6837
12.1	28.8663
12.2	29.0575
12.3	29.2458
12.4	29.4316
12.5	29.6186
12.6	29.8015
12.7	29.9882
12.8	30.1771
12.9	30.3701
13	30.5598
13.1	30.7483
13.2	30.9383
13.3	31.1223
13.4	31.2994
13.5	31.4792
13.6	31.6675
13.7	31.8594
13.8	32.0444
13.9	32.2194
14	32.3888
14.1	32.5634
14.2	32.7347
14.3	32.919
14.4	33.1018
14.5	33.2882
14.6	33.4727
14.7	33.6478
14.8	33.8187
14.9	33.9899
15	34.1681
15.1	34.3525
15.2	34.532
15.3	34.7052
15.4	34.88
15.5	35.0581
15.6	35.2293
15.7	35.4024
15.8	35.5716
15.9	35.7425
16	35.9118
16.1	36.0753
16.2	36.247
16.3	36.407
16.4	36.5683
16.5	36.7344
16.6	36.9051
16.7	37.0787
16.8	37.2467
16.9	37.4166
17	37.5875
17.1	37.7412
17.2	37.8934
17.3	38.0634
17.4	38.2247
17.5	38.3835
17.6	38.5438
17.7	38.7046
17.8	38.8606
17.9	39.023
18	39.1813
18.1	39.3421
18.2	39.5066
18.3	39.6623
18.4	39.8055
18.5	39.9523
18.6	40.1027
18.7	40.2526
18.8	40.406
18.9	40.5645
19	40.7203
19.1	40.8687
19.2	41.0175
19.3	41.1724
19.4	41.3218
19.5	41.4783
19.6	41.6337
19.7	41.7988
19.8	41.9598
19.9	42.115
20	42.2711
20.1	42.4271
20.2	42.5801
20.3	42.7291
20.4	42.8785
20.5	43.0286
20.6	43.1618
20.7	43.3035
20.8	43.4531
20.9	43.5953
21	43.7296
21.1	43.8675
21.2	44.0033
21.3	44.1499
21.4	44.2834
21.5	44.4154
21.6	44.5569
21.7	44.6975
21.8	44.8386
21.9	44.9761
22	45.1136
22.1	45.2521
22.2	45.3778
22.3	45.5077
22.4	45.6511
22.5	45.7856
22.6	45.9209
22.7	46.0567
22.8	46.1971
22.9	46.3326
23	46.466
23.1	46.5977
23.2	46.7285
23.3	46.8706
23.4	47.0094
23.5	47.1434
23.6	47.2809
23.7	47.422
23.8	47.5688
23.9	47.7098
24	47.8408
24.1	47.9802
24.2	48.1182
24.3	48.25
24.4	48.3872
24.5	48.5237
24.6	48.6585
24.7	48.7916
24.8	48.9208
24.9	49.0518
25	49.1831
25.1	49.3184
25.2	49.4479
25.3	49.5823
25.4	49.7147
25.5	49.8447
25.6	49.9765
25.7	50.1108
25.8	50.2368
25.9	50.3578
26	50.489
26.1	50.6197
26.2	50.7474
26.3	50.8726
26.4	50.9956
26.5	51.1231
26.6	51.2546
26.7	51.3819
26.8	51.512
26.9	51.6414
27	51.7656
27.1	51.8894
27.2	52.0102
27.3	52.1316
27.4	52.2537
27.5	52.3781
27.6	52.5014
27.7	52.6211
27.8	52.7429
27.9	52.8626
28	52.9838
28.1	53.1082
28.2	53.2321
28.3	53.3499
28.4	53.4683
28.5	53.5915
28.6	53.7138
28.7	53.8323
28.8	53.9507
28.9	54.0692
29	54.1898
29.1	54.3102
29.2	54.4311
29.3	54.5532
29.4	54.6709
29.5	54.7872
29.6	54.9023
29.7	55.013
29.8	55.1157
29.9	55.2271
30	55.3348
30.1	55.4486
30.2	55.5633
30.3	55.6753
30.4	55.7885
30.5	55.9023
30.6	56.0115
30.7	56.1225
30.8	56.2332
30.9	56.3431
31	56.4589
31.1	56.5738
31.2	56.6862
31.3	56.8016
31.4	56.912
31.5	57.0157
31.6	57.1234
31.7	57.233
31.8	57.3406
31.9	57.4541
32	57.5681
32.1	57.6838
32.2	57.8009
32.3	57.9203
32.4	58.038
32.5	58.1513
32.6	58.2593
32.7	58.3722
32.8	58.4839
32.9	58.5963
33	58.7059
33.1	58.8184
33.2	58.9233
33.3	59.0285
33.4	59.137
33.5	59.2469
33.6	59.3516
33.7	59.455
33.8	59.5559
33.9	59.6589
34	59.7621
34.1	59.8696
34.2	59.9761
34.3	60.075
34.4	60.174
34.5	60.277
34.6	60.3769
34.7	60.4747
34.8	60.5727
34.9	60.6737
35	60.7789
35.1	60.8795
35.2	60.9787
35.3	61.0819
35.4	61.182
35.5	61.2803
35.6	61.381
35.7	61.4808
35.8	61.5831
35.9	61.6888
36	61.7934
36.1	61.9007
36.2	62.001
36.3	62.1035
36.4	62.2022
36.5	62.2971
36.6	62.3985
36.7	62.5036
36.8	62.6054
36.9	62.7032
37	62.8092
37.1	62.9103
37.2	63.0106
37.3	63.1073
37.4	63.2036
37.5	63.3048
37.6	63.408
37.7	63.5052
37.8	63.6074
37.9	63.7086
38	63.8063
38.1	63.8967
38.2	63.9925
38.3	64.086
38.4	64.1757
38.5	64.267
38.6	64.3561
38.7	64.4496
38.8	64.5396
38.9	64.6337
39	64.7318
39.1	64.8273
39.2	64.9257
39.3	65.0242
39.4	65.1155
39.5	65.2052
39.6	65.3048
39.7	65.4051
39.8	65.4986
39.9	65.5849
40	65.6716
40.1	65.7642
40.2	65.8556
40.3	65.9437
40.4	66.0262
40.5	66.1162
40.6	66.2064
40.7	66.2954
40.8	66.3833
40.9	66.4759
41	66.5673
41.1	66.6614
41.2	66.7531
41.3	66.8338
41.4	66.9201
41.5	67.0082
41.6	67.1006
41.7	67.1878
41.8	67.2778
41.9	67.364
42	67.4534
42.1	67.5436
42.2	67.6321
42.3	67.7156
42.4	67.8013
42.5	67.8947
42.6	67.9858
42.7	68.0713
42.8	68.1597
42.9	68.2446
43	68.328
43.1	68.4144
43.2	68.4967
43.3	68.5885
43.4	68.6788
43.5	68.7657
43.6	68.8515
43.7	68.9372
43.8	69.0179
43.9	69.1005
44	69.1865
44.1	69.2686
44.2	69.3548
44.3	69.4369
44.4	69.5262
44.5	69.6153
44.6	69.7007
44.7	69.7851
44.8	69.8713
44.9	69.9544
45	70.042
45.1	70.1275
45.2	70.208
45.3	70.2927
45.4	70.37
45.5	70.4476
45.6	70.5273
45.7	70.6085
45.8	70.6906
45.9	70.7744
46	70.8549
46.1	70.9387
46.2	71.014
46.3	71.0948
46.4	71.1783
46.5	71.2641
46.6	71.3507
46.7	71.4365
46.8	71.5195
46.9	71.6002
47	71.6763
47.1	71.7558
47.2	71.8377
47.3	71.9239
47.4	72.0056
47.5	72.0808
47.6	72.1612
47.7	72.2421
47.8	72.3165
47.9	72.3879
48	72.4606
48.1	72.532
48.2	72.6095
48.3	72.6854
48.4	72.7685
48.5	72.8434
48.6	72.9189
48.7	72.9967
48.8	73.0708
48.9	73.1443
49	73.2231
49.1	73.3002
49.2	73.3782
49.3	73.4558
49.4	73.5304
49.5	73.6045
49.6	73.6772
49.7	73.7515
49.8	73.8244
49.9	73.8939
50	73.9689
50.1	74.0442
50.2	74.1189
50.3	74.1909
50.4	74.2613
50.5	74.3357
50.6	74.4066
50.7	74.4758
50.8	74.5506
50.9	74.6213
51	74.6972
51.1	74.7733
51.2	74.8529
51.3	74.9236
51.4	74.9958
51.5	75.0675
51.6	75.142
51.7	75.217
51.8	75.2837
51.9	75.3449
52	75.4112
52.1	75.482
52.2	75.553
52.3	75.6205
52.4	75.6899
52.5	75.7586
52.6	75.8294
52.7	75.8987
52.8	75.9702
52.9	76.0431
53	76.1201
53.1	76.193
53.2	76.2595
53.3	76.3254
53.4	76.3986
53.5	76.471
53.6	76.5389
53.7	76.6111
53.8	76.6791
53.9	76.7446
54	76.8184
54.1	76.8894
54.2	76.9602
54.3	77.0296
54.4	77.0999
54.5	77.1656
54.6	77.2378
54.7	77.3065
54.8	77.3779
54.9	77.4461
55	77.5165
55.1	77.5872
55.2	77.6554
55.3	77.7232
55.4	77.7898
55.5	77.8595
55.6	77.9266
55.7	77.99
55.8	78.0544
55.9	78.1246
56	78.1915
56.1	78.2546
56.2	78.3195
56.3	78.3842
56.4	78.4494
56.5	78.5173
56.6	78.5852
56.7	78.6522
56.8	78.7192
56.9	78.7845
57	78.8496
57.1	78.9126
57.2	78.9739
57.3	79.0381
57.4	79.1054
57.5	79.1668
57.6	79.2288
57.7	79.2914
57.8	79.3568
57.9	79.4205
58	79.4842
58.1	79.5418
58.2	79.6064
58.3	79.6739
58.4	79.7383
58.5	79.8094
58.6	79.8742
58.7	79.9378
58.8	79.9997
58.9	80.0616
59	80.1232
59.1	80.1853
59.2	80.2498
59.3	80.3135
59.4	80.3824
59.5	80.4421
59.6	80.5044
59.7	80.5683
59.8	80.6301
59.9	80.6875
60	80.7417
60.1	80.8062
60.2	80.863
60.3	80.9191
60.4	80.9795
60.5	81.0439
60.6	81.1064
60.7	81.1668
60.8	81.2267
60.9	81.2867
61	81.3484
61.1	81.4104
61.2	81.4701
61.3	81.5367
61.4	81.6004
61.5	81.6581
61.6	81.7148
61.7	81.7772
61.8	81.8377
61.9	81.8901
62	81.9465
62.1	82.0122
62.2	82.074
62.3	82.1336
62.4	82.189
62.5	82.2465
62.6	82.3054
62.7	82.3603
62.8	82.4125
62.9	82.4719
63	82.528
63.1	82.5899
63.2	82.6483
63.3	82.7104
63.4	82.7702
63.5	82.8246
63.6	82.8798
63.7	82.9356
63.8	82.9952
63.9	83.0539
64	83.1098
64.1	83.165
64.2	83.2201
64.3	83.2804
64.4	83.3386
64.5	83.3969
64.6	83.453
64.7	83.5061
64.8	83.5584
64.9	83.611
65	83.6656
65.1	83.722
65.2	83.7765
65.3	83.8289
65.4	83.8838
65.5	83.9398
65.6	83.9909
65.7	84.0477
65.8	84.1055
65.9	84.1556
66	84.2043
66.1	84.2653
66.2	84.3278
66.3	84.3803
66.4	84.432
66.5	84.4799
66.6	84.5341
66.7	84.5898
66.8	84.645
66.9	84.701
67	84.7577
67.1	84.8115
67.2	84.8577
67.3	84.908
67.4	84.9629
67.5	85.0105
67.6	85.0597
67.7	85.1086
67.8	85.158
67.9	85.2071
68	85.2569
68.1	85.3062
68.2	85.3615
68.3	85.4139
68.4	85.4637
68.5	85.5101
68.6	85.5603
68.7	85.6125
68.8	85.6622
68.9	85.715
69	85.7652
69.1	85.8152
69.2	85.8629
69.3	85.915
69.4	85.9679
69.5	86.0194
69.6	86.0694
69.7	86.1214
69.8	86.1767
69.9	86.2307
70	86.2839
70.1	86.3322
70.2	86.3824
70.3	86.4336
70.4	86.4849
70.5	86.5384
70.6	86.5852
70.7	86.6349
70.8	86.6854
70.9	86.7408
71	86.7925
71.1	86.8409
71.2	86.8909
71.3	86.9442
71.4	86.992
71.5	87.0411
71.6	87.0863
71.7	87.1392
71.8	87.1838
71.9	87.2281
72	87.2753
72.1	87.3223
72.2	87.3659
72.3	87.4122
72.4	87.4635
72.5	87.5123
72.6	87.5609
72.7	87.6087
72.8	87.655
72.9	87.7004
73	87.7441
73.1	87.7888
73.2	87.834
73.3	87.8857
73.4	87.938
73.5	87.9898
73.6	88.0394
73.7	88.0857
73.8	88.1351
73.9	88.1828
74	88.2327
74.1	88.2787
74.2	88.3285
74.3	88.371
74.4	88.4161
74.5	88.4616
74.6	88.5122
74.7	88.5618
74.8	88.6092
74.9	88.6576
75	88.704
75.1	88.7526
75.2	88.7934
75.3	88.8399
75.4	88.8849
75.5	88.9318
75.6	88.9802
75.7	89.0258
75.8	89.0737
75.9	89.1228
76	89.1694
76.1	89.2144
76.2	89.2602
76.3	89.311
76.4	89.355
76.5	89.404
76.6	89.4484
76.7	89.4935
76.8	89.5405
76.9	89.5855
77	89.6306
77.1	89.6759
77.2	89.7219
77.3	89.7657
77.4	89.8045
77.5	89.8487
77.6	89.8905
77.7	89.9375
77.8	89.9778
77.9	90.023
78	90.0685
78.1	90.1082
78.2	90.151
78.3	90.193
78.4	90.237
78.5	90.2809
78.6	90.3242
78.7	90.3665
78.8	90.4069
78.9	90.4519
79	90.5016
79.1	90.5538
79.2	90.6026
79.3	90.6456
79.4	90.686
79.5	90.7293
79.6	90.7706
79.7	90.8142
79.8	90.8555
79.9	90.9003
80	90.9428
80.1	90.9877
80.2	91.0317
80.3	91.0737
80.4	91.117
80.5	91.1543
80.6	91.1997
80.7	91.2431
80.8	91.2852
80.9	91.3252
81	91.3644
81.1	91.4073
81.2	91.4509
81.3	91.4885
81.4	91.5318
81.5	91.5707
81.6	91.6132
81.7	91.6548
81.8	91.69
81.9	91.7285
82	91.7655
82.1	91.8102
82.2	91.8516
82.3	91.8899
82.4	91.9329
82.5	91.9726
82.6	92.0106
82.7	92.053
82.8	92.0946
82.9	92.133
83	92.1738
83.1	92.2118
83.2	92.2475
83.3	92.2857
83.4	92.3285
83.5	92.3754
83.6	92.4149
83.7	92.4531
83.8	92.4942
83.9	92.5361
84	92.5767
84.1	92.6191
84.2	92.6608
84.3	92.7024
84.4	92.7473
84.5	92.785
84.6	92.8283
84.7	92.8699
84.8	92.9127
84.9	92.9523
85	92.9857
85.1	93.015
85.2	93.0454
85.3	93.0858
85.4	93.1267
85.5	93.16
85.6	93.1984
85.7	93.2443
85.8	93.2863
85.9	93.3304
86	93.3667
86.1	93.405
86.2	93.4407
86.3	93.4721
86.4	93.5099
86.5	93.5477
86.6	93.587
86.7	93.6265
86.8	93.6643
86.9	93.7015
87	93.7411
87.1	93.7783
87.2	93.8183
87.3	93.8536
87.4	93.8896
87.5	93.9253
87.6	93.9596
87.7	93.9923
87.8	94.0343
87.9	94.0719
88	94.1115
88.1	94.1446
88.2	94.1753
88.3	94.2107
88.4	94.241
88.5	94.2742
88.6	94.3122
88.7	94.3502
88.8	94.3868
88.9	94.424
89	94.4654
89.1	94.5035
89.2	94.5407
89.3	94.5793
89.4	94.6171
89.5	94.6525
89.6	94.6842
89.7	94.7176
89.8	94.752
89.9	94.7837
90	94.8242
90.1	94.8589
90.2	94.889
90.3	94.9275
90.4	94.9613
90.5	94.9982
90.6	95.0318
90.7	95.0648
90.8	95.0979
90.9	95.1317
91	95.1716
91.1	95.21
91.2	95.2487
91.3	95.2866
91.4	95.3204
91.5	95.3552
91.6	95.3934
91.7	95.4266
91.8	95.4605
91.9	95.4883
92	95.5173
92.1	95.5505
92.2	95.5874
92.3	95.6262
92.4	95.6665
92.5	95.7006
92.6	95.7371
92.7	95.7714
92.8	95.8035
92.9	95.8417
93	95.8826
93.1	95.9182
93.2	95.9543
93.3	95.9894
93.4	96.0274
93.5	96.0614
93.6	96.1008
93.7	96.1358
93.8	96.173
93.9	96.2031
94	96.2362
94.1	96.263
94.2	96.2995
94.3	96.3349
94.4	96.3686
94.5	96.4041
94.6	96.4377
94.7	96.4713
94.8	96.5044
94.9	96.5354
95	96.5659
95.1	96.5964
95.2	96.6263
95.3	96.6603
95.4	96.6946
95.5	96.7309
95.6	96.7679
95.7	96.8002
95.8	96.8335
95.9	96.8685
96	96.8996
96.1	96.9298
96.2	96.9612
96.3	96.9934
96.4	97.0264
96.5	97.0648
96.6	97.0968
96.7	97.1309
96.8	97.1615
96.9	97.1968
97	97.2299
97.1	97.257
97.2	97.2888
97.3	97.3211
97.4	97.356
97.5	97.3905
97.6	97.4223
97.7	97.4556
97.8	97.4909
97.9	97.5269
98	97.5637
98.1	97.5953
98.2	97.6244
98.3	97.6546
98.4	97.6849
98.5	97.7175
98.6	97.7513
98.7	97.7849
98.8	97.8199
98.9	97.8501
99	97.8773
99.1	97.9056
99.2	97.9413
99.3	97.9734
99.4	98.0033
99.5	98.0374
99.6	98.0714
99.7	98.1026
99.8	98.1343
99.9	98.1632
100	98.1954
100.1	98.226
100.2	98.2592
100.3	98.288
100.4	98.3208
100.5	98.3545
100.6	98.3845
100.7	98.4163
100.8	98.4473
100.9	98.4777
101	98.5102
101.1	98.5425
101.2	98.5727
101.3	98.6088
101.4	98.6433
101.5	98.6735
101.6	98.7037
101.7	98.7342
101.8	98.7682
101.9	98.7994
102	98.8308
102.1	98.8609
102.2	98.8926
102.3	98.9203
102.4	98.9503
102.5	98.9807
102.6	99.0094
102.7	99.0386
102.8	99.0642
102.9	99.0953
103	99.1264
103.1	99.1584
103.2	99.1869
103.3	99.2194
103.4	99.2446
103.5	99.2695
103.6	99.2994
103.7	99.3275
103.8	99.3524
103.9	99.3776
104	99.3989
104.1	99.4236
104.2	99.4544
104.3	99.4846
104.4	99.5133
104.5	99.5403
104.6	99.5691
104.7	99.5991
104.8	99.6263
104.9	99.6537
105	99.6877
105.1	99.7208
105.2	99.7484
105.3	99.7719
105.4	99.7982
105.5	99.8314
105.6	99.8569
105.7	99.886
105.8	99.9117
105.9	99.9406
106	99.9719
106.1	100.005
106.2	100.038
106.3	100.067
106.4	100.096
106.5	100.125
106.6	100.153
106.7	100.182
106.8	100.213
106.9	100.244
107	100.276
107.1	100.301
107.2	100.333
107.3	100.364
107.4	100.392
107.5	100.421
107.6	100.45
107.7	100.479
107.8	100.504
107.9	100.531
108	100.562
108.1	100.59
108.2	100.62
108.3	100.649
108.4	100.682
108.5	100.711
108.6	100.734
108.7	100.763
108.8	100.793
108.9	100.824
109	100.851
109.1	100.883
109.2	100.91
109.3	100.94
109.4	100.966
109.5	100.995
109.6	101.021
109.7	101.048
109.8	101.081
109.9	101.114
110	101.144
110.1	101.177
110.2	101.209
110.3	101.238
110.4	101.263
110.5	101.291
110.6	101.323
110.7	101.352
110.8	101.379
110.9	101.408
111	101.436
111.1	101.463
111.2	101.491
111.3	101.525
111.4	101.559
111.5	101.588
111.6	101.615
111.7	101.644
111.8	101.673
111.9	101.7
112	101.724
112.1	101.752
112.2	101.778
112.3	101.802
112.4	101.827
112.5	101.853
112.6	101.879
112.7	101.906
112.8	101.932
112.9	101.96
113	101.99
113.1	102.02
113.2	102.054
113.3	102.08
113.4	102.106
113.5	102.135
113.6	102.161
113.7	102.189
113.8	102.213
113.9	102.238
114	102.267
114.1	102.293
114.2	102.324
114.3	102.348
114.4	102.374
114.5	102.397
114.6	102.424
114.7	102.454
114.8	102.48
114.9	102.51
115	102.54
115.1	102.568
115.2	102.592
115.3	102.62
115.4	102.653
115.5	102.683
115.6	102.715
115.7	102.748
115.8	102.774
115.9	102.798
116	102.823
116.1	102.848
116.2	102.879
116.3	102.911
116.4	102.939
116.5	102.96
116.6	102.988
116.7	103.017
116.8	103.049
116.9	103.067
117	103.086
117.1	103.116
117.2	103.149
117.3	103.177
117.4	103.203
117.5	103.223
117.6	103.246
117.7	103.273
117.8	103.295
117.9	103.317
118	103.347
118.1	103.368
118.2	103.395
118.3	103.424
118.4	103.435
118.5	103.474
118.6	103.498
118.7	103.511
118.8	103.548
118.9	103.591
119	103.657
119.1	103.657
119.2	103.601
119.3	103.591
119.4	103.574
119.5	103.561
119.6	103.555
119.7	103.554
119.8	103.548
119.9	103.511
120	103.498
120.1	103.498
120.2	103.463
120.3	103.092
120.4	101.801
120.5	101.083
120.6	100.487
120.7	100.476
120.8	100.468
120.9	100.467
121	100.433
121.1	100.393
121.2	100.392
121.3	100.38
121.4	100.376
121.5	100.36
121.6	100.141
121.7	100.137
121.8	100.068
121.9	99.7974
122	99.635
122.1	99.4583
122.2	99.2804
122.3	99.1688
122.4	98.9621
122.5	98.7972
122.6	98.505
122.7	98.15
122.8	97.8989
122.9	97.7168
123	97.5177
123.1	97.3152
123.2	97.1084
123.3	96.9982
123.4	96.8433
123.5	96.6651
123.6	96.4704
123.7	96.2837
123.8	96.0915
123.9	95.8963
124	95.7136
124.1	95.5278
124.2	95.3231
124.3	95.1387
124.4	94.9693
124.5	94.8081
124.6	94.6386
124.7	94.4756
124.8	94.3027
124.9	94.1043
125	93.9412
125.1	93.7633
125.2	93.6164
125.3	93.4341
125.4	93.2776
125.5	93.1061
125.6	92.9514
125.7	92.7822
125.8	92.6196
125.9	92.461
126	92.3081
126.1	92.1418
126.2	91.9771
126.3	91.8028
126.4	91.6491
126.5	91.4758
126.6	91.3077
126.7	91.1494
126.8	90.9902
126.9	90.849
127	90.6945
127.1	90.5271
127.2	90.3751
127.3	90.2315
127.4	90.0838
127.5	89.941
127.6	89.8014
127.7	89.6416
127.8	89.5004
127.9	89.3456
128	89.1941
128.1	89.0406
128.2	88.8998
128.3	88.7549
128.4	88.5919
128.5	88.4459
128.6	88.307
128.7	88.1824
128.8	88.0811
128.9	87.9757
129	87.8608
129.1	87.7348
129.2	87.6088
129.3	87.4986
129.4	87.3777
129.5	87.2622
129.6	87.146
129.7	87.0068
129.8	86.8849
129.9	86.7312
130	86.5901
130.1	86.4852
130.2	86.343
130.3	86.1981
130.4	86.0749
130.5	85.9539
130.6	85.8194
130.7	85.6275
130.8	85.5475
130.9	85.557
131	85.1808
131.1	85.3676
131.2	85.4999
131.3	85.3131
131.4	85.1377
131.5	85.0957
131.6	85.0785
131.7	84.9194
131.8	84.7808
131.9	84.6492
132	84.5976
132.1	84.5182
132.2	84.4332
132.3	84.3362
132.4	84.244
132.5	84.1735
132.6	84.1431
132.7	84.1292
132.8	84.078
132.9	84.0742
133	83.9589
133.1	83.9399
133.2	83.8956
133.3	83.8534
133.4	83.8608
133.5	83.8658
133.6	83.8698
133.7	83.8639
133.8	83.8785
133.9	83.8534
134	83.6685
134.1	83.5848
134.2	83.4643
134.3	83.507
134.4	83.6081
134.5	83.3837
134.6	83.1047
134.7	82.9529
134.8	82.5794
134.9	82.2374
135	81.9917
135.1	81.8282
135.2	81.6547
135.3	81.5738
135.4	81.4572
135.5	81.2953
135.6	81.2181
135.7	81.1759
135.8	81.0059
135.9	81.0293
136	80.9388
136.1	80.8459
136.2	80.8107
136.3	80.7367
136.4	80.6172
136.5	80.5166
136.6	80.4092
136.7	80.3118
136.8	80.2134
136.9	80.1027
137	79.9935
137.1	79.8909
137.2	79.7822
137.3	79.6724
137.4	79.5606
137.5	79.4475
137.6	79.3395
137.7	79.2342
137.8	79.1288
137.9	79.0265
138	78.9235
138.1	78.8235
138.2	78.7138
138.3	78.6132
138.4	78.5159
138.5	78.4123
138.6	78.3055
138.7	78.2076
138.8	78.1125
138.9	78.0142
139	77.9177
139.1	77.8199
139.2	77.7181
139.3	77.6217
139.4	77.5177
139.5	77.4184
139.6	77.3181
139.7	77.2274
139.8	77.136
139.9	77.0435
140	76.9439
140.1	76.8467
140.2	76.7534
140.3	76.6595
140.4	76.564
140.5	76.4753
140.6	76.3869
140.7	76.3003
140.8	76.2117
140.9	76.1246
141	76.0318
141.1	75.938
141.2	75.8486
141.3	75.7552
141.4	75.6618
141.5	75.5669
141.6	75.4774
141.7	75.3888
141.8	75.2993
141.9	75.2101
142	75.1271
142.1	75.0405
142.2	74.9583
142.3	74.869
142.4	74.779
142.5	74.6967
142.6	74.6117
142.7	74.5276
142.8	74.4441
142.9	74.3573
143	74.2759
143.1	74.1905
143.2	74.1091
143.3	74.0252
143.4	73.9441
143.5	73.8596
143.6	73.7767
143.7	73.6973
143.8	73.6143
143.9	73.5308
144	73.4457
144.1	73.3658
144.2	73.2908
144.3	73.2101
144.4	73.1209
144.5	73.0342
144.6	72.9538
144.7	72.8784
144.8	72.8002
144.9	72.7219
145	72.6379
145.1	72.5571
145.2	72.4747
145.3	72.3949
145.4	72.3091
145.5	72.2296
145.6	72.1547
145.7	72.0783
145.8	71.9896
145.9	71.9125
146	71.829
146.1	71.7486
146.2	71.6635
146.3	71.582
146.4	71.4977
146.5	71.4196
146.6	71.3464
146.7	71.2699
146.8	71.1903
146.9	71.1089
147	71.0347
147.1	70.9631
147.2	70.8893
147.3	70.8125
147.4	70.7337
147.5	70.6578
147.6	70.5816
147.7	70.5118
147.8	70.4317
147.9	70.351
148	70.2739
148.1	70.193
148.2	70.1167
148.3	70.0378
148.4	69.9653
148.5	69.8912
148.6	69.8168
148.7	69.7394
148.8	69.6654
148.9	69.5947
149	69.5246
149.1	69.4568
149.2	69.3941
149.3	69.3297
149.4	69.2651
149.5	69.1928
149.6	69.1146
149.7	69.0476
149.8	68.9823
149.9	68.9049
150	68.8295
150.1	68.7527
150.2	68.6799
150.3	68.615
150.4	68.5461
150.5	68.4814
150.6	68.4149
150.7	68.3491
150.8	68.2859
150.9	68.2266
151	68.1573
151.1	68.0998
151.2	68.031
151.3	67.9698
151.4	67.909
151.5	67.8439
151.6	67.7847
151.7	67.719
151.8	67.6559
151.9	67.5852
152	67.5113
152.1	67.4392
152.2	67.3707
152.3	67.2987
152.4	67.2367
152.5	67.169
152.6	67.1015
152.7	67.036
152.8	66.9719
152.9	66.9075
153	66.842
153.1	66.7784
153.2	66.7242
153.3	66.6675
153.4	66.6097
153.5	66.5554
153.6	66.4938
153.7	66.4407
153.8	66.3791
153.9	66.3125
154	66.2465
154.1	66.188
154.2	66.1217
154.3	66.0507
154.4	65.9877
154.5	65.9215
154.6	65.8545
154.7	65.7918
154.8	65.7431
154.9	65.6879
155	65.6314
155.1	65.5622
155.2	65.4953
155.3	65.4307
155.4	65.3735
155.5	65.3167
155.6	65.2428
155.7	65.1689
155.8	65.1054
155.9	65.0355
156	64.9705
156.1	64.9165
156.2	64.8596
156.3	64.8066
156.4	64.7443
156.5	64.6828
156.6	64.6217
156.7	64.5583
156.8	64.4973
156.9	64.4465
157	64.3855
157.1	64.3235
157.2	64.2623
157.3	64.2038
157.4	64.145
157.5	64.0858
157.6	64.0256
157.7	63.9741
157.8	63.9164
157.9	63.8637
158	63.8098
158.1	63.7537
158.2	63.7036
158.3	63.6561
158.4	63.5982
158.5	63.5422
158.6	63.486
158.7	63.4313
158.8	63.3704
158.9	63.3149
159	63.265
159.1	63.2117
159.2	63.1525
159.3	63.0896
159.4	63.0262
159.5	62.9693
159.6	62.908
159.7	62.85
159.8	62.79
159.9	62.7278
160	62.6674
160.1	62.6078
160.2	62.55
[truncated: 12,877 more rows]

## Sheet: hCD26-S334T
Time (s)	Response units (RU)				Concentration (µM)	Response units (RU)	Response units (RU)
-39.6	0.579079				0	10.9019
-39.5	0.1877				0.0157828	37.5856
-39.4	-0.394795				0.0315657	62.1649
-39.3	-0.2686				0.0473485	84.8792
-39.2	-0.2952				0.0631313	105.933
-39.1	-0.34629				0.0789141	125.502
-39	-0.2705				0.094697	143.738
-38.9	0.0432964				0.11048	160.772
-38.8	-0.0603				0.126263	176.72
-38.7	-0.0928				0.142045	191.683
-38.6	-0.0798007				0.157828	205.748
-38.5	-0.0714				0.173611	218.995
-38.4	-0.286194				0.189394	231.492
-38.3	-0.1082				0.205177	243.302
-38.2	-0.051				0.22096	254.48
-38.1	-0.0433003				0.236742	265.074
-38	-0.1064				0.252525	275.131
-37.9	-0.104				0.268308	284.689
-37.8	-0.0978				0.284091	293.785
-37.7	-0.1034				0.299874	302.451
-37.6	-0.109499				0.315657	310.718
-37.5	-0.0975				0.331439	318.612
-37.4	-0.0776006				0.347222	326.158
-37.3	-0.0467001				0.363005	333.378
-37.2	-0.0798				0.378788	340.294
-37.1	-0.0288013				0.394571	346.923
-37	-0.0795999				0.410354	353.284
-36.9	-0.0542002				0.426136	359.392
-36.8	-0.062				0.441919	365.262
-36.7	-0.0747				0.457702	370.908
-36.6	-0.0599996				0.473485	376.343
-36.5	-0.0895				0.489268	381.577
-36.4	-0.0868998				0.505051	386.623
-36.3	-0.103				0.520833	391.489
-36.2	-0.0711				0.536616	396.186
-36.1	-0.0270012				0.552399	400.721
-36	0.00870005				0.568182	405.104
-35.9	0.0492974				0.583965	409.342
-35.8	0.082				0.599747	413.441
-35.7	0.0956				0.61553	417.41
-35.6	0.0790973				0.631313	421.252
-35.5	0.0538				0.647096	424.976
-35.4	0.00499882				0.662879	428.585
-35.3	-0.00380001				0.678662	432.086
-35.2	-0.0596				0.694444	435.482
-35.1	-0.0903995				0.710227	438.78
-35	-0.1404				0.72601	441.982
-34.9	-0.1098				0.741793	445.093
-34.8	-0.1384				0.757576	448.117
-34.7	-0.1138				0.773359	451.058
-34.6	-0.134699				0.789141	453.918
-34.5	-0.1289				0.804924	456.701
-34.4	-0.1208				0.820707	459.411
-34.3	-0.1268				0.83649	462.049
-34.2	-0.1661				0.852273	464.62
-34.1	-0.1382				0.868056	467.124
-34	-0.1207				0.883838	469.566
-33.9	-0.1206				0.899621	471.947
-33.8	-0.1397				0.915404	474.269
-33.7	-0.1449				0.931187	476.535
-33.6	-0.1451				0.94697	478.746
-33.5	-0.1507				0.962753	480.905
-33.4	-0.1555				0.978535	483.014
-33.3	-0.1502				0.994318	485.074
-33.2	-0.1547				1.0101	487.086
-33.1	-0.161				1.02588	489.053
-33	-0.1582				1.04167	490.976
-32.9	-0.1597				1.05745	492.856
-32.8	-0.1529				1.07323	494.696
-32.7	-0.1695				1.08902	496.495
-32.6	-0.1723				1.1048	498.256
-32.5	-0.1701				1.12058	499.979
-32.4	-0.1655				1.13636	501.667
-32.3	-0.1749				1.15215	503.319
-32.2	-0.1737				1.16793	504.937
-32.1	-0.1731				1.18371	506.523
-32	-0.1837				1.19949	508.076
-31.9	-0.1796				1.21528	509.599
-31.8	-0.181				1.23106	511.092
-31.7	-0.1831				1.24684	512.555
-31.6	-0.1873				1.26263	513.99
-31.5	-0.1948				1.27841	515.398
-31.4	-0.1952				1.29419	516.779
-31.3	-0.1912				1.30997	518.133
-31.2	-0.1875				1.32576	519.463
-31.1	-0.1873				1.34154	520.768
-31	-0.19				1.35732	522.049
-30.9	-0.1843				1.37311	523.307
-30.8	-0.1885				1.38889	524.543
-30.7	-0.1866				1.40467	525.756
-30.6	-0.185				1.42045	526.948
-30.5	-0.1864				1.43624	528.12
-30.4	-0.1899				1.45202	529.27
-30.3	-0.1887				1.4678	530.402
-30.2	-0.1888				1.48359	531.513
-30.1	-0.1854				1.49937	532.606
-30	-0.1863				1.51515	533.681
-29.9	-0.189				1.53093	534.738
-29.8	-0.1877				1.54672	535.777
-29.7	-0.184				1.5625	536.8
-29.6	-0.1854
-29.5	-0.1863				0.0976562		146
-29.4	-0.1849				0.195312		238.017
-29.3	-0.1805				0.390625		344.8
-29.2	-0.1774				0.78125		451.126
-29.1	-0.1741				1.5625		537.664
-29	-0.1694
-28.9	-0.1739
-28.8	-0.177
-28.7	-0.1778
-28.6	-0.1788
-28.5	-0.1816
-28.4	-0.1834
-28.3	-0.1867
-28.2	-0.1884
-28.1	-0.1874
-28	-0.1843
-27.9	-0.1804
-27.8	-0.1817
-27.7	-0.1819
-27.6	-0.1848
-27.5	-0.1842
-27.4	-0.1821
-27.3	-0.1798
-27.2	-0.179
-27.1	-0.1794
-27	-0.1767
-26.9	-0.1761
-26.8	-0.177
-26.7	-0.175
-26.6	-0.1748
-26.5	-0.1734
-26.4	-0.1739
-26.3	-0.1755
-26.2	-0.1746
-26.1	-0.1744
-26	-0.1738
-25.9	-0.174
-25.8	-0.1716
-25.7	-0.1686
-25.6	-0.1658
-25.5	-0.1615
-25.4	-0.1624
-25.3	-0.16
-25.2	-0.1649
-25.1	-0.1619
-25	-0.1543
-24.9	-0.1532
-24.8	-0.1551
-24.7	-0.1534
-24.6	-0.1551
-24.5	-0.1542
-24.4	-0.1554
-24.3	-0.1511
-24.2	-0.1522
-24.1	-0.158
-24	-0.1564
-23.9	-0.1556
-23.8	-0.1537
-23.7	-0.1527
-23.6	-0.1508
-23.5	-0.1571
-23.4	-0.1591
-23.3	-0.1547
-23.2	-0.1565
-23.1	-0.1562
-23	-0.1543
-22.9	-0.1519
-22.8	-0.1477
-22.7	-0.1466
-22.6	-0.1439
-22.5	-0.1446
-22.4	-0.1408
-22.3	-0.1292
-22.2	-0.1263
-22.1	-0.1234
-22	-0.1233
-21.9	-0.1181
-21.8	-0.1195
-21.7	-0.1235
-21.6	-0.1257
-21.5	-0.141
-21.4	-0.1545
-21.3	-0.1616
-21.2	-0.1699
-21.1	-0.1673
-21	-0.1609
-20.9	-0.1585
-20.8	-0.1604
-20.7	-0.1584
-20.6	-0.1569
-20.5	-0.1538
-20.4	-0.1485
-20.3	-0.138
-20.2	-0.1312
-20.1	-0.1343
-20	-0.1263
-19.9	-0.1227
-19.8	-0.1256
-19.7	-0.1254
-19.6	-0.1277
-19.5	-0.1285
-19.4	-0.1286
-19.3	-0.1302
-19.2	-0.1279
-19.1	-0.1246
-19	-0.121
-18.9	-0.1202
-18.8	-0.1124
-18.7	-0.1053
-18.6	-0.0978002
-18.5	-0.0991
-18.4	-0.1005
-18.3	-0.0990002
-18.2	-0.1059
-18.1	-0.1034
-18	-0.1033
-17.9	-0.1025
-17.8	-0.0938002
-17.7	-0.0960001
-17.6	-0.0947002
-17.5	-0.096
-17.4	-0.0994001
-17.3	-0.0970001
-17.2	-0.0994001
-17.1	-0.0997001
-17	-0.1009
-16.9	-0.1059
-16.8	-0.1078
-16.7	-0.1066
-16.6	-0.1116
-16.5	-0.1119
-16.4	-0.1114
-16.3	-0.1034
-16.2	-0.0927002
-16.1	-0.0887002
-16	-0.0793
-15.9	-0.0740002
-15.8	-0.0664003
-15.7	-0.0632002
-15.6	-0.0634001
-15.5	-0.0738
-15.4	-0.0715
-15.3	-0.0895
-15.2	-0.1107
-15.1	-0.0943003
-15	-0.0739
-14.9	-0.0653002
-14.8	-0.0626
-14.7	-0.0506002
-14.6	-0.048
-14.5	-0.0446
-14.4	-0.0439
-14.3	-0.0394
-14.2	-0.0343
-14.1	-0.0347
-14	-0.0352
-13.9	-0.0336999
-13.8	-0.0288999
-13.7	-0.0201
-13.6	-0.0245999
-13.5	-0.0193
-13.4	-0.0205
-13.3	-0.0247001
-13.2	-0.0282
-13.1	-0.0343
-13	-0.0296
-12.9	-0.0231001
-12.8	-0.0213001
-12.7	-0.0307999
-12.6	-0.0339998
-12.5	-0.0258
-12.4	-0.0240999
-12.3	-0.0256999
-12.2	-0.0297999
-12.1	-0.0243
-12	-0.0212
-11.9	-0.0260999
-11.8	-0.0284
-11.7	-0.0262
-11.6	-0.0229
-11.5	-0.0229
-11.4	-0.0188999
-11.3	-0.0196
-11.2	-0.0237
-11.1	-0.0266
-11	-0.0227
-10.9	-0.0244999
-10.8	-0.0268
-10.7	-0.0277
-10.6	-0.0267
-10.5	-0.0251
-10.4	-0.0204
-10.3	-0.0198
-10.2	-0.0192999
-10.1	-0.0209
-10	-0.0235
-9.9	-0.0275999
-9.8	-0.0287
-9.7	-0.0305999
-9.6	-0.0302
-9.5	-0.0259
-9.4	-0.0177
-9.3	-0.0155
-9.2	-0.0156
-9.1	-0.0160999
-9	-0.0201
-8.9	-0.0196
-8.8	-0.0120002
-8.7	-0.0141002
-8.6	-0.0151001
-8.5	-0.0197
-8.4	-0.0136001
-8.3	-0.0222
-8.2	-0.0191
-8.1	-0.018
-8	-0.0131
-7.9	-0.00720006
-7.8	-0.00970008
-7.7	-0.0094
-7.6	-0.00940015
-7.5	-0.0106
-7.4	-0.0129001
-7.3	-0.0103
-7.2	-0.0078
-7.1	-0.0099999
-7	-0.0093
-6.9	-0.0101
-6.8	-0.0109
-6.7	-0.0078
-6.6	-0.00660009
-6.5	-0.0055
-6.4	-0.00230006
-6.3	0.000400002
-6.2	-0.0011
-6.1	-0.00160011
-6	-0.004
-5.9	-0.00490012
-5.8	-0.0058
-5.7	-0.0051
-5.6	-0.0042002
-5.5	-0.0019
-5.4	-0.00339998
-5.3	-0.0042
-5.2	-0.0033
-5.1	-0.000700046
-5	0.0007
-4.9	-0.00160003
-4.8	0.0011
-4.7	-0.002
-4.6	0.0013999
-4.5	0.0026
-4.4	0.00569983
-4.3	0.0092
-4.2	0.0121
-4.1	0.0133999
-4	0.0081
-3.9	0.0134998
-3.8	0.0142
-3.7	0.0161
-3.6	0.017
-3.5	0.0225
-3.4	0.0234999
-3.3	0.0322
-3.2	0.0292
-3.1	0.0274
-3	0.0305
-2.9	0.0300997
-2.8	0.022
-2.7	0.0299
-2.6	0.0299001
-2.5	0.0267
-2.4	0.0305999
-2.3	0.0305
-2.2	0.0263
-2.1	0.0222999
-2	0.0242
-1.9	0.022
-1.8	0.0215
-1.7	0.0162
-1.6	0.0228998
-1.5	0.0258
-1.4	0.0258
-1.3	0.0364
-1.2	0.0369999
-1.1	0.0382
-1	0.041
-0.900002	0.0473005
-0.799999	0.0481
-0.700001	0.0481001
-0.600002	0.0543995
-0.5	0.0579
-0.400002	0.0583
-0.299999	0.065
-0.200001	0.066
-0.100002	0.0682
0	0.4564
0.0999985	0.605405
0.200001	1.7484
0.299999	3.6574
0.399998	5.20181
0.5	5.994
0.599998	6.253
0.700001	6.2716
0.799999	6.2991
0.899998	6.3034
1	6.3238
1.1	6.3491
1.2	6.5221
1.3	6.6437
1.4	6.749
1.5	6.9448
1.6	7.2061
1.7	7.7226
1.8	8.0744
1.9	8.4227
2	8.7511
2.1	9.2121
2.2	9.6856
2.3	10.1693
2.4	10.6578
2.5	11.1463
2.6	11.6175
2.7	12.1702
2.8	12.6837
2.9	13.1699
3	13.6988
3.1	14.1801
3.2	14.7122
3.3	15.2102
3.4	15.7183
3.5	16.2065
3.6	16.7149
3.7	17.2218
3.8	17.6893
3.9	18.174
4	18.6579
4.1	19.157
4.2	19.6255
4.3	20.1174
4.4	20.6019
4.5	21.0656
4.6	21.5357
4.7	21.998
4.8	22.471
4.9	22.9347
5	23.4111
5.1	23.8673
5.2	24.3484
5.3	24.7942
5.4	25.23
5.5	25.6851
5.6	26.1458
5.7	26.6012
5.8	27.0479
5.9	27.4974
6	27.9423
6.1	28.3732
6.2	28.7965
6.3	29.2345
6.4	29.6776
6.5	30.123
6.6	30.5481
6.7	30.9746
6.8	31.4042
6.9	31.8222
7	32.2468
7.1	32.6674
7.2	33.0841
7.3	33.4875
7.4	33.9014
7.5	34.3101
7.6	34.708
7.7	35.1245
7.8	35.5329
7.9	35.9327
8	36.3379
8.1	36.7419
8.2	37.1381
8.3	37.5444
8.4	37.9532
8.5	38.3402
8.6	38.7289
8.7	39.1293
8.8	39.5195
8.9	39.897
9	40.278
9.1	40.6561
9.2	41.0231
9.3	41.401
9.4	41.7744
9.5	42.1468
9.6	42.523
9.7	42.9025
9.8	43.2649
9.9	43.6278
10	43.9859
10.1	44.3527
10.2	44.7163
10.3	45.0875
10.4	45.4409
10.5	45.7953
10.6	46.1491
10.7	46.5048
10.8	46.859
10.9	47.2049
11	47.5519
11.1	47.8966
11.2	48.2414
11.3	48.5851
11.4	48.9237
11.5	49.2744
11.6	49.6249
11.7	49.9645
11.8	50.3031
11.9	50.6428
12	50.9831
12.1	51.3173
12.2	51.6463
12.3	51.9792
12.4	52.3085
12.5	52.6334
12.6	52.9542
12.7	53.2723
12.8	53.594
12.9	53.916
13	54.2312
13.1	54.5366
13.2	54.8432
13.3	55.1544
13.4	55.4656
13.5	55.7794
13.6	56.0904
13.7	56.3931
13.8	56.6964
13.9	56.9958
14	57.2973
14.1	57.5913
14.2	57.8916
14.3	58.1948
14.4	58.4933
14.5	58.7947
14.6	59.0906
14.7	59.3816
14.8	59.6767
14.9	59.9743
15	60.2648
15.1	60.5537
15.2	60.8498
15.3	61.149
15.4	61.4394
15.5	61.7238
15.6	62.0014
15.7	62.2727
15.8	62.5506
15.9	62.8272
16	63.1008
16.1	63.3889
16.2	63.6728
16.3	63.9481
16.4	64.2133
16.5	64.4879
16.6	64.7647
16.7	65.0349
16.8	65.308
16.9	65.5773
17	65.8605
17.1	66.1395
17.2	66.4064
17.3	66.6779
17.4	66.9545
17.5	67.2266
17.6	67.4924
17.7	67.7608
17.8	68.03
17.9	68.2905
18	68.5552
18.1	68.8092
18.2	69.0634
18.3	69.3172
18.4	69.5653
18.5	69.8216
18.6	70.0757
18.7	70.3264
18.8	70.5752
18.9	70.8176
19	71.0587
19.1	71.301
19.2	71.5463
19.3	71.8022
19.4	72.0537
19.5	72.3041
19.6	72.5489
19.7	72.7817
19.8	73.0202
19.9	73.2586
20	73.5039
20.1	73.7486
20.2	73.981
20.3	74.2187
20.4	74.4533
20.5	74.6844
20.6	74.9164
20.7	75.1413
20.8	75.3834
20.9	75.6224
21	75.8516
21.1	76.0763
21.2	76.3071
21.3	76.5332
21.4	76.7591
21.5	76.9835
21.6	77.2016
21.7	77.4345
21.8	77.6651
21.9	77.8865
22	78.1069
22.1	78.3332
22.2	78.5561
22.3	78.7853
22.4	79.0129
22.5	79.2279
22.6	79.4358
22.7	79.6458
22.8	79.8608
22.9	80.0804
23	80.2966
23.1	80.5075
23.2	80.7206
23.3	80.9276
23.4	81.1306
23.5	81.3422
23.6	81.559
23.7	81.7832
23.8	81.9985
23.9	82.2008
24	82.4018
24.1	82.5978
24.2	82.8001
24.3	83.014
24.4	83.2209
24.5	83.4198
24.6	83.6188
24.7	83.8232
24.8	84.0168
24.9	84.2113
25	84.4062
25.1	84.6019
25.2	84.7893
25.3	84.9832
25.4	85.1739
25.5	85.3531
25.6	85.5465
25.7	85.7427
25.8	85.9324
25.9	86.1182
26	86.2964
26.1	86.4804
26.2	86.662
26.3	86.8521
26.4	87.044
26.5	87.2419
26.6	87.4343
26.7	87.6235
26.8	87.815
26.9	88.0042
27	88.1979
27.1	88.3893
27.2	88.5817
27.3	88.772
27.4	88.9633
27.5	89.1509
27.6	89.3356
27.7	89.5152
27.8	89.69
27.9	89.8704
28	90.0337
28.1	90.2012
28.2	90.3747
28.3	90.545
28.4	90.716
28.5	90.8936
28.6	91.0699
28.7	91.2432
28.8	91.4207
28.9	91.6008
29	91.7735
29.1	91.9427
29.2	92.1164
29.3	92.2897
29.4	92.4655
29.5	92.6395
29.6	92.7985
29.7	92.9621
29.8	93.131
29.9	93.2973
30	93.4622
30.1	93.6283
30.2	93.7874
30.3	93.9498
30.4	94.1151
30.5	94.2793
30.6	94.4364
30.7	94.5969
30.8	94.7603
30.9	94.9262
31	95.0921
31.1	95.2598
31.2	95.4253
31.3	95.5826
31.4	95.7423
31.5	95.9044
31.6	96.0627
31.7	96.2106
31.8	96.3644
31.9	96.5234
32	96.6711
32.1	96.8213
32.2	96.9742
32.3	97.1296
32.4	97.2832
32.5	97.4363
32.6	97.5865
32.7	97.7383
32.8	97.8866
32.9	98.0334
33	98.1792
33.1	98.3271
33.2	98.4757
33.3	98.6205
33.4	98.7639
33.5	98.9099
33.6	99.0546
33.7	99.193
33.8	99.3383
33.9	99.4819
34	99.6229
34.1	99.7645
34.2	99.9096
34.3	100.052
34.4	100.19
34.5	100.329
34.6	100.468
34.7	100.604
34.8	100.744
34.9	100.886
35	101.025
35.1	101.161
35.2	101.303
35.3	101.451
35.4	101.594
35.5	101.734
35.6	101.875
35.7	102.013
35.8	102.158
35.9	102.296
36	102.431
36.1	102.566
36.2	102.7
36.3	102.838
36.4	102.975
36.5	103.106
36.6	103.252
36.7	103.39
36.8	103.523
36.9	103.658
37	103.792
37.1	103.919
37.2	104.051
37.3	104.179
37.4	104.313
37.5	104.439
37.6	104.573
37.7	104.705
37.8	104.827
37.9	104.955
38	105.073
38.1	105.192
38.2	105.316
38.3	105.436
38.4	105.549
38.5	105.673
38.6	105.792
38.7	105.913
38.8	106.034
38.9	106.15
39	106.266
39.1	106.379
39.2	106.506
39.3	106.623
39.4	106.739
39.5	106.862
39.6	106.983
39.7	107.103
39.8	107.226
39.9	107.348
40	107.47
40.1	107.592
40.2	107.71
40.3	107.836
40.4	107.961
40.5	108.077
40.6	108.187
40.7	108.303
40.8	108.422
40.9	108.543
41	108.66
41.1	108.778
41.2	108.889
41.3	108.999
41.4	109.107
41.5	109.219
41.6	109.33
41.7	109.446
41.8	109.558
41.9	109.665
42	109.768
42.1	109.878
42.2	109.991
42.3	110.1
42.4	110.21
42.5	110.319
42.6	110.432
42.7	110.541
42.8	110.647
42.9	110.75
43	110.855
43.1	110.96
43.2	111.067
43.3	111.173
43.4	111.282
43.5	111.387
43.6	111.498
43.7	111.603
43.8	111.698
43.9	111.798
44	111.903
44.1	112.005
44.2	112.1
44.3	112.201
44.4	112.299
44.5	112.397
44.6	112.497
44.7	112.6
44.8	112.7
44.9	112.798
45	112.897
45.1	113.001
45.2	113.106
45.3	113.207
45.4	113.304
45.5	113.399
45.6	113.495
45.7	113.588
45.8	113.69
45.9	113.791
46	113.888
46.1	113.984
46.2	114.08
46.3	114.182
46.4	114.279
46.5	114.378
46.6	114.477
46.7	114.572
46.8	114.67
46.9	114.768
47	114.87
47.1	114.968
47.2	115.06
47.3	115.155
47.4	115.25
47.5	115.348
47.6	115.438
47.7	115.525
47.8	115.622
47.9	115.716
48	115.811
48.1	115.902
48.2	115.987
48.3	116.076
48.4	116.165
48.5	116.254
48.6	116.342
48.7	116.431
48.8	116.519
48.9	116.611
49	116.696
49.1	116.784
49.2	116.873
49.3	116.961
49.4	117.044
49.5	117.131
49.6	117.22
49.7	117.302
49.8	117.392
49.9	117.482
50	117.575
50.1	117.662
50.2	117.75
50.3	117.838
50.4	117.923
50.5	118.008
50.6	118.095
50.7	118.179
50.8	118.261
50.9	118.342
51	118.424
51.1	118.509
51.2	118.594
51.3	118.678
51.4	118.764
51.5	118.85
51.6	118.933
51.7	119.015
51.8	119.096
51.9	119.175
52	119.26
52.1	119.346
52.2	119.429
52.3	119.511
52.4	119.592
52.5	119.675
52.6	119.755
52.7	119.838
52.8	119.919
52.9	119.997
53	120.067
53.1	120.139
53.2	120.216
53.3	120.292
53.4	120.366
53.5	120.442
53.6	120.517
53.7	120.593
53.8	120.672
53.9	120.75
54	120.827
54.1	120.902
54.2	120.981
54.3	121.063
54.4	121.139
54.5	121.212
54.6	121.284
54.7	121.36
54.8	121.439
54.9	121.521
55	121.6
55.1	121.675
55.2	121.748
55.3	121.821
55.4	121.896
55.5	121.971
55.6	122.041
55.7	122.119
55.8	122.2
55.9	122.27
56	122.341
56.1	122.413
56.2	122.489
56.3	122.566
56.4	122.639
56.5	122.713
56.6	122.785
56.7	122.861
56.8	122.933
56.9	123.01
57	123.084
57.1	123.16
57.2	123.228
57.3	123.298
57.4	123.37
57.5	123.44
57.6	123.511
57.7	123.588
57.8	123.659
57.9	123.731
58	123.802
58.1	123.871
58.2	123.94
58.3	124.004
58.4	124.072
58.5	124.138
58.6	124.205
58.7	124.274
58.8	124.341
58.9	124.411
59	124.479
59.1	124.546
59.2	124.613
59.3	124.679
59.4	124.751
59.5	124.821
59.6	124.892
59.7	124.964
59.8	125.032
59.9	125.1
60	125.164
60.1	125.229
60.2	125.296
60.3	125.363
60.4	125.429
60.5	125.493
60.6	125.559
60.7	125.629
60.8	125.698
60.9	125.762
61	125.826
61.1	125.887
61.2	125.947
61.3	126.012
61.4	126.076
61.5	126.138
61.6	126.199
61.7	126.262
61.8	126.325
61.9	126.387
62	126.451
62.1	126.515
62.2	126.576
62.3	126.638
62.4	126.703
62.5	126.769
62.6	126.832
62.7	126.896
62.8	126.962
62.9	127.027
63	127.083
63.1	127.143
63.2	127.202
63.3	127.261
63.4	127.316
63.5	127.379
63.6	127.437
63.7	127.492
63.8	127.546
63.9	127.603
64	127.659
64.1	127.721
64.2	127.781
64.3	127.84
64.4	127.9
64.5	127.957
64.6	128.017
64.7	128.078
64.8	128.138
64.9	128.196
65	128.252
65.1	128.312
65.2	128.369
65.3	128.428
65.4	128.488
65.5	128.544
65.6	128.599
65.7	128.655
65.8	128.713
65.9	128.774
66	128.83
66.1	128.891
66.2	128.953
66.3	129.01
66.4	129.062
66.5	129.114
66.6	129.169
66.7	129.227
66.8	129.28
66.9	129.337
67	129.394
67.1	129.449
67.2	129.503
67.3	129.564
67.4	129.624
67.5	129.682
67.6	129.738
67.7	129.792
67.8	129.845
67.9	129.897
68	129.951
68.1	130.005
68.2	130.058
68.3	130.111
68.4	130.162
68.5	130.212
68.6	130.262
68.7	130.316
68.8	130.371
68.9	130.421
69	130.469
69.1	130.525
69.2	130.577
69.3	130.631
69.4	130.681
69.5	130.732
69.6	130.784
69.7	130.839
69.8	130.892
69.9	130.945
70	130.999
70.1	131.051
70.2	131.099
70.3	131.153
70.4	131.206
70.5	131.256
70.6	131.307
70.7	131.358
70.8	131.406
70.9	131.454
71	131.505
71.1	131.557
71.2	131.606
71.3	131.656
71.4	131.708
71.5	131.754
71.6	131.802
71.7	131.853
71.8	131.902
71.9	131.95
72	131.998
72.1	132.049
72.2	132.098
72.3	132.144
72.4	132.194
72.5	132.248
72.6	132.295
72.7	132.343
72.8	132.392
72.9	132.444
73	132.494
73.1	132.547
73.2	132.594
73.3	132.641
73.4	132.688
73.5	132.735
73.6	132.782
73.7	132.829
73.8	132.879
73.9	132.926
74	132.974
74.1	133.019
74.2	133.068
74.3	133.111
74.4	133.162
74.5	133.207
74.6	133.25
74.7	133.296
74.8	133.34
74.9	133.382
75	133.425
75.1	133.475
75.2	133.517
75.3	133.56
75.4	133.606
75.5	133.655
75.6	133.702
75.7	133.752
75.8	133.794
75.9	133.839
76	133.887
76.1	133.933
76.2	133.973
76.3	134.018
76.4	134.059
76.5	134.099
76.6	134.14
76.7	134.18
76.8	134.224
76.9	134.268
77	134.312
77.1	134.353
77.2	134.396
77.3	134.438
77.4	134.478
77.5	134.52
77.6	134.562
77.7	134.606
77.8	134.649
77.9	134.691
78	134.732
78.1	134.77
78.2	134.809
78.3	134.851
78.4	134.892
78.5	134.929
78.6	134.964
78.7	135.001
78.8	135.043
78.9	135.086
79	135.13
79.1	135.174
79.2	135.214
79.3	135.261
79.4	135.303
79.5	135.345
79.6	135.386
79.7	135.427
79.8	135.465
79.9	135.498
80	135.537
80.1	135.573
80.2	135.614
80.3	135.654
80.4	135.694
80.5	135.734
80.6	135.775
80.7	135.811
80.8	135.849
80.9	135.889
81	135.93
81.1	135.972
81.2	136.011
81.3	136.049
81.4	136.09
81.5	136.127
81.6	136.16
81.7	136.193
81.8	136.226
81.9	136.263
82	136.297
82.1	136.337
82.2	136.374
82.3	136.411
82.4	136.447
82.5	136.486
82.6	136.529
82.7	136.571
82.8	136.607
82.9	136.645
83	136.681
83.1	136.721
83.2	136.762
83.3	136.796
83.4	136.835
83.5	136.876
83.6	136.907
83.7	136.943
83.8	136.978
83.9	137.012
84	137.044
84.1	137.08
84.2	137.12
84.3	137.158
84.4	137.2
84.5	137.238
84.6	137.275
84.7	137.312
84.8	137.349
84.9	137.383
85	137.412
85.1	137.452
85.2	137.49
85.3	137.526
85.4	137.562
85.5	137.601
85.6	137.637
85.7	137.666
85.8	137.699
85.9	137.732
86	137.765
86.1	137.798
86.2	137.838
86.3	137.877
86.4	137.914
86.5	137.948
86.6	137.98
86.7	138.014
86.8	138.051
86.9	138.087
87	138.127
87.1	138.165
87.2	138.197
87.3	138.232
87.4	138.268
87.5	138.303
87.6	138.343
87.7	138.386
87.8	138.425
87.9	138.456
88	138.49
88.1	138.526
88.2	138.557
88.3	138.59
88.4	138.625
88.5	138.666
88.6	138.704
88.7	138.735
88.8	138.768
88.9	138.805
89	138.838
89.1	138.872
89.2	138.902
89.3	138.933
89.4	138.97
89.5	139.003
89.6	139.033
89.7	139.065
89.8	139.098
89.9	139.133
90	139.169
90.1	139.203
90.2	139.236
90.3	139.268
90.4	139.299
90.5	139.327
90.6	139.36
90.7	139.393
90.8	139.424
90.9	139.459
91	139.498
91.1	139.536
91.2	139.563
91.3	139.588
91.4	139.623
91.5	139.659
91.6	139.691
91.7	139.722
91.8	139.755
91.9	139.788
92	139.82
92.1	139.852
92.2	139.883
92.3	139.911
92.4	139.945
92.5	139.976
92.6	140.01
92.7	140.044
92.8	140.074
92.9	140.105
93	140.134
93.1	140.162
93.2	140.19
93.3	140.221
93.4	140.25
93.5	140.282
93.6	140.313
93.7	140.343
93.8	140.372
93.9	140.4
94	140.431
94.1	140.462
94.2	140.495
94.3	140.524
94.4	140.556
94.5	140.587
94.6	140.617
94.7	140.646
94.8	140.672
94.9	140.701
95	140.729
95.1	140.76
95.2	140.791
95.3	140.823
95.4	140.854
95.5	140.883
95.6	140.91
95.7	140.939
95.8	140.971
95.9	140.999
96	141.025
96.1	141.052
96.2	141.087
96.3	141.118
96.4	141.148
96.5	141.179
96.6	141.212
96.7	141.242
96.8	141.267
96.9	141.294
97	141.321
97.1	141.35
97.2	141.377
97.3	141.403
97.4	141.432
97.5	141.457
97.6	141.482
97.7	141.511
97.8	141.541
97.9	141.57
98	141.596
98.1	141.625
98.2	141.652
98.3	141.68
98.4	141.707
98.5	141.735
98.6	141.766
98.7	141.795
98.8	141.826
98.9	141.854
99	141.881
99.1	141.909
99.2	141.935
99.3	141.961
99.4	141.995
99.5	142.023
99.6	142.049
99.7	142.079
99.8	142.104
99.9	142.134
100	142.162
100.1	142.191
100.2	142.22
100.3	142.242
100.4	142.272
100.5	142.297
100.6	142.326
100.7	142.354
100.8	142.382
100.9	142.411
101	142.439
101.1	142.466
101.2	142.491
101.3	142.515
101.4	142.541
101.5	142.567
101.6	142.597
101.7	142.625
101.8	142.651
101.9	142.68
102	142.714
102.1	142.744
102.2	142.778
102.3	142.802
102.4	142.83
102.5	142.856
102.6	142.881
102.7	142.907
102.8	142.934
102.9	142.961
103	142.984
103.1	143.013
103.2	143.04
103.3	143.071
103.4	143.1
103.5	143.13
103.6	143.161
103.7	143.193
103.8	143.219
103.9	143.244
104	143.271
104.1	143.296
104.2	143.322
104.3	143.349
104.4	143.373
104.5	143.398
104.6	143.421
104.7	143.446
104.8	143.474
104.9	143.502
105	143.531
105.1	143.558
105.2	143.584
105.3	143.615
105.4	143.644
105.5	143.663
105.6	143.69
105.7	143.717
105.8	143.742
105.9	143.771
106	143.796
106.1	143.824
106.2	143.853
106.3	143.877
106.4	143.903
106.5	143.931
106.6	143.957
106.7	143.983
106.8	144.008
106.9	144.035
107	144.064
107.1	144.089
107.2	144.118
107.3	144.147
107.4	144.171
107.5	144.196
107.6	144.221
107.7	144.24
107.8	144.263
107.9	144.291
108	144.316
108.1	144.337
108.2	144.363
108.3	144.385
108.4	144.414
108.5	144.441
108.6	144.467
108.7	144.496
108.8	144.516
108.9	144.539
109	144.563
109.1	144.59
109.2	144.613
109.3	144.631
109.4	144.654
109.5	144.68
109.6	144.708
109.7	144.734
109.8	144.754
109.9	144.777
110	144.798
110.1	144.823
110.2	144.849
110.3	144.873
110.4	144.895
110.5	144.926
110.6	144.954
110.7	144.982
110.8	145.004
110.9	145.025
111	145.047
111.1	145.069
111.2	145.094
111.3	145.118
111.4	145.14
111.5	145.161
111.6	145.191
111.7	145.215
111.8	145.244
111.9	145.269
112	145.29
112.1	145.314
112.2	145.335
112.3	145.361
112.4	145.387
112.5	145.411
112.6	145.433
112.7	145.458
112.8	145.481
112.9	145.503
113	145.53
113.1	145.555
113.2	145.579
113.3	145.603
113.4	145.625
113.5	145.651
113.6	145.676
113.7	145.698
113.8	145.722
113.9	145.746
114	145.767
114.1	145.789
114.2	145.813
114.3	145.834
114.4	145.857
114.5	145.88
114.6	145.902
114.7	145.921
114.8	145.948
114.9	145.974
115	146
115.1	146.021
115.2	146.043
115.3	146.07
115.4	146.096
115.5	146.12
115.6	146.144
115.7	146.168
115.8	146.193
115.9	146.217
116	146.243
116.1	146.263
116.2	146.286
116.3	146.31
116.4	146.336
116.5	146.358
116.6	146.374
116.7	146.397
116.8	146.419
116.9	146.447
117	146.475
117.1	146.498
117.2	146.522
117.3	146.54
117.4	146.56
117.5	146.579
117.6	146.607
117.7	146.628
117.8	146.65
117.9	146.672
118	146.697
118.1	146.714
118.2	146.738
118.3	146.76
118.4	146.788
118.5	146.812
118.6	146.837
118.7	146.868
118.8	146.888
118.9	146.914
119	146.929
119.1	146.923
119.2	146.914
119.3	146.901
119.4	146.888
119.5	146.886
119.6	146.882
119.7	146.868
119.8	146.858
119.9	146.855
120	146.837
120.1	146.837
120.2	146.775
120.3	146.127
120.4	144.275
120.5	142.671
120.6	141.693
120.7	141.667
120.8	141.655
120.9	141.608
121	141.606
121.1	141.595
121.2	141.594
121.3	141.591
121.4	141.584
121.5	141.564
121.6	141.484
121.7	141.275
121.8	140.728
121.9	140.468
122	140.159
122.1	139.904
122.2	139.666
122.3	139.439
122.4	138.946
122.5	138.444
122.6	138.027
122.7	137.575
122.8	137.216
122.9	136.877
123	136.502
123.1	136.1
123.2	135.724
123.3	135.337
123.4	134.976
123.5	134.581
123.6	134.181
123.7	133.804
123.8	133.421
123.9	133.058
124	132.679
124.1	132.32
124.2	131.943
124.3	131.596
124.4	131.23
124.5	130.875
124.6	130.529
124.7	130.173
124.8	129.823
124.9	129.48
125	129.154
125.1	128.826
125.2	128.501
125.3	128.184
125.4	127.879
125.5	127.549
125.6	127.218
125.7	126.882
125.8	126.565
125.9	126.242
126	125.917
126.1	125.594
126.2	125.266
126.3	124.941
126.4	124.605
126.5	124.293
126.6	123.985
126.7	123.669
126.8	123.356
126.9	123.049
127	122.751
127.1	122.442
127.2	122.148
127.3	121.844
127.4	121.536
127.5	121.241
127.6	120.954
127.7	120.662
127.8	120.37
127.9	120.089
128	119.806
128.1	119.539
128.2	119.265
128.3	119
128.4	118.727
128.5	118.462
128.6	118.209
128.7	117.932
128.8	117.661
128.9	117.409
129	117.158
129.1	116.902
129.2	116.637
129.3	116.366
129.4	116.095
129.5	115.837
129.6	115.571
129.7	115.304
129.8	115.05
129.9	114.75
130	114.509
130.1	114.265
130.2	113.945
130.3	113.673
130.4	113.318
130.5	113.121
130.6	112.896
130.7	112.641
130.8	112.731
130.9	112.666
131	112.656
131.1	111.696
131.2	111.678
131.3	111.73
131.4	111.404
131.5	111.318
131.6	111.141
131.7	110.985
131.8	110.792
131.9	110.632
132	110.501
132.1	110.355
132.2	110.229
132.3	110.124
132.4	110.019
132.5	109.864
132.6	109.775
132.7	109.679
132.8	109.594
132.9	109.595
133	109.453
133.1	109.279
133.2	109.061
133.3	108.892
133.4	108.702
133.5	108.484
133.6	108.316
133.7	108.2
133.8	108.177
133.9	108.217
134	108.329
134.1	108.393
134.2	108.297
134.3	108.258
134.4	108.174
134.5	108.048
134.6	107.845
134.7	107.58
134.8	107.276
134.9	107.015
135	106.816
135.1	106.549
135.2	106.306
135.3	106.125
135.4	105.913
135.5	105.654
135.6	105.447
135.7	105.177
135.8	104.936
135.9	104.723
136	104.505
136.1	104.276
136.2	104.064
136.3	103.884
136.4	103.67
136.5	103.451
136.6	103.244
136.7	103.044
136.8	102.837
136.9	102.627
137	102.426
137.1	102.212
137.2	102.013
137.3	101.807
137.4	101.599
137.5	101.39
137.6	101.192
137.7	100.993
137.8	100.789
137.9	100.589
138	100.395
138.1	100.196
138.2	100.001
138.3	99.8004
138.4	99.6013
138.5	99.4091
138.6	99.2193
138.7	99.0267
138.8	98.8273
138.9	98.6389
139	98.4528
139.1	98.257
139.2	98.0739
139.3	97.889
139.4	97.7167
139.5	97.5456
139.6	97.3666
139.7	97.1838
139.8	97.0005
139.9	96.8225
140	96.652
140.1	96.4754
140.2	96.3052
140.3	96.1459
140.4	95.9819
140.5	95.8113
140.6	95.6432
140.7	95.4802
140.8	95.319
140.9	95.1505
141	94.9796
141.1	94.8159
141.2	94.6482
141.3	94.487
141.4	94.3214
141.5	94.1553
141.6	93.9907
141.7	93.8183
141.8	93.6503
141.9	93.4894
142	93.332
142.1	93.1725
142.2	93.0069
142.3	92.8367
142.4	92.6658
142.5	92.5031
142.6	92.341
142.7	92.1846
142.8	92.0218
142.9	91.8761
143	91.7232
143.1	91.5648
143.2	91.4049
143.3	91.2506
143.4	91.1002
143.5	90.9468
143.6	90.7894
143.7	90.6387
143.8	90.4852
143.9	90.3298
144	90.1758
144.1	90.0211
144.2	89.8723
144.3	89.7202
144.4	89.5757
144.5	89.4237
144.6	89.2701
144.7	89.1186
144.8	88.9691
144.9	88.8247
145	88.6786
145.1	88.5304
145.2	88.383
145.3	88.233
145.4	88.0829
145.5	87.939
145.6	87.7949
145.7	87.6653
145.8	87.5256
145.9	87.3839
146	87.2453
146.1	87.1015
146.2	86.9544
146.3	86.8129
146.4	86.6732
146.5	86.5315
146.6	86.3885
146.7	86.2428
146.8	86.1024
146.9	85.9604
147	85.8194
147.1	85.6782
147.2	85.5429
147.3	85.4047
147.4	85.2597
147.5	85.1194
147.6	84.9837
147.7	84.8509
147.8	84.7134
147.9	84.5725
148	84.4319
148.1	84.3003
148.2	84.1677
148.3	84.0306
148.4	83.896
148.5	83.748
148.6	83.6087
148.7	83.478
148.8	83.338
148.9	83.2088
149	83.0863
149.1	82.9618
149.2	82.8319
149.3	82.7257
149.4	82.6142
149.5	82.4984
149.6	82.3962
149.7	82.2844
149.8	82.174
149.9	82.0752
150	81.9687
150.1	81.8535
150.2	81.7382
150.3	81.6094
150.4	81.4732
150.5	81.3373
150.6	81.213
150.7	81.0843
150.8	80.9632
150.9	80.8477
151	80.7434
151.1	80.6488
151.2	80.5462
151.3	80.4394
151.4	80.3222
151.5	80.1946
151.6	80.0506
151.7	79.911
151.8	79.7863
151.9	79.6793
152	79.5697
152.1	79.4851
152.2	79.4141
152.3	79.3574
152.4	79.265
152.5	79.1631
152.6	79.0472
152.7	78.9128
152.8	78.7748
152.9	78.6414
153	78.5065
153.1	78.3782
153.2	78.2751
153.3	78.1618
153.4	78.0554
153.5	77.9545
153.6	77.8568
153.7	77.7496
153.8	77.6145
153.9	77.5002
154	77.3792
154.1	77.2537
154.2	77.1289
154.3	77.0009
154.4	76.8777
154.5	76.7615
154.6	76.6456
154.7	76.533
154.8	76.4127
154.9	76.283
155	76.1534
155.1	76.0327
155.2	75.9216
155.3	75.8094
155.4	75.6938
155.5	75.5801
155.6	75.4639
155.7	75.3473
155.8	75.2372
155.9	75.1403
156	75.0404
156.1	74.9467
156.2	74.8586
156.3	74.7664
156.4	74.6764
156.5	74.5847
156.6	74.4942
156.7	74.4052
156.8	74.3176
156.9	74.2318
157	74.147
157.1	74.0581
157.2	73.9666
157.3	73.8753
157.4	73.7813
157.5	73.6942
157.6	73.5935
157.7	73.4865
157.8	73.3832
157.9	73.2708
158	73.1549
158.1	73.0396
158.2	72.9303
158.3	72.8146
158.4	72.7095
158.5	72.6006
158.6	72.4986
158.7	72.3966
158.8	72.2865
158.9	72.1768
159	72.0681
159.1	71.9651
159.2	71.8737
159.3	71.7868
159.4	71.6987
159.5	71.6101
159.6	71.5232
159.7	71.4409
159.8	71.359
159.9	71.2796
160	71.1971
160.1	71.1161
160.2	71.0346
[truncated: 12,876 more rows]

## Sheet: hCD26-R336V
Time (s)	Response units (RU)				Concentration (µM)	Response units (RU)	Response units (RU)
-39.6	1.3483				0	-58.3935
-39.5	-0.0699001				0.0157828	-32.8672
-39.4	-2.212				0.0315657	-9.29323
-39.3	-0.396018				0.0473485	12.5442
-39.2	-0.9039				0.0631313	32.8302
-39.1	-0.9402				0.0789141	51.7243
-39	-0.8459				0.094697	69.3651
-38.9	-0.6758				0.11048	85.8733
-38.8	-0.6473				0.126263	101.355
-38.7	-0.6079				0.142045	115.902
-38.6	-0.5672				0.157828	129.597
-38.5	-0.3984				0.173611	142.513
-38.4	-0.5793				0.189394	154.715
-38.3	-0.812704				0.205177	166.259
-38.2	-0.6518				0.22096	177.199
-38.1	-0.7379				0.236742	187.579
-38	-0.8577				0.252525	197.443
-37.9	-0.9028				0.268308	206.827
-37.8	-0.487607				0.284091	215.765
-37.7	-0.6965				0.299874	224.29
-37.6	-0.7801				0.315657	232.428
-37.5	-0.3318				0.331439	240.206
-37.4	0.191				0.347222	247.647
-37.3	0.208207				0.363005	254.772
-37.2	-0.0285				0.378788	261.601
-37.1	-0.4001				0.394571	268.153
-37	-0.8985				0.410354	274.443
-36.9	-1.0538				0.426136	280.487
-36.8	-1.0812				0.441919	286.299
-36.7	-1.0111				0.457702	291.893
-36.6	-1.0099				0.473485	297.28
-36.5	-1.0015				0.489268	302.471
-36.4	-0.9305				0.505051	307.478
-36.3	-0.8871				0.520833	312.309
-36.2	-0.8559				0.536616	316.975
-36.1	-0.8736				0.552399	321.482
-36	-0.8685				0.568182	325.84
-35.9	-0.8602				0.583965	330.055
-35.8	-0.860299				0.599747	334.135
-35.7	-0.828				0.61553	338.085
-35.6	-0.8315				0.631313	341.912
-35.5	-0.8268				0.647096	345.622
-35.4	-0.8288				0.662879	349.219
-35.3	-0.8101				0.678662	352.71
-35.2	-0.8142				0.694444	356.098
-35.1	-0.7849				0.710227	359.388
-35	-0.8005				0.72601	362.584
-34.9	-0.7992				0.741793	365.69
-34.8	-0.7748				0.757576	368.711
-34.7	-0.7846				0.773359	371.648
-34.6	-0.8023				0.789141	374.507
-34.5	-0.8037				0.804924	377.289
-34.4	-0.7987				0.820707	379.998
-34.3	-0.8028				0.83649	382.637
-34.2	-0.7968				0.852273	385.209
-34.1	-0.7982				0.868056	387.715
-34	-0.7943				0.883838	390.159
-33.9	-0.795				0.899621	392.543
-33.8	-0.7947				0.915404	394.869
-33.7	-0.7944				0.931187	397.138
-33.6	-0.7878				0.94697	399.354
-33.5	-0.7897				0.962753	401.518
-33.4	-0.7962				0.978535	403.631
-33.3	-0.7952				0.994318	405.696
-33.2	-0.8053				1.0101	407.715
-33.1	-0.8128				1.02588	409.688
-33	-0.8027				1.04167	411.617
-32.9	-0.7959				1.05745	413.504
-32.8	-0.7998				1.07323	415.349
-32.7	-0.8006				1.08902	417.156
-32.6	-0.8039				1.1048	418.923
-32.5	-0.8042				1.12058	420.654
-32.4	-0.7963				1.13636	422.349
-32.3	-0.7893				1.15215	424.009
-32.2	-0.7806				1.16793	425.635
-32.1	-0.7781				1.18371	427.228
-32	-0.7737				1.19949	428.789
-31.9	-0.7689				1.21528	430.32
-31.8	-0.7661				1.23106	431.82
-31.7	-0.7577				1.24684	433.292
-31.6	-0.7494				1.26263	434.735
-31.5	-0.7464				1.27841	436.151
-31.4	-0.7463				1.29419	437.54
-31.3	-0.7428				1.30997	438.903
-31.2	-0.741				1.32576	440.241
-31.1	-0.7411				1.34154	441.554
-31	-0.7341				1.35732	442.844
-30.9	-0.7222				1.37311	444.11
-30.8	-0.715				1.38889	445.354
-30.7	-0.7146				1.40467	446.576
-30.6	-0.7171				1.42045	447.776
-30.5	-0.7169				1.43624	448.956
-30.4	-0.7154				1.45202	450.115
-30.3	-0.7131				1.4678	451.254
-30.2	-0.7097				1.48359	452.374
-30.1	-0.7035				1.49937	453.476
-30	-0.6953				1.51515	454.559
-29.9	-0.696				1.53093	455.624
-29.8	-0.6958				1.54672	456.672
-29.7	-0.6915				1.5625	457.702
-29.6	-0.6876
-29.5	-0.6843				0.0976562		72.3395
-29.4	-0.6845				0.195312		159.523
-29.3	-0.6797				0.390625		266.43
-29.2	-0.674				0.78125		372.837
-29.1	-0.676				1.5625		457.862
-29	-0.6704
-28.9	-0.6652
-28.8	-0.6601
-28.7	-0.6555
-28.6	-0.6546
-28.5	-0.6533
-28.4	-0.6562
-28.3	-0.656
-28.2	-0.6522
-28.1	-0.6508
-28	-0.6473
-27.9	-0.645
-27.8	-0.6404
-27.7	-0.6414
-27.6	-0.6418
-27.5	-0.6438
-27.4	-0.6345
-27.3	-0.6312
-27.2	-0.632
-27.1	-0.6295
-27	-0.6236
-26.9	-0.6241
-26.8	-0.6239
-26.7	-0.6202
-26.6	-0.6144
-26.5	-0.6091
-26.4	-0.6114
-26.3	-0.6106
-26.2	-0.6061
-26.1	-0.596
-26	-0.5906
-25.9	-0.5896
-25.8	-0.5932
-25.7	-0.5965
-25.6	-0.5967
-25.5	-0.5926
-25.4	-0.5877
-25.3	-0.5854
-25.2	-0.5814
-25.1	-0.5818
-25	-0.5873
-24.9	-0.5918
-24.8	-0.5969
-24.7	-0.5939
-24.6	-0.5907
-24.5	-0.5847
-24.4	-0.5835
-24.3	-0.5809
-24.2	-0.5747
-24.1	-0.5746
-24	-0.572
-23.9	-0.5717
-23.8	-0.5694
-23.7	-0.5668
-23.6	-0.5666
-23.5	-0.5664
-23.4	-0.5638
-23.3	-0.5586
-23.2	-0.5596
-23.1	-0.5588
-23	-0.5535
-22.9	-0.5521
-22.8	-0.5502
-22.7	-0.553
-22.6	-0.5531
-22.5	-0.5504
-22.4	-0.5494
-22.3	-0.5461
-22.2	-0.5428
-22.1	-0.5356
-22	-0.523
-21.9	-0.52
-21.8	-0.5217
-21.7	-0.5191
-21.6	-0.5131
-21.5	-0.5072
-21.4	-0.5104
-21.3	-0.5134
-21.2	-0.5159
-21.1	-0.5202
-21	-0.5211
-20.9	-0.5154
-20.8	-0.5124
-20.7	-0.5121
-20.6	-0.5086
-20.5	-0.5095
-20.4	-0.512
-20.3	-0.5086
-20.2	-0.506
-20.1	-0.5081
-20	-0.5045
-19.9	-0.4975
-19.8	-0.4963
-19.7	-0.4983
-19.6	-0.5029
-19.5	-0.5025
-19.4	-0.4986
-19.3	-0.4893
-19.2	-0.4843
-19.1	-0.4784
-19	-0.4718
-18.9	-0.4649
-18.8	-0.4625
-18.7	-0.4624
-18.6	-0.4608
-18.5	-0.4624
-18.4	-0.4609
-18.3	-0.4647
-18.2	-0.4621
-18.1	-0.4598
-18	-0.4535
-17.9	-0.4497
-17.8	-0.4322
-17.7	-0.423
-17.6	-0.4137
-17.5	-0.4066
-17.4	-0.3981
-17.3	-0.3941
-17.2	-0.3841
-17.1	-0.3793
-17	-0.3856
-16.9	-0.385
-16.8	-0.3825
-16.7	-0.3833
-16.6	-0.3903
-16.5	-0.3912
-16.4	-0.379
-16.3	-0.3756
-16.2	-0.3643
-16.1	-0.3511
-16	-0.3492
-15.9	-0.3538
-15.8	-0.358
-15.7	-0.3595
-15.6	-0.358
-15.5	-0.3552
-15.4	-0.3473
-15.3	-0.3418
-15.2	-0.3371
-15.1	-0.3491
-15	-0.3517
-14.9	-0.3447
-14.8	-0.3521
-14.7	-0.3538
-14.6	-0.3619
-14.5	-0.3758
-14.4	-0.3809
-14.3	-0.3851
-14.2	-0.3751
-14.1	-0.3602
-14	-0.3383
-13.9	-0.3225
-13.8	-0.2994
-13.7	-0.292
-13.6	-0.2821
-13.5	-0.2709
-13.4	-0.2637
-13.3	-0.2574
-13.2	-0.2491
-13.1	-0.2512
-13	-0.2463
-12.9	-0.237
-12.8	-0.2044
-12.7	-0.1843
-12.6	-0.174
-12.5	-0.1666
-12.4	-0.1708
-12.3	-0.1757
-12.2	-0.1774
-12.1	-0.1769
-12	-0.1764
-11.9	-0.1808
-11.8	-0.186
-11.7	-0.1878
-11.6	-0.1829
-11.5	-0.1802
-11.4	-0.1812
-11.3	-0.181
-11.2	-0.1758
-11.1	-0.1712
-11	-0.1668
-10.9	-0.1618
-10.8	-0.1611
-10.7	-0.1546
-10.6	-0.1465
-10.5	-0.1474
-10.4	-0.144
-10.3	-0.1378
-10.2	-0.136
-10.1	-0.1328
-10	-0.1332
-9.9	-0.1308
-9.8	-0.1267
-9.7	-0.1256
-9.6	-0.1215
-9.5	-0.1271
-9.4	-0.1244
-9.3	-0.1206
-9.2	-0.1207
-9.1	-0.1172
-9	-0.1269
-8.9	-0.1276
-8.8	-0.1267
-8.7	-0.1245
-8.6	-0.1257
-8.5	-0.1259
-8.4	-0.1316
-8.3	-0.1266
-8.2	-0.1232
-8.1	-0.1323
-8	-0.1198
-7.9	-0.1177
-7.8	-0.1115
-7.7	-0.109
-7.6	-0.1019
-7.5	-0.0945
-7.4	-0.0871
-7.3	-0.0834999
-7.2	-0.0784
-7.1	-0.0709
-7	-0.0657
-6.9	-0.0613
-6.8	-0.0639
-6.7	-0.0576
-6.6	-0.0566
-6.5	-0.0509
-6.4	-0.0433
-6.3	-0.0362998
-6.2	-0.0308
-6.1	-0.0292
-6	-0.0255
-5.9	-0.0167
-5.8	-0.0116999
-5.7	-0.0089
-5.6	-0.005
-5.5	0.0024
-5.4	0.0017
-5.3	0.000800176
-5.2	-0.0006
-5.1	0.0004
-5	0
-4.9	0.0009
-4.8	0.0104001
-4.7	0.0133
-4.6	0.0172
-4.5	0.0212
-4.4	0.0229
-4.3	0.0230002
-4.2	0.0207
-4.1	0.0278
-4	0.0316
-3.9	0.0286
-3.8	0.0277001
-3.7	0.0309
-3.6	0.0347
-3.5	0.0419
-3.4	0.0462
-3.3	0.0535002
-3.2	0.0571
-3.1	0.0616
-3	0.0653
-2.9	0.0713
-2.8	0.0636998
-2.7	0.0556
-2.6	0.0551
-2.5	0.0597
-2.4	0.0714
-2.3	0.0745003
-2.2	0.0751
-2.1	0.0746
-2	0.0781
-1.9	0.075
-1.8	0.0719999
-1.7	0.0774
-1.6	0.0733
-1.5	0.0748
-1.4	0.0594
-1.3	0.0594
-1.2	0.0728
-1.1	0.0748
-1	0.0849008
-0.900002	0.0908
-0.799999	0.0915
-0.700001	0.095
-0.600002	0.1016
-0.5	0.1046
-0.400002	0.1047
-0.299999	0.1087
-0.200001	0.1103
-0.100002	0.2348
0	0.2389
0.0999985	0.2423
0.200001	0.728984
0.299999	1.6112
0.399998	3.3465
0.5	4.2141
0.599998	4.6722
0.700001	4.6905
0.799999	4.7901
0.899998	4.8468
1	4.9584
1.1	4.9851
1.2	5.0268
1.3	5.0273
1.4	5.0783
1.5	5.0942
1.6	5.1552
1.7	5.3889
1.8	5.563
1.9	5.7734
2	6.0139
2.1	6.2526
2.2	6.4406
2.3	6.6765
2.4	6.8693
2.5	7.1716
2.6	7.3378
2.7	7.6495
2.8	7.8976
2.9	8.154
3	8.3888
3.1	8.6227
3.2	8.8595
3.3	9.1118
3.4	9.3214
3.5	9.5612
3.6	9.7848
3.7	10
3.8	10.2304
3.9	10.4264
4	10.6862
4.1	10.9158
4.2	11.1395
4.3	11.3304
4.4	11.5458
4.5	11.7749
4.6	12.0137
4.7	12.2203
4.8	12.4339
4.9	12.6436
5	12.8527
5.1	13.0546
5.2	13.258
5.3	13.4651
5.4	13.6712
5.5	13.8684
5.6	14.0493
5.7	14.25
5.8	14.447
5.9	14.6405
6	14.8269
6.1	15.0081
6.2	15.1959
6.3	15.3852
6.4	15.5854
6.5	15.7843
6.6	15.9824
6.7	16.1692
6.8	16.3574
6.9	16.5233
7	16.6799
7.1	16.8437
7.2	17.0164
7.3	17.174
7.4	17.3407
7.5	17.509
7.6	17.6674
7.7	17.8269
7.8	17.9917
7.9	18.1653
8	18.3305
8.1	18.4835
8.2	18.6399
8.3	18.8058
8.4	18.9679
8.5	19.1313
8.6	19.2757
8.7	19.4505
8.8	19.6088
8.9	19.7585
9	19.8993
9.1	20.048
9.2	20.1945
9.3	20.3417
9.4	20.4786
9.5	20.611
9.6	20.747
9.7	20.8824
9.8	21.0237
9.9	21.153
10	21.2857
10.1	21.4261
10.2	21.5609
10.3	21.6852
10.4	21.8143
10.5	21.9469
10.6	22.0652
10.7	22.1978
10.8	22.339
10.9	22.477
11	22.5971
11.1	22.7224
11.2	22.8463
11.3	22.9702
11.4	23.1015
11.5	23.2315
11.6	23.3527
11.7	23.4784
11.8	23.5982
11.9	23.7145
12	23.8323
12.1	23.9401
12.2	24.0481
12.3	24.166
12.4	24.2799
12.5	24.393
12.6	24.5077
12.7	24.6225
12.8	24.7357
12.9	24.8452
13	24.9552
13.1	25.0621
13.2	25.1683
13.3	25.2744
13.4	25.3798
13.5	25.4893
13.6	25.5953
13.7	25.7005
13.8	25.8066
13.9	25.9143
14	26.0205
14.1	26.1192
14.2	26.2179
14.3	26.3161
14.4	26.414
14.5	26.5176
14.6	26.6171
14.7	26.7207
14.8	26.8203
14.9	26.9178
15	27.0133
15.1	27.1111
15.2	27.208
15.3	27.3039
15.4	27.3939
15.5	27.484
15.6	27.5708
15.7	27.6608
15.8	27.7497
15.9	27.8429
16	27.9353
16.1	28.0245
16.2	28.114
16.3	28.1988
16.4	28.2915
16.5	28.3833
16.6	28.4735
16.7	28.5608
16.8	28.6502
16.9	28.7338
17	28.8232
17.1	28.8958
17.2	28.9763
17.3	29.0504
17.4	29.1373
17.5	29.2166
17.6	29.2998
17.7	29.3871
17.8	29.4654
17.9	29.5431
18	29.6182
18.1	29.7006
18.2	29.7768
18.3	29.8502
18.4	29.9317
18.5	30.0155
18.6	30.0928
18.7	30.1723
18.8	30.2535
18.9	30.3293
19	30.4043
19.1	30.4805
19.2	30.5528
19.3	30.6347
19.4	30.7086
19.5	30.7761
19.6	30.8454
19.7	30.9173
19.8	30.9933
19.9	31.0695
20	31.1471
20.1	31.2239
20.2	31.3019
20.3	31.3781
20.4	31.451
20.5	31.5205
20.6	31.5975
20.7	31.6718
20.8	31.7381
20.9	31.8094
21	31.8807
21.1	31.9554
21.2	32.0298
21.3	32.1057
21.4	32.1792
21.5	32.25
21.6	32.3213
21.7	32.3853
21.8	32.4498
21.9	32.5151
22	32.5825
22.1	32.6447
22.2	32.7124
22.3	32.7787
22.4	32.8461
22.5	32.9071
22.6	32.972
22.7	33.0385
22.8	33.1079
22.9	33.1745
23	33.2387
23.1	33.3044
23.2	33.3706
23.3	33.4346
23.4	33.4979
23.5	33.5613
23.6	33.6228
23.7	33.6857
23.8	33.742
23.9	33.8045
24	33.8714
24.1	33.9411
24.2	34.0029
24.3	34.0668
24.4	34.1244
24.5	34.1845
24.6	34.2435
24.7	34.3043
24.8	34.3634
24.9	34.4253
25	34.4872
25.1	34.5497
25.2	34.6081
25.3	34.6657
25.4	34.7244
25.5	34.7794
25.6	34.8416
25.7	34.9034
25.8	34.9646
25.9	35.0185
26	35.0815
26.1	35.1416
26.2	35.1995
26.3	35.2613
26.4	35.3224
26.5	35.3848
26.6	35.4436
26.7	35.5054
26.8	35.5665
26.9	35.6245
27	35.6853
27.1	35.7411
27.2	35.7964
27.3	35.8553
27.4	35.9102
27.5	35.9663
27.6	36.0243
27.7	36.0834
27.8	36.1469
27.9	36.2058
28	36.2616
28.1	36.3179
28.2	36.3705
28.3	36.4283
28.4	36.4816
28.5	36.5384
28.6	36.5974
28.7	36.6507
28.8	36.7096
28.9	36.763
29	36.8131
29.1	36.8679
29.2	36.9281
29.3	36.9806
29.4	37.0343
29.5	37.091
29.6	37.1484
29.7	37.1991
29.8	37.2519
29.9	37.3066
30	37.3592
30.1	37.4088
30.2	37.4551
30.3	37.5081
30.4	37.562
30.5	37.6171
30.6	37.6742
30.7	37.7288
30.8	37.7815
30.9	37.8322
31	37.8844
31.1	37.937
31.2	37.9892
31.3	38.048
31.4	38.105
31.5	38.1574
31.6	38.2142
31.7	38.2651
31.8	38.3197
31.9	38.3724
32	38.4218
32.1	38.4726
32.2	38.5263
32.3	38.5813
32.4	38.6353
32.5	38.6861
32.6	38.7376
32.7	38.7885
32.8	38.839
32.9	38.8904
33	38.9438
33.1	38.9909
33.2	39.0406
33.3	39.0922
33.4	39.1473
33.5	39.1989
33.6	39.2469
33.7	39.2995
33.8	39.3479
33.9	39.3929
34	39.4412
34.1	39.4921
34.2	39.5421
34.3	39.5912
34.4	39.6417
34.5	39.6925
34.6	39.7457
34.7	39.7938
34.8	39.8483
34.9	39.8977
35	39.9501
35.1	39.9958
35.2	40.0429
35.3	40.085
35.4	40.1323
35.5	40.1817
35.6	40.2299
35.7	40.2785
35.8	40.3303
35.9	40.383
36	40.4342
36.1	40.4848
36.2	40.5325
36.3	40.582
36.4	40.6314
36.5	40.6811
36.6	40.7311
36.7	40.7789
36.8	40.8256
36.9	40.8743
37	40.9206
37.1	40.9684
37.2	41.015
37.3	41.0643
37.4	41.1146
37.5	41.164
37.6	41.2128
37.7	41.2567
37.8	41.3034
37.9	41.3492
38	41.3974
38.1	41.4456
38.2	41.4955
38.3	41.5367
38.4	41.5814
38.5	41.6325
38.6	41.6799
38.7	41.7274
38.8	41.7722
38.9	41.8165
39	41.8616
39.1	41.9057
39.2	41.9526
39.3	42.004
39.4	42.0557
39.5	42.1055
39.6	42.1556
39.7	42.2052
39.8	42.2585
39.9	42.3074
40	42.3587
40.1	42.4045
40.2	42.452
40.3	42.4997
40.4	42.5444
40.5	42.5962
40.6	42.6442
40.7	42.687
40.8	42.7313
40.9	42.7791
41	42.8241
41.1	42.8708
41.2	42.9131
41.3	42.9594
41.4	43.0065
41.5	43.0521
41.6	43.0937
41.7	43.1413
41.8	43.1839
41.9	43.2326
42	43.2845
42.1	43.3287
42.2	43.3788
42.3	43.4236
42.4	43.4683
42.5	43.5165
42.6	43.558
42.7	43.6031
42.8	43.6542
42.9	43.7005
43	43.7416
43.1	43.7824
43.2	43.8291
43.3	43.8719
43.4	43.9216
43.5	43.9649
43.6	44.009
43.7	44.0493
43.8	44.0971
43.9	44.1444
44	44.1878
44.1	44.2309
44.2	44.2718
44.3	44.3056
44.4	44.3481
44.5	44.3913
44.6	44.4381
44.7	44.4859
44.8	44.5326
44.9	44.5759
45	44.6189
45.1	44.6598
45.2	44.7045
45.3	44.7491
45.4	44.7912
45.5	44.832
45.6	44.876
45.7	44.9216
45.8	44.9689
45.9	45.0176
46	45.0638
46.1	45.1101
46.2	45.1544
46.3	45.1948
46.4	45.2308
46.5	45.2694
46.6	45.312
46.7	45.3521
46.8	45.3977
46.9	45.4456
47	45.4911
47.1	45.5344
47.2	45.5833
47.3	45.6312
47.4	45.6747
47.5	45.7202
47.6	45.7689
47.7	45.8144
47.8	45.8649
47.9	45.9076
48	45.9467
48.1	45.9891
48.2	46.0323
48.3	46.0723
48.4	46.1175
48.5	46.1601
48.6	46.206
48.7	46.2523
48.8	46.2927
48.9	46.3313
49	46.3748
49.1	46.421
49.2	46.466
49.3	46.5092
49.4	46.5478
49.5	46.5874
49.6	46.6275
49.7	46.6736
49.8	46.7177
49.9	46.7618
50	46.8046
50.1	46.8463
50.2	46.8834
50.3	46.9207
50.4	46.9617
50.5	47.0058
50.6	47.0521
50.7	47.0973
50.8	47.1429
50.9	47.1878
51	47.2281
51.1	47.2717
51.2	47.3136
51.3	47.3587
51.4	47.4011
51.5	47.4445
51.6	47.4856
51.7	47.5298
51.8	47.5732
51.9	47.6125
52	47.6528
52.1	47.6904
52.2	47.7326
52.3	47.7751
52.4	47.8141
52.5	47.8569
52.6	47.9032
52.7	47.9483
52.8	47.9921
52.9	48.0314
53	48.0682
53.1	48.1138
53.2	48.157
53.3	48.198
53.4	48.241
53.5	48.284
53.6	48.3275
53.7	48.3654
53.8	48.4055
53.9	48.4483
54	48.4928
54.1	48.5392
54.2	48.583
54.3	48.6266
54.4	48.6693
54.5	48.7095
54.6	48.7556
54.7	48.8007
54.8	48.8388
54.9	48.8761
55	48.9208
55.1	48.9671
55.2	49.0087
55.3	49.0541
55.4	49.0981
55.5	49.1434
55.6	49.1875
55.7	49.2326
55.8	49.2744
55.9	49.3171
56	49.3614
56.1	49.4053
56.2	49.4459
56.3	49.4879
56.4	49.5305
56.5	49.5744
56.6	49.6203
56.7	49.6635
56.8	49.7053
56.9	49.7465
57	49.7873
57.1	49.8304
57.2	49.8715
57.3	49.9152
57.4	49.9533
57.5	49.9982
57.6	50.0398
57.7	50.083
57.8	50.1262
57.9	50.1648
58	50.2059
58.1	50.249
58.2	50.2967
58.3	50.3349
58.4	50.3748
58.5	50.4207
58.6	50.4633
58.7	50.502
58.8	50.5456
58.9	50.5847
59	50.6259
59.1	50.6721
59.2	50.7135
59.3	50.7592
59.4	50.8034
59.5	50.8421
59.6	50.8844
59.7	50.9203
59.8	50.9649
59.9	51.0031
60	51.0448
60.1	51.0873
60.2	51.1287
60.3	51.1717
60.4	51.212
60.5	51.2526
60.6	51.2926
60.7	51.3335
60.8	51.3735
60.9	51.4126
61	51.4546
61.1	51.499
61.2	51.5411
61.3	51.5836
61.4	51.623
61.5	51.6627
61.6	51.7
61.7	51.7413
61.8	51.7822
61.9	51.8197
62	51.8614
62.1	51.9028
62.2	51.9443
62.3	51.9829
62.4	52.0232
62.5	52.0678
62.6	52.1104
62.7	52.1527
62.8	52.1957
62.9	52.229
63	52.2701
63.1	52.3169
63.2	52.3584
63.3	52.398
63.4	52.4404
63.5	52.4853
63.6	52.525
63.7	52.5685
63.8	52.6096
63.9	52.6479
64	52.6917
64.1	52.7358
64.2	52.7823
64.3	52.8204
64.4	52.8655
64.5	52.9085
64.6	52.9456
64.7	52.988
64.8	53.025
64.9	53.0653
65	53.1096
65.1	53.1546
65.2	53.1933
65.3	53.2331
65.4	53.2689
65.5	53.3083
65.6	53.3486
65.7	53.3845
65.8	53.4223
65.9	53.4575
66	53.4974
66.1	53.5324
66.2	53.5696
66.3	53.6085
66.4	53.6495
66.5	53.6879
66.6	53.7319
66.7	53.7709
66.8	53.8105
66.9	53.8534
67	53.8947
67.1	53.9335
67.2	53.972
67.3	54.0089
67.4	54.0493
67.5	54.093
67.6	54.1387
67.7	54.1809
67.8	54.2204
67.9	54.2612
68	54.3041
68.1	54.3452
68.2	54.3839
68.3	54.4245
68.4	54.4651
68.5	54.5087
68.6	54.5551
68.7	54.6021
68.8	54.6396
68.9	54.6792
69	54.721
69.1	54.762
69.2	54.7968
69.3	54.8312
69.4	54.878
69.5	54.9172
69.6	54.9572
69.7	55.002
69.8	55.0443
69.9	55.0845
70	55.1237
70.1	55.1634
70.2	55.2009
70.3	55.2374
70.4	55.2796
70.5	55.3191
70.6	55.3636
70.7	55.4026
70.8	55.4366
70.9	55.4767
71	55.5153
71.1	55.552
71.2	55.5861
71.3	55.6237
71.4	55.6659
71.5	55.7074
71.6	55.7455
71.7	55.786
71.8	55.8267
71.9	55.8689
72	55.9092
72.1	55.9489
72.2	55.9848
72.3	56.0229
72.4	56.0611
72.5	56.1005
72.6	56.1436
72.7	56.183
72.8	56.2219
72.9	56.2576
73	56.2922
73.1	56.3325
73.2	56.3773
73.3	56.4159
73.4	56.4556
73.5	56.4919
73.6	56.5239
73.7	56.5624
73.8	56.5987
73.9	56.6364
74	56.6751
74.1	56.7124
74.2	56.7506
74.3	56.7868
74.4	56.8221
74.5	56.8633
74.6	56.9008
74.7	56.9392
74.8	56.9767
74.9	57.019
75	57.057
75.1	57.1002
75.2	57.1396
75.3	57.1793
75.4	57.2244
75.5	57.257
75.6	57.2943
75.7	57.3326
75.8	57.3713
75.9	57.4067
76	57.4471
76.1	57.4874
76.2	57.525
76.3	57.5688
76.4	57.6127
76.5	57.6529
76.6	57.6923
76.7	57.7275
76.8	57.7701
76.9	57.8128
77	57.8512
77.1	57.8876
77.2	57.9285
77.3	57.9717
77.4	58.0116
77.5	58.049
77.6	58.088
77.7	58.1287
77.8	58.1666
77.9	58.1972
78	58.2348
78.1	58.2704
78.2	58.3052
78.3	58.3534
78.4	58.3979
78.5	58.4422
78.6	58.4838
78.7	58.5188
78.8	58.5546
78.9	58.5904
79	58.6334
79.1	58.6765
79.2	58.7151
79.3	58.7478
79.4	58.7849
79.5	58.8274
79.6	58.8716
79.7	58.9181
79.8	58.9589
79.9	58.9988
80	59.0369
80.1	59.0783
80.2	59.122
80.3	59.1646
80.4	59.2032
80.5	59.2454
80.6	59.286
80.7	59.3222
80.8	59.3615
80.9	59.3994
81	59.4367
81.1	59.4733
81.2	59.5114
81.3	59.554
81.4	59.5996
81.5	59.6381
81.6	59.681
81.7	59.7233
81.8	59.766
81.9	59.8069
82	59.8456
82.1	59.8863
82.2	59.925
82.3	59.9642
82.4	60.003
82.5	60.0404
82.6	60.0768
82.7	60.1135
82.8	60.1535
82.9	60.1912
83	60.2269
83.1	60.2631
83.2	60.3019
83.3	60.3408
83.4	60.3818
83.5	60.4283
83.6	60.4717
83.7	60.5147
83.8	60.555
83.9	60.5969
84	60.6402
84.1	60.6719
84.2	60.7068
84.3	60.7449
84.4	60.7814
84.5	60.8222
84.6	60.8594
84.7	60.8985
84.8	60.9397
84.9	60.9792
85	61.0229
85.1	61.0637
85.2	61.1036
85.3	61.1398
85.4	61.1834
85.5	61.2219
85.6	61.2605
85.7	61.2988
85.8	61.3344
85.9	61.3682
86	61.4056
86.1	61.4407
86.2	61.477
86.3	61.5168
86.4	61.556
86.5	61.5946
86.6	61.6294
86.7	61.6651
86.8	61.7084
86.9	61.7469
87	61.789
87.1	61.831
87.2	61.8751
87.3	61.9126
87.4	61.9467
87.5	61.9868
87.6	62.0264
87.7	62.0659
87.8	62.1072
87.9	62.1491
88	62.1853
88.1	62.2275
88.2	62.2612
88.3	62.2972
88.4	62.3333
88.5	62.373
88.6	62.4145
88.7	62.4564
88.8	62.4977
88.9	62.5387
89	62.5799
89.1	62.6258
89.2	62.6731
89.3	62.7159
89.4	62.757
89.5	62.7971
89.6	62.8356
89.7	62.876
89.8	62.9144
89.9	62.9535
90	62.9961
90.1	63.0323
90.2	63.0739
90.3	63.1098
90.4	63.1443
90.5	63.1784
90.6	63.216
90.7	63.2564
90.8	63.2936
90.9	63.333
91	63.37
91.1	63.4116
91.2	63.4485
91.3	63.4869
91.4	63.5265
91.5	63.5596
91.6	63.5965
91.7	63.6362
91.8	63.6735
91.9	63.7119
92	63.7501
92.1	63.7889
92.2	63.8316
92.3	63.8695
92.4	63.9067
92.5	63.94
92.6	63.9781
92.7	64.0191
92.8	64.0582
92.9	64.0949
93	64.1291
93.1	64.1683
93.2	64.2007
93.3	64.2352
93.4	64.2701
93.5	64.312
93.6	64.3527
93.7	64.3896
93.8	64.424
93.9	64.4599
94	64.4946
94.1	64.5302
94.2	64.5674
94.3	64.6062
94.4	64.6463
94.5	64.6843
94.6	64.718
94.7	64.7554
94.8	64.7984
94.9	64.8379
95	64.8753
95.1	64.9206
95.2	64.9576
95.3	64.9968
95.4	65.0379
95.5	65.0763
95.6	65.1135
95.7	65.1485
95.8	65.1874
95.9	65.2264
96	65.2638
96.1	65.2963
96.2	65.3366
96.3	65.3744
96.4	65.4123
96.5	65.4495
96.6	65.4905
96.7	65.5283
96.8	65.5631
96.9	65.6008
97	65.6387
97.1	65.6793
97.2	65.7135
97.3	65.7544
97.4	65.7937
97.5	65.8367
97.6	65.8792
97.7	65.9147
97.8	65.9527
97.9	65.9931
98	66.0294
98.1	66.0683
98.2	66.1059
98.3	66.1423
98.4	66.1767
98.5	66.2121
98.6	66.2468
98.7	66.2857
98.8	66.3277
98.9	66.3638
99	66.4003
99.1	66.4415
99.2	66.479
99.3	66.5172
99.4	66.556
99.5	66.5966
99.6	66.638
99.7	66.6759
99.8	66.7152
99.9	66.7544
100	66.7923
100.1	66.8269
100.2	66.8624
100.3	66.8968
100.4	66.933
100.5	66.9674
100.6	67.0029
100.7	67.043
100.8	67.0823
100.9	67.1162
101	67.1552
101.1	67.1943
101.2	67.2269
101.3	67.2638
101.4	67.3008
101.5	67.3378
101.6	67.3753
101.7	67.4137
101.8	67.4562
101.9	67.4961
102	67.5328
102.1	67.5659
102.2	67.6034
102.3	67.6332
102.4	67.6668
102.5	67.7028
102.6	67.737
102.7	67.7766
102.8	67.8141
102.9	67.8558
103	67.8921
103.1	67.9281
103.2	67.9638
103.3	68.0048
103.4	68.0449
103.5	68.0829
103.6	68.1183
103.7	68.1582
103.8	68.2029
103.9	68.2403
104	68.276
104.1	68.3125
104.2	68.3504
104.3	68.3847
104.4	68.4214
104.5	68.4568
104.6	68.4922
104.7	68.5279
104.8	68.5652
104.9	68.6004
105	68.6436
105.1	68.6811
105.2	68.7156
105.3	68.7536
105.4	68.7908
105.5	68.8261
105.6	68.8649
105.7	68.8985
105.8	68.9301
105.9	68.9677
106	69.0048
106.1	69.0441
106.2	69.0805
106.3	69.1148
106.4	69.1527
106.5	69.1917
106.6	69.2312
106.7	69.2693
106.8	69.3056
106.9	69.3418
107	69.3755
107.1	69.4085
107.2	69.4458
107.3	69.4893
107.4	69.5262
107.5	69.5558
107.6	69.5908
107.7	69.6246
107.8	69.6637
107.9	69.6994
108	69.7339
108.1	69.767
108.2	69.8105
108.3	69.8468
108.4	69.8864
108.5	69.9234
108.6	69.9614
108.7	70.0022
108.8	70.0388
108.9	70.0763
109	70.1141
109.1	70.1524
109.2	70.1938
109.3	70.2342
109.4	70.269
109.5	70.3043
109.6	70.3419
109.7	70.3785
109.8	70.4159
109.9	70.449
110	70.4844
110.1	70.5222
110.2	70.5567
110.3	70.5944
110.4	70.6347
110.5	70.6729
110.6	70.7107
110.7	70.7443
110.8	70.7775
110.9	70.8117
111	70.8527
111.1	70.8862
111.2	70.9239
111.3	70.9663
111.4	71.002
111.5	71.0423
111.6	71.0858
111.7	71.1225
111.8	71.1608
111.9	71.2067
112	71.2497
112.1	71.2883
112.2	71.3241
112.3	71.3617
112.4	71.4073
112.5	71.4417
112.6	71.4732
112.7	71.5054
112.8	71.5413
112.9	71.5789
113	71.6153
113.1	71.6523
113.2	71.6861
113.3	71.7199
113.4	71.7496
113.5	71.785
113.6	71.8232
113.7	71.8587
113.8	71.8943
113.9	71.9276
114	71.9673
114.1	72.0031
114.2	72.0422
114.3	72.078
114.4	72.1162
114.5	72.1516
114.6	72.1897
114.7	72.2292
114.8	72.2672
114.9	72.3038
115	72.3395
115.1	72.3744
115.2	72.4132
115.3	72.4522
115.4	72.4898
115.5	72.5283
115.6	72.562
115.7	72.5957
115.8	72.6308
115.9	72.668
116	72.7036
116.1	72.7425
116.2	72.7815
116.3	72.8198
116.4	72.8537
116.5	72.8946
116.6	72.9263
116.7	72.962
116.8	72.9938
116.9	73.0328
117	73.0754
117.1	73.1253
117.2	73.1623
117.3	73.194
117.4	73.231
117.5	73.2691
117.6	73.3031
117.7	73.3495
117.8	73.394
117.9	73.4391
118	73.4802
118.1	73.5235
118.2	73.5617
118.3	73.5984
118.4	73.6475
118.5	73.6899
118.6	73.7353
118.7	73.7753
118.8	73.8174
118.9	73.8623
119	73.8995
119.1	73.8995
119.2	73.8679
119.3	73.8623
119.4	73.8246
119.5	73.8174
119.6	73.8049
119.7	73.7967
119.8	73.7788
119.9	73.7753
120	73.7353
120.1	73.7353
120.2	73.6822
120.3	73.3878
120.4	71.3353
120.5	70.6522
120.6	70.2604
120.7	70.0893
120.8	70.0891
120.9	70.0874
121	70.0273
121.1	70.0039
121.2	69.984
121.3	69.9798
121.4	69.9698
121.5	69.8984
121.6	69.8908
121.7	69.8544
121.8	69.6904
121.9	69.5632
122	69.424
122.1	69.2536
122.2	69.1068
122.3	68.9068
122.4	68.7557
122.5	68.5858
122.6	68.4825
122.7	68.3214
122.8	68.1479
122.9	67.986
123	67.827
123.1	67.6902
123.2	67.4911
123.3	67.334
123.4	67.1479
123.5	67.0161
123.6	66.8525
123.7	66.7126
123.8	66.5335
123.9	66.3727
124	66.2045
124.1	66.0622
124.2	65.8992
124.3	65.7579
124.4	65.613
124.5	65.4709
124.6	65.3269
124.7	65.1915
124.8	65.0374
124.9	64.9024
125	64.7886
125.1	64.6589
125.2	64.5091
125.3	64.3539
125.4	64.2214
125.5	64.0861
125.6	63.9719
125.7	63.8517
125.8	63.7347
125.9	63.6037
126	63.4782
126.1	63.3388
126.2	63.2167
126.3	63.1017
126.4	62.9801
126.5	62.8653
126.6	62.7509
126.7	62.6516
126.8	62.5419
126.9	62.4214
127	62.3163
127.1	62.201
127.2	62.0851
127.3	61.9848
127.4	61.8782
127.5	61.7754
127.6	61.6768
127.7	61.5696
127.8	61.4585
127.9	61.3553
128	61.2549
128.1	61.1609
128.2	61.0747
128.3	60.982
128.4	60.8621
128.5	60.7722
128.6	60.6931
128.7	60.6158
128.8	60.5334
128.9	60.4484
129	60.3707
129.1	60.29
129.2	60.2112
129.3	60.117
129.4	60.0143
129.5	59.9265
129.6	59.8473
129.7	59.7771
129.8	59.6913
129.9	59.5879
130	59.4897
130.1	59.4253
130.2	59.3509
130.3	59.2928
130.4	59.1927
130.5	59.1296
130.6	59.0636
130.7	58.9877
130.8	58.8746
130.9	58.5264
131	58.5092
131.1	59.0199
131.2	59.4794
131.3	59.2323
131.4	58.4344
131.5	58.5477
131.6	58.5598
131.7	58.5905
131.8	58.464
131.9	58.3885
132	58.3346
132.1	58.2918
132.2	58.2273
132.3	58.1934
132.4	58.1328
132.5	58.0981
132.6	58.0653
132.7	58.0483
132.8	58.028
132.9	58.0212
133	57.9502
133.1	57.9117
133.2	57.899
133.3	57.8611
133.4	57.8514
133.5	57.8215
133.6	57.7965
133.7	57.7591
133.8	57.7637
133.9	57.7868
134	57.7151
134.1	57.7271
134.2	57.5559
134.3	57.6437
134.4	57.7644
134.5	57.349
134.6	56.9989
134.7	56.7578
134.8	56.5982
134.9	56.5127
135	56.6003
135.1	56.6009
135.2	56.5945
135.3	56.6913
135.4	56.6532
135.5	56.5734
135.6	56.5357
135.7	56.4231
135.8	56.3731
135.9	56.3164
136	56.2788
136.1	56.2788
136.2	56.2639
136.3	56.1716
136.4	56.1374
136.5	56.0757
136.6	56.0625
136.7	56.0135
136.8	55.9627
136.9	55.9335
137	55.8959
137.1	55.8535
137.2	55.817
137.3	55.7685
137.4	55.7257
137.5	55.686
137.6	55.6441
137.7	55.5962
137.8	55.5448
137.9	55.5031
138	55.4567
138.1	55.4092
138.2	55.3765
138.3	55.3342
138.4	55.2899
138.5	55.2497
138.6	55.207
138.7	55.1602
138.8	55.1164
138.9	55.076
139	55.032
139.1	54.9947
139.2	54.9518
139.3	54.9115
139.4	54.876
139.5	54.8496
139.6	54.8135
139.7	54.7869
139.8	54.753
139.9	54.7183
140	54.6867
140.1	54.6562
140.2	54.623
140.3	54.5892
140.4	54.5583
140.5	54.5231
140.6	54.4885
140.7	54.4613
140.8	54.432
140.9	54.3982
141	54.3619
141.1	54.3278
141.2	54.2988
141.3	54.2773
141.4	54.243
141.5	54.211
141.6	54.1815
141.7	54.1523
141.8	54.1162
141.9	54.0827
142	54.0601
142.1	54.034
142.2	54.0047
142.3	53.9801
142.4	53.9536
142.5	53.9347
142.6	53.9117
142.7	53.8935
142.8	53.8715
142.9	53.8439
143	53.8174
143.1	53.7871
143.2	53.7563
143.3	53.7294
143.4	53.6987
143.5	53.6699
143.6	53.6449
143.7	53.6159
143.8	53.586
143.9	53.5568
144	53.5255
144.1	53.5025
144.2	53.4774
144.3	53.4589
144.4	53.4364
144.5	53.4145
144.6	53.3915
144.7	53.3687
144.8	53.3482
144.9	53.3261
145	53.3029
145.1	53.2798
145.2	53.2553
145.3	53.2325
145.4	53.2155
145.5	53.1995
145.6	53.1846
145.7	53.164
145.8	53.1422
145.9	53.118
146	53.0955
146.1	53.0753
146.2	53.0521
146.3	53.0331
146.4	53.0112
146.5	53.0012
146.6	52.9839
146.7	52.9623
146.8	52.9384
146.9	52.92
147	52.8927
147.1	52.8771
147.2	52.8562
147.3	52.8304
147.4	52.8082
147.5	52.7887
147.6	52.7714
147.7	52.7545
147.8	52.7308
147.9	52.7077
148	52.687
148.1	52.6641
148.2	52.6458
148.3	52.6242
148.4	52.6051
148.5	52.5891
148.6	52.5758
148.7	52.5608
148.8	52.5435
148.9	52.5257
149	52.5108
149.1	52.4935
149.2	52.4796
149.3	52.4639
149.4	52.4438
149.5	52.4293
149.6	52.4146
149.7	52.3932
149.8	52.3701
149.9	52.3473
150	52.3322
150.1	52.3193
150.2	52.3066
150.3	52.2922
150.4	52.2795
150.5	52.2721
150.6	52.2564
150.7	52.2364
150.8	52.2215
150.9	52.2022
151	52.1908
151.1	52.1817
151.2	52.1686
151.3	52.1643
151.4	52.1564
151.5	52.1473
151.6	52.1366
151.7	52.1221
151.8	52.1027
151.9	52.0929
152	52.0841
152.1	52.0788
152.2	52.0715
152.3	52.0539
152.4	52.042
152.5	52.0331
152.6	52.0149
152.7	52.0052
152.8	51.9909
152.9	51.9757
153	51.9652
153.1	51.9562
153.2	51.9441
153.3	51.9326
153.4	51.9275
153.5	51.9195
153.6	51.9094
153.7	51.8967
153.8	51.8828
153.9	51.8693
154	51.8583
154.1	51.8496
154.2	51.8407
154.3	51.8292
154.4	51.823
154.5	51.8156
154.6	51.8104
154.7	51.7996
154.8	51.7931
154.9	51.7764
155	51.7755
155.1	51.7724
155.2	51.7698
155.3	51.7604
155.4	51.7515
155.5	51.746
155.6	51.7372
155.7	51.725
155.8	51.7102
155.9	51.7
156	51.6953
156.1	51.6869
156.2	51.6801
156.3	51.6807
156.4	51.6759
156.5	51.6655
156.6	51.653
156.7	51.6437
156.8	51.6396
156.9	51.6323
157	51.6266
157.1	51.6178
157.2	51.6093
157.3	51.5997
157.4	51.5923
157.5	51.5865
157.6	51.5807
157.7	51.5766
157.8	51.5646
157.9	51.5551
158	51.5427
158.1	51.5278
158.2	51.5197
158.3	51.5089
158.4	51.506
158.5	51.502
158.6	51.492
158.7	51.4836
158.8	51.4746
158.9	51.4616
159	51.4497
159.1	51.438
159.2	51.4309
159.3	51.4248
159.4	51.4194
159.5	51.4164
159.6	51.4168
159.7	51.4135
159.8	51.411
159.9	51.4067
160	51.3981
160.1	51.3877
160.2	51.3745
[truncated: 12,877 more rows]

[truncated: 20 more sheets: hCD26-R336T, hCD26-R336K, hCD26-R336G, hCD26-R336S, hCD26-V341T, hCD26-V341L, hCD26-V341A, hCD26-V341S, hCD26-V341E, hCD26-Q344E, hCD26-Q344K, hCD26-I346V, hCD26-I346T, hCD26-M348T, hCD26-I295T-R336K, hCD26-I295T-R336V, hCD26-I295T-R336T, hCD26-I295T-R336G, hCD26-I295T-R336S, hCD26-S292A-I295T-R336K]
