# Supplementary material for: Molecular basis for receptor recognition and broad host tropism for merbecovirus MjHKU4r-CoV-1
Source: EMBO Rep. 2024 Jun 14;25(7):17. doi: 10.1038/s44319-024-00169-8 (PMC11239678; doi:10.1038/s44319-024-00169-8)
Supplement: Supplementary file 6 — EV Figures Source Data [file 44319_2024_169_MOESM6_ESM.zip › Figure EV4.xlsx]

## Sheet: MjHKU4r-CoV-1 RBD to hCD26
Time (s)	Response units (RU)				Concentration (µM)	Response units (RU)	Response units (RU)
-60	-0.0886				0	-0.742033
-59.9	-0.0882993				0.0157828	12.1633
-59.8	-0.0840997				0.0315657	24.0195
-59.7	-0.0876999				0.0473485	34.9495
-59.6	-0.0875997				0.0631313	45.0576
-59.5	-0.0906				0.0789141	54.4333
-59.4	-0.0892991				0.094697	63.1534
-59.3	-0.0844997				0.11048	71.2843
-59.2	-0.0873				0.126263	78.8838
-59.1	-0.0869999				0.142045	86.0024
-59	-0.0853				0.157828	92.6842
-58.9	-0.0819001				0.173611	98.9683
-58.8	-0.0803996				0.189394	104.889
-58.7	-0.0754001				0.205177	110.477
-58.6	-0.0684999				0.22096	115.76
-58.5	-0.0706001				0.236742	120.762
-58.4	-0.0673999				0.252525	125.505
-58.3	-0.0666993				0.268308	130.008
-58.2	-0.0610001				0.284091	134.289
-58.1	-0.059499				0.299874	138.365
-58	-0.0548				0.315657	142.249
-57.9	-0.0509995				0.331439	145.955
-57.8	-0.0483998				0.347222	149.495
-57.7	-0.0480999				0.363005	152.88
-57.6	-0.0448993				0.378788	156.119
-57.5	-0.0395				0.394571	159.222
-57.4	-0.0396998				0.410354	162.198
-57.3	-0.0381994				0.426136	165.053
-57.2	-0.0354001				0.441919	167.796
-57.1	-0.0348002				0.457702	170.432
-57	-0.0363				0.473485	172.968
-56.9	-0.0374001				0.489268	175.41
-56.8	-0.0403998				0.505051	177.762
-56.7	-0.0471				0.520833	180.029
-56.6	-0.0534997				0.536616	182.217
-56.5	-0.0505				0.552399	184.328
-56.4	-0.0480006				0.568182	186.367
-56.3	-0.0477				0.583965	188.338
-56.2	-0.0513001				0.599747	190.244
-56.1	-0.0454983				0.61553	192.088
-56	-0.0347001				0.631313	193.873
-55.9	-0.0171002				0.647096	195.602
-55.8	-0.0319995				0.662879	197.278
-55.7	-0.0307999				0.678662	198.902
-55.6	-0.0324004				0.694444	200.477
-55.5	-0.0296001				0.710227	202.006
-55.4	-0.0301999				0.72601	203.491
-55.3	-0.0279998				0.741793	204.932
-55.2	-0.0319				0.757576	206.333
-55.1	-0.0337997				0.773359	207.695
-55	-0.0314				0.789141	209.019
-54.9	-0.0355008				0.804924	210.308
-54.8	-0.0401008				0.820707	211.561
-54.7	-0.0400001				0.83649	212.782
-54.6	-0.033501				0.852273	213.97
-54.5	-0.0390999				0.868056	215.128
-54.4	-0.0506994				0.883838	216.257
-54.3	-0.0385998				0.899621	217.357
-54.2	-0.0394999				0.915404	218.43
-54.1	-0.0434994				0.931187	219.477
-54	-0.0437				0.94697	220.498
-53.9	-0.0425004				0.962753	221.495
-53.8	-0.0519997				0.978535	222.468
-53.7	-0.0545				0.994318	223.419
-53.6	-0.0633006				1.0101	224.347
-53.5	-0.0715999				1.02588	225.255
-53.4	-0.0723004				1.04167	226.142
-53.3	-0.0772996				1.05745	227.009
-53.2	-0.0718				1.07323	227.857
-53.1	-0.0657002				1.08902	228.686
-53	-0.0703999				1.1048	229.498
-52.9	-0.0813001				1.12058	230.292
-52.8	-0.0864005				1.13636	231.069
-52.7	-0.0952001				1.15215	231.83
-52.6	-0.0966009				1.16793	232.576
-52.5	-0.1044				1.18371	233.306
-52.4	-0.1115				1.19949	234.021
-52.3	-0.1149				1.21528	234.722
-52.2	-0.1102				1.23106	235.409
-52.1	-0.1011				1.24684	236.083
-52	-0.0944				1.26263	236.743
-51.9	-0.0882998				1.27841	237.39
-51.8	-0.0831997				1.29419	238.026
-51.7	-0.0818001				1.30997	238.649
-51.6	-0.0853999				1.32576	239.26
-51.5	-0.0911001				1.34154	239.861
-51.4	-0.0931999				1.35732	240.45
-51.3	-0.0934002				1.37311	241.028
-51.2	-0.0951001				1.38889	241.596
-51.1	-0.0951998				1.40467	242.153
-51	-0.0955001				1.42045	242.701
-50.9	-0.0909001				1.43624	243.239
-50.8	-0.0936998				1.45202	243.768
-50.7	-0.0937999				1.4678	244.288
-50.6	-0.0924001				1.48359	244.798
-50.5	-0.0955999				1.49937	245.3
-50.4	-0.0959001				1.51515	245.794
-50.3	-0.0983993				1.53093	246.279
-50.2	-0.0927				1.54672	246.757
-50.1	-0.0930003				1.5625	247.226
-50	-0.0952999
-49.9	-0.0911999				0.0976562		64.2514
-49.8	-0.0912995				0.195312		107.964
-49.7	-0.0908999				0.390625		158.218
-49.6	-0.0930999				0.78125		207.721
-49.5	-0.0917				1.5625		247.636
-49.4	-0.0906994
-49.3	-0.0909002
-49.2	-0.0938001
-49.1	-0.0942999
-49	-0.0949
-48.9	-0.0911993
-48.8	-0.0817999
-48.7	-0.0837
-48.6	-0.0875999
-48.5	-0.0846001
-48.4	-0.0749995
-48.3	-0.0706
-48.2	-0.0718999
-48.1	-0.069399
-48	-0.0706999
-47.9	-0.0760999
-47.8	-0.0832999
-47.7	-0.0851999
-47.6	-0.0762991
-47.5	-0.0666999
-47.4	-0.1064
-47.3	-0.0644003
-47.2	-0.067
-47.1	-0.0715987
-47	-0.0642
-46.9	-0.0627994
-46.8	-0.0556005
-46.7	-0.0633
-46.6	-0.0571996
-46.5	-0.0597999
-46.4	-0.054599
-46.3	-0.0398986
-46.2	-0.0316999
-46.1	-0.0368998
-46	-0.0356999
-45.9	-0.0270999
-45.8	-0.0252994
-45.7	-0.0222001
-45.6	-0.0233993
-45.5	0.0171
-45.4	-0.0129998
-45.3	-0.0226002
-45.2	-0.0251999
-45.1	-0.0246997
-45	-0.0185001
-44.9	-0.0187989
-44.8	-0.0195976
-44.7	-0.0154
-44.6	-0.0145988
-44.5	-0.0129
-44.4	-0.0304015
-44.3	-0.00579732
-44.2	0.00330012
-44.1	0.0263051
-44	0.0182
-43.9	0.0251028
-43.8	0.0307025
-43.7	0.0332
-43.6	0.033402
-43.5	0.0319999
-43.4	0.0299042
-43.3	0.040002
-43.2	0.0409
-43.1	0.0517009
-43	0.0464999
-42.9	0.0454027
-42.8	0.0415032
-42.7	0.041
-42.6	0.0386033
-42.5	0.0399
-42.4	0.0692038
-42.3	0.0647042
-42.2	0.0646999
-42.1	0.0882023
-42	0.0918001
-41.9	0.1098
-41.8	0.1014
-41.7	0.0781
-41.6	0.0776016
-41.5	0.0677
-41.4	0.0713018
-41.3	0.101897
-41.2	0.0776999
-41.1	0.0609086
-41	0.1239
-40.9	0.128897
-40.8	0.0963962
-40.7	0.1111
-40.6	-1.77224
-40.5	0.1431
-40.4	3.51479
-40.3	-4.87559
-40.2	-1.0137
-40.1	1.57723
-40	-1.5281
-39.9	0.086658
-39.8	-0.0789953
-39.7	0.0537999
-39.6	-0.0375996
-39.5	0.0136
-39.4	0.0167993
-39.3	-0.00819986
-39.2	0.0216001
-39.1	-9.97223e-05
-39	0.0470999
-38.9	0.062098
-38.8	0.0593999
-38.7	0.0880001
-38.6	0.0963184
-38.5	0.1146
-38.4	-0.012905
-38.3	0.0145947
-38.2	-0.00130005
-38.1	-0.00580214
-38	-0.00159993
-37.9	-0.0193894
-37.8	0.0518013
-37.7	0.0775
-37.6	-0.013201
-37.5	0.014
-37.4	0.00931776
-37.3	0.103784
-37.2	-0.0984001
-37.1	-0.0205984
-37	0.0103001
-36.9	0.0271009
-36.8	0.0323997
-36.7	0.0318
-36.6	0.0321012
-36.5	0.0433
-36.4	0.0595011
-36.3	0.0743006
-36.2	0.0771001
-36.1	0.0772997
-36	0.0844999
-35.9	0.0917976
-35.8	0.0906949
-35.7	0.0691001
-35.6	0.050291
-35.5	0.0488001
-35.4	0.0861002
-35.3	0.178417
-35.2	0.3406
-35.1	0.466026
-35	0.4291
-34.9	0.288321
-34.8	0.102222
-34.7	-0.0665001
-34.6	-0.227901
-34.5	-0.2821
-34.4	-0.267498
-34.3	-0.195898
-34.2	-0.1445
-34.1	-0.0828984
-34	-0.0580001
-33.9	-0.0697013
-33.8	-0.0901959
-33.7	-0.0741
-33.6	-0.0638013
-33.5	-0.098
-33.4	-0.0707981
-33.3	-0.0536984
-33.2	-0.0592999
-33.1	-0.0630979
-33	-0.0633
-32.9	-0.0542962
-32.8	-0.0452967
-32.7	-0.0317
-32.6	-0.0356993
-32.5	-0.0347001
-32.4	-0.0330967
-32.3	-0.0169998
-32.2	-0.0311
-32.1	-0.0361988
-32	-0.0392001
-31.9	-0.0433977
-31.8	-0.0372973
-31.7	-0.0313
-31.6	-0.0291983
-31.5	-0.0327
-31.4	-0.0384985
-31.3	-0.0361988
-31.2	-0.0382001
-31.1	-0.0374979
-31	-0.0329
-30.9	-0.029498
-30.8	-0.0282981
-30.7	-0.0267
-30.6	-0.0221982
-30.5	-0.021
-30.4	-0.0237983
-30.3	-0.0234975
-30.2	-0.0204
-30.1	-0.0160986
-30	-0.0165
-29.9	-0.0139983
-29.8	-0.0139983
-29.7	-0.0152
-29.6	-0.0175983
-29.5	-0.0179
-29.4	-0.0168978
-29.3	-0.010498
-29.2	-0.00960002
-29.1	-0.00879827
-29	-0.00830004
-28.9	-0.0043981
-28.8	-0.0030979
-28.7	0.00469996
-28.6	0.00710189
-28.5	0.00880005
-28.4	0.0117018
-28.3	0.0144019
-28.2	0.0196
-28.1	0.0203022
-28	0.0211
-27.9	0.0186013
-27.8	0.0158022
-27.7	0.0228
-27.6	0.0244015
-27.5	0.0205
-27.4	0.0205021
-27.3	0.0199017
-27.2	0.0184
-27.1	0.0191019
-27	0.0233
-26.9	0.0230019
-26.8	0.0250023
-26.7	0.0332
-26.6	0.0372016
-26.5	0.0376
-26.4	0.0371018
-26.3	0.0388014
-26.2	0.0385
-26.1	0.0380024
-26	0.0438
-25.9	0.044101
-25.8	0.0392018
-25.7	0.0395
-25.6	0.038902
-25.5	0.0412
-25.4	0.0434019
-25.3	0.0475015
-25.2	0.053
-25.1	0.0591015
-25	0.0591
-24.9	0.0597015
-24.8	0.0607014
-24.7	0.0620999
-24.6	0.0590007
-24.5	0.0525
-24.4	0.0530016
-24.3	0.0551014
-24.2	0.0568
-24.1	0.0573019
-24	0.0586999
-23.9	0.0602014
-23.8	0.0594014
-23.7	0.0607
-23.6	0.0588015
-23.5	0.0582
-23.4	0.058901
-23.3	0.0538011
-23.2	0.0523
-23.1	0.0543015
-23	0.0551
-22.9	0.0560013
-22.8	0.0543014
-22.7	0.0536
-22.6	0.0484007
-22.5	0.0511
-22.4	0.0585011
-22.3	0.049502
-22.2	0.0524
-22.1	0.061502
-22	0.0663
-21.9	0.0641012
-21.8	0.066802
-21.7	0.0708
-21.6	0.0728005
-21.5	0.0673
-21.4	0.059201
-21.3	0.062501
-21.2	0.0563
-21.1	0.0493001
-21	0.0409
-20.9	0.0310011
-20.8	0.0412998
-20.7	0.0368
-20.6	0.0400005
-20.5	0.0433
-20.4	0.0550006
-20.3	0.064303
-20.2	0.0821
-20.1	0.104001
-20	0.095
-19.9	0.093301
-19.8	0.0803993
-19.7	0.0604
-19.6	0.0260009
-19.5	0.0145
-19.4	0.0185017
-19.3	0.0224022
-19.2	0.0402
-19.1	0.0544005
-19	0.0623
-18.9	0.0597001
-18.8	0.0488001
-18.7	0.0276
-18.6	0.0125
-18.5	-0.00300001
-18.4	-0.0199997
-18.3	-0.0312
-18.2	-0.0369
-18.1	-0.0311971
-18	-0.00689997
-17.9	0.0121021
-17.8	0.0281008
-17.7	0.0266
-17.6	0.0336017
-17.5	0.0498
-17.4	0.0218009
-17.3	-0.00339782
-17.2	-0.0174
-17.1	0.00780044
-17	0.027
-16.9	0.0573001
-16.8	0.0790991
-16.7	0.0762
-16.6	0.0561001
-16.5	0.0436
-16.4	0.0240026
-16.3	0.00710311
-16.2	-0.00650003
-16.1	-0.000595989
-16	0.0127
-15.9	0.0192005
-15.8	0.0151993
-15.7	0.00410003
-15.6	0.00160113
-15.5	-0.00320003
-15.4	-0.015099
-15.3	-0.027299
-15.2	-0.0476
-15.1	-0.0642961
-15	-0.067
-14.9	-0.0646961
-14.8	-0.0652963
-14.7	-0.0572
-14.6	-0.0405968
-14.5	-0.0105
-14.4	0.0165015
-14.3	0.0258997
-14.2	0.0202
-14.1	0.00720005
-14	-0.0024
-13.9	0.00730139
-13.8	0.0137
-13.7	0.00880001
-13.6	0.0157002
-13.5	0.0112
-13.4	0.0105003
-13.3	0.00839908
-13.2	-0.002
-13.1	0.00710318
-13	0.0187
-12.9	0.0230028
-12.8	0.0297008
-12.7	0.0225
-12.6	0.0251998
-12.5	0.0197
-12.4	0.0192
-12.3	0.0153997
-12.2	0.0115
-12.1	0.0181
-12	0.0196
-11.9	0.0126996
-11.8	0.0078006
-11.7	0.00790001
-11.6	0.00370114
-11.5	0.01
-11.4	0.0118009
-11.3	0.00950111
-11.2	0.00760001
-11.1	0.0076015
-11	0.011
-10.9	0.0128012
-10.8	0.0192998
-10.7	0.0108
-10.6	0.014001
-10.5	0.0139
-10.4	0.0202006
-10.3	0.0196008
-10.2	0.0202
-10.1	0.0259021
-10	0.0347
-9.89999	0.0444009
-9.79999	0.0476014
-9.7	0.0482
-9.59999	0.0542014
-9.5	0.0534
-9.39999	0.0585009
-9.29999	0.0639993
-9.2	0.0508
-9.09999	0.0371983
-9	0.025
-8.89999	0.0245008
-8.79999	0.0239999
-8.7	0.0216
-8.59999	0.0197992
-8.5	0.0143
-8.39999	0.00760144
-8.29999	0.00840114
-8.2	0.0167
-8.09999	0.0190004
-8	0.0166
-7.89999	0.0200007
-7.79999	0.0238007
-7.7	0.0228
-7.59999	0.020501
-7.5	0.0205
-7.39999	0.0199006
-7.29999	0.0169008
-7.2	0.0193
-7.09999	0.0173004
-7	0.0176
-6.89999	0.0150005
-6.79999	0.0135005
-6.7	0.0134
-6.59999	0.0128008
-6.5	0.0166
-6.39999	0.0105006
-6.29999	0.00939991
-6.2	0.0023
-6.09999	0.00730017
-6	0.0048
-5.89999	0.00900012
-5.79999	0.00540125
-5.7	0.0078
-5.59999	0.00550056
-5.5	0.0039
-5.39999	0.00360069
-5.29999	0.0044005
-5.2	0.0036
-5.09999	0.00280006
-5	0
-4.89999	-0.000999222
-4.79999	0.000100794
-4.7	0.0015
-4.59999	0.00130067
-4.5	0.0029
-4.39999	0.00220047
-4.29999	0.0012011
-4.2	0.0029
-4.09999	0.00410034
-4	0.0017
-3.89999	0.00290084
-3.79999	0.00450077
-3.7	0.003
-3.59999	0.00270145
-3.5	0.0047
-3.39999	0.0115004
-3.29999	0.0113
-3.2	0.0047
-3.09999	0.00380084
-3	0.0036
-2.89999	0.00580114
-2.79999	0.00620072
-2.7	0.0072
-2.59999	0.00410083
-2.5	0.0052
-2.39999	0.00940099
-2.29999	0.00440077
-2.2	0.004
-2.09999	0.00500026
-2	-0.000699996
-1.89999	0.00330077
-1.79999	0.00700216
-1.7	0.0147
-1.59999	0.0014995
-1.5	-0.000900007
-1.39999	0.00300043
-1.29999	-0.000900007
-1.2	-0.0035
-1.09999	-0.00700015
-1	-0.0083
-0.899994	-0.0125062
-0.799988	-0.0149001
-0.699997	-0.0125062
-0.599991	-0.0083
-0.5	-0.00700015
-0.399994	-0.0035
-0.299988	-0.000900007
-0.199997	0.00300043
-0.0999908	0.00600122
0	0.4724
0.100006	1.19165
0.200012	1.2438
0.300003	3.8087
0.400009	5.6645
0.5	5.8856
0.600006	5.9225
0.700012	5.9976
0.800003	6.0125
0.900009	6.0319
1	6.073
1.10001	6.07922
1.20001	6.1215
1.3	6.1426
1.40001	6.18679
1.5	6.2473
1.60001	6.2952
1.70001	6.48141
1.8	6.9026
1.90001	7.20412
2	7.567
2.10001	7.97401
2.20001	8.3438
2.3	8.7484
2.40001	9.1737
2.5	9.5095
2.60001	9.8613
2.70001	10.1962
2.8	10.6093
2.90001	10.9523
3	11.3752
3.10001	11.7609
3.20001	12.1211
3.3	12.4843
3.40001	12.8487
3.5	13.2251
3.60001	13.588
3.70001	13.9463
3.8	14.2782
3.90001	14.6564
4	14.9845
4.10001	15.3413
4.20001	15.6644
4.3	16.0133
4.40001	16.3673
4.5	16.6886
4.60001	16.9999
4.70001	17.3348
4.8	17.6655
4.90001	17.9964
5	18.3099
5.10001	18.6291
5.20001	18.9409
5.3	19.2371
5.40001	19.5406
5.5	19.8503
5.60001	20.1593
5.70001	20.4408
5.8	20.7238
5.90001	21.0186
6	21.3077
6.10001	21.5939
6.20001	21.8804
6.3	22.1739
6.40001	22.4714
6.5	22.7611
6.60001	23.0412
6.70001	23.3138
6.8	23.5918
6.90001	23.8647
7	24.1138
7.10001	24.3703
7.20001	24.625
7.3	24.8873
7.40001	25.1482
7.5	25.4022
7.60001	25.6519
7.70001	25.8927
7.8	26.137
7.90001	26.3856
8	26.6337
8.10001	26.8886
8.20001	27.139
8.3	27.3708
8.40001	27.5931
8.5	27.8227
8.60001	28.0518
8.70001	28.2879
8.8	28.5118
8.90001	28.7394
9	28.9654
9.10001	29.1775
9.20001	29.3865
9.3	29.601
9.40001	29.817
9.5	30.0406
9.60001	30.2534
9.70001	30.4692
9.8	30.6911
9.90001	30.9027
10	31.1114
10.1	31.3272
10.2	31.5459
10.3	31.7579
10.4	31.9765
10.5	32.1861
10.6	32.3968
10.7	32.5888
10.8	32.7868
10.9	32.9823
11	33.1817
11.1	33.3769
11.2	33.5682
11.3	33.7631
11.4	33.954
11.5	34.1442
11.6	34.3322
11.7	34.5203
11.8	34.709
11.9	34.9007
12	35.0836
12.1	35.2643
12.2	35.4472
12.3	35.6363
12.4	35.8199
12.5	35.9922
12.6	36.1725
12.7	36.3494
12.8	36.5222
12.9	36.6995
13	36.8668
13.1	37.0359
13.2	37.1942
13.3	37.3589
13.4	37.5349
13.5	37.699
13.6	37.8509
13.7	38.0129
13.8	38.1724
13.9	38.3292
14	38.4852
14.1	38.6357
14.2	38.793
14.3	38.9441
14.4	39.0951
14.5	39.2493
14.6	39.4026
14.7	39.5434
14.8	39.6933
14.9	39.8446
15	39.9812
15.1	40.1191
15.2	40.2654
15.3	40.4173
15.4	40.5635
15.5	40.7071
15.6	40.8498
15.7	40.9909
15.8	41.1303
15.9	41.2733
16	41.4098
16.1	41.5495
16.2	41.6926
16.3	41.8277
16.4	41.9662
16.5	42.1022
16.6	42.2337
16.7	42.3624
16.8	42.4911
16.9	42.6271
17	42.7618
17.1	42.8904
17.2	43.0229
17.3	43.1452
17.4	43.2695
17.5	43.3876
17.6	43.507
17.7	43.6309
17.8	43.7551
17.9	43.8808
18	44.0039
18.1	44.1279
18.2	44.2555
18.3	44.3757
18.4	44.4875
18.5	44.6055
18.6	44.7275
18.7	44.8502
18.8	44.962
18.9	45.0799
19	45.1954
19.1	45.3031
19.2	45.4102
19.3	45.522
19.4	45.6355
19.5	45.7479
19.6	45.8532
19.7	45.9613
19.8	46.0752
19.9	46.1835
20	46.2959
20.1	46.408
20.2	46.517
20.3	46.6265
20.4	46.7346
20.5	46.8332
20.6	46.9406
20.7	47.0438
20.8	47.1437
20.9	47.2442
21	47.345
21.1	47.4407
21.2	47.5402
21.3	47.6339
21.4	47.7301
21.5	47.8248
21.6	47.9209
21.7	48.0213
21.8	48.1186
21.9	48.2135
22	48.309
22.1	48.3994
22.2	48.4907
22.3	48.5858
22.4	48.6779
22.5	48.7696
22.6	48.8608
22.7	48.9538
22.8	49.0444
22.9	49.1319
23	49.2214
23.1	49.3101
23.2	49.4014
23.3	49.4898
23.4	49.5778
23.5	49.6697
23.6	49.7603
23.7	49.8448
23.8	49.9323
23.9	50.0144
24	50.0894
24.1	50.1719
24.2	50.2515
24.3	50.3317
24.4	50.4153
24.5	50.5015
24.6	50.5842
24.7	50.669
24.8	50.7504
24.9	50.8327
25	50.9159
25.1	50.9955
25.2	51.0745
25.3	51.1577
25.4	51.2417
25.5	51.3191
25.6	51.3892
25.7	51.4583
25.8	51.536
25.9	51.6141
26	51.6923
26.1	51.769
26.2	51.8429
26.3	51.916
26.4	51.9957
26.5	52.0737
26.6	52.1447
26.7	52.219
26.8	52.2931
26.9	52.3652
27	52.4394
27.1	52.5125
27.2	52.5851
27.3	52.6552
27.4	52.7276
27.5	52.8042
27.6	52.8799
27.7	52.9547
27.8	53.0252
27.9	53.0962
28	53.1676
28.1	53.2372
28.2	53.3134
28.3	53.3772
28.4	53.4424
28.5	53.5102
28.6	53.5762
28.7	53.6399
28.8	53.7054
28.9	53.7699
29	53.8351
29.1	53.896
29.2	53.9596
29.3	54.028
29.4	54.1009
29.5	54.1718
29.6	54.2357
29.7	54.3015
29.8	54.3649
29.9	54.4284
30	54.4963
30.1	54.5587
30.2	54.6138
30.3	54.673
30.4	54.7285
30.5	54.787
30.6	54.8479
30.7	54.9024
30.8	54.9597
30.9	55.0198
31	55.0821
31.1	55.1428
31.2	55.2054
31.3	55.2641
31.4	55.3217
31.5	55.3807
31.6	55.437
31.7	55.4982
31.8	55.5564
31.9	55.6157
32	55.6739
32.1	55.7308
32.2	55.7854
32.3	55.8453
32.4	55.9023
32.5	55.9552
32.6	56.0096
32.7	56.063
32.8	56.1145
32.9	56.1718
33	56.2258
33.1	56.2783
33.2	56.3297
33.3	56.3794
33.4	56.4307
33.5	56.4853
33.6	56.5359
33.7	56.5837
33.8	56.634
33.9	56.6865
34	56.7334
34.1	56.7834
34.2	56.834
34.3	56.8809
34.4	56.9297
34.5	56.9787
34.6	57.0297
34.7	57.0809
34.8	57.1327
34.9	57.1796
35	57.2311
35.1	57.286
35.2	57.3412
35.3	57.3896
35.4	57.4357
35.5	57.4854
35.6	57.5307
35.7	57.5799
35.8	57.6304
35.9	57.6835
36	57.7362
36.1	57.7844
36.2	57.834
36.3	57.8852
36.4	57.9297
36.5	57.9758
36.6	58.0177
36.7	58.0645
36.8	58.1082
36.9	58.1522
37	58.2006
37.1	58.2468
37.2	58.2951
37.3	58.3406
37.4	58.3854
37.5	58.4249
37.6	58.4675
37.7	58.5118
37.8	58.5591
37.9	58.6002
38	58.6418
38.1	58.6882
38.2	58.731
38.3	58.7752
38.4	58.8153
38.5	58.8616
38.6	58.9024
38.7	58.9368
38.8	58.9774
38.9	59.0214
39	59.0612
39.1	59.1053
39.2	59.1512
39.3	59.1928
39.4	59.2377
39.5	59.2777
39.6	59.3213
39.7	59.3617
39.8	59.4006
39.9	59.4383
40	59.4764
40.1	59.5193
40.2	59.5582
40.3	59.5976
40.4	59.6361
40.5	59.6749
40.6	59.7131
40.7	59.7551
40.8	59.7928
40.9	59.83
41	59.8662
41.1	59.9008
41.2	59.9369
41.3	59.9763
41.4	60.0147
41.5	60.0548
41.6	60.0943
41.7	60.1363
41.8	60.1745
41.9	60.2119
42	60.2505
42.1	60.286
42.2	60.3215
42.3	60.3587
42.4	60.3954
42.5	60.4333
42.6	60.4719
42.7	60.5135
42.8	60.5498
42.9	60.5845
43	60.6175
43.1	60.6506
43.2	60.6851
43.3	60.7232
43.4	60.7613
43.5	60.797
43.6	60.8285
43.7	60.8616
43.8	60.8964
43.9	60.9298
44	60.9674
44.1	61.0015
44.2	61.0367
44.3	61.0713
44.4	61.1051
44.5	61.1385
44.6	61.1723
44.7	61.2077
44.8	61.2403
44.9	61.2758
45	61.3082
45.1	61.3398
45.2	61.37
45.3	61.4016
45.4	61.4308
45.5	61.4671
45.6	61.5007
45.7	61.537
45.8	61.5705
45.9	61.6044
46	61.6342
46.1	61.6605
46.2	61.6943
46.3	61.7307
46.4	61.765
46.5	61.7977
46.6	61.831
46.7	61.8593
46.8	61.8896
46.9	61.9206
47	61.9531
47.1	61.985
47.2	62.0154
47.3	62.0424
47.4	62.072
47.5	62.101
47.6	62.1331
47.7	62.1584
47.8	62.1911
47.9	62.2192
48	62.2473
48.1	62.2788
48.2	62.3075
48.3	62.3394
48.4	62.3674
48.5	62.3976
48.6	62.4265
48.7	62.4539
48.8	62.4826
48.9	62.5132
49	62.5474
49.1	62.5834
49.2	62.6176
49.3	62.6448
49.4	62.6698
49.5	62.6933
49.6	62.7224
49.7	62.752
49.8	62.7795
49.9	62.8094
50	62.8342
50.1	62.8637
50.2	62.8942
50.3	62.9257
50.4	62.9589
50.5	62.983
50.6	63.0118
50.7	63.0421
50.8	63.0677
50.9	63.0954
51	63.1224
51.1	63.1479
51.2	63.1766
51.3	63.2072
51.4	63.2356
51.5	63.2702
51.6	63.299
51.7	63.3267
51.8	63.357
51.9	63.3887
52	63.42
52.1	63.4497
52.2	63.4796
52.3	63.5067
52.4	63.5368
52.5	63.56
52.6	63.5889
52.7	63.6156
52.8	63.6444
52.9	63.6744
53	63.707
53.1	63.7369
53.2	63.7662
53.3	63.7955
53.4	63.8268
53.5	63.8558
53.6	63.8856
53.7	63.9143
53.8	63.943
53.9	63.9689
54	63.9954
54.1	64.0194
54.2	64.0438
54.3	64.0731
54.4	64.0982
54.5	64.1237
54.6	64.1488
54.7	64.1757
54.8	64.2037
54.9	64.2303
55	64.2514
55.1	64.2745
55.2	64.2942
55.3	64.3146
55.4	64.342
55.5	64.3687
55.6	64.3955
55.7	64.4248
55.8	64.4537
55.9	64.4836
56	64.5074
56.1	64.5313
56.2	64.5578
56.3	64.5815
56.4	64.6081
56.5	64.6296
56.6	64.6561
56.7	64.6738
56.8	64.6977
56.9	64.7235
57	64.7534
57.1	64.7803
57.2	64.7996
57.3	64.8242
57.4	64.8444
57.5	64.869
57.6	64.896
57.7	64.9159
57.8	64.9376
57.9	64.9542
58	64.9771
58.1	64.9978
58.2	65.0204
58.3	65.0345
58.4	65.0545
58.5	65.0806
58.6	65.111
58.7	65.1387
58.8	65.1679
58.9	65.1807
59	65.2398
59.1	65.1952
59.2	65.1859
59.3	65.1807
59.4	65.1679
59.5	65.1594
59.6	65.1427
59.7	65.1387
59.8	65.1235
59.9	65.111
60	65.0806
60.1	64.7693
60.2	64.0553
60.3	63.6187
60.4	61.1175
60.5	60.6394
60.6	60.6318
60.7	60.6141
60.8	60.5995
60.9	60.5963
61	60.5797
61.1	60.5659
61.2	60.5234
61.3	60.4825
61.4	60.3843
61.5	60.3638
61.6	60.3537
61.7	60.2896
61.8	60.2475
61.9	60.141
62	59.9751
62.1	59.7785
62.2	59.5845
62.3	59.367
62.4	59.0933
62.5	58.8371
62.6	58.5998
62.7	58.3029
62.8	58.0906
62.9	57.8892
63	57.6702
63.1	57.4351
63.2	57.1625
63.3	56.9278
63.4	56.6786
63.5	56.4382
63.6	56.1917
63.7	55.934
63.8	55.7013
63.9	55.4755
64	55.2603
64.1	55.0307
64.2	54.8021
64.3	54.5596
64.4	54.3322
64.5	54.1001
64.6	53.8877
64.7	53.668
64.8	53.4448
64.9	53.2509
65	53.043
65.1	52.844
65.2	52.6681
65.3	52.5004
65.4	52.3192
65.5	52.1368
65.6	51.9677
65.7	51.783
65.8	51.6044
65.9	51.4271
66	51.2474
66.1	51.0676
66.2	50.8871
66.3	50.6991
66.4	50.5156
66.5	50.3366
66.6	50.1678
66.7	49.994
66.8	49.817
66.9	49.6436
67	49.4719
67.1	49.2938
67.2	49.1113
67.3	48.9399
67.4	48.7729
67.5	48.6019
67.6	48.4321
67.7	48.2656
67.8	48.1126
67.9	47.9608
68	47.8099
68.1	47.6654
68.2	47.5365
68.3	47.423
68.4	47.3054
68.5	47.1733
68.6	47.0405
68.7	46.9072
68.8	46.7741
68.9	46.6416
69	46.5172
69.1	46.3891
69.2	46.248
69.3	46.116
69.4	45.9646
69.5	45.8171
69.6	45.6677
69.7	45.5013
69.8	45.3634
69.9	45.2045
70	45.0609
70.1	44.9417
70.2	44.8091
70.3	44.6654
70.4	44.5693
70.5	44.4712
70.6	44.3625
70.7	44.3127
70.8	44.7241
70.9	43.8778
71	44.131
71.1	44.2988
71.2	43.6153
71.3	43.6907
71.4	43.7526
71.5	43.7032
71.6	43.5674
71.7	43.4801
71.8	43.4249
71.9	43.3702
72	43.2764
72.1	43.1223
72.2	43.2958
72.3	43.1485
72.4	42.9569
72.5	42.9183
72.6	42.8183
72.7	42.6953
72.8	42.5443
72.9	42.4569
73	42.3212
73.1	42.2299
73.2	42.1244
73.3	42.311
73.4	42.2357
73.5	42.1759
73.6	42.1421
73.7	42.0952
73.8	41.9762
73.9	41.8458
74	41.7589
74.1	41.653
74.2	41.5033
74.3	41.2889
74.4	41.115
74.5	40.998
74.6	40.8691
74.7	40.7563
74.8	40.6324
74.9	40.5252
75	40.4271
75.1	40.3357
75.2	40.2467
75.3	40.1397
75.4	40.0538
75.5	39.9756
75.6	39.8831
75.7	39.7941
75.8	39.6899
75.9	39.6004
76	39.5047
76.1	39.4062
76.2	39.291
76.3	39.189
76.4	39.0851
76.5	38.9843
76.6	38.8891
76.7	38.7959
76.8	38.6982
76.9	38.6011
77	38.5029
77.1	38.4015
77.2	38.308
77.3	38.2152
77.4	38.1176
77.5	38.0185
77.6	37.9185
77.7	37.8246
77.8	37.7301
77.9	37.6384
78	37.5451
78.1	37.4536
78.2	37.3606
78.3	37.27
78.4	37.1832
78.5	37.102
78.6	37.0188
78.7	36.9381
78.8	36.8609
78.9	36.781
79	36.7053
79.1	36.6249
79.2	36.5481
79.3	36.4725
79.4	36.3986
79.5	36.3226
79.6	36.2474
79.7	36.175
79.8	36.0945
79.9	36.015
80	35.9365
80.1	35.8607
80.2	35.7783
80.3	35.7001
80.4	35.6269
80.5	35.5553
80.6	35.4845
80.7	35.4104
80.8	35.3411
80.9	35.2738
81	35.2075
81.1	35.1414
81.2	35.0703
81.3	35.0016
81.4	34.9328
81.5	34.8643
81.6	34.796
81.7	34.7249
81.8	34.6556
81.9	34.5847
82	34.52
82.1	34.4519
82.2	34.3858
82.3	34.322
82.4	34.2608
82.5	34.1963
82.6	34.124
82.7	34.0584
82.8	33.9938
82.9	33.9274
83	33.8576
83.1	33.7925
83.2	33.7324
83.3	33.6726
83.4	33.6135
83.5	33.5523
83.6	33.4891
83.7	33.4236
83.8	33.3643
83.9	33.2968
84	33.2336
84.1	33.1696
84.2	33.1099
84.3	33.045
84.4	32.9789
84.5	32.911
84.6	32.8465
84.7	32.7833
84.8	32.7197
84.9	32.6614
85	32.604
85.1	32.5455
85.2	32.4844
85.3	32.4308
85.4	32.3709
85.5	32.3163
85.6	32.2616
85.7	32.1998
85.8	32.1422
85.9	32.0822
86	32.0313
86.1	31.9776
86.2	31.9229
86.3	31.8626
86.4	31.8029
86.5	31.7459
86.6	31.6966
86.7	31.6477
86.8	31.6065
86.9	31.5641
87	31.5309
87.1	31.4891
87.2	31.451
87.3	31.4193
87.4	31.3774
87.5	31.3174
87.6	31.2538
87.7	31.177
87.8	31.1017
87.9	31.0375
88	30.9554
88.1	30.8903
88.2	30.8416
88.3	30.7839
88.4	30.7256
88.5	30.6987
88.6	30.6555
88.7	30.6156
88.8	30.5654
88.9	30.5256
89	30.4652
89.1	30.4025
89.2	30.3426
89.3	30.29
89.4	30.2515
89.5	30.2215
89.6	30.195
89.7	30.1589
89.8	30.1122
89.9	30.0623
90	30.0123
90.1	29.9523
90.2	29.8833
90.3	29.8116
90.4	29.7578
90.5	29.708
90.6	29.6677
90.7	29.6297
90.8	29.5878
90.9	29.5478
91	29.5099
91.1	29.4902
91.2	29.4449
91.3	29.4073
91.4	29.3547
91.5	29.2932
91.6	29.2482
91.7	29.2005
91.8	29.1531
91.9	29.0919
92	29.0316
92.1	28.976
92.2	28.9358
92.3	28.9128
92.4	28.8962
92.5	28.8861
92.6	28.8549
92.7	28.8229
92.8	28.7709
92.9	28.7121
93	28.6635
93.1	28.6153
93.2	28.5644
93.3	28.5131
93.4	28.4661
93.5	28.4335
93.6	28.4048
93.7	28.3793
93.8	28.3335
93.9	28.2882
94	28.2491
94.1	28.2087
94.2	28.1697
94.3	28.1343
94.4	28.0977
94.5	28.0575
94.6	28.0051
94.7	27.9625
94.8	27.9242
94.9	27.8835
95	27.8279
95.1	27.7846
95.2	27.7415
95.3	27.7094
95.4	27.6597
95.5	27.6334
95.6	27.6146
95.7	27.5965
95.8	27.5747
95.9	27.5337
96	27.4858
96.1	27.4464
96.2	27.404
96.3	27.3592
96.4	27.3225
96.5	27.286
96.6	27.2472
96.7	27.2167
96.8	27.1807
96.9	27.1441
97	27.103
97.1	27.0639
97.2	27.0153
97.3	26.9796
97.4	26.9437
97.5	26.905
97.6	26.8538
97.7	26.8119
97.8	26.7553
97.9	26.705
98	26.6595
98.1	26.6201
98.2	26.5747
98.3	26.5323
98.4	26.4893
98.5	26.4569
98.6	26.4318
98.7	26.4064
98.8	26.3828
98.9	26.3673
99	26.3471
99.1	26.3302
99.2	26.2928
99.3	26.2481
99.4	26.2185
99.5	26.1822
99.6	26.1356
99.7	26.1097
99.8	26.0727
99.9	26.0312
100	25.9997
100.1	25.962
100.2	25.9249
100.3	25.8868
100.4	25.8485
100.5	25.812
100.6	25.7776
100.7	25.7395
100.8	25.7062
100.9	25.6749
101	25.6391
101.1	25.6135
101.2	25.5819
101.3	25.553
101.4	25.5242
101.5	25.4973
101.6	25.469
101.7	25.4478
101.8	25.4218
101.9	25.3924
102	25.3593
102.1	25.3285
102.2	25.2971
102.3	25.264
102.4	25.2318
102.5	25.2067
102.6	25.1757
102.7	25.1472
102.8	25.1169
102.9	25.0882
103	25.0571
103.1	25.0281
103.2	24.998
103.3	24.9747
103.4	24.9472
103.5	24.9207
103.6	24.8921
103.7	24.8613
103.8	24.8318
103.9	24.8025
104	24.7744
104.1	24.7465
104.2	24.7194
104.3	24.6894
104.4	24.663
104.5	24.6358
104.6	24.6067
104.7	24.5803
104.8	24.5541
104.9	24.5259
105	24.4997
105.1	24.4682
105.2	24.4397
105.3	24.4113
105.4	24.3842
105.5	24.3561
105.6	24.3308
105.7	24.3096
105.8	24.285
105.9	24.261
106	24.2352
106.1	24.2159
106.2	24.1913
106.3	24.1664
106.4	24.1411
106.5	24.1183
106.6	24.0963
106.7	24.0738
106.8	24.0502
106.9	24.0283
107	24.002
107.1	23.9803
107.2	23.9561
107.3	23.939
107.4	23.9173
107.5	23.8961
107.6	23.8703
107.7	23.8443
107.8	23.8205
107.9	23.8017
108	23.7814
108.1	23.7547
108.2	23.732
108.3	23.7132
108.4	23.6898
108.5	23.6668
108.6	23.647
108.7	23.6254
108.8	23.6025
108.9	23.5836
109	23.5638
109.1	23.543
109.2	23.5158
109.3	23.4924
109.4	23.4648
109.5	23.4415
109.6	23.4235
109.7	23.4034
109.8	23.3811
109.9	23.3622
110	23.3395
110.1	23.3132
110.2	23.2928
110.3	23.2705
110.4	23.2461
110.5	23.2237
110.6	23.2037
110.7	23.1842
110.8	23.1634
110.9	23.1443
111	23.1262
111.1	23.1056
111.2	23.0831
111.3	23.0615
111.4	23.042
111.5	23.0232
111.6	22.9994
111.7	22.975
111.8	22.951
111.9	22.9261
112	22.9027
112.1	22.8833
112.2	22.8661
112.3	22.8444
112.4	22.8192
112.5	22.796
112.6	22.7753
112.7	22.7517
112.8	22.7274
112.9	22.7034
113	22.6848
113.1	22.6665
113.2	22.6503
113.3	22.6296
113.4	22.6085
113.5	22.5842
113.6	22.5662
113.7	22.5472
113.8	22.5264
113.9	22.5048
114	22.4845
114.1	22.4623
114.2	22.4319
114.3	22.4182
114.4	22.3962
114.5	22.3762
114.6	22.3555
114.7	22.3304
114.8	22.3111
114.9	22.2905
115	22.2733
115.1	22.2551
115.2	22.2444
115.3	22.2113
115.4	22.2001
115.5	22.1675
115.6	22.1498
115.7	22.0853
115.8	22.0223
115.9	22.0194
116	22.0223
116.1	22.0762
116.2	22.0853
116.3	22.123
116.4	22.1242
116.5	22.1349
116.6	22.1498
116.7	22.1675
116.8	22.2001
116.9	22.5694
117	23.3045
117.1	23.5742
117.2	26.5561
117.3	28.6292
117.4	29.1561
117.5	29.2571
117.6	29.372
117.7	29.4287
117.8	29.5106
117.9	29.5207
118	29.7216
118.1	29.8394
118.2	29.9822
118.3	30.3291
118.4	30.8679
118.5	31.4219
118.6	32.1199
118.7	32.7548
118.8	33.3252
118.9	34.0951
119	34.7748
119.1	35.3991
119.2	36.0814
119.3	36.7703
119.4	37.5087
119.5	38.2028
119.6	38.7937
119.7	39.4842
119.8	40.1561
119.9	40.77
120	41.4642
120.1	42.0782
120.2	42.7154
120.3	43.3502
120.4	43.998
120.5	44.6218
120.6	45.2457
120.7	45.8695
120.8	46.4861
120.9	47.0836
121	47.6592
121.1	48.2448
121.2	48.8355
121.3	49.4153
121.4	49.9835
121.5	50.5425
121.6	51.0832
121.7	51.6276
121.8	52.1641
121.9	52.6862
122	53.2167
122.1	53.7287
122.2	54.2324
122.3	54.7279
122.4	55.2312
122.5	55.7213
122.6	56.2083
122.7	56.6915
122.8	57.1711
122.9	57.6441
123	58.1174
123.1	58.5727
123.2	59.0256
123.3	59.4869
123.4	59.9348
123.5	60.3727
123.6	60.7986
123.7	61.2186
123.8	61.6369
123.9	62.0392
124	62.4417
124.1	62.8432
124.2	63.2416
124.3	63.6295
124.4	64.0045
124.5	64.3784
124.6	64.7579
124.7	65.1369
124.8	65.5023
124.9	65.8657
125	66.2221
125.1	66.5603
125.2	66.9019
125.3	67.2465
125.4	67.5905
125.5	67.929
125.6	68.2535
125.7	68.5796
125.8	68.9088
125.9	69.2376
126	69.5573
126.1	69.8785
126.2	70.1954
126.3	70.5076
126.4	70.8192
126.5	71.1283
126.6	71.4323
126.7	71.7406
126.8	72.0405
126.9	72.3306
127	72.6202
127.1	72.9119
127.2	73.193
127.3	73.4673
127.4	73.7385
127.5	74.0117
127.6	74.2855
127.7	74.5532
127.8	74.826
127.9	75.0896
128	75.3584
128.1	75.6194
128.2	75.8807
128.3	76.1345
128.4	76.3873
128.5	76.6311
128.6	76.8762
128.7	77.1068
128.8	77.3365
128.9	77.5721
129	77.8082
129.1	78.043
129.2	78.2724
129.3	78.4949
129.4	78.7201
129.5	78.9414
129.6	79.1626
129.7	79.3692
129.8	79.5862
129.9	79.8143
130	80.0268
130.1	80.2451
130.2	80.4573
130.3	80.6678
130.4	80.8821
130.5	81.0841
130.6	81.2798
130.7	81.4848
130.8	81.6911
130.9	81.8943
131	82.0867
131.1	82.2673
131.2	82.4468
131.3	82.6381
131.4	82.8274
131.5	83.0076
131.6	83.1848
131.7	83.3659
131.8	83.5554
131.9	83.7499
132	83.9304
132.1	84.1078
132.2	84.2844
132.3	84.462
132.4	84.6543
132.5	84.8323
132.6	85.0083
132.7	85.1769
132.8	85.3359
132.9	85.4959
133	85.6509
133.1	85.8191
133.2	85.9786
133.3	86.1332
133.4	86.2875
133.5	86.4475
133.6	86.5998
133.7	86.7498
133.8	86.8972
133.9	87.0358
134	87.178
134.1	87.3199
134.2	87.4618
134.3	87.6019
134.4	87.7408
134.5	87.8767
134.6	88.0121
134.7	88.1502
134.8	88.285
134.9	88.4185
135	88.5496
135.1	88.6838
135.2	88.8199
135.3	88.9525
135.4	89.0797
135.5	89.2103
135.6	89.3453
135.7	89.4754
135.8	89.6044
135.9	89.7325
136	89.8605
136.1	89.9808
136.2	90.0984
136.3	90.2128
136.4	90.3329
136.5	90.4512
136.6	90.5673
136.7	90.6806
136.8	90.791
136.9	90.9051
137	91.0187
137.1	91.1314
137.2	91.2435
137.3	91.3586
137.4	91.4725
137.5	91.5857
137.6	91.6973
137.7	91.8049
137.8	91.9122
137.9	92.0218
138	92.1263
138.1	92.2322
138.2	92.3325
138.3	92.4272
138.4	92.5293
138.5	92.6279
138.6	92.7261
138.7	92.8218
138.8	92.9212
138.9	93.0199
139	93.1215
139.1	93.2148
139.2	93.312
139.3	93.4107
139.4	93.5072
139.5	93.6008
139.6	93.6921
139.7	93.7766
139.8	93.8665
[truncated: 5,181 more rows]
